# Supplementary material for: Tuning of liver circadian transcriptome rhythms by thyroid hormone state in male mice
Source: Sci Rep. 2024 Jan 5;14:640. doi: 10.1038/s41598-023-50374-z (PMC10770409; doi:10.1038/s41598-023-50374-z)
Supplement: Supplementary file 3 — Supplementary Information 3. [file 41598_2023_50374_MOESM3_ESM.xlsx]

## Sheet: Summary
Supplementary File 3 – JTK cycle Rhythm analysis
Sheet 1 - CON Rhythmic genes detected by JTK cycle
Sheet 2 - MMI Rhythmic genes detected by JTK cycle
Sheet 3 - Shared rhythmic genes

## Sheet: Sheet1
CycID	Gene.Symbol	JTK_pvalue	JTK_BH.Q	JTK_period	JTK_adjphase	JTK_amplitude
TC0900000835.mm.2	Clpx	3.36345e-13	7.46887e-09	24	0	1.68468
TC0300000864.mm.2	Rorc	3.75989e-10	1.66984e-06	24	18	2.05591
TC0700002056.mm.2	Tspan4	3.75989e-10	1.66984e-06	24	16	0.965201
TC1100003688.mm.2	Nr1d1	3.75989e-10	1.66984e-06	24	8	3.19612
TC1200000279.mm.2	Nampt	3.75989e-10	1.66984e-06	24	14	1.28517
TC0700003764.mm.2	Thrsp	1.39374e-09	5.15824e-06	24	16	2.11778
TC0300000272.mm.2	4932438A13Rik	2.5756e-09	7.14923e-06	24	0	0.620486
TC0400004074.mm.2	Per3	2.5756e-09	7.14923e-06	24	12	1.97283
TC0100002552.mm.2	Mreg	4.6457e-09	8.59687e-06	24	22	0.611647
TC0300002489.mm.2	Ciart	4.6457e-09	8.59687e-06	24	12	2.49609
TC0600003600.mm.2	Cml5	4.6457e-09	8.59687e-06	24	18	1.63695
TC0700004630.mm.2	Hsd3b7	4.6457e-09	8.59687e-06	24	2	0.767211
TC0500003314.mm.2	Asl	6.42055e-09	1.01839e-05	24	18	0.954594
TC1500002246.mm.2	Smagp	6.42055e-09	1.01839e-05	24	2	0.875045
TC0700002047.mm.2	Eps8l2	8.19539e-09	1.13742e-05	24	2	1.06066
TC1100002314.mm.2	Lgalsl	8.19539e-09	1.13742e-05	24	22	1.4531
TC0700003614.mm.2	Homer2	1.41627e-08	1.57249e-05	24	14	1.0642
TC0700004176.mm.2	Gde1	1.41627e-08	1.57249e-05	24	16	0.799031
TC1000001506.mm.2	Avpr1a	1.41627e-08	1.57249e-05	24	0	1.24097
TC1800001237.mm.2	Fgf1	1.41627e-08	1.57249e-05	24	18	0.883883
TC0100001381.mm.2	Rgs16	2.40125e-08	2.31836e-05	24	10	3.12895
TC0700001624.mm.2	Wee1	2.40125e-08	2.31836e-05	24	14	1.78898
TC1400001499.mm.2	Nr1d2	2.40125e-08	2.31836e-05	24	10	1.78191
TC0400001856.mm.2	Dhrs3	3.20033e-08	2.84266e-05	24	0	0.719481
TC0500001584.mm.2	Por	3.20033e-08	2.84266e-05	24	14	1.15966
TC0100003401.mm.2	Fmo1	3.99941e-08	3.17182e-05	24	18	0.434871
TC1000001679.mm.2	Syne1	3.99941e-08	3.17182e-05	24	2	0.753069
TC1500001657.mm.2	Ndrg1	3.99941e-08	3.17182e-05	24	2	1.38946
TC1200001460.mm.2	Lpin1	6.55138e-08	5.01655e-05	24	12	1.65817
TC0500002628.mm.2	Clock	8.55843e-08	6.33495e-05	24	0	0.811405
TC1900000684.mm.2	Elovl3	1.05655e-07	7.56828e-05	24	0	2.9504
TC0200003148.mm.2	BC029214	1.36781e-07	9.49175e-05	24	22	0.533866
TC0500001936.mm.2	Crot	1.67908e-07	0.000109663	24	4	0.767211
TC1400002859.mm.2	Hacl1	1.67908e-07	0.000109663	24	22	0.954594
TC0400002373.mm.2	Pnrc1	2.15539e-07	0.000132951	24	0	1.29931
TC1700002314.mm.2	Plin5	2.15539e-07	0.000132951	24	18	0.841457
TC0400001925.mm.2	Mad2l2	2.6317e-07	0.000135906	24	2	0.604576
TC0700001660.mm.2	Arntl	2.6317e-07	0.000135906	24	0	2.49255
TC0800000991.mm.2	Gpt2	2.6317e-07	0.000135906	24	14	0.654074
TC0X00003075.mm.2	Tsc22d3	2.6317e-07	0.000135906	24	18	1.29224
TC1100000032.mm.2	Sec14l4	2.6317e-07	0.000135906	24	18	0.286378
TC1500002052.mm.2	Sco2; Tymp	2.6317e-07	0.000135906	24	0	0.929845
TC1700001822.mm.2	Cbs	2.6317e-07	0.000135906	24	4	0.77605
TC0100001788.mm.2	Slc30a10	3.35142e-07	0.000158344	24	0	1.17733
TC0300002605.mm.2	Atp1a1	3.35142e-07	0.000158344	24	14	0.523259
TC0600000841.mm.2	St3gal5	3.35142e-07	0.000158344	24	14	0.857367
TC1700001757.mm.2	Fkbp5	3.35142e-07	0.000158344	24	14	0.951059
TC0700000861.mm.2	Dbp	4.07115e-07	0.000184498	24	12	4.46538
TC1300001779.mm.2	Tubb2a	4.07115e-07	0.000184498	24	0	1.93747
TC0100002349.mm.2	Pgap1	5.14571e-07	0.000219742	24	10	0.563918
TC0500001751.mm.2	Bri3	5.14571e-07	0.000219742	24	10	0.685894
TC1000002605.mm.2	Cry1	5.14571e-07	0.000219742	24	20	1.05359
TC0200000868.mm.2	Gpd2	6.22028e-07	0.000246656	24	10	0.537401
TC0400000496.mm.2	Stra6l	6.22028e-07	0.000246656	24	2	0.710642
TC0X00001502.mm.2	Pfkfb1	6.22028e-07	0.000246656	24	18	0.668216
TC1900001425.mm.2	Slc16a12	6.22028e-07	0.000246656	24	14	0.850296
TC0100001180.mm.2	Slc45a3	7.80646e-07	0.000288917	24	22	1.48846
TC0100002969.mm.2	Insig2	7.80646e-07	0.000288917	24	2	1.67584
TC0500000008.mm.2	Cdk6	7.80646e-07	0.000288917	24	10	0.325269
TC1900001355.mm.2	Gldc	7.80646e-07	0.000288917	24	0	0.754836
TC0200000879.mm.2	Upp2	9.39264e-07	0.000336408	24	12	1.30461
TC1100000576.mm.2	Sar1b	9.39264e-07	0.000336408	24	18	0.30052
TC1500001214.mm.2	Tars	1.17088e-06	0.000406257	24	0	0.657609
TC1700000836.mm.2	Cyp39a1	1.17088e-06	0.000406257	24	18	0.544472
TC0100002801.mm.2	Per2	1.40249e-06	0.000438643	24	14	1.68291
TC0200004943.mm.2	Pxmp4	1.40249e-06	0.000438643	24	0	0.989949
TC0400001509.mm.2	Ak2	1.40249e-06	0.000438643	24	14	0.700036
TC0600003374.mm.2	Gys2	1.40249e-06	0.000438643	24	12	1.20385
TC0X00002993.mm.2	Timm8a1	1.40249e-06	0.000438643	24	14	0.49851
TC0Y00000325.mm.2	Gm29073	1.40249e-06	0.000438643	24	2	0.491439
TC1000002338.mm.2	A930033H14Rik	1.40249e-06	0.000438643	24	12	0.993485
TC1100001841.mm.2	Map2k6	1.73721e-06	0.000521303	24	14	0.751301
TC1900001095.mm.2	Fads2	1.73721e-06	0.000521303	24	12	0.579828
TC1900001445.mm.2	Ppp1r3c	1.73721e-06	0.000521303	24	22	2.03647
TC0400002633.mm.2	Acnat2	2.07193e-06	0.000575115	24	22	0.892722
TC0600001051.mm.2	Txnrd3	2.07193e-06	0.000575115	24	12	0.572756
TC0600003428.mm.2	Bhlhe41	2.07193e-06	0.000575115	24	10	1.35765
TC1000002453.mm.2	Pdxk	2.07193e-06	0.000575115	24	16	0.774282
TC1300000671.mm.2	Ddx46	2.07193e-06	0.000575115	24	10	0.367696
TC1700002199.mm.2	Ubr2	2.07193e-06	0.000575115	24	12	0.452548
TC0200000393.mm.2	Pnpla7	2.55089e-06	0.000674347	24	4	0.461387
TC0700004610.mm.2	Ccnd1; Mir3962	2.55089e-06	0.000674347	24	10	0.735391
TC1100000440.mm.2	Rnf145	2.55089e-06	0.000674347	24	12	0.657609
TC1200001281.mm.2	Crip2	2.55089e-06	0.000674347	24	0	0.825547
TC0100001123.mm.2	Acmsd	3.02986e-06	0.000715756	24	20	1.12784
TC0100002121.mm.2	Ptp4a1; Gm13363	3.02986e-06	0.000715756	24	14	0.540937
TC0400001034.mm.2	Ak4	3.02986e-06	0.000715756	24	14	1.00056
TC0600002620.mm.2	Nat8	3.02986e-06	0.000715756	24	18	0.811405
TC0700000554.mm.2	Polr2i	3.02986e-06	0.000715756	24	18	0.39598
TC0800001891.mm.2	1810011O10Rik	3.02986e-06	0.000715756	24	16	0.855599
TC0900003040.mm.2	Slc38a3	3.02986e-06	0.000715756	24	10	0.576292
TC1500000731.mm.2	Tef	3.02986e-06	0.000715756	24	12	0.919239
TC1700002655.mm.2	Abcg5	3.02986e-06	0.000715756	24	10	1.17026
TC1800000160.mm.2	Rnf125	3.02986e-06	0.000715756	24	2	1.50437
TC0200002887.mm.2	Proser2	3.7088e-06	0.000840383	24	22	0.629325
TC0200003307.mm.2	Fpgs; Mir8093	3.7088e-06	0.000840383	24	22	0.620486
TC1200000839.mm.2	Mfsd7c	3.7088e-06	0.000840383	24	6	0.850296
TC1700001677.mm.2	Fam195a	3.7088e-06	0.000840383	24	18	0.707107
TC0300001137.mm.2	Sort1	4.38773e-06	0.000936866	24	6	0.717713
TC0500003708.mm.2	Mrpl33	4.38773e-06	0.000936866	24	18	0.233345
TC1100001276.mm.2	Acaca	4.38773e-06	0.000936866	24	14	0.756604
TC1300002099.mm.2	Hnrnpk	4.38773e-06	0.000936866	24	6	0.282843
TC1700001062.mm.2	Man2a1	4.38773e-06	0.000936866	24	14	0.496743
TC1800000396.mm.2	Rnf14	4.38773e-06	0.000936866	24	10	0.307591
TC0100000393.mm.2	Coq10b	5.34145e-06	0.00106858	24	12	0.972272
TC0100003662.mm.2	Adck3	5.34145e-06	0.00106858	24	0	1.11369
TC0300002797.mm.2	S1pr1	5.34145e-06	0.00106858	24	22	0.629325
TC0600003598.mm.2	Cml3	5.34145e-06	0.00106858	24	18	1.10662
TC0700003793.mm.2	Dgat2	5.34145e-06	0.00106858	24	14	0.449013
TC0900000497.mm.2	Usp2	5.34145e-06	0.00106858	24	14	2.65165
TC0900001921.mm.2	Dpy19l1	5.34145e-06	0.00106858	24	18	0.272236
TC0100000282.mm.2	Npas2	6.29516e-06	0.00119479	24	0	1.8261
TC0200005317.mm.2	Slmo2	6.29516e-06	0.00119479	24	16	0.484368
TC0400001924.mm.2	Mthfr	6.29516e-06	0.00119479	24	0	0.645235
TC1000000355.mm.2	Ddo	6.29516e-06	0.00119479	24	18	0.512652
TC1000002650.mm.2	Utp20	6.29516e-06	0.00119479	24	16	0.374767
TC1200002518.mm.2	Asap2	6.29516e-06	0.00119479	24	0	1.20031
TC0400000341.mm.2	Aco1	7.62326e-06	0.00139903	24	18	0.374767
TC0400002634.mm.2	Acnat1	7.62326e-06	0.00139903	24	22	1.15258
TC0500002213.mm.2	Spon2	7.62326e-06	0.00139903	24	2	1.23037
TC1100002728.mm.2	Leap2	7.62326e-06	0.00139903	24	22	1.01823
TC0100000890.mm.2	Ube2f	8.95136e-06	0.00151736	24	18	0.33234
TC0100001680.mm.2	Desi2	8.95136e-06	0.00151736	24	22	0.533866
TC0200000033.mm.2	Bend7	8.95136e-06	0.00151736	24	10	0.392444
TC0300000354.mm.2	Noct	8.95136e-06	0.00151736	24	14	1.76953
TC0500003297.mm.2	Stx2	8.95136e-06	0.00151736	24	20	0.410122
TC0700004221.mm.2	Gga2	8.95136e-06	0.00151736	24	20	0.298753
TC0900000863.mm.2	Fam96a	8.95136e-06	0.00151736	24	20	0.480833
TC1500001585.mm.2	Mtss1	8.95136e-06	0.00151736	24	14	0.995253
TC1900000249.mm.2	Gm4952	8.95136e-06	0.00151736	24	4	0.986414
TC1900000801.mm.2	Nhlrc2	8.95136e-06	0.00151736	24	14	0.441942
TC0200001524.mm.2	Slc1a2	1.07855e-05	0.00176104	24	12	0.535633
TC0300001076.mm.2	Slc16a1	1.07855e-05	0.00176104	24	0	0.601041
TC0800000790.mm.2	Mrpl34	1.07855e-05	0.00176104	24	20	0.586899
TC1100000324.mm.2	Cpeb4	1.07855e-05	0.00176104	24	2	0.53033
TC1900000205.mm.2	Ddb1	1.07855e-05	0.00176104	24	12	0.289914
TC0800001319.mm.2	Vac14	1.26195e-05	0.00195965	24	16	0.597505
TC1100000771.mm.2	Map2k3	1.26195e-05	0.00195965	24	14	0.59397
TC1100003019.mm.2	Ndel1	1.26195e-05	0.00195965	24	12	0.339411
TC1100003300.mm.2	Tmem97	1.26195e-05	0.00195965	24	12	0.468458
TC1400001314.mm.2	Ipo5	1.26195e-05	0.00195965	24	14	0.39598
TC1600001419.mm.2	Cldn1	1.26195e-05	0.00195965	24	0	1.13844
TC1900000018.mm.2	Chka	1.26195e-05	0.00195965	24	22	1.52912
TC0300002813.mm.2	Agl	1.51321e-05	0.00227043	24	12	0.367696
TC0600003601.mm.2	Foxp1	1.51321e-05	0.00227043	24	4	0.583363
TC0700000816.mm.2	Vrk3	1.51321e-05	0.00227043	24	8	0.431335
TC1500001088.mm.2	Tns2	1.51321e-05	0.00227043	24	8	1.0748
TC1600001304.mm.2	Prodh	1.51321e-05	0.00227043	24	18	0.615183
TC0300000180.mm.2	Slc2a2	1.76447e-05	0.00246427	24	12	0.459619
TC0400000580.mm.2	Slc44a1	1.76447e-05	0.00246427	24	22	0.434871
TC0400004127.mm.2	Fam213b	1.76447e-05	0.00246427	24	20	0.59397
TC0900000509.mm.2	Slc37a4	1.76447e-05	0.00246427	24	14	1.03238
TC0900001403.mm.2	Usp4	1.76447e-05	0.00246427	24	10	0.226274
TC0X00000319.mm.2	Lonrf3	1.76447e-05	0.00246427	24	20	1.393
TC1000002436.mm.2	Lrrc3	1.76447e-05	0.00246427	24	18	0.449013
TC1200000142.mm.2	Odc1	1.76447e-05	0.00246427	24	18	0.912168
TC1300000266.mm.2	Slc17a3	1.76447e-05	0.00246427	24	20	0.731856
TC1600000708.mm.2	Cd47	1.76447e-05	0.00246427	24	8	0.275772
TC1600001008.mm.2	Son	1.76447e-05	0.00246427	24	6	0.304056
TC0100002308.mm.2	Myo1b	2.10603e-05	0.00283433	24	22	0.383605
TC0700001005.mm.2	Ttc23	2.10603e-05	0.00283433	24	16	0.685894
TC0900003328.mm.2	Rsl24d1	2.10603e-05	0.00283433	24	16	0.289914
TC1000002695.mm.2	Amdhd1	2.10603e-05	0.00283433	24	2	0.639932
TC1400001930.mm.2	Gch1	2.10603e-05	0.00283433	24	8	0.579828
TC1900001213.mm.2	Vps13a	2.10603e-05	0.00283433	24	14	0.72832
TC0100002965.mm.2	Steap3	2.44758e-05	0.00298632	24	2	0.487904
TC0200001843.mm.2	Sord	2.44758e-05	0.00298632	24	14	0.268701
TC0400000212.mm.2	Ndufaf4	2.44758e-05	0.00298632	24	16	0.555079
TC0400003530.mm.2	Thrap3	2.44758e-05	0.00298632	24	6	0.491439
TC0500001572.mm.2	Abhd11	2.44758e-05	0.00298632	24	16	0.367696
TC0500002170.mm.2	Slc5a6	2.44758e-05	0.00298632	24	10	0.89449
TC0500002699.mm.2	Sult1d1	2.44758e-05	0.00298632	24	18	0.731856
TC0700000388.mm.2	Ethe1	2.44758e-05	0.00298632	24	0	0.961665
TC0700002931.mm.2	9830147E19Rik	2.44758e-05	0.00298632	24	14	0.491439
TC0700002974.mm.2	Atf5	2.44758e-05	0.00298632	24	4	0.779585
TC0700004474.mm.2	Bnip3	2.44758e-05	0.00298632	24	14	0.700036
TC0800001255.mm.2	Cdh1	2.44758e-05	0.00298632	24	0	0.463155
TC0800002552.mm.2	Scoc	2.44758e-05	0.00298632	24	18	0.459619
TC0900002332.mm.2	Nrg4	2.44758e-05	0.00298632	24	14	1.53796
TC1000003050.mm.2	Xpot	2.44758e-05	0.00298632	24	12	0.420729
TC1200002296.mm.2	Clmn	2.44758e-05	0.00298632	24	10	0.682358
TC1500001410.mm.2	Klf10	2.44758e-05	0.00298632	24	10	0.984646
TC0100002707.mm.2	C130026I21Rik; A530032D15Rik	2.90844e-05	0.00336379	24	4	0.367696
TC0200000740.mm.2	Kynu	2.90844e-05	0.00336379	24	2	0.479065
TC0500000740.mm.2	Polr2b	2.90844e-05	0.00336379	24	16	0.570989
TC0500001410.mm.2	Setd1b	2.90844e-05	0.00336379	24	8	0.608112
TC0500003000.mm.2	Ulk1	2.90844e-05	0.00336379	24	8	1.01293
TC0700004076.mm.2	St5	2.90844e-05	0.00336379	24	0	1.14198
TC0800001494.mm.2	Trappc2l	2.90844e-05	0.00336379	24	12	0.473762
TC1100002664.mm.2	Sqstm1	2.90844e-05	0.00336379	24	4	0.247487
TC1100003928.mm.2	Tex2	2.90844e-05	0.00336379	24	2	0.403051
TC1300001837.mm.2	Eef1e1	2.90844e-05	0.00336379	24	16	0.403051
TC0200000603.mm.2	Angptl2	3.36929e-05	0.00363197	24	12	0.367696
TC0200002067.mm.2	Plcb4	3.36929e-05	0.00363197	24	22	0.49851
TC0200003195.mm.2	Agpat2	3.36929e-05	0.00363197	24	20	0.703571
TC0200004229.mm.2	Caprin1	3.36929e-05	0.00363197	24	0	0.698268
TC0300000713.mm.2	Gpatch4	3.36929e-05	0.00363197	24	18	0.429567
TC0300001192.mm.2	Dbt	3.36929e-05	0.00363197	24	20	0.404819
TC0400003756.mm.2	Clic4	3.36929e-05	0.00363197	24	0	0.410122
TC0500000277.mm.2	Dnajb6	3.36929e-05	0.00363197	24	16	0.456084
TC0500001228.mm.2	Fam222a	3.36929e-05	0.00363197	24	0	0.655842
TC0700001723.mm.2	Anks4b	3.36929e-05	0.00363197	24	14	0.544472
TC1000001704.mm.2	Tab2	3.36929e-05	0.00363197	24	4	0.403051
TC1300000735.mm.2	Dapk1	3.36929e-05	0.00363197	24	0	0.71241
TC1400001039.mm.2	Gm21750	3.36929e-05	0.00363197	24	6	0.537401
TC1700000143.mm.2	Tcp1	3.36929e-05	0.00363197	24	16	0.486136
TC0300000322.mm.2	Jade1	3.98666e-05	0.00419563	24	8	0.724784
TC0600002616.mm.2	Gm4477	3.98666e-05	0.00419563	24	18	0.777817
TC0600003146.mm.2	Plekhg6	3.98666e-05	0.00419563	24	12	0.509117
TC1000002668.mm.2	Slc25a3	3.98666e-05	0.00419563	24	18	0.212132
TC1400000072.mm.2	Abhd6	3.98666e-05	0.00419563	24	18	0.576292
TC0100000097.mm.2	Rdh10	4.60402e-05	0.00456414	24	18	0.353553
TC0100003093.mm.2	Zbed6; Zc3h11a	4.60402e-05	0.00456414	24	10	0.381838
TC0400003747.mm.2	Tmem57	4.60402e-05	0.00456414	24	14	0.652306
TC0500000306.mm.2	Khk	4.60402e-05	0.00456414	24	18	0.574524
TC0600002966.mm.2	Tmcc1	4.60402e-05	0.00456414	24	16	0.816708
TC0700003719.mm.2	l7Rn6	4.60402e-05	0.00456414	24	20	0.491439
TC0800001867.mm.2	Slc25a15	4.60402e-05	0.00456414	24	22	0.270468
TC1100003161.mm.2	Aspa	4.60402e-05	0.00456414	24	18	0.470226
TC1100003462.mm.2	Ypel2	4.60402e-05	0.00456414	24	0	1.36825
TC1200001549.mm.2	Rnf144a	4.60402e-05	0.00456414	24	2	0.54624
TC1300002474.mm.2	Hmgcr	4.60402e-05	0.00456414	24	14	1.20738
TC1700000202.mm.2	Riok2	4.60402e-05	0.00456414	24	16	0.753069
TC1900000866.mm.2	Grk5	4.60402e-05	0.00456414	24	2	1.02884
TC0300002491.mm.2	Car14	5.42531e-05	0.00519286	24	22	0.491439
TC0600003019.mm.2	Wnt5b	5.42531e-05	0.00519286	24	16	0.77605
TC0700001800.mm.2	Sbk1	5.42531e-05	0.00519286	24	12	0.392444
TC0700003568.mm.2	Pex11a	5.42531e-05	0.00519286	24	16	0.558614
TC1300000016.mm.2	Akr1c14	5.42531e-05	0.00519286	24	14	0.657609
TC1600001553.mm.2	Dirc2	5.42531e-05	0.00519286	24	4	0.636396
TC1600001722.mm.2	Alcam	5.42531e-05	0.00519286	24	8	0.671751
TC1900000882.mm.2	Lrp5	5.42531e-05	0.00519286	24	2	0.572756
TC0200003698.mm.2	Abcb11	6.24659e-05	0.00561586	24	0	0.539169
TC0300001306.mm.2	Elovl6	6.24659e-05	0.00561586	24	14	1.47078
TC0500000536.mm.2	Slc34a2	6.24659e-05	0.00561586	24	0	0.852064
TC0700000488.mm.2	Dyrk1b	6.24659e-05	0.00561586	24	6	0.707107
TC1000003119.mm.2	Lrp1	6.24659e-05	0.00561586	24	6	0.26163
TC1100000383.mm.2	Pank3	6.24659e-05	0.00561586	24	12	0.305824
TC1100000850.mm.2	Sco1	6.24659e-05	0.00561586	24	16	0.383605
TC1100000902.mm.2	Aloxe3	6.24659e-05	0.00561586	24	2	0.339411
TC1100001206.mm.2	Psmd11	6.24659e-05	0.00561586	24	4	0.360624
TC1100002015.mm.2	Baiap2	6.24659e-05	0.00561586	24	20	0.669984
TC1100002897.mm.2	Shmt1	6.24659e-05	0.00561586	24	18	0.424264
TC1700002042.mm.2	Znrd1	6.24659e-05	0.00561586	24	18	0.459619
TC1700002686.mm.2	Mcfd2	6.24659e-05	0.00561586	24	20	0.434871
TC1800000301.mm.2	Egr1	6.24659e-05	0.00561586	24	4	1.35411
TC1900000636.mm.2	Abcc2	6.24659e-05	0.00561586	24	10	0.346482
TC0100001016.mm.2	Zcchc2	7.33184e-05	0.00628613	24	6	0.388909
TC0200000222.mm.2	Il15ra	7.33184e-05	0.00628613	24	10	0.576292
TC0300001382.mm.2	Ppp3ca	7.33184e-05	0.00628613	24	10	0.33234
TC0400003369.mm.2	Rnf220	7.33184e-05	0.00628613	24	4	0.357089
TC0400003653.mm.2	Epb41	7.33184e-05	0.00628613	24	10	0.4278
TC0600003045.mm.2	Atp6v1e1	7.33184e-05	0.00628613	24	12	0.247487
TC0700002166.mm.2	Ppp6r1	7.33184e-05	0.00628613	24	10	0.205061
TC1100000994.mm.2	Ggt6	7.33184e-05	0.00628613	24	20	0.54624
TC1100003369.mm.2	Rffl	7.33184e-05	0.00628613	24	8	0.342947
TC1300002766.mm.2	Nsun2	7.33184e-05	0.00628613	24	14	0.426032
TC1500001531.mm.2	Enpp2	7.33184e-05	0.00628613	24	14	0.532098
TC1800000924.mm.2	Crem	7.33184e-05	0.00628613	24	2	0.438406
TC0100003104.mm.2	Adora1	8.41708e-05	0.00677209	24	8	0.859135
TC0400001934.mm.2	Srm	8.41708e-05	0.00677209	24	16	1.19147
TC0400003330.mm.2	Uqcrh	8.41708e-05	0.00677209	24	20	0.240416
TC0500000699.mm.2	Rasl11b	8.41708e-05	0.00677209	24	20	0.595737
TC0500002944.mm.2	Atp5k	8.41708e-05	0.00677209	24	18	0.420729
TC0600000655.mm.2	Plekha8	8.41708e-05	0.00677209	24	16	0.678823
TC0600002635.mm.2	Pcyox1	8.41708e-05	0.00677209	24	18	0.441942
TC0900001400.mm.2	Rhoa	8.41708e-05	0.00677209	24	10	0.219203
TC0900003008.mm.2	Acy1	8.41708e-05	0.00677209	24	16	0.53033
TC1000002657.mm.2	Nr1h4	8.41708e-05	0.00677209	24	16	0.449013
TC1100001047.mm.2	Cluh	8.41708e-05	0.00677209	24	0	0.456084
TC1100001564.mm.2	Ppp1r1b	8.41708e-05	0.00677209	24	20	0.749533
TC1100001632.mm.2	Stat5a	8.41708e-05	0.00677209	24	2	0.477297
TC1700000496.mm.2	Cdkn1a	8.41708e-05	0.00677209	24	0	1.82787
TC1700001311.mm.2	Ttc7	8.41708e-05	0.00677209	24	12	0.56215
TC1700002656.mm.2	Lrpprc	8.41708e-05	0.00677209	24	14	0.353553
TC1800000994.mm.2	Npc1	8.41708e-05	0.00677209	24	10	0.555079
TC0100001351.mm.2	Ivns1abp	9.84181e-05	0.00756218	24	16	0.494975
TC0200000507.mm.2	Rapgef1	9.84181e-05	0.00756218	24	12	0.507349
TC0200001223.mm.2	Timm10	9.84181e-05	0.00756218	24	14	0.403051
TC0200004221.mm.2	Pdhx	9.84181e-05	0.00756218	24	12	0.360624
TC0200004251.mm.2	Prrg4	9.84181e-05	0.00756218	24	10	0.731856
TC0200004932.mm.2	Commd7	9.84181e-05	0.00756218	24	2	0.311127
TC0200005105.mm.2	Wfdc5	9.84181e-05	0.00756218	24	0	0.431335
TC0500000303.mm.2	Agbl5	9.84181e-05	0.00756218	24	8	0.516188
TC0500001464.mm.2	Aacs	9.84181e-05	0.00756218	24	14	2.02763
TC0800002516.mm.2	Mmaa	9.84181e-05	0.00756218	24	18	0.438406
TC1100004270.mm.2	Tlcd2	9.84181e-05	0.00756218	24	22	0.59397
TC1300000258.mm.2	Hist1h1c	9.84181e-05	0.00756218	24	20	1.21622
TC1900001506.mm.2	Pik3ap1	9.84181e-05	0.00756218	24	8	0.616951
TC0100000817.mm.2	Neu2	0.000112665	0.00801874	24	18	0.434871
TC0100002739.mm.2	Ncl	0.000112665	0.00801874	24	14	0.341179
TC0200001535.mm.2	Abtb2	0.000112665	0.00801874	24	22	0.806102
TC0200003080.mm.2	Arhgap21	0.000112665	0.00801874	24	12	0.502046
TC0200003753.mm.2	Gpr155	0.000112665	0.00801874	24	16	0.655842
TC0400002236.mm.2	Otud6b	0.000112665	0.00801874	24	16	0.311127
TC0600003145.mm.2	Ltbr	0.000112665	0.00801874	24	10	0.36416
TC0700004346.mm.2	Prss8	0.000112665	0.00801874	24	10	0.632861
TC0800002060.mm.2	Lonrf1	0.000112665	0.00801874	24	14	0.880348
TC0800002385.mm.2	Rfxank	0.000112665	0.00801874	24	22	0.997021
TC0900000922.mm.2	Bnip2	0.000112665	0.00801874	24	16	0.388909
TC0900002608.mm.2	Cgnl1	0.000112665	0.00801874	24	14	0.404819
TC1100001908.mm.2	Llgl2	0.000112665	0.00801874	24	0	0.586899
TC1100003224.mm.2	Serpinf2	0.000112665	0.00801874	24	6	0.346482
TC1100003993.mm.2	Fam20a	0.000112665	0.00801874	24	4	0.548008
TC1100004284.mm.2	Afmid	0.000112665	0.00801874	24	20	0.339411
TC1200000280.mm.2	Gdap10	0.000112665	0.00801874	24	10	0.721249
TC1200000576.mm.2	Atp5s	0.000112665	0.00801874	24	10	0.457852
TC1300002036.mm.2	Nop16	0.000112665	0.00801874	24	18	0.558614
TC1400001275.mm.2	Gpr180	0.000112665	0.00801874	24	16	0.477297
TC1500002265.mm.2	Gm5476	0.000112665	0.00801874	24	2	0.311127
TC1700000484.mm.2	Mapk14	0.000112665	0.00801874	24	16	0.537401
TC1700002788.mm.2	H2-Q8; H2-Q6	0.000112665	0.00801874	24	14	0.353553
TC0100002800.mm.2	Hes6	0.000131252	0.00907967	24	16	0.885651
TC0100003478.mm.2	Uck2	0.000131252	0.00907967	24	16	0.367696
TC0200001927.mm.2	Bcl2l11	0.000131252	0.00907967	24	10	0.470226
TC0700000972.mm.2	E030018B13Rik	0.000131252	0.00907967	24	18	0.671751
TC1000001577.mm.2	Sdr9c7	0.000131252	0.00907967	24	22	0.735391
TC1100002637.mm.2	Trim41	0.000131252	0.00907967	24	14	0.565685
TC1300000919.mm.2	Glrx	0.000131252	0.00907967	24	16	0.360624
TC1400001627.mm.2	Appl1	0.000131252	0.00907967	24	0	0.381838
TC1500001870.mm.2	Tmem184b	0.000131252	0.00907967	24	10	0.357089
TC0300000640.mm.2	Fgg	0.000149838	0.0098733	24	4	0.113137
TC0300002230.mm.2	Fgb	0.000149838	0.0098733	24	6	0.159099
TC0400003894.mm.2	Efhd2	0.000149838	0.0098733	24	12	0.608112
TC0600000648.mm.2	Chn2	0.000149838	0.0098733	24	12	0.289914
TC0600000698.mm.2	Lancl2	0.000149838	0.0098733	24	8	0.452548
TC0800001420.mm.2	Osgin1	0.000149838	0.0098733	24	4	0.707107
TC0800002702.mm.2	Ces1d	0.000149838	0.0098733	24	18	0.489671
TC0X00002307.mm.2	Atp11c	0.000149838	0.0098733	24	8	0.236881
TC1000002330.mm.2	1700040L02Rik	0.000149838	0.0098733	24	8	0.795495
TC1100001580.mm.2	Thra	0.000149838	0.0098733	24	0	0.399515
TC1100002157.mm.2	Gck	0.000149838	0.0098733	24	16	0.866206
TC1200000503.mm.2	Ctage5	0.000149838	0.0098733	24	12	0.268701
TC1300000009.mm.2	Asb13	0.000149838	0.0098733	24	22	0.523259
TC1700001265.mm.2	Abcg8	0.000149838	0.0098733	24	8	0.989949
TC1700002526.mm.2	Xdh	0.000149838	0.0098733	24	14	0.328805
TC1800000891.mm.2	Fbxo15	0.000149838	0.0098733	24	0	0.341179
TC0100000711.mm.2	Agfg1	0.000173937	0.0107589	24	10	0.236881
TC0100001757.mm.2	Hhipl2	0.000173937	0.0107589	24	4	0.452548
TC0200003607.mm.2	Rbms1	0.000173937	0.0107589	24	8	0.735391
TC0200004241.mm.2	Hipk3; Mir1902	0.000173937	0.0107589	24	10	0.346482
TC0300000747.mm.2	Pklr	0.000173937	0.0107589	24	14	0.882116
TC0300000967.mm.2	Fmo5	0.000173937	0.0107589	24	18	0.494975
TC0400002549.mm.2	Gne	0.000173937	0.0107589	24	10	0.486136
TC0400002636.mm.2	Baat	0.000173937	0.0107589	24	22	0.30052
TC0500003625.mm.2	Urad	0.000173937	0.0107589	24	16	0.33234
TC0700002078.mm.2	Lsp1	0.000173937	0.0107589	24	8	0.254558
TC0800000737.mm.2	Nr2c2ap	0.000173937	0.0107589	24	18	0.378302
TC0900002991.mm.2	Atp2c1	0.000173937	0.0107589	24	14	0.293449
TC1000000903.mm.2	Aes	0.000173937	0.0107589	24	22	0.240416
TC1100004248.mm.2	Ogfod3	0.000173937	0.0107589	24	12	0.296985
TC1300000102.mm.2	AW209491	0.000173937	0.0107589	24	18	0.459619
TC1300000834.mm.2	Gm7969	0.000173937	0.0107589	24	2	0.505581
TC1400001676.mm.2	Sh3bp5	0.000173937	0.0107589	24	20	0.342947
TC1600000443.mm.2	Pcyt1a	0.000173937	0.0107589	24	16	0.433103
TC1900000008.mm.2	Cpt1a	0.000173937	0.0107589	24	10	0.650538
TC1900000320.mm.2	Nmrk1	0.000173937	0.0107589	24	14	1.00409
TC1900000705.mm.2	Sfxn2	0.000173937	0.0107589	24	20	0.367696
TC1900001621.mm.2	Usmg5	0.000173937	0.0107589	24	20	0.247487
TC0100002544.mm.2	Fn1	0.000198036	0.0114819	24	8	0.194454
TC0200001951.mm.2	Slc20a1	0.000198036	0.0114819	24	12	0.940452
TC0200003701.mm.2	Fastkd1	0.000198036	0.0114819	24	14	0.369463
TC0200004953.mm.2	Ahcy; Gm4737	0.000198036	0.0114819	24	18	0.240416
TC0300000060.mm.2	Fabp5	0.000198036	0.0114819	24	8	0.79196
TC0500001113.mm.2	Fgfrl1	0.000198036	0.0114819	24	10	0.583363
TC0500001590.mm.2	Hspb1	0.000198036	0.0114819	24	18	1.41068
TC0700000439.mm.2	Cyp2a4	0.000198036	0.0114819	24	14	1.15612
TC0700001198.mm.2	Stard5	0.000198036	0.0114819	24	14	0.410122
TC0700001715.mm.2	Acsm3	0.000198036	0.0114819	24	14	0.346482
TC0700003769.mm.2	Aqp11	0.000198036	0.0114819	24	14	0.643467
TC0700003988.mm.2	Rrp8	0.000198036	0.0114819	24	16	0.59397
TC0900000737.mm.2	Nptn	0.000198036	0.0114819	24	14	0.226274
TC0900001414.mm.2	Impdh2	0.000198036	0.0114819	24	16	0.459619
TC1000002538.mm.2	Hmg20b	0.000198036	0.0114819	24	16	0.268701
TC1300002445.mm.2	Scamp1	0.000198036	0.0114819	24	10	0.618718
TC1500000298.mm.2	Fzd6	0.000198036	0.0114819	24	6	0.537401
TC1500002075.mm.2	Abcd2	0.000198036	0.0114819	24	10	0.745998
TC1600000190.mm.2	Prkdc	0.000198036	0.0114819	24	16	0.388909
TC1600000650.mm.2	Naa50	0.000198036	0.0114819	24	14	0.420729
TC1600001805.mm.2	Crybg3	0.000198036	0.0114819	24	18	0.558614
TC1800001139.mm.2	Nrep	0.000198036	0.0114819	24	14	1.1738
TC1900000250.mm.2	Glyat	0.000198036	0.0114819	24	14	0.247487
TC1900001253.mm.2	Gda	0.000198036	0.0114819	24	18	0.53033
TC0100001207.mm.2	Etnk2	0.000229097	0.0126551	24	16	0.502046
TC0100003513.mm.2	Atf6	0.000229097	0.0126551	24	10	0.205061
TC0300002488.mm.2	Mrps21	0.000229097	0.0126551	24	18	0.452548
TC0400000698.mm.2	Slc31a1	0.000229097	0.0126551	24	16	0.222739
TC0400001510.mm.2	Rnf19b	0.000229097	0.0126551	24	8	0.544472
TC0500002415.mm.2	Sepsecs	0.000229097	0.0126551	24	14	0.309359
TC0600003603.mm.2	Grcc10	0.000229097	0.0126551	24	18	0.385373
TC0800000854.mm.2	Nr3c2	0.000229097	0.0126551	24	10	0.678823
TC0900001462.mm.2	Kif9	0.000229097	0.0126551	24	2	0.328805
TC0900003249.mm.2	Gorasp1	0.000229097	0.0126551	24	16	0.459619
TC0X00001781.mm.2	Magix	0.000229097	0.0126551	24	0	0.452548
TC1000002239.mm.2	Sgpl1	0.000229097	0.0126551	24	0	0.445477
TC1000002496.mm.2	Pcsk4	0.000229097	0.0126551	24	12	0.595737
TC1100003334.mm.2	Utp6	0.000229097	0.0126551	24	20	0.288146
TC1100003610.mm.2	Atp5g1	0.000229097	0.0126551	24	20	0.41189
TC1200000500.mm.2	Pnn	0.000229097	0.0126551	24	16	0.254558
TC1300001604.mm.2	Vmn1r210	0.000229097	0.0126551	24	0	0.629325
TC1300002360.mm.2	Polr3g	0.000229097	0.0126551	24	18	0.502046
TC1700000573.mm.2	Zfp563	0.000229097	0.0126551	24	16	0.374767
TC0100002690.mm.2	Pid1	0.000260159	0.0136898	24	2	0.509117
TC0100003125.mm.2	Timm17a	0.000260159	0.0136898	24	14	0.265165
TC0300000491.mm.2	P2ry1	0.000260159	0.0136898	24	14	0.544472
TC0300000550.mm.2	Gfm1	0.000260159	0.0136898	24	18	0.219203
TC0300002242.mm.2	Trim2	0.000260159	0.0136898	24	0	0.890955
TC0400002980.mm.2	Plin2	0.000260159	0.0136898	24	2	0.424264
TC0700001203.mm.2	Mesdc2	0.000260159	0.0136898	24	18	0.519723
TC0900002503.mm.2	Hacd3	0.000260159	0.0136898	24	14	0.346482
TC1000000246.mm.2	Ptprk	0.000260159	0.0136898	24	4	0.381838
TC1000001024.mm.2	Rfx4	0.000260159	0.0136898	24	2	0.717713
TC1100001425.mm.2	Spag9	0.000260159	0.0136898	24	10	0.296985
TC1100002100.mm.2	4921536K21Rik	0.000260159	0.0136898	24	4	0.365928
TC1100003997.mm.2	Abca8b	0.000260159	0.0136898	24	4	0.39598
TC1200000798.mm.2	Acot1	0.000260159	0.0136898	24	20	1.10662
TC1300000623.mm.2	Sfxn1	0.000260159	0.0136898	24	18	0.277539
TC1500000605.mm.2	Gpt	0.000260159	0.0136898	24	18	0.452548
TC1600000335.mm.2	St6gal1	0.000260159	0.0136898	24	8	0.852064
TC1800001227.mm.2	Pcdh1	0.000260159	0.0136898	24	4	0.49851
TC1900000206.mm.2	Vwce	0.000260159	0.0136898	24	10	0.56215
TC1900000527.mm.2	44625	0.000260159	0.0136898	24	12	0.233345
TC0100000794.mm.2	Dis3l2	0.000299964	0.0150361	24	10	0.289914
TC0100003402.mm.2	Fmo2	0.000299964	0.0150361	24	14	0.505581
TC0100003639.mm.2	Adss	0.000299964	0.0150361	24	18	0.219203
TC0200000007.mm.2	Phxr1	0.000299964	0.0150361	24	8	0.597505
TC0200005378.mm.2	Gm14326	0.000299964	0.0150361	24	16	0.34825
TC0400001274.mm.2	Eif2b3	0.000299964	0.0150361	24	14	0.473762
TC0400001970.mm.2	Slc2a5	0.000299964	0.0150361	24	12	0.806102
TC0400002479.mm.2	Sigmar1	0.000299964	0.0150361	24	2	0.434871
TC0500000819.mm.2	Slc4a4	0.000299964	0.0150361	24	6	0.770746
TC0500001408.mm.2	Tmem120b	0.000299964	0.0150361	24	12	0.576292
TC0600001238.mm.2	Thumpd3	0.000299964	0.0150361	24	16	0.362392
TC0600002013.mm.2	Lncpint	0.000299964	0.0150361	24	8	0.984646
TC0600002214.mm.2	Zfp786	0.000299964	0.0150361	24	18	0.678823
TC0700002053.mm.2	Pnpla2	0.000299964	0.0150361	24	8	0.747765
TC0800001925.mm.2	Hgsnat	0.000299964	0.0150361	24	16	0.344715
TC0800003076.mm.2	Aprt	0.000299964	0.0150361	24	14	0.367696
TC1000002509.mm.2	Mknk2	0.000299964	0.0150361	24	12	0.523259
TC1100002225.mm.2	Ddc	0.000299964	0.0150361	24	22	1.1738
TC1300002116.mm.2	Agtpbp1; A230056J06Rik	0.000299964	0.0150361	24	20	0.643467
TC1400000574.mm.2	Pnp	0.000299964	0.0150361	24	0	0.882116
TC1700000500.mm.2	BC004004	0.000299964	0.0150361	24	2	0.350018
TC0200000503.mm.2	Med27	0.000339769	0.0159512	24	18	0.34825
TC0200001053.mm.2	Zak	0.000339769	0.0159512	24	8	0.304056
TC0200002719.mm.2	Gm14288; Gm14440	0.000339769	0.0159512	24	16	0.457852
TC0200002737.mm.2	Gm14288; Gm14435	0.000339769	0.0159512	24	16	0.457852
TC0300002311.mm.2	Slc25a44	0.000339769	0.0159512	24	16	0.502046
TC0400001017.mm.2	Ube2u	0.000339769	0.0159512	24	0	0.841457
TC0400003814.mm.2	Alpl	0.000339769	0.0159512	24	16	0.804334
TC0400004058.mm.2	H6pd	0.000339769	0.0159512	24	4	0.503814
TC0600000012.mm.2	Casd1	0.000339769	0.0159512	24	2	0.215668
TC0600001252.mm.2	Il17rc	0.000339769	0.0159512	24	18	0.484368
TC0700000445.mm.2	Cyp2a5; Cyp2a4	0.000339769	0.0159512	24	16	0.959897
TC0700002498.mm.2	Tomm40	0.000339769	0.0159512	24	16	0.339411
TC0700003765.mm.2	Aamdc	0.000339769	0.0159512	24	14	0.540937
TC0800001307.mm.2	Tat	0.000339769	0.0159512	24	20	0.403051
TC0900000358.mm.2	Tmem218	0.000339769	0.0159512	24	4	0.44371
TC0900001349.mm.2	Pcbp4	0.000339769	0.0159512	24	8	0.668216
TC0X00000131.mm.2	Mid1ip1	0.000339769	0.0159512	24	16	0.855599
TC0X00003308.mm.2	Txlng	0.000339769	0.0159512	24	18	0.240416
TC1100001345.mm.2	Mtmr4	0.000339769	0.0159512	24	20	0.615183
TC1100003687.mm.2	Med24	0.000339769	0.0159512	24	2	0.410122
TC1200000203.mm.2	Rrm2	0.000339769	0.0159512	24	14	0.615183
TC1200001971.mm.2	Atp6v1d	0.000339769	0.0159512	24	16	0.56215
TC1300002269.mm.2	Mtrr	0.000339769	0.0159512	24	18	0.424264
TC1300002274.mm.2	Papd7	0.000339769	0.0159512	24	14	0.509117
TC1300002463.mm.2	Iqgap2	0.000339769	0.0159512	24	14	0.176777
TC1600000038.mm.2	Mgrn1	0.000339769	0.0159512	24	10	0.431335
TC1600002177.mm.2	Dexi	0.000339769	0.0159512	24	22	0.62579
TC1700000355.mm.2	Igfals	0.000339769	0.0159512	24	18	0.403051
TC1900000343.mm.2	Gm3443	0.000339769	0.0159512	24	0	0.53033
TC1900000610.mm.2	Marveld1	0.000339769	0.0159512	24	14	0.903329
TC0100000395.mm.2	Hspe1	0.000390493	0.0175888	24	20	0.350018
TC0100002354.mm.2	Hspd1	0.000390493	0.0175888	24	18	0.342947
TC0200001377.mm.2	Lrp4	0.000390493	0.0175888	24	12	0.479065
TC0400000349.mm.2	Dnaja1; Mir207	0.000390493	0.0175888	24	18	0.502046
TC0500000050.mm.2	Abcb1a	0.000390493	0.0175888	24	14	0.753069
TC0500000896.mm.2	Ccng2	0.000390493	0.0175888	24	2	1.00232
TC0600002056.mm.2	Wdr91	0.000390493	0.0175888	24	2	0.516188
TC0600002668.mm.2	Cnbp	0.000390493	0.0175888	24	20	0.259862
TC0800000424.mm.2	Ppp1r3b	0.000390493	0.0175888	24	18	2.06122
TC0800002008.mm.2	Ubxn8	0.000390493	0.0175888	24	10	0.311127
TC0900001377.mm.2	Ifrd2	0.000390493	0.0175888	24	16	0.408354
TC0900002969.mm.2	Cdv3	0.000390493	0.0175888	24	14	0.247487
TC1000003226.mm.2	Gstt3	0.000390493	0.0175888	24	20	0.735391
TC1300000020.mm.2	Akr1c19	0.000390493	0.0175888	24	14	0.62579
TC1300002126.mm.2	Zcchc6	0.000390493	0.0175888	24	6	0.311127
TC1400002310.mm.2	Slc25a37	0.000390493	0.0175888	24	14	0.457852
TC1600001667.mm.2	Phldb2	0.000390493	0.0175888	24	10	0.369463
TC1600002168.mm.2	Vasn	0.000390493	0.0175888	24	2	0.339411
TC1800001054.mm.2	Garem	0.000390493	0.0175888	24	8	0.406586
TC1900000432.mm.2	Rcl1	0.000390493	0.0175888	24	8	0.463155
TC0100000655.mm.2	Stk16	0.000441217	0.0189877	24	18	0.289914
TC0200002721.mm.2	Gm14436; Gm8923	0.000441217	0.0189877	24	16	0.502046
TC0200003362.mm.2	Stom	0.000441217	0.0189877	24	6	0.452548
TC0300000307.mm.2	Hspa4l	0.000441217	0.0189877	24	18	1.11016
TC0300000641.mm.2	Fga	0.000441217	0.0189877	24	6	0.169706
TC0300000675.mm.2	Sh3d19	0.000441217	0.0189877	24	8	0.413657
TC0400003116.mm.2	Tm2d1	0.000441217	0.0189877	24	10	0.304056
TC0500001401.mm.2	P2rx4	0.000441217	0.0189877	24	10	0.767211
TC0600000131.mm.2	Met	0.000441217	0.0189877	24	10	0.314663
TC0600000591.mm.2	Mpp6	0.000441217	0.0189877	24	20	0.233345
TC0600002240.mm.2	Tra2a	0.000441217	0.0189877	24	22	0.639932
TC0800001038.mm.2	Cyld	0.000441217	0.0189877	24	10	0.388909
TC0900001418.mm.2	Slc25a20	0.000441217	0.0189877	24	18	0.328805
TC0900003204.mm.2	Rbms3	0.000441217	0.0189877	24	6	0.360624
TC0900003276.mm.2	Cyp8b1	0.000441217	0.0189877	24	0	0.707107
TC1000002258.mm.2	Supv3l1	0.000441217	0.0189877	24	14	0.473762
TC1000002535.mm.2	Tjp3	0.000441217	0.0189877	24	22	0.837922
TC1000002727.mm.2	Mrpl42	0.000441217	0.0189877	24	16	0.219203
TC1100001853.mm.2	Sox9	0.000441217	0.0189877	24	22	0.724784
TC1200000788.mm.2	Rbm25	0.000441217	0.0189877	24	14	0.509117
TC1300001509.mm.2	Yae1d1	0.000441217	0.0189877	24	18	0.339411
TC1300001784.mm.2	Slc22a23	0.000441217	0.0189877	24	12	0.31643
TC1400000200.mm.2	Vdac2	0.000441217	0.0189877	24	14	0.243952
TC0200000843.mm.2	Arl6ip6	0.000505505	0.0207108	24	10	0.289914
TC0200002152.mm.2	Dtd1	0.000505505	0.0207108	24	2	0.321734
TC0200002753.mm.2	Gm14327	0.000505505	0.0207108	24	16	0.480833
TC0200005114.mm.2	Sdc4	0.000505505	0.0207108	24	6	0.404819
TC0300000161.mm.2	Tnfsf10	0.000505505	0.0207108	24	18	0.46669
TC0300001149.mm.2	Taf13	0.000505505	0.0207108	24	20	0.463155
TC0400001413.mm.2	Rragc	0.000505505	0.0207108	24	10	0.279307
TC0500001301.mm.2	Nos1	0.000505505	0.0207108	24	14	0.190919
TC0500002754.mm.2	Sdad1	0.000505505	0.0207108	24	14	0.420729
TC0500002770.mm.2	Ccni	0.000505505	0.0207108	24	4	0.199758
TC0600002548.mm.2	Pole4	0.000505505	0.0207108	24	20	0.459619
TC0700002526.mm.2	Vmn1r111	0.000505505	0.0207108	24	0	0.509117
TC0700003831.mm.2	P2ry2	0.000505505	0.0207108	24	12	0.57806
TC0800000976.mm.2	2310036O22Rik	0.000505505	0.0207108	24	0	0.233345
TC0800001410.mm.2	Hsd17b2	0.000505505	0.0207108	24	4	0.418961
TC0800002012.mm.2	Rbpms	0.000505505	0.0207108	24	6	0.62579
TC0900001399.mm.2	Amt	0.000505505	0.0207108	24	2	0.647003
TC1000001768.mm.2	Phactr2	0.000505505	0.0207108	24	10	0.362392
TC1100003559.mm.2	Luc7l3	0.000505505	0.0207108	24	20	0.339411
TC1400000502.mm.2	Cgrrf1	0.000505505	0.0207108	24	16	0.289914
TC1500001412.mm.2	Azin1	0.000505505	0.0207108	24	12	0.433103
TC1600000988.mm.2	Mrap	0.000505505	0.0207108	24	20	0.579828
TC1800000665.mm.2	Nedd4l	0.000505505	0.0207108	24	0	0.756604
TC1800000851.mm.2	Txnl4a	0.000505505	0.0207108	24	16	0.4826
TC1900000335.mm.2	Aldh1a1	0.000505505	0.0207108	24	20	0.183848
TC1900000797.mm.2	Casp7	0.000505505	0.0207108	24	14	0.494975
TC0100000633.mm.2	Ctdsp1	0.000569792	0.0220817	24	8	0.46669
TC0200001575.mm.2	Gm11060	0.000569792	0.0220817	24	4	0.46669
TC0200002013.mm.2	Pank2	0.000569792	0.0220817	24	10	0.226274
TC0200002587.mm.2	Slc9a8	0.000569792	0.0220817	24	8	0.30052
TC0200002720.mm.2	Gm14431; Gm8898	0.000569792	0.0220817	24	16	0.494975
TC0200002738.mm.2	Gm8898; Gm14431	0.000569792	0.0220817	24	16	0.494975
TC0200005341.mm.2	Gm14431; Gm8898	0.000569792	0.0220817	24	16	0.494975
TC0500002642.mm.2	Ppat	0.000569792	0.0220817	24	14	0.583363
TC0600001193.mm.2	Itpr1	0.000569792	0.0220817	24	14	0.374767
TC0700000319.mm.2	Vmn1r100	0.000569792	0.0220817	24	4	0.491439
TC0700000340.mm.2	Vmn1r148	0.000569792	0.0220817	24	4	0.491439
TC0700000430.mm.2	Cyp2b10	0.000569792	0.0220817	24	20	1.05005
TC0700004508.mm.2	Bet1l	0.000569792	0.0220817	24	16	0.548008
TC0900001764.mm.2	Gm17571	0.000569792	0.0220817	24	2	0.480833
TC0900002604.mm.2	Aqp9	0.000569792	0.0220817	24	8	0.452548
TC0X00001071.mm.2	Pgk1	0.000569792	0.0220817	24	20	0.318198
TC1000001084.mm.2	Arl1	0.000569792	0.0220817	24	14	0.242184
TC1100000722.mm.2	Jmjd4	0.000569792	0.0220817	24	14	0.410122
TC1100002869.mm.2	Srebf1; Mir6922	0.000569792	0.0220817	24	14	0.899793
TC1100004250.mm.2	Wdr45b	0.000569792	0.0220817	24	10	0.312895
TC1200000201.mm.2	Klf11	0.000569792	0.0220817	24	6	0.710642
TC1200000239.mm.2	Tssc1	0.000569792	0.0220817	24	22	0.26163
TC1200001237.mm.2	Tnfaip2	0.000569792	0.0220817	24	0	0.463155
TC1400000575.mm.2	Pnp2	0.000569792	0.0220817	24	0	0.565685
TC1400000829.mm.2	Fgf9	0.000569792	0.0220817	24	0	0.325269
TC1500001822.mm.2	Txn2	0.000569792	0.0220817	24	18	0.26163
TC1500001831.mm.2	Tst	0.000569792	0.0220817	24	20	0.254558
TC1500002318.mm.2	Itga5	0.000569792	0.0220817	24	20	0.350018
TC1700000047.mm.2	Synj2	0.000569792	0.0220817	24	10	0.615183
TC1700001855.mm.2	Zfp870	0.000569792	0.0220817	24	18	0.537401
TC1800001138.mm.2	Stard4	0.000569792	0.0220817	24	12	0.56215
TC0100002319.mm.2	Nab1	0.000650836	0.024168	24	8	0.376534
TC0400001147.mm.2	Zcchc11	0.000650836	0.024168	24	10	0.420729
TC0400002434.mm.2	Ddx58	0.000650836	0.024168	24	6	0.243952
TC0400002790.mm.2	Hdhd3	0.000650836	0.024168	24	18	0.583363
TC0400003437.mm.2	Ctps	0.000650836	0.024168	24	18	0.441942
TC0500000075.mm.2	Gm6460	0.000650836	0.024168	24	4	0.56215
TC0500001663.mm.2	Fam20c	0.000650836	0.024168	24	14	0.441942
TC0700000374.mm.2	Zfp108	0.000650836	0.024168	24	20	0.22981
TC0900001785.mm.2	4931406C07Rik	0.000650836	0.024168	24	18	0.275772
TC0900003004.mm.2	Alas1	0.000650836	0.024168	24	14	1.48139
TC0X00000897.mm.2	Apoo; Apoo-ps	0.000650836	0.024168	24	16	0.279307
TC1000001374.mm.2	Mdm1	0.000650836	0.024168	24	20	0.275772
TC1100000543.mm.2	Cby3	0.000650836	0.024168	24	4	0.19799
TC1100001587.mm.2	Rara	0.000650836	0.024168	24	8	0.339411
TC1100002155.mm.2	Pold2	0.000650836	0.024168	24	12	0.215668
TC1100002654.mm.2	Btnl9	0.000650836	0.024168	24	20	0.49851
TC1200001051.mm.2	Glrx5	0.000650836	0.024168	24	16	0.304056
TC1500000705.mm.2	Tnrc6b; Mir5113	0.000650836	0.024168	24	4	0.353553
TC1700001838.mm.2	Akap8	0.000650836	0.024168	24	16	0.254558
TC1700002191.mm.2	Rpl7l1	0.000650836	0.024168	24	18	0.275772
TC1800001595.mm.2	Lipg	0.000650836	0.024168	24	14	0.770746
TC1900000127.mm.2	Ppp1r14b	0.000650836	0.024168	24	16	0.636396
TC1900000693.mm.2	Tmem180	0.000650836	0.024168	24	2	0.438406
TC1900001419.mm.2	Lipa	0.000650836	0.024168	24	22	0.321734
TC1900001511.mm.2	Frat2	0.000650836	0.024168	24	2	0.399515
TC0100003872.mm.2	Irf6	0.00073188	0.0259619	24	2	0.438406
TC0200000994.mm.2	Cers6	0.00073188	0.0259619	24	12	0.500278
TC0200001006.mm.2	Dhrs9	0.00073188	0.0259619	24	0	0.735391
TC0200004619.mm.2	Idh3b	0.00073188	0.0259619	24	18	0.212132
TC0200005334.mm.2	Gm14391; Gm6710	0.00073188	0.0259619	24	16	0.321734
TC0300000786.mm.2	Crtc2	0.00073188	0.0259619	24	6	0.572756
TC0500000052.mm.2	Abcb1b	0.00073188	0.0259619	24	12	0.629325
TC0500001338.mm.2	Slc8b1	0.00073188	0.0259619	24	6	1.12076
TC0700001774.mm.2	Aqp8	0.00073188	0.0259619	24	22	1.35057
TC0700004666.mm.2	Fgfr2	0.00073188	0.0259619	24	6	0.59397
TC0800002145.mm.2	Fam149a	0.00073188	0.0259619	24	2	0.319966
TC0800002529.mm.2	Gab1	0.00073188	0.0259619	24	12	0.289914
TC0900003300.mm.2	Cdcp1	0.00073188	0.0259619	24	20	0.434871
TC1000001044.mm.2	Timp3	0.00073188	0.0259619	24	14	0.611647
TC1100000205.mm.2	Peli1	0.00073188	0.0259619	24	2	0.335876
TC1100003318.mm.2	Wsb1	0.00073188	0.0259619	24	4	0.678823
TC1100003948.mm.2	Pitpnc1	0.00073188	0.0259619	24	12	0.291682
TC1100003990.mm.2	Slc16a6	0.00073188	0.0259619	24	22	0.76014
TC1200001869.mm.2	Sos2	0.00073188	0.0259619	24	10	0.374767
TC1200001908.mm.2	Dhrs7	0.00073188	0.0259619	24	16	0.406586
TC1300000089.mm.2	Lyst	0.00073188	0.0259619	24	16	0.362392
TC1400000318.mm.2	Nek4	0.00073188	0.0259619	24	0	0.371231
TC1400002430.mm.2	Slc25a30	0.00073188	0.0259619	24	4	0.989949
TC1500000599.mm.2	Adck5	0.00073188	0.0259619	24	2	0.714178
TC1600000097.mm.2	1810013L24Rik	0.00073188	0.0259619	24	8	0.365928
TC1900001346.mm.2	Ermp1	0.00073188	0.0259619	24	14	0.484368
TC1900001485.mm.2	Sorbs1	0.00073188	0.0259619	24	8	0.784889
TC4_JH584294_random00000008.mm.2	Gm2023; Ccl19	0.00073188	0.0259619	24	6	0.381838
TC0200001564.mm.2	Cstf3	0.000833521	0.0286077	24	18	0.459619
TC0200002729.mm.2	Gm6710; Gm14391	0.000833521	0.0286077	24	16	0.33234
TC0200005489.mm.2	Gm14306	0.000833521	0.0286077	24	16	0.420729
TC0300002453.mm.2	Cgn	0.000833521	0.0286077	24	22	0.57806
TC0300003139.mm.2	Dnajb4	0.000833521	0.0286077	24	16	0.53033
TC0400001070.mm.2	Oma1	0.000833521	0.0286077	24	18	0.431335
TC0400003773.mm.2	Pnrc2	0.000833521	0.0286077	24	0	0.304056
TC0500000876.mm.2	Fam47e	0.000833521	0.0286077	24	16	0.774282
TC0500001578.mm.2	Baz1b	0.000833521	0.0286077	24	16	0.415425
TC0500002420.mm.2	Sel1l3	0.000833521	0.0286077	24	8	0.424264
TC0500002486.mm.2	Ugdh	0.000833521	0.0286077	24	10	0.296985
TC0500002919.mm.2	Tgfbr3	0.000833521	0.0286077	24	10	0.367696
TC0700000236.mm.2	Slc1a5	0.000833521	0.0286077	24	12	0.477297
TC0700000513.mm.2	Hnrnpl	0.000833521	0.0286077	24	6	0.318198
TC0800000449.mm.2	6430573F11Rik	0.000833521	0.0286077	24	0	0.749533
TC0X00000704.mm.2	Rpl10; Snora70	0.000833521	0.0286077	24	18	0.155563
TC0X00001286.mm.2	Armcx1	0.000833521	0.0286077	24	16	0.311127
TC1000000015.mm.2	Mthfd1l	0.000833521	0.0286077	24	12	0.360624
TC1100001331.mm.2	Trim37	0.000833521	0.0286077	24	20	0.289914
TC1300001419.mm.2	Gtpbp4	0.000833521	0.0286077	24	16	0.390676
TC1400000465.mm.2	Gm8232; Gm21991	0.000833521	0.0286077	24	4	0.505581
TC0100000237.mm.2	Hs6st1	0.000935162	0.0305835	24	12	0.505581
TC0200002170.mm.2	Naa20	0.000935162	0.0305835	24	16	0.431335
TC0200003280.mm.2	Tor1a	0.000935162	0.0305835	24	14	0.243952
TC0200003656.mm.2	Cobll1	0.000935162	0.0305835	24	10	0.328805
TC0200004560.mm.2	Zfp661	0.000935162	0.0305835	24	18	0.459619
TC0200005342.mm.2	Gm14440; Gm14288	0.000935162	0.0305835	24	16	0.438406
TC0300002451.mm.2	BC021767	0.000935162	0.0305835	24	22	0.477297
TC0300002620.mm.2	Nr1h5	0.000935162	0.0305835	24	12	0.523259
TC0400000018.mm.2	Chchd7	0.000935162	0.0305835	24	16	0.403051
TC0400001523.mm.2	Bsdc1	0.000935162	0.0305835	24	4	0.220971
TC0400002437.mm.2	Ndufb6	0.000935162	0.0305835	24	18	0.445477
TC0400004026.mm.2	Tardbp	0.000935162	0.0305835	24	22	0.282843
TC0500003371.mm.2	Gtf2ird1	0.000935162	0.0305835	24	2	0.484368
TC0600002315.mm.2	Fkbp14	0.000935162	0.0305835	24	20	0.470226
TC0700001814.mm.2	Mapk3	0.000935162	0.0305835	24	8	0.328805
TC0700002507.mm.2	Pvr	0.000935162	0.0305835	24	8	0.629325
TC0800000889.mm.2	Gypa	0.000935162	0.0305835	24	18	0.447245
TC0800001883.mm.2	Gpat4	0.000935162	0.0305835	24	16	0.447245
TC0900000786.mm.2	Anp32a	0.000935162	0.0305835	24	22	0.616951
TC0Y00000565.mm.2	Gm20854	0.000935162	0.0305835	24	4	0.53033
TC1100000496.mm.2	Ifi47; Olfr56	0.000935162	0.0305835	24	4	0.318198
TC1300000990.mm.2	Ccnh	0.000935162	0.0305835	24	20	0.212132
TC1400001531.mm.2	Ecd	0.000935162	0.0305835	24	18	0.190919
TC1400001673.mm.2	Phf7	0.000935162	0.0305835	24	14	0.381838
TC1400001687.mm.2	Ankrd28	0.000935162	0.0305835	24	14	0.268701
TC1500000704.mm.2	Fam83f	0.000935162	0.0305835	24	18	0.463155
TC1500002295.mm.2	Npff; Atf7	0.000935162	0.0305835	24	10	0.275772
TC1600001213.mm.2	Rsl1d1	0.000935162	0.0305835	24	16	0.473762
TC1700001299.mm.2	Epas1	0.000935162	0.0305835	24	10	0.346482
TC1900000373.mm.2	Klf9	0.000935162	0.0305835	24	6	0.947523
TC1900000568.mm.2	Cyp2c50	0.000935162	0.0305835	24	20	0.205061
TC1900001498.mm.2	Blnk	0.000935162	0.0305835	24	12	0.463155
TC0100000925.mm.2	Agxt	0.00106199	0.0331682	24	6	0.49851
TC0100001756.mm.2	Taf1a	0.00106199	0.0331682	24	14	0.353553
TC0100002838.mm.2	Dtymk	0.00106199	0.0331682	24	18	0.251023
TC0200000490.mm.2	Tsc1	0.00106199	0.0331682	24	8	0.590434
TC0200004163.mm.2	Ext2	0.00106199	0.0331682	24	4	0.141421
TC0200005438.mm.2	Helz2	0.00106199	0.0331682	24	2	0.441942
TC0300001236.mm.2	F3	0.00106199	0.0331682	24	10	0.406586
TC0300002481.mm.2	Adamtsl4	0.00106199	0.0331682	24	2	0.362392
TC0400001047.mm.2	Pde4b	0.00106199	0.0331682	24	6	0.707107
TC0400002531.mm.2	Gba2	0.00106199	0.0331682	24	12	0.622254
TC0500002760.mm.2	Scarb2	0.00106199	0.0331682	24	12	0.254558
TC0500003531.mm.2	Papolb	0.00106199	0.0331682	24	2	0.342947
TC0600003599.mm.2	Gm11128	0.00106199	0.0331682	24	20	0.770746
TC0700002544.mm.2	Vmn1r166; Vmn1r131; Vmn1r111	0.00106199	0.0331682	24	0	0.330572
TC0700002552.mm.2	Vmn1r138; Vmn1r111	0.00106199	0.0331682	24	0	0.330572
TC0700002581.mm.2	Vmn1r131; Vmn1r138; Vmn1r166; Vmn1r111	0.00106199	0.0331682	24	0	0.330572
TC0800001247.mm.2	Prmt7	0.00106199	0.0331682	24	20	0.272236
TC0800001577.mm.2	Coa6	0.00106199	0.0331682	24	16	0.424264
TC0800002470.mm.2	Smim7	0.00106199	0.0331682	24	10	0.26163
TC0900001236.mm.2	Copb2	0.00106199	0.0331682	24	8	0.28461
TC0900001883.mm.2	Spc24	0.00106199	0.0331682	24	18	0.318198
TC0900002038.mm.2	Ei24	0.00106199	0.0331682	24	2	0.180312
TC1000002383.mm.2	Gstt1	0.00106199	0.0331682	24	18	0.434871
TC1100001369.mm.2	Mrps23	0.00106199	0.0331682	24	14	0.194454
TC1300000278.mm.2	BC005537	0.00106199	0.0331682	24	16	0.279307
TC1400000910.mm.2	Pinx1	0.00106199	0.0331682	24	20	0.579828
TC1500001051.mm.2	Dazap2	0.00106199	0.0331682	24	4	0.247487
TC1500001511.mm.2	Ext1	0.00106199	0.0331682	24	12	0.22981
TC1600001006.mm.2	Ifngr2	0.00106199	0.0331682	24	8	0.533866
TC1700000535.mm.2	Pde9a	0.00106199	0.0331682	24	22	0.928078
TC1700001132.mm.2	Lpin2	0.00106199	0.0331682	24	10	0.537401
TC1800000816.mm.2	Smad2	0.00106199	0.0331682	24	10	0.325269
TC0100003449.mm.2	Mpzl1	0.00118882	0.0354349	24	0	0.770746
TC0100003725.mm.2	Mia3	0.00118882	0.0354349	24	12	0.157331
TC0300001719.mm.2	Naaladl2	0.00118882	0.0354349	24	14	0.601041
TC0300002815.mm.2	Palmd	0.00118882	0.0354349	24	8	0.563918
TC0400001123.mm.2	Tmem59	0.00118882	0.0354349	24	18	0.318198
TC0500001302.mm.2	Fbxo21	0.00118882	0.0354349	24	8	1.02177
TC0500001337.mm.2	Sds	0.00118882	0.0354349	24	14	0.505581
TC0500002688.mm.2	Ugt2b34	0.00118882	0.0354349	24	18	0.268701
TC0500003261.mm.2	Eif2b1	0.00118882	0.0354349	24	16	0.302288
TC0600000180.mm.2	Ing3	0.00118882	0.0354349	24	16	0.434871
TC0600001448.mm.2	Nop2	0.00118882	0.0354349	24	16	0.753069
TC0600001810.mm.2	Pdk4	0.00118882	0.0354349	24	0	1.15082
TC0600002116.mm.2	Kdm7a	0.00118882	0.0354349	24	8	0.374767
TC0600003020.mm.2	Erc1	0.00118882	0.0354349	24	18	0.307591
TC0700002015.mm.2	Olfr46	0.00118882	0.0354349	24	20	0.304056
TC0800000072.mm.2	Gm10217	0.00118882	0.0354349	24	4	0.493207
TC0800002144.mm.2	Klkb1; Cyp4v3	0.00118882	0.0354349	24	8	0.30052
TC0900000659.mm.2	Idh3a	0.00118882	0.0354349	24	16	0.392444
TC0900001099.mm.2	Sh3bgrl2	0.00118882	0.0354349	24	10	0.431335
TC0X00000668.mm.2	Nsdhl	0.00118882	0.0354349	24	10	0.429567
TC1000000150.mm.2	Map7	0.00118882	0.0354349	24	0	0.240416
TC1000002487.mm.2	Tmem259	0.00118882	0.0354349	24	8	0.272236
TC1100000900.mm.2	Per1	0.00118882	0.0354349	24	12	1.21799
TC1100002863.mm.2	Cops3	0.00118882	0.0354349	24	6	0.190919
TC1100004147.mm.2	Tk1	0.00118882	0.0354349	24	18	0.367696
TC1200000502.mm.2	Mia2	0.00118882	0.0354349	24	12	0.325269
TC1200002272.mm.2	Serpina6	0.00118882	0.0354349	24	14	0.480833
TC1300002013.mm.2	Nfil3	0.00118882	0.0354349	24	22	1.08718
TC1400002490.mm.2	Naa16	0.00118882	0.0354349	24	16	0.39598
TC1600001395.mm.2	Masp1	0.00118882	0.0354349	24	8	0.205061
TC1700002317.mm.2	Mydgf	0.00118882	0.0354349	24	20	0.268701
TC1700002573.mm.2	Atl2	0.00118882	0.0354349	24	16	0.265165
TC1900001085.mm.2	Stxbp3-ps	0.00118882	0.0354349	24	6	0.321734
TC1900001390.mm.2	Sgms1	0.00118882	0.0354349	24	10	0.62579
TC0100001909.mm.2	Mrpl15	0.00134631	0.0382303	24	16	0.372999
TC0100002950.mm.2	Epb41l5	0.00134631	0.0382303	24	10	0.350018
TC0100003443.mm.2	Dcaf6	0.00134631	0.0382303	24	8	0.521491
TC0200002872.mm.2	Optn	0.00134631	0.0382303	24	12	0.291682
TC0300001409.mm.2	Adh1	0.00134631	0.0382303	24	18	0.120208
TC0300002103.mm.2	Ccnl1	0.00134631	0.0382303	24	4	0.226274
TC0300003077.mm.2	Sh3glb1	0.00134631	0.0382303	24	12	0.215668
TC0300003247.mm.2	Amy1	0.00134631	0.0382303	24	20	0.357089
TC0400004135.mm.2	Rer1	0.00134631	0.0382303	24	14	0.424264
TC0500001522.mm.2	Tpst1	0.00134631	0.0382303	24	18	0.328805
TC0500002284.mm.2	Slc2a9	0.00134631	0.0382303	24	12	0.512652
TC0600002484.mm.2	Usp39	0.00134631	0.0382303	24	16	0.360624
TC0700002539.mm.2	Vmn1r127	0.00134631	0.0382303	24	4	0.26163
TC0700004148.mm.2	Sox6	0.00134631	0.0382303	24	8	0.335876
TC0800001635.mm.2	Elavl1	0.00134631	0.0382303	24	4	0.282843
TC0800003164.mm.2	Taf5l	0.00134631	0.0382303	24	10	0.282843
TC0900002034.mm.2	A630095E13Rik	0.00134631	0.0382303	24	4	0.445477
TC0900002181.mm.2	Kmt2a	0.00134631	0.0382303	24	8	0.288146
TC0X00001634.mm.2	Phka2	0.00134631	0.0382303	24	6	0.438406
TC0X00002783.mm.2	Slc16a2	0.00134631	0.0382303	24	8	0.565685
TC1000001640.mm.2	Olfr784	0.00134631	0.0382303	24	2	0.311127
TC1100000674.mm.2	Larp1	0.00134631	0.0382303	24	2	0.259862
TC1100001133.mm.2	Myo18a	0.00134631	0.0382303	24	8	0.346482
TC1100001293.mm.2	Bcas3	0.00134631	0.0382303	24	10	0.314663
TC1100002028.mm.2	Hgs	0.00134631	0.0382303	24	0	0.233345
TC1100003269.mm.2	Taok1	0.00134631	0.0382303	24	8	0.19799
TC1200000688.mm.2	Fut8	0.00134631	0.0382303	24	16	0.417193
TC1200001369.mm.2	Ubxn2a	0.00134631	0.0382303	24	18	0.39598
TC1300001555.mm.2	Hist1h2bl	0.00134631	0.0382303	24	22	0.22981
TC1300001557.mm.2	Hist1h4k	0.00134631	0.0382303	24	22	0.275772
TC1400000851.mm.2	Spata13	0.00134631	0.0382303	24	6	0.500278
TC1400002343.mm.2	Bmp1	0.00134631	0.0382303	24	20	0.321734
TC1500000408.mm.2	Fam83a	0.00134631	0.0382303	24	4	0.452548
TC1600001042.mm.2	Cbr1	0.00134631	0.0382303	24	18	0.403051
TC1700002324.mm.2	Ptprs	0.00134631	0.0382303	24	6	0.353553
TC1800001149.mm.2	Fam13b	0.00134631	0.0382303	24	2	0.314663
TC1900000166.mm.2	B3gat3	0.00134631	0.0382303	24	0	0.296985
TC0100002305.mm.2	Nabp1	0.00150379	0.0408229	24	10	0.581595
TC0100003422.mm.2	Atp1b1	0.00150379	0.0408229	24	12	0.367696
TC0100003874.mm.2	Ankrd23	0.00150379	0.0408229	24	22	0.339411
TC0200003629.mm.2	Fap	0.00150379	0.0408229	24	4	0.304056
TC0200004543.mm.2	Trpm7	0.00150379	0.0408229	24	10	0.449013
TC0200005331.mm.2	Gm14399	0.00150379	0.0408229	24	16	0.401283
TC0300002828.mm.2	Ptbp2	0.00150379	0.0408229	24	6	0.468458
TC0400000662.mm.2	Snx30	0.00150379	0.0408229	24	8	0.53033
TC0400002007.mm.2	Dnajc11	0.00150379	0.0408229	24	14	0.325269
TC0500002461.mm.2	Rell1	0.00150379	0.0408229	24	6	0.583363
TC0500002712.mm.2	Jchain	0.00150379	0.0408229	24	18	0.494975
TC0500002940.mm.2	Tmed5	0.00150379	0.0408229	24	12	0.268701
TC0500003186.mm.2	Trafd1	0.00150379	0.0408229	24	6	0.346482
TC0500003632.mm.2	Slc46a3	0.00150379	0.0408229	24	16	0.857367
TC0600000565.mm.2	Gimap9	0.00150379	0.0408229	24	20	0.694732
TC0600001317.mm.2	Gm7292	0.00150379	0.0408229	24	4	0.296985
TC0600001375.mm.2	Gm10319	0.00150379	0.0408229	24	2	0.311127
TC0700000997.mm.2	Lins1	0.00150379	0.0408229	24	18	0.312895
TC0700002771.mm.2	Cox6b1	0.00150379	0.0408229	24	18	0.247487
TC0800002142.mm.2	F11	0.00150379	0.0408229	24	6	0.494975
TC0900003064.mm.2	Wdr6	0.00150379	0.0408229	24	8	0.441942
TC1000000312.mm.2	Hdac2	0.00150379	0.0408229	24	18	0.251023
TC1100000407.mm.2	Nudcd2	0.00150379	0.0408229	24	16	0.240416
TC1100000730.mm.2	Mprip	0.00150379	0.0408229	24	4	0.217435
TC1100003478.mm.2	Rad51c	0.00150379	0.0408229	24	20	0.989949
TC1100003787.mm.2	Stat5b	0.00150379	0.0408229	24	2	0.445477
TC1200001874.mm.2	L2hgdh	0.00150379	0.0408229	24	16	0.399515
TC1400001315.mm.2	Farp1	0.00150379	0.0408229	24	10	0.399515
TC1400001695.mm.2	Dph3	0.00150379	0.0408229	24	18	0.526795
TC1500000821.mm.2	Ppara	0.00150379	0.0408229	24	10	0.654074
TC1500001978.mm.2	Mcat	0.00150379	0.0408229	24	22	0.173241
TC1700000091.mm.2	T; t	0.00150379	0.0408229	24	20	0.274004
TC1700000323.mm.2	Srrm2	0.00150379	0.0408229	24	6	0.321734
TC1700002562.mm.2	Prkd3	0.00150379	0.0408229	24	6	0.583363
TC1900000409.mm.2	Smarca2	0.00150379	0.0408229	24	14	0.608112
TC1900001163.mm.2	Dtx4	0.00150379	0.0408229	24	2	0.507349
TC0100002025.mm.2	Gm2710; Gm10075	0.0016984	0.0444747	24	14	0.127279
TC0200002056.mm.2	Plcb1	0.0016984	0.0444747	24	12	0.251023
TC0200003654.mm.2	Grb14	0.0016984	0.0444747	24	6	0.434871
TC0200004481.mm.2	Zscan29	0.0016984	0.0444747	24	16	0.30052
TC0300000412.mm.2	Alg5	0.0016984	0.0444747	24	16	0.144957
TC0400001930.mm.2	Mtor	0.0016984	0.0444747	24	8	0.59397
TC0500001719.mm.2	Slc29a4	0.0016984	0.0444747	24	22	0.346482
TC0500002059.mm.2	Pus7	0.0016984	0.0444747	24	18	0.583363
TC0500003198.mm.2	Sh2b3	0.0016984	0.0444747	24	14	0.263397
TC1000000884.mm.2	Eef2	0.0016984	0.0444747	24	10	0.123744
TC1000002658.mm.2	Slc17a8	0.0016984	0.0444747	24	20	0.565685
TC1100000625.mm.2	Fnip1	0.0016984	0.0444747	24	8	0.639932
TC1100001578.mm.2	Psmd3	0.0016984	0.0444747	24	8	0.311127
TC1100003296.mm.2	Slc13a2	0.0016984	0.0444747	24	22	0.717713
TC1100003314.mm.2	Lgals9	0.0016984	0.0444747	24	6	0.456084
TC1100003588.mm.2	Kat7	0.0016984	0.0444747	24	12	0.39598
TC1100003917.mm.2	Ftsj3	0.0016984	0.0444747	24	16	0.480833
TC1200000600.mm.2	Actr10	0.0016984	0.0444747	24	12	0.173241
TC1200001253.mm.2	Aspg	0.0016984	0.0444747	24	8	0.376534
TC1200002416.mm.2	Ppp1r13b	0.0016984	0.0444747	24	6	0.397748
TC1300002538.mm.2	Marveld2	0.0016984	0.0444747	24	4	0.424264
TC1400000877.mm.2	Rnaseh2b	0.0016984	0.0444747	24	16	0.516188
TC1400001537.mm.2	Anxa7	0.0016984	0.0444747	24	12	0.33234
TC1500000388.mm.2	Mal2	0.0016984	0.0444747	24	20	0.60988
TC1500000644.mm.2	Mpst	0.0016984	0.0444747	24	20	0.456084
TC1500001090.mm.2	Soat2	0.0016984	0.0444747	24	6	0.624022
TC1600000150.mm.2	Mkl2	0.0016984	0.0444747	24	0	0.403051
TC1600000564.mm.2	Igsf11	0.0016984	0.0444747	24	4	0.399515
TC1600000726.mm.2	Cblb	0.0016984	0.0444747	24	6	0.489671
TC1900000162.mm.2	Ubxn1	0.0016984	0.0444747	24	4	0.339411
TC0100000135.mm.2	Gsta3	0.001893	0.0473912	24	20	0.19799
TC0100002764.mm.2	Ngef	0.001893	0.0473912	24	12	0.279307
TC0100003522.mm.2	Fcgr2b	0.001893	0.0473912	24	18	0.36416
TC0100003838.mm.2	G0s2	0.001893	0.0473912	24	18	2.07713
TC0200000407.mm.2	Tmem210	0.001893	0.0473912	24	10	0.275772
TC0200002018.mm.2	Smox	0.001893	0.0473912	24	2	0.330572
TC0200005140.mm.2	Ncoa5	0.001893	0.0473912	24	20	0.586899
TC0300000416.mm.2	Spg20	0.001893	0.0473912	24	2	0.342947
TC0400000659.mm.2	Hsdl2	0.001893	0.0473912	24	22	0.311127
TC0400001164.mm.2	Eps15	0.001893	0.0473912	24	10	0.307591
TC0400002568.mm.2	Zbtb5	0.001893	0.0473912	24	18	0.286378
TC0500000532.mm.2	Pi4k2b	0.001893	0.0473912	24	16	0.480833
TC0500000647.mm.2	Tmem33	0.001893	0.0473912	24	18	0.275772
TC0600001203.mm.2	Bhlhe40	0.001893	0.0473912	24	14	0.781353
TC0600002543.mm.2	Mrpl19	0.001893	0.0473912	24	18	0.279307
TC0700002623.mm.2	Pou2f2; Mir6537	0.001893	0.0473912	24	6	0.222739
TC0700002944.mm.2	Zfp715	0.001893	0.0473912	24	12	0.222739
TC0700004580.mm.2	Kcnq1ot1	0.001893	0.0473912	24	16	0.454316
TC0800001230.mm.2	Thap11	0.001893	0.0473912	24	16	0.434871
TC0800003237.mm.2	Galnt2	0.001893	0.0473912	24	20	0.30052
TC0900001459.mm.2	Scap	0.001893	0.0473912	24	6	0.33234
TC1100001321.mm.2	Ptrh2	0.001893	0.0473912	24	18	0.205061
TC1100001706.mm.2	Hexim1	0.001893	0.0473912	24	20	0.470226
TC1100002046.mm.2	Hmga1-rs1	0.001893	0.0473912	24	10	0.445477
TC1100002611.mm.2	Timd2	0.001893	0.0473912	24	20	0.141421
TC1100002854.mm.2	Zkscan17	0.001893	0.0473912	24	8	0.502046
TC1100004233.mm.2	Fasn	0.001893	0.0473912	24	14	1.22329
TC1200000874.mm.2	Samd15	0.001893	0.0473912	24	0	0.413657
TC1200002120.mm.2	Vipas39	0.001893	0.0473912	24	14	0.268701
TC1300000958.mm.2	Arrdc3	0.001893	0.0473912	24	8	1.0253
TC1300001020.mm.2	Ssbp2	0.001893	0.0473912	24	16	0.533866
TC1300001812.mm.2	Nrn1	0.001893	0.0473912	24	6	0.487904
TC1500000659.mm.2	Nol12	0.001893	0.0473912	24	18	0.53033
TC1500000667.mm.2	Polr2f	0.001893	0.0473912	24	14	0.222739
TC1500001192.mm.2	Skp2	0.001893	0.0473912	24	18	0.415425
TC1600002118.mm.2	Pigp	0.001893	0.0473912	24	12	0.318198
TC1700001642.mm.2	Ndufb10	0.001893	0.0473912	24	18	0.385373
TC1700001888.mm.2	Rps18	0.001893	0.0473912	24	20	0.183848
TC1800000200.mm.2	Mocos	0.001893	0.0473912	24	2	0.258094
TC0100000171.mm.2	Lmbrd1	0.00213236	0.0512458	24	10	0.176777
TC0100002772.mm.2	A730008H23Rik; Hjurp; 6430706D22Rik	0.00213236	0.0512458	24	10	0.512652
TC0200002279.mm.2	Tbc1d20	0.00213236	0.0512458	24	8	0.463155
TC0200003758.mm.2	Chrna1	0.00213236	0.0512458	24	4	0.240416
TC0300001448.mm.2	Ccbl2	0.00213236	0.0512458	24	20	0.353553
TC0300001956.mm.2	Ndufc1	0.00213236	0.0512458	24	22	0.247487
TC0300002277.mm.2	Cd1d1	0.00213236	0.0512458	24	20	0.222739
TC0300002343.mm.2	Slc50a1	0.00213236	0.0512458	24	18	0.367696
TC0300002348.mm.2	Adam15	0.00213236	0.0512458	24	4	0.258094
TC0400001641.mm.2	Paqr7	0.00213236	0.0512458	24	18	0.463155
TC0400001694.mm.2	4930549C01Rik	0.00213236	0.0512458	24	2	0.346482
TC0400002251.mm.2	Ripk2	0.00213236	0.0512458	24	8	0.652306
TC0600000359.mm.2	Akr1d1	0.00213236	0.0512458	24	18	0.650538
TC0600003457.mm.2	Ergic2	0.00213236	0.0512458	24	12	0.371231
TC0800000542.mm.2	Irf2	0.00213236	0.0512458	24	8	0.350018
TC0900000204.mm.2	Ldlr	0.00213236	0.0512458	24	16	0.413657
TC0900000876.mm.2	Rps27l	0.00213236	0.0512458	24	22	0.298753
TC0X00000649.mm.2	Mtm1	0.00213236	0.0512458	24	4	0.282843
TC0X00000973.mm.2	Gjb1	0.00213236	0.0512458	24	4	0.275772
TC0X00001120.mm.2	Tex16	0.00213236	0.0512458	24	2	0.388909
TC0X00002825.mm.2	Magt1	0.00213236	0.0512458	24	20	0.392444
TC1000000656.mm.2	Rhobtb1	0.00213236	0.0512458	24	20	0.470226
TC1000001621.mm.2	Mmp19	0.00213236	0.0512458	24	20	0.4278
TC1000003228.mm.2	Bloc1s1	0.00213236	0.0512458	24	18	0.205061
TC1100000200.mm.2	Sertad2	0.00213236	0.0512458	24	6	0.346482
TC1100001886.mm.2	Slc9a3r1	0.00213236	0.0512458	24	14	0.314663
TC1100003667.mm.2	Fbxl20	0.00213236	0.0512458	24	6	0.632861
TC1200001601.mm.2	Hbp1	0.00213236	0.0512458	24	6	0.353553
TC1400001177.mm.2	Lmo7	0.00213236	0.0512458	24	12	0.318198
TC1400002336.mm.2	Slc39a14	0.00213236	0.0512458	24	10	0.505581
TC1500000736.mm.2	Xrcc6	0.00213236	0.0512458	24	18	0.357089
TC1500001920.mm.2	St13	0.00213236	0.0512458	24	18	0.339411
TC1500001955.mm.2	Cyp2d40	0.00213236	0.0512458	24	18	0.233345
TC1600000234.mm.2	Dgcr6	0.00213236	0.0512458	24	18	0.387141
TC1600000249.mm.2	Cldn5	0.00213236	0.0512458	24	20	0.533866
TC1600001193.mm.2	Tekt5	0.00213236	0.0512458	24	16	0.240416
TC1600001593.mm.2	Ndufb4	0.00213236	0.0512458	24	20	0.265165
TC0100003836.mm.2	Hsd11b1	0.00237171	0.0537959	24	20	0.240416
TC0100003893.mm.2	Ahctf1	0.00237171	0.0537959	24	20	0.46669
TC0200003376.mm.2	Ndufa8	0.00237171	0.0537959	24	18	0.194454
TC0200004965.mm.2	Gss	0.00237171	0.0537959	24	8	0.258094
TC0200005081.mm.2	Gm20267	0.00237171	0.0537959	24	16	0.26163
TC0200005476.mm.2	Nup35	0.00237171	0.0537959	24	18	0.572756
TC0400001452.mm.2	Lsm10	0.00237171	0.0537959	24	20	0.374767
TC0400002481.mm.2	Ccl19	0.00237171	0.0537959	24	4	0.346482
TC0400003200.mm.2	Pcsk9	0.00237171	0.0537959	24	14	0.523259
TC0500000072.mm.2	Speer1	0.00237171	0.0537959	24	2	0.388909
TC0500000077.mm.2	Gm8926	0.00237171	0.0537959	24	2	0.388909
TC0500000689.mm.2	Dcun1d4	0.00237171	0.0537959	24	10	0.424264
TC0500003490.mm.2	3110082I17Rik	0.00237171	0.0537959	24	6	0.367696
TC0600001259.mm.2	Tatdn2	0.00237171	0.0537959	24	16	0.38007
TC0600002422.mm.2	Gadd45a	0.00237171	0.0537959	24	12	0.424264
TC0600002491.mm.2	Mat2a	0.00237171	0.0537959	24	16	0.39598
TC0600002494.mm.2	Elmod3	0.00237171	0.0537959	24	20	0.371231
TC0600002641.mm.2	Mxd1	0.00237171	0.0537959	24	6	0.449013
TC0700002635.mm.2	Ceacam1	0.00237171	0.0537959	24	4	0.233345
TC0700002820.mm.2	Scgb2b26	0.00237171	0.0537959	24	2	0.445477
TC0700002977.mm.2	Med25	0.00237171	0.0537959	24	6	0.353553
TC0800000538.mm.2	Acsl1	0.00237171	0.0537959	24	20	0.212132
TC0800002056.mm.2	Cldn23	0.00237171	0.0537959	24	0	0.33234
TC0800002683.mm.2	Rpgrip1l	0.00237171	0.0537959	24	18	0.403051
TC0900000330.mm.2	Srpr	0.00237171	0.0537959	24	12	0.243952
TC0900001016.mm.2	Leo1	0.00237171	0.0537959	24	22	0.334108
TC0900001290.mm.2	Anapc13	0.00237171	0.0537959	24	22	0.212132
TC0900001419.mm.2	Prkar2a	0.00237171	0.0537959	24	20	0.415425
TC0900001927.mm.2	Herpud2	0.00237171	0.0537959	24	4	0.169706
TC0900002676.mm.2	Mapk6	0.00237171	0.0537959	24	10	0.431335
TC0900003234.mm.2	Acaa1b	0.00237171	0.0537959	24	20	0.484368
TC1000000126.mm.2	Reps1	0.00237171	0.0537959	24	6	0.661145
TC1000002043.mm.2	Amd2; Amd1	0.00237171	0.0537959	24	16	0.809637
TC1000002541.mm.2	Nfic	0.00237171	0.0537959	24	18	0.449013
TC1000002998.mm.2	Dyrk2	0.00237171	0.0537959	24	4	0.36416
TC1100002062.mm.2	Narf	0.00237171	0.0537959	24	10	0.417193
TC1100002364.mm.2	Ahsa2	0.00237171	0.0537959	24	18	0.505581
TC1200001982.mm.2	Zfyve26	0.00237171	0.0537959	24	8	0.441942
TC1300001173.mm.2	Adamts6	0.00237171	0.0537959	24	8	0.684126
TC1300001683.mm.2	Hdgfl1	0.00237171	0.0537959	24	22	0.183848
TC1400000165.mm.2	Fam149b	0.00237171	0.0537959	24	18	0.321734
TC1400000248.mm.2	Anxa11	0.00237171	0.0537959	24	14	0.365928
TC1400000421.mm.2	1700024B05Rik	0.00237171	0.0537959	24	2	0.500278
TC1400000464.mm.2	Gm8229; Gm3370	0.00237171	0.0537959	24	2	0.399515
TC1400000469.mm.2	Gm8247	0.00237171	0.0537959	24	4	0.417193
TC1400001216.mm.2	Gm4663	0.00237171	0.0537959	24	2	0.19799
TC1400001418.mm.2	Gm6356	0.00237171	0.0537959	24	0	0.19799
TC1400002341.mm.2	Polr3d	0.00237171	0.0537959	24	16	0.36416
TC1600000218.mm.2	Aifm3	0.00237171	0.0537959	24	12	0.346482
TC1600000538.mm.2	Lrrc58	0.00237171	0.0537959	24	20	0.413657
TC1600001378.mm.2	Tra2b	0.00237171	0.0537959	24	22	0.374767
TC1700000026.mm.2	Arid1b	0.00237171	0.0537959	24	2	0.311127
TC1700001150.mm.2	Lclat1	0.00237171	0.0537959	24	10	0.305824
TC1700001465.mm.2	Unc93a; Gm9992	0.00237171	0.0537959	24	6	0.579828
TC4_JH584293_random00000008.mm.2	Ccl19	0.00237171	0.0537959	24	4	0.30052
TC0100000133.mm.2	Tmem14a	0.00266475	0.0576177	24	16	0.406586
TC0100001245.mm.2	Arl8a	0.00266475	0.0576177	24	6	0.463155
TC0100001647.mm.2	Olfr417	0.00266475	0.0576177	24	2	0.305824
TC0100002214.mm.2	Rev1	0.00266475	0.0576177	24	12	0.390676
TC0100002645.mm.2	Serpine2	0.00266475	0.0576177	24	20	0.372999
TC0100003603.mm.2	Grem2	0.00266475	0.0576177	24	10	0.837922
TC0200000509.mm.2	Gm13547	0.00266475	0.0576177	24	8	0.480833
TC0200000551.mm.2	Ass1; Gm5424	0.00266475	0.0576177	24	0	0.226274
TC0200000909.mm.2	44627	0.00266475	0.0576177	24	8	0.645235
TC0200003298.mm.2	Uck1	0.00266475	0.0576177	24	18	0.602809
TC0200004667.mm.2	Slc23a2	0.00266475	0.0576177	24	8	0.715946
TC0300000453.mm.2	Tsc22d2	0.00266475	0.0576177	24	10	0.367696
TC0300000457.mm.2	Eif2a	0.00266475	0.0576177	24	12	0.251023
TC0300000829.mm.2	Sprr2i	0.00266475	0.0576177	24	4	0.222739
TC0300001576.mm.2	Zranb2	0.00266475	0.0576177	24	20	0.219203
TC0400002022.mm.2	Rpl22	0.00266475	0.0576177	24	22	0.162635
TC0400002159.mm.2	Tox	0.00266475	0.0576177	24	10	0.440174
TC0400002755.mm.2	Susd1	0.00266475	0.0576177	24	12	0.374767
TC0500000547.mm.2	Stim2	0.00266475	0.0576177	24	14	0.350018
TC0500001576.mm.2	Tbl2	0.00266475	0.0576177	24	16	0.537401
TC0600000849.mm.2	Tmem150a	0.00266475	0.0576177	24	20	0.388909
TC0600002582.mm.2	Tex261	0.00266475	0.0576177	24	16	0.249255
TC0600003205.mm.2	Fkbp4	0.00266475	0.0576177	24	20	0.859135
TC0700000565.mm.2	Arhgap33os	0.00266475	0.0576177	24	4	0.311127
TC0700001644.mm.2	Mical2	0.00266475	0.0576177	24	0	0.523259
TC0800001917.mm.2	Ddhd2	0.00266475	0.0576177	24	12	0.542704
TC0800003175.mm.2	Fam89a	0.00266475	0.0576177	24	22	0.36416
TC0X00001533.mm.2	Hsd17b10	0.00266475	0.0576177	24	20	0.247487
TC0X00003057.mm.2	Serpina7	0.00266475	0.0576177	24	6	0.715946
TC1000000830.mm.2	Wdr18	0.00266475	0.0576177	24	16	0.289914
TC1000001145.mm.2	Fgd6	0.00266475	0.0576177	24	6	0.413657
TC1100001051.mm.2	Tsr1	0.00266475	0.0576177	24	14	0.468458
TC1100003152.mm.2	Cyb5d2	0.00266475	0.0576177	24	18	0.233345
TC1100003409.mm.2	Gm11437	0.00266475	0.0576177	24	22	0.586899
TC1100004212.mm.2	Fam195b	0.00266475	0.0576177	24	8	0.335876
TC1100004296.mm.2	Nme1	0.00266475	0.0576177	24	20	0.452548
TC1200002017.mm.2	Gm4787	0.00266475	0.0576177	24	16	0.512652
TC1300000460.mm.2	Gcnt2	0.00266475	0.0576177	24	8	0.657609
TC1300000543.mm.2	Rnf144b	0.00266475	0.0576177	24	22	0.452548
TC1300001017.mm.2	Rps23	0.00266475	0.0576177	24	16	0.0848528
TC1500002183.mm.2	Rnd1	0.00266475	0.0576177	24	0	0.6965
TC1500002346.mm.2	Plec	0.00266475	0.0576177	24	12	0.279307
TC1600002181.mm.2	Dgcr2	0.00266475	0.0576177	24	10	0.10253
TC1700001178.mm.2	Crim1	0.00266475	0.0576177	24	10	0.243952
TC1700001986.mm.2	Atat1	0.00266475	0.0576177	24	2	0.376534
TC1700002216.mm.2	Foxp4	0.00266475	0.0576177	24	10	0.201525
TC1900000709.mm.2	As3mt	0.00266475	0.0576177	24	18	0.346482
TC1900000766.mm.2	Shoc2	0.00266475	0.0576177	24	6	0.311127
TC0100000315.mm.2	Mrps9	0.00295778	0.0611551	24	10	0.212132
TC0100001522.mm.2	Adcy10	0.00295778	0.0611551	24	4	0.46669
TC0100003253.mm.2	Swt1	0.00295778	0.0611551	24	16	0.532098
TC0200002751.mm.2	Gm14322	0.00295778	0.0611551	24	18	0.517956
TC0200003436.mm.2	Scai	0.00295778	0.0611551	24	10	0.367696
TC0200004676.mm.2	Gpcpd1	0.00295778	0.0611551	24	10	0.997021
TC0200005339.mm.2	Gm14434; 0610010B08Rik; Gm4724	0.00295778	0.0611551	24	18	0.509117
TC0200005518.mm.2	Zfp512b	0.00295778	0.0611551	24	8	0.570989
TC0300000949.mm.2	Txnip	0.00295778	0.0611551	24	12	0.461387
TC0400001783.mm.2	Arhgef19	0.00295778	0.0611551	24	20	0.304056
TC0400002854.mm.2	Tle1	0.00295778	0.0611551	24	6	0.551543
TC0400003253.mm.2	Zfyve9	0.00295778	0.0611551	24	14	0.401283
TC0400003475.mm.2	Mfsd2a	0.00295778	0.0611551	24	16	1.78544
TC0500001180.mm.2	Tfip11	0.00295778	0.0611551	24	22	0.242184
TC0500001370.mm.2	Atxn2	0.00295778	0.0611551	24	4	0.445477
TC0500003615.mm.2	Usp12	0.00295778	0.0611551	24	16	0.233345
TC0600000676.mm.2	Avl9	0.00295778	0.0611551	24	4	0.374767
TC0600001450.mm.2	Mrpl51	0.00295778	0.0611551	24	14	0.212132
TC0600001917.mm.2	Tspan12	0.00295778	0.0611551	24	10	0.212132
TC0700000806.mm.2	Josd2; Mir7052	0.00295778	0.0611551	24	22	0.406586
TC0700001816.mm.2	Ypel3	0.00295778	0.0611551	24	4	0.298753
TC0700002693.mm.2	Timm50	0.00295778	0.0611551	24	18	0.183848
TC0700003448.mm.2	Lrrc28	0.00295778	0.0611551	24	16	0.703571
TC0800000353.mm.2	Eif4ebp1	0.00295778	0.0611551	24	14	0.325269
TC0800001682.mm.2	Lig4	0.00295778	0.0611551	24	16	0.537401
TC0900000793.mm.2	Cln6	0.00295778	0.0611551	24	8	0.814941
TC0X00001964.mm.2	Gm5934	0.00295778	0.0611551	24	2	0.369463
TC1000000030.mm.2	Esr1	0.00295778	0.0611551	24	16	0.512652
TC1000000537.mm.2	Micu1	0.00295778	0.0611551	24	2	0.236881
TC1000000752.mm.2	Slc19a1	0.00295778	0.0611551	24	12	0.516188
TC1000001480.mm.2	Llph	0.00295778	0.0611551	24	16	0.431335
TC1000002660.mm.2	Actr6	0.00295778	0.0611551	24	16	0.479065
TC1100000975.mm.2	Mis12	0.00295778	0.0611551	24	14	0.622254
TC1100002579.mm.2	Ublcp1	0.00295778	0.0611551	24	16	0.289914
TC1100002862.mm.2	Flcn	0.00295778	0.0611551	24	8	1.48492
TC1200000671.mm.2	Syne2; Mir5101	0.00295778	0.0611551	24	12	0.353553
TC1200001813.mm.2	Sec23a	0.00295778	0.0611551	24	12	0.155563
TC1300000674.mm.2	Txndc15	0.00295778	0.0611551	24	22	0.247487
TC1400002132.mm.2	Zmym5	0.00295778	0.0611551	24	8	0.346482
TC1500001302.mm.2	Trio	0.00295778	0.0611551	24	4	0.30052
TC1500001403.mm.2	Ubr5	0.00295778	0.0611551	24	12	0.242184
TC1500001919.mm.2	Slc25a17	0.00295778	0.0611551	24	20	0.282843
TC1700000349.mm.2	Rps2; Snora64	0.00295778	0.0611551	24	20	0.152028
TC1800000103.mm.2	Lama3	0.00295778	0.0611551	24	14	0.816708
TC1800001478.mm.2	Lman1	0.00295778	0.0611551	24	16	0.311127
TC1900000465.mm.2	Minpp1	0.00295778	0.0611551	24	10	0.33234
TC1900000637.mm.2	Gm10768; Abcc2	0.00295778	0.0611551	24	10	0.473762
TC0100000253.mm.2	Cox5b	0.00331494	0.0658421	24	22	0.215668
TC0100001855.mm.2	Lpgat1	0.00331494	0.0658421	24	16	0.353553
TC0100002411.mm.2	Wdr12	0.00331494	0.0658421	24	16	0.388909
TC0100003313.mm.2	Tor1aip1	0.00331494	0.0658421	24	8	0.219203
TC0100003323.mm.2	Ralgps2	0.00331494	0.0658421	24	8	0.385373
TC0200000585.mm.2	Fam102a	0.00331494	0.0658421	24	14	0.661145
TC0200001366.mm.2	Psmc3	0.00331494	0.0658421	24	6	0.162635
TC0200002990.mm.2	Hacd1	0.00331494	0.0658421	24	18	0.275772
TC0200004896.mm.2	Trib3	0.00331494	0.0658421	24	8	0.767211
TC0200005023.mm.2	Blcap	0.00331494	0.0658421	24	0	0.318198
TC0200005328.mm.2	Gm14393	0.00331494	0.0658421	24	16	0.376534
TC0300000227.mm.2	Ndufb5	0.00331494	0.0658421	24	18	0.314663
TC0300002840.mm.2	Slc44a3	0.00331494	0.0658421	24	10	0.339411
TC0400001732.mm.2	Pla2g2c	0.00331494	0.0658421	24	22	0.334108
TC0400001974.mm.2	Eno1; Eno1b	0.00331494	0.0658421	24	18	0.208597
TC0400002271.mm.2	Wwp1	0.00331494	0.0658421	24	14	0.282843
TC0400003383.mm.2	St3gal3	0.00331494	0.0658421	24	6	0.410122
TC0500001975.mm.2	Gm17019	0.00331494	0.0658421	24	4	0.385373
TC0500002676.mm.2	Uba6	0.00331494	0.0658421	24	20	0.360624
TC0600001736.mm.2	Stk38l	0.00331494	0.0658421	24	16	0.449013
TC0700001580.mm.2	Olfml1	0.00331494	0.0658421	24	12	0.445477
TC0700003547.mm.2	Mrpl46	0.00331494	0.0658421	24	14	0.399515
TC0700003569.mm.2	Mesp1	0.00331494	0.0658421	24	16	0.201525
TC0800001003.mm.2	Lonp2	0.00331494	0.0658421	24	4	0.224506
TC0800001106.mm.2	Herpud1	0.00331494	0.0658421	24	12	0.464923
TC0800001213.mm.2	Elmo3	0.00331494	0.0658421	24	8	0.410122
TC0800002844.mm.2	Slc12a4	0.00331494	0.0658421	24	12	0.388909
TC0X00000068.mm.2	Tfe3	0.00331494	0.0658421	24	6	0.473762
TC0X00001786.mm.2	Eras	0.00331494	0.0658421	24	14	0.286378
TC0X00002433.mm.2	Bcap31	0.00331494	0.0658421	24	18	0.137886
TC0Y00000212.mm.2	Sly	0.00331494	0.0658421	24	4	0.487904
TC1000001555.mm.2	Dctn2	0.00331494	0.0658421	24	10	0.199758
TC1100002134.mm.2	Znrf3	0.00331494	0.0658421	24	8	0.500278
TC1100003593.mm.2	Ngfr	0.00331494	0.0658421	24	2	0.265165
TC1200000789.mm.2	Gm29361; Rbm25	0.00331494	0.0658421	24	14	0.304056
TC1200001979.mm.2	Vti1b	0.00331494	0.0658421	24	16	0.176777
TC1300000829.mm.2	Zfp493	0.00331494	0.0658421	24	18	0.445477
TC1400000324.mm.2	Tnnc1	0.00331494	0.0658421	24	18	0.615183
TC1400001436.mm.2	Pdhb	0.00331494	0.0658421	24	12	0.339411
TC1400001898.mm.2	Ero1l	0.00331494	0.0658421	24	16	0.523259
TC1600000168.mm.2	Mpv17l	0.00331494	0.0658421	24	16	0.558614
TC1700000353.mm.2	Meiob	0.00331494	0.0658421	24	6	0.662913
TC1700000483.mm.2	Lhfpl5	0.00331494	0.0658421	24	4	0.224506
TC1700001301.mm.2	Tmem247	0.00331494	0.0658421	24	0	0.272236
TC0100002600.mm.2	Cnppd1	0.00367209	0.0696349	24	8	0.685894
TC0200002367.mm.2	Acss2	0.00367209	0.0696349	24	22	0.403051
TC0200002731.mm.2	Gm2026	0.00367209	0.0696349	24	16	0.215668
TC0200005344.mm.2	Gm8898; Gm14431	0.00367209	0.0696349	24	16	0.360624
TC0300000323.mm.2	D3Ertd751e	0.00367209	0.0696349	24	20	0.254558
TC0400000108.mm.2	Rbm12b1	0.00367209	0.0696349	24	22	0.334108
TC0400000442.mm.2	Rgp1	0.00367209	0.0696349	24	10	0.321734
TC0400000529.mm.2	Nr4a3	0.00367209	0.0696349	24	16	0.247487
TC0400000531.mm.2	Invs	0.00367209	0.0696349	24	18	0.268701
TC0400002638.mm.2	Aldob	0.00367209	0.0696349	24	16	0.0919239
TC0400004191.mm.2	Slc6a9	0.00367209	0.0696349	24	12	0.39598
TC0500001512.mm.2	Cct6a; Snora15	0.00367209	0.0696349	24	16	0.240416
TC0500001717.mm.2	Wipi2	0.00367209	0.0696349	24	6	0.265165
TC0600000205.mm.2	Spam1	0.00367209	0.0696349	24	16	0.291682
TC0600000718.mm.2	Tigd2	0.00367209	0.0696349	24	6	0.489671
TC0600000848.mm.2	0610030E20Rik	0.00367209	0.0696349	24	2	0.341179
TC0600001589.mm.2	Borcs5	0.00367209	0.0696349	24	20	0.477297
TC0700003790.mm.2	Uvrag	0.00367209	0.0696349	24	12	0.289914
TC0700003822.mm.2	Mrpl48	0.00367209	0.0696349	24	12	0.120208
TC0700004628.mm.2	Prr14	0.00367209	0.0696349	24	4	0.219203
TC0800000017.mm.2	Stxbp2	0.00367209	0.0696349	24	10	0.208597
TC0800000482.mm.2	Slc7a2	0.00367209	0.0696349	24	8	0.786656
TC0800002300.mm.2	Palld	0.00367209	0.0696349	24	20	1.06596
TC0800002405.mm.2	Mast3	0.00367209	0.0696349	24	10	0.296985
TC0800002818.mm.2	Lrrc29	0.00367209	0.0696349	24	8	0.381838
TC0900000725.mm.2	Stra6	0.00367209	0.0696349	24	4	0.31643
TC0900002218.mm.2	Apoc3	0.00367209	0.0696349	24	0	0.137886
TC0X00002671.mm.2	Las1l	0.00367209	0.0696349	24	18	0.381838
TC0X00003391.mm.2	Rhox2c	0.00367209	0.0696349	24	4	0.26163
TC1000000484.mm.2	Asf1a	0.00367209	0.0696349	24	14	0.272236
TC1000000536.mm.2	Gm10322	0.00367209	0.0696349	24	2	0.494975
TC1000001183.mm.2	Btg1	0.00367209	0.0696349	24	0	0.657609
TC1000002003.mm.2	Amd2	0.00367209	0.0696349	24	12	0.629325
TC1000002042.mm.2	Gtf3c6	0.00367209	0.0696349	24	22	0.169706
TC1100002909.mm.2	Slc47a1	0.00367209	0.0696349	24	20	0.357089
TC1100004227.mm.2	Stra13	0.00367209	0.0696349	24	20	0.222739
TC1100004299.mm.2	Mif4gd	0.00367209	0.0696349	24	22	0.631093
TC1200000800.mm.2	Acot3	0.00367209	0.0696349	24	16	1.51851
TC1200001939.mm.2	Sgpp1	0.00367209	0.0696349	24	0	0.19799
TC1300001348.mm.2	4833420G17Rik	0.00367209	0.0696349	24	8	0.374767
TC1300002062.mm.2	Dok3	0.00367209	0.0696349	24	4	0.434871
TC1400000366.mm.2	Gm5460	0.00367209	0.0696349	24	22	0.325269
TC1400002023.mm.2	Hnrnpc	0.00367209	0.0696349	24	20	0.357089
TC1600001747.mm.2	Trmt10c	0.00367209	0.0696349	24	20	0.360624
TC1700001400.mm.2	Gm9992	0.00367209	0.0696349	24	6	0.816708
TC1700001458.mm.2	Acat3	0.00367209	0.0696349	24	0	0.272236
TC1700002207.mm.2	Taf8	0.00367209	0.0696349	24	6	0.388909
TC1800000084.mm.2	Mib1	0.00367209	0.0696349	24	10	0.0989949
TC1800000098.mm.2	Riok3	0.00367209	0.0696349	24	14	0.226274
TC1800001153.mm.2	Brd8	0.00367209	0.0696349	24	4	0.339411
TC1900001109.mm.2	Tkfc	0.00367209	0.0696349	24	14	0.445477
TC1900001588.mm.2	Mgea5	0.00367209	0.0696349	24	6	0.408354
TSUnmapped00000042.mm.2	E2f3	0.00367209	0.0696349	24	10	0.388909
TC0100000055.mm.2	Prex2	0.00410548	0.0754688	24	14	0.459619
TC0100001085.mm.2	3110009E18Rik	0.00410548	0.0754688	24	20	0.376534
TC0100002353.mm.2	Sf3b1	0.00410548	0.0754688	24	10	0.266933
TC0100003186.mm.2	Cfhr1	0.00410548	0.0754688	24	18	0.388909
TC0200002755.mm.2	Etohi1	0.00410548	0.0754688	24	16	0.418961
TC0200004076.mm.2	Olfr1264	0.00410548	0.0754688	24	0	0.342947
TC0300002257.mm.2	Fam160a1	0.00410548	0.0754688	24	4	0.494975
TC0300002836.mm.2	Rwdd3	0.00410548	0.0754688	24	10	0.438406
TC0400000395.mm.2	Ccl19	0.00410548	0.0754688	24	4	0.311127
TC0400001446.mm.2	Mir692-3; Ftl1; Ftl2-ps	0.00410548	0.0754688	24	16	0.144957
TC0400001788.mm.2	Fam131c	0.00410548	0.0754688	24	20	0.291682
TC0500001842.mm.2	Uspl1	0.00410548	0.0754688	24	18	0.551543
TC0500002827.mm.2	Hnrnpd	0.00410548	0.0754688	24	12	0.49851
TC0500003097.mm.2	Cox6a1	0.00410548	0.0754688	24	0	0.183848
TC0500003728.mm.2	D5Ertd579e	0.00410548	0.0754688	24	14	0.519723
TC0600000362.mm.2	Trim24	0.00410548	0.0754688	24	12	0.426032
TC0600001296.mm.2	44628	0.00410548	0.0754688	24	10	0.266933
TC0600003475.mm.2	Dennd5b	0.00410548	0.0754688	24	10	0.335876
TC0700000732.mm.2	2610021A01Rik	0.00410548	0.0754688	24	16	0.371231
TC0700003406.mm.2	Klf13	0.00410548	0.0754688	24	12	0.36416
TC0700003909.mm.2	Hbb-bs; Hbb-b1	0.00410548	0.0754688	24	20	1.05359
TC0800003096.mm.2	Vps9d1	0.00410548	0.0754688	24	6	0.417193
TC0900001445.mm.2	Map4	0.00410548	0.0754688	24	8	0.325269
TC0900003066.mm.2	Arih2	0.00410548	0.0754688	24	10	0.339411
TC1100000939.mm.2	Asgr1	0.00410548	0.0754688	24	16	0.173241
TC1100000954.mm.2	Gltpd2	0.00410548	0.0754688	24	22	0.335876
TC1100000967.mm.2	Rabep1	0.00410548	0.0754688	24	0	0.30052
TC1100003898.mm.2	Cdc27	0.00410548	0.0754688	24	10	0.219203
TC1200002434.mm.2	Akt1	0.00410548	0.0754688	24	12	0.401283
TC1500000580.mm.2	Grina	0.00410548	0.0754688	24	16	0.39598
TC1500000725.mm.2	Aco2	0.00410548	0.0754688	24	14	0.509117
TC1500001127.mm.2	Hnrnpa1; Gm10052	0.00410548	0.0754688	24	8	0.321734
TC1600000958.mm.2	Bach1	0.00410548	0.0754688	24	8	0.523259
TC1600001527.mm.2	Umps	0.00410548	0.0754688	24	16	0.601041
TC1600002094.mm.2	Rcan1	0.00410548	0.0754688	24	16	1.11369
TC1600002178.mm.2	Litaf	0.00410548	0.0754688	24	2	0.357089
TC1800000265.mm.2	Wdr36	0.00410548	0.0754688	24	14	0.537401
TC0100001174.mm.2	Slc26a9	0.00453887	0.0796759	24	4	0.307591
TC0100002816.mm.2	Myeov2	0.00453887	0.0796759	24	20	0.162635
TC0100003320.mm.2	Tor3a	0.00453887	0.0796759	24	0	0.502046
TC0100003351.mm.2	Cacybp	0.00453887	0.0796759	24	18	0.601041
TC0100003505.mm.2	Hsd17b7	0.00453887	0.0796759	24	12	0.33234
TC0200000354.mm.2	Pdss1	0.00453887	0.0796759	24	14	0.549776
TC0200004651.mm.2	Rnf24	0.00453887	0.0796759	24	10	0.374767
TC0300000221.mm.2	Pik3ca	0.00453887	0.0796759	24	10	0.199758
TC0300000440.mm.2	Tm4sf4	0.00453887	0.0796759	24	6	0.282843
TC0300000771.mm.2	Ube2q1	0.00453887	0.0796759	24	10	0.293449
TC0300000792.mm.2	Gatad2b	0.00453887	0.0796759	24	6	0.487904
TC0300001906.mm.2	1700034I23Rik	0.00453887	0.0796759	24	6	0.30052
TC0400002113.mm.2	Gm20782	0.00453887	0.0796759	24	20	0.413657
TC0400002713.mm.2	Epb41l4b	0.00453887	0.0796759	24	10	0.318198
TC0400002873.mm.2	Tmem261	0.00453887	0.0796759	24	20	0.19799
TC0500001570.mm.2	Cldn3	0.00453887	0.0796759	24	0	0.325269
TC0500002695.mm.2	Ugt2a3	0.00453887	0.0796759	24	16	0.268701
TC0600000609.mm.2	Snx10	0.00453887	0.0796759	24	12	0.563918
TC0600001126.mm.2	Fam19a1	0.00453887	0.0796759	24	2	0.323501
TC0600002919.mm.2	Rpusd3	0.00453887	0.0796759	24	16	0.353553
TC0700000805.mm.2	Aspdh	0.00453887	0.0796759	24	2	0.148492
TC0700001262.mm.2	Rab38	0.00453887	0.0796759	24	2	0.243952
TC0700002628.mm.2	Erf	0.00453887	0.0796759	24	8	0.456084
TC0800002107.mm.2	Cnot7	0.00453887	0.0796759	24	8	0.413657
TC0900000132.mm.2	Chordc1	0.00453887	0.0796759	24	18	0.850296
TC0900000408.mm.2	Olfr910	0.00453887	0.0796759	24	2	0.650538
TC0900000927.mm.2	Myo1e	0.00453887	0.0796759	24	22	0.258094
TC0900001103.mm.2	Bckdhb	0.00453887	0.0796759	24	12	0.212132
TC0900001692.mm.2	Aasdhppt	0.00453887	0.0796759	24	2	0.192687
TC0X00002393.mm.2	BC023829	0.00453887	0.0796759	24	16	0.459619
TC0X00003438.mm.2	Zmat1	0.00453887	0.0796759	24	20	0.346482
TC1000000122.mm.2	Cited2	0.00453887	0.0796759	24	0	0.668216
TC1000000422.mm.2	Prep	0.00453887	0.0796759	24	14	0.318198
TC1000000661.mm.2	Ank3	0.00453887	0.0796759	24	10	0.777817
TC1000001895.mm.2	Enpp3	0.00453887	0.0796759	24	4	0.548008
TC1000002645.mm.2	Chpt1	0.00453887	0.0796759	24	18	0.26163
TC1000002794.mm.2	Tmtc2	0.00453887	0.0796759	24	12	0.526795
TC1100000801.mm.2	Ubb; Gm1821	0.00453887	0.0796759	24	8	0.127279
TC1100001550.mm.2	Lasp1	0.00453887	0.0796759	24	2	0.553311
TC1100003340.mm.2	Tefm	0.00453887	0.0796759	24	18	0.494975
TC1200000498.mm.2	Gemin2	0.00453887	0.0796759	24	14	0.549776
TC1200001880.mm.2	Sav1	0.00453887	0.0796759	24	8	0.275772
TC1200001926.mm.2	Gm11042	0.00453887	0.0796759	24	2	0.438406
TC1300002553.mm.2	Pik3r1	0.00453887	0.0796759	24	14	0.558614
TC1400000747.mm.2	Lrp10	0.00453887	0.0796759	24	8	0.374767
TC1400000810.mm.2	Mphosph8	0.00453887	0.0796759	24	18	0.307591
TC1400001438.mm.2	Acox2	0.00453887	0.0796759	24	2	0.388909
TC1400001741.mm.2	Ccser2	0.00453887	0.0796759	24	16	0.548008
TC1400002837.mm.2	Gm3526	0.00453887	0.0796759	24	4	0.279307
TC1500000587.mm.2	Cyc1	0.00453887	0.0796759	24	18	0.279307
TC1500001102.mm.2	Pcbp2	0.00453887	0.0796759	24	10	0.304056
TC1500002010.mm.2	Celsr1	0.00453887	0.0796759	24	20	0.572756
TC1600000266.mm.2	Klhl24	0.00453887	0.0796759	24	8	0.869741
TC1600000532.mm.2	Rabl3	0.00453887	0.0796759	24	20	0.33234
TC1600001557.mm.2	Dtx3l	0.00453887	0.0796759	24	10	0.148492
TC1900001026.mm.2	Fkbp2	0.00453887	0.0796759	24	22	0.353553
TC1900001630.mm.2	Sh3pxd2a	0.00453887	0.0796759	24	2	0.540937
TC0100001262.mm.2	Kif21b	0.0050625	0.085165	24	4	0.173241
TC0100002601.mm.2	Abcb6	0.0050625	0.085165	24	16	0.4278
TC0100003155.mm.2	Nr5a2	0.0050625	0.085165	24	4	0.325269
TC0200000532.mm.2	Fam73b	0.0050625	0.085165	24	18	0.486136
TC0200000587.mm.2	St6galnac6; St6galnac4	0.0050625	0.085165	24	22	0.540937
TC0200000989.mm.2	4933409G03Rik	0.0050625	0.085165	24	0	0.304056
TC0200003815.mm.2	Zfp385b	0.0050625	0.085165	24	10	0.275772
TC0200004316.mm.2	Gm15130	0.0050625	0.085165	24	16	0.307591
TC0200005091.mm.2	Fitm2	0.0050625	0.085165	24	14	0.431335
TC0300000494.mm.2	Arhgef26	0.0050625	0.085165	24	10	0.473762
TC0300000853.mm.2	S100a10	0.0050625	0.085165	24	2	0.567453
TC0300001482.mm.2	Ddah1	0.0050625	0.085165	24	4	0.185616
TC0300002752.mm.2	Stxbp3	0.0050625	0.085165	24	4	0.219203
TC0400000140.mm.2	Nbn	0.0050625	0.085165	24	10	0.282843
TC0400001307.mm.2	Elovl1	0.0050625	0.085165	24	20	0.282843
TC0400001738.mm.2	Tmco4	0.0050625	0.085165	24	10	0.314663
TC0400004221.mm.2	AU022252	0.0050625	0.085165	24	0	0.240416
TC0500000837.mm.2	5830473C10Rik	0.0050625	0.085165	24	6	0.39598
TC0500001308.mm.2	2410131K14Rik	0.0050625	0.085165	24	20	0.461387
TC0500001531.mm.2	Caln1	0.0050625	0.085165	24	14	0.325269
TC0600001672.mm.2	Slco1b2	0.0050625	0.085165	24	12	0.256326
TC0600003119.mm.2	Tpi1	0.0050625	0.085165	24	20	0.523259
TC0600003316.mm.2	Gsg1	0.0050625	0.085165	24	4	0.288146
TC0700000544.mm.2	Zfp568	0.0050625	0.085165	24	14	0.212132
TC0700001669.mm.2	Pde3b	0.0050625	0.085165	24	16	0.305824
TC0700002535.mm.2	Vmn1r121	0.0050625	0.085165	24	4	0.403051
TC0700002839.mm.2	Chst8	0.0050625	0.085165	24	2	0.296985
TC0700004558.mm.2	Gm10153	0.0050625	0.085165	24	2	0.339411
TC0800001110.mm.2	Nlrc5; Mir7072	0.0050625	0.085165	24	8	0.473762
TC0800001465.mm.2	Map1lc3b	0.0050625	0.085165	24	8	0.258094
TC0900000888.mm.2	Vps13c	0.0050625	0.085165	24	8	0.266933
TC0900001489.mm.2	Dclk3	0.0050625	0.085165	24	16	0.698268
TC0900003119.mm.2	Tmie	0.0050625	0.085165	24	22	0.883883
TC0X00001056.mm.2	Magee1	0.0050625	0.085165	24	18	0.282843
TC0X00001797.mm.2	Rbm3	0.0050625	0.085165	24	14	0.367696
TC0X00002339.mm.2	4930447F04Rik	0.0050625	0.085165	24	0	0.401283
TC1100001681.mm.2	Nags	0.0050625	0.085165	24	22	0.392444
TC1100002029.mm.2	Mrpl12	0.0050625	0.085165	24	16	0.238649
TC1100002715.mm.2	Tcf7	0.0050625	0.085165	24	8	0.247487
TC1100003833.mm.2	Slc4a1	0.0050625	0.085165	24	2	0.452548
TC1300000050.mm.2	Larp4b	0.0050625	0.085165	24	10	0.274004
TC1300000070.mm.2	Heatr1	0.0050625	0.085165	24	16	0.565685
TC1300000568.mm.2	Omd	0.0050625	0.085165	24	22	0.480833
TC1300001374.mm.2	Net1	0.0050625	0.085165	24	0	0.353553
TC1300001382.mm.2	Akr1c20	0.0050625	0.085165	24	18	0.367696
TC1400000246.mm.2	Ppif	0.0050625	0.085165	24	14	0.523259
TC1400001470.mm.2	Thoc7	0.0050625	0.085165	24	14	0.247487
TC1500002048.mm.2	Sbf1	0.0050625	0.085165	24	6	0.367696
TC1600001259.mm.2	Dnm1l	0.0050625	0.085165	24	22	0.236881
TC1700000513.mm.2	Zfand3	0.0050625	0.085165	24	10	0.247487
TC1700000594.mm.2	Ndufa7	0.0050625	0.085165	24	18	0.337643
TC1700001384.mm.2	Tmem181b-ps; Tmem181a	0.0050625	0.085165	24	10	0.282843
TC1700002019.mm.2	H2-M10.2	0.0050625	0.085165	24	2	0.293449
TC1800000708.mm.2	Psmg2	0.0050625	0.085165	24	8	0.256326
TC1800001307.mm.2	Cdo1	0.0050625	0.085165	24	4	0.296985
TC0100000456.mm.2	Nop58	0.00558613	0.0893057	24	16	0.523259
TC0100001786.mm.2	Bpnt1	0.00558613	0.0893057	24	20	0.251023
TC0200001624.mm.2	Bdnf	0.00558613	0.0893057	24	14	0.604576
TC0200002273.mm.2	Scrt2	0.00558613	0.0893057	24	6	0.31643
TC0200002359.mm.2	Itch	0.00558613	0.0893057	24	14	0.226274
TC0200002748.mm.2	Gm14420	0.00558613	0.0893057	24	16	0.452548
TC0200003751.mm.2	Ola1	0.00558613	0.0893057	24	16	0.178544
TC0200005186.mm.2	B4galt5	0.00558613	0.0893057	24	12	0.935149
TC0200005516.mm.2	Tmem189	0.00558613	0.0893057	24	18	0.353553
TC0300000433.mm.2	Mab21l1	0.00558613	0.0893057	24	16	0.169706
TC0300000623.mm.2	Ppid	0.00558613	0.0893057	24	18	0.540937
TC0300001315.mm.2	Casp6	0.00558613	0.0893057	24	8	0.509117
TC0300002173.mm.2	Golim4	0.00558613	0.0893057	24	18	0.219203
TC0400000963.mm.2	Hook1	0.00558613	0.0893057	24	12	0.16617
TC0400001312.mm.2	Ebna1bp2; D4Ertd617e	0.00558613	0.0893057	24	16	0.339411
TC0400001329.mm.2	P3h1	0.00558613	0.0893057	24	22	0.206829
TC0400001612.mm.2	Nr0b2	0.00558613	0.0893057	24	0	0.72832
TC0400001975.mm.2	Rere	0.00558613	0.0893057	24	10	0.33234
TC0400002576.mm.2	Exosc3	0.00558613	0.0893057	24	20	0.137886
TC0400002729.mm.2	D630039A03Rik	0.00558613	0.0893057	24	6	0.77605
TC0400003695.mm.2	Tmem222	0.00558613	0.0893057	24	14	0.26163
TC0400003760.mm.2	Srrm1	0.00558613	0.0893057	24	8	0.155563
TC0400003862.mm.2	Arhgef10l	0.00558613	0.0893057	24	6	0.36416
TC0400003953.mm.2	Gm438	0.00558613	0.0893057	24	8	0.275772
TC0500001769.mm.2	Zfp655	0.00558613	0.0893057	24	6	0.355321
TC0500003312.mm.2	Chchd2	0.00558613	0.0893057	24	22	0.169706
TC0500003451.mm.2	Irs3	0.00558613	0.0893057	24	4	0.233345
TC0600001319.mm.2	Zfp637	0.00558613	0.0893057	24	22	0.314663
TC0600002733.mm.2	Grip2	0.00558613	0.0893057	24	2	0.212132
TC0700000896.mm.2	Nav2	0.00558613	0.0893057	24	6	0.703571
TC0700001709.mm.2	Acsm5	0.00558613	0.0893057	24	10	0.275772
TC0700002636.mm.2	Ceacam2	0.00558613	0.0893057	24	4	0.251023
TC0700002970.mm.2	Nr1h2	0.00558613	0.0893057	24	6	0.468458
TC0700002975.mm.2	Tbc1d17	0.00558613	0.0893057	24	6	0.528562
TC0700004473.mm.2	Mapk1ip1	0.00558613	0.0893057	24	6	0.410122
TC0800000259.mm.2	Defb1	0.00558613	0.0893057	24	2	0.484368
TC0900000609.mm.2	Ppp2r1b	0.00558613	0.0893057	24	4	0.226274
TC0900000692.mm.2	Ptpn9	0.00558613	0.0893057	24	0	0.551543
TC0900001210.mm.2	Tfdp2	0.00558613	0.0893057	24	8	0.367696
TC0900002233.mm.2	Nxpe2	0.00558613	0.0893057	24	6	0.374767
TC0900002328.mm.2	Chrnb4	0.00558613	0.0893057	24	4	0.222739
TC0X00000216.mm.2	Araf	0.00558613	0.0893057	24	8	0.268701
TC0Y00000235.mm.2	Ddx3y	0.00558613	0.0893057	24	8	0.26163
TC0Y00000439.mm.2	Gm20736	0.00558613	0.0893057	24	2	0.551543
TC1000001897.mm.2	Arg1	0.00558613	0.0893057	24	18	0.275772
TC1000003215.mm.2	Sumo3	0.00558613	0.0893057	24	2	0.438406
TC1100000428.mm.2	Ccnjl	0.00558613	0.0893057	24	2	0.346482
TC1100000592.mm.2	Vdac1	0.00558613	0.0893057	24	16	0.219203
TC1100001668.mm.2	Arl4d	0.00558613	0.0893057	24	18	0.378302
TC1100003106.mm.2	Slc25a11	0.00558613	0.0893057	24	16	0.512652
TC1100003455.mm.2	Cltc	0.00558613	0.0893057	24	8	0.208597
TC1100003829.mm.2	Hdac5; Mir8101	0.00558613	0.0893057	24	22	0.304056
TC1200000744.mm.2	Susd6	0.00558613	0.0893057	24	8	0.39598
TC1200001663.mm.2	Ifrd1	0.00558613	0.0893057	24	12	0.422496
TC1200001816.mm.2	Fbxo33	0.00558613	0.0893057	24	16	0.512652
TC1300000187.mm.2	Pom121l2	0.00558613	0.0893057	24	6	0.381838
TC1300001789.mm.2	Pxdc1	0.00558613	0.0893057	24	0	0.703571
TC1400002847.mm.2	Gm3667	0.00558613	0.0893057	24	2	0.424264
TC1500001996.mm.2	5031439G07Rik; Mir1249	0.00558613	0.0893057	24	10	0.346482
TC1600001047.mm.2	Dopey2	0.00558613	0.0893057	24	18	0.399515
TC1600001191.mm.2	Emp2	0.00558613	0.0893057	24	8	0.528562
TC1600001312.mm.2	Tango2	0.00558613	0.0893057	24	18	0.311127
TC1600001373.mm.2	Tmem41a	0.00558613	0.0893057	24	14	0.615183
TC1700000339.mm.2	Pgp	0.00558613	0.0893057	24	16	0.311127
TC1700000410.mm.2	Luc7l	0.00558613	0.0893057	24	18	0.240416
TC1700001644.mm.2	Fahd1	0.00558613	0.0893057	24	20	0.350018
TC1700001805.mm.2	Glo1	0.00558613	0.0893057	24	2	0.381838
TC1900001140.mm.2	Ms4a3	0.00558613	0.0893057	24	8	0.30052
TC1900001600.mm.2	Cuedc2	0.00558613	0.0893057	24	18	0.339411
TC0100000027.mm.2	Pcmtd1	0.00621614	0.0959246	24	12	0.169706
TC0100003095.mm.2	Atp2b4	0.00621614	0.0959246	24	0	0.39598
TC0200000422.mm.2	Edf1	0.00621614	0.0959246	24	16	0.265165
TC0200000459.mm.2	Surf2	0.00621614	0.0959246	24	16	0.360624
TC0200002749.mm.2	Gm14403	0.00621614	0.0959246	24	14	0.685894
TC0200005373.mm.2	Gm14325	0.00621614	0.0959246	24	16	0.434871
TC0300001850.mm.2	Anxa5	0.00621614	0.0959246	24	4	0.270468
TC0300002435.mm.2	Gm10696	0.00621614	0.0959246	24	2	0.410122
TC0300002728.mm.2	Gstm4	0.00621614	0.0959246	24	4	0.30052
TC0400003957.mm.2	Tnfrsf1b	0.00621614	0.0959246	24	10	0.318198
TC0400004118.mm.2	Arhgef16	0.00621614	0.0959246	24	16	0.33234
TC0500000044.mm.2	Sri	0.00621614	0.0959246	24	12	0.335876
TC0500000488.mm.2	Lap3	0.00621614	0.0959246	24	22	0.251023
TC0500001128.mm.2	Zfp932	0.00621614	0.0959246	24	20	0.226274
TC0500001251.mm.2	Pop5	0.00621614	0.0959246	24	18	0.26163
TC0500002650.mm.2	Noa1	0.00621614	0.0959246	24	16	0.4278
TC0600000454.mm.2	Gstk1	0.00621614	0.0959246	24	22	0.190919
TC0600002027.mm.2	Chchd3	0.00621614	0.0959246	24	18	0.0989949
TC0600002385.mm.2	Gprin3	0.00621614	0.0959246	24	8	0.422496
TC0600002567.mm.2	Tet3	0.00621614	0.0959246	24	6	0.254558
TC0600003148.mm.2	Cd9	0.00621614	0.0959246	24	6	0.350018
TC0700002020.mm.2	Olfr45	0.00621614	0.0959246	24	4	0.351786
TC0700003798.mm.2	Rps3; Snord15b	0.00621614	0.0959246	24	18	0.314663
TC0700004095.mm.2	Sbf2	0.00621614	0.0959246	24	8	0.296985
TC0800002842.mm.2	Psmb10	0.00621614	0.0959246	24	14	0.289914
TC0900001067.mm.2	Senp6	0.00621614	0.0959246	24	8	0.190919
TC0X00000742.mm.2	Brcc3	0.00621614	0.0959246	24	18	0.162635
TC0X00001178.mm.2	Pcdh11x	0.00621614	0.0959246	24	12	0.318198
TC0Y00000554.mm.2	Gm10352	0.00621614	0.0959246	24	4	0.314663
TC1000000349.mm.2	Cdk19	0.00621614	0.0959246	24	8	0.431335
TC1000000881.mm.2	Map2k2	0.00621614	0.0959246	24	20	0.194454
TC1000003225.mm.2	Ddt	0.00621614	0.0959246	24	18	0.311127
TC1100003107.mm.2	Pfn1	0.00621614	0.0959246	24	6	0.238649
TC1100003111.mm.2	Inca1	0.00621614	0.0959246	24	4	0.581595
TC1100003447.mm.2	Rps6kb1	0.00621614	0.0959246	24	16	0.344715
TC1200000626.mm.2	Ppm1a	0.00621614	0.0959246	24	10	0.22981
TC1200000675.mm.2	Mthfd1	0.00621614	0.0959246	24	20	0.162635
TC1200000751.mm.2	Smoc1	0.00621614	0.0959246	24	10	0.268701
TC1200001770.mm.2	Ralgapa1	0.00621614	0.0959246	24	14	0.228042
TC1200001938.mm.2	Wdr89; Rplp2-ps1	0.00621614	0.0959246	24	22	0.360624
TC1200002049.mm.2	Zfyve1	0.00621614	0.0959246	24	20	0.240416
TC1200002148.mm.2	Dio2	0.00621614	0.0959246	24	16	0.208597
TC1300000763.mm.2	Mir23b; Mir27b; Mir24-1; 2010111I01Rik	0.00621614	0.0959246	24	12	0.226274
TC1300001949.mm.2	Phf2	0.00621614	0.0959246	24	2	0.296985
TC1300002382.mm.2	Cox7c	0.00621614	0.0959246	24	18	0.127279
TC1300002686.mm.2	Skiv2l2	0.00621614	0.0959246	24	14	0.176777
TC1400001105.mm.2	Elf1	0.00621614	0.0959246	24	6	0.268701
TC1600000447.mm.2	Tfrc	0.00621614	0.0959246	24	20	0.737159
TC1600001781.mm.2	Olfr175-ps1	0.00621614	0.0959246	24	16	0.236881
TC1800000063.mm.2	Colec12	0.00621614	0.0959246	24	20	0.162635
TC0100001176.mm.2	Slc41a1	0.00684614	0.100746	24	10	0.387141
TC0100001969.mm.2	Ncoa2	0.00684614	0.100746	24	4	0.190919
TC0100003786.mm.2	Smyd2	0.00684614	0.100746	24	18	0.208597
TC0100003869.mm.2	Tnni1	0.00684614	0.100746	24	16	0.258094
TC0200004140.mm.2	Cry2	0.00684614	0.100746	24	12	0.452548
TC0200004164.mm.2	Accs	0.00684614	0.100746	24	4	0.503814
TC0200004940.mm.2	Snta1	0.00684614	0.100746	24	16	0.219203
TC0200005349.mm.2	Gm14308	0.00684614	0.100746	24	18	0.434871
TC0200005365.mm.2	Gm14418	0.00684614	0.100746	24	18	0.565685
TC0300000306.mm.2	Slc25a31	0.00684614	0.100746	24	2	0.494975
TC0400000358.mm.2	Ube2r2	0.00684614	0.100746	24	8	0.286378
TC0400000654.mm.2	Ugcg	0.00684614	0.100746	24	8	0.491439
TC0400003172.mm.2	Slc35d1	0.00684614	0.100746	24	10	0.367696
TC0500000661.mm.2	Guf1	0.00684614	0.100746	24	14	0.222739
TC0500001689.mm.2	Nudt1	0.00684614	0.100746	24	0	0.418961
TC0500002065.mm.2	Tomm7	0.00684614	0.100746	24	16	0.26163
TC0500003433.mm.2	Trim56	0.00684614	0.100746	24	10	0.296985
TC0500003576.mm.2	Baiap2l1	0.00684614	0.100746	24	12	0.190919
TC0600001097.mm.2	Nr2c2	0.00684614	0.100746	24	8	0.484368
TC0700000663.mm.2	Ankrd27	0.00684614	0.100746	24	10	0.268701
TC0700000733.mm.2	Zfp788	0.00684614	0.100746	24	16	0.403051
TC0700000867.mm.2	Kdelr1	0.00684614	0.100746	24	8	0.206829
TC0700000978.mm.2	Mtmr10	0.00684614	0.100746	24	14	0.381838
TC0700003908.mm.2	Hbb-bt; Hbb-b2	0.00684614	0.100746	24	20	0.982878
TC0700004604.mm.2	Cttn	0.00684614	0.100746	24	8	0.190919
TC0800000511.mm.2	Mtnr1a	0.00684614	0.100746	24	2	0.500278
TC0800001493.mm.2	Cdt1	0.00684614	0.100746	24	6	0.539169
TC0800002680.mm.2	Aktip	0.00684614	0.100746	24	18	0.311127
TC0800002953.mm.2	Bcar1	0.00684614	0.100746	24	8	0.551543
TC0900000398.mm.2	Olfr147	0.00684614	0.100746	24	4	0.374767
TC0900001411.mm.2	Qrich1	0.00684614	0.100746	24	8	0.344715
TC0900002018.mm.2	Hyls1	0.00684614	0.100746	24	4	0.325269
TC0900002776.mm.2	Ube2cbp	0.00684614	0.100746	24	18	0.434871
TC0X00001377.mm.2	Pih1h3b	0.00684614	0.100746	24	16	0.321734
TC0Y00000058.mm.2	Gm20865	0.00684614	0.100746	24	0	0.471994
TC1000000056.mm.2	Zc3h12d	0.00684614	0.100746	24	2	0.357089
TC1000002280.mm.2	Sirt1	0.00684614	0.100746	24	6	0.289914
TC1000003120.mm.2	Nab2	0.00684614	0.100746	24	2	0.519723
TC1000003169.mm.2	Mettl7b	0.00684614	0.100746	24	16	0.272236
TC1100000238.mm.2	Xpo1	0.00684614	0.100746	24	16	0.355321
TC1100000336.mm.2	Hba-a2; Hba-a1	0.00684614	0.100746	24	18	0.806102
TC1100001095.mm.2	Fam57a	0.00684614	0.100746	24	20	0.417193
TC1100001097.mm.2	Rnmtl1	0.00684614	0.100746	24	14	0.445477
TC1100001183.mm.2	Rab11fip4	0.00684614	0.100746	24	2	0.298753
TC1100003918.mm.2	Smarcd2	0.00684614	0.100746	24	16	0.385373
TC1100004125.mm.2	St6galnac1	0.00684614	0.100746	24	4	0.152028
TC1100004156.mm.2	Usp36	0.00684614	0.100746	24	12	0.335876
TC1200001715.mm.2	Strn3	0.00684614	0.100746	24	16	0.183848
TC1300000405.mm.2	Cdyl	0.00684614	0.100746	24	8	0.19799
TC1300000694.mm.2	Smad5	0.00684614	0.100746	24	10	0.275772
TC1300001270.mm.2	Plpp1	0.00684614	0.100746	24	22	0.484368
TC1300001635.mm.2	Hist1h2bf	0.00684614	0.100746	24	22	0.296985
TC1300002535.mm.2	Gtf2h2	0.00684614	0.100746	24	0	0.526795
TC1400000172.mm.2	Fut11	0.00684614	0.100746	24	16	0.378302
TC1400001931.mm.2	Wdhd1	0.00684614	0.100746	24	16	0.532098
TC1500000072.mm.2	Ugt3a1	0.00684614	0.100746	24	22	0.441942
TC1500002056.mm.2	Arsa	0.00684614	0.100746	24	8	0.645235
TC1600001011.mm.2	Itsn1	0.00684614	0.100746	24	2	0.319966
TC1600001064.mm.2	Dyrk1a	0.00684614	0.100746	24	8	0.342947
TC1700001138.mm.2	Wdr43	0.00684614	0.100746	24	16	0.456084
TC1700002158.mm.2	1600014C23Rik	0.00684614	0.100746	24	6	0.302288
TC1700002420.mm.2	Ankrd12	0.00684614	0.100746	24	14	0.406586
TC1700002430.mm.2	Gm10495	0.00684614	0.100746	24	16	0.113137
TC1800000797.mm.2	Rpl17	0.00684614	0.100746	24	16	0.0742462
TC1800001429.mm.2	Grpel2	0.00684614	0.100746	24	8	0.470226
TC1800001461.mm.2	Fech	0.00684614	0.100746	24	12	0.19799
TC1900000071.mm.2	Efemp2	0.00684614	0.100746	24	2	0.314663
TC1900000928.mm.2	Gm960	0.00684614	0.100746	24	4	0.272236
TC1900001512.mm.2	Rrp12	0.00684614	0.100746	24	18	0.717713
TC1900001705.mm.2	Dclre1a	0.00684614	0.100746	24	14	0.390676
TC0100000334.mm.2	Ercc5	0.007601	0.107577	24	6	0.385373
TC0100000829.mm.2	Dgkd	0.007601	0.107577	24	10	0.438406
TC0100001585.mm.2	Dedd	0.007601	0.107577	24	2	0.208597
TC0100003205.mm.2	Rgs13	0.007601	0.107577	24	0	0.369463
TC0200001049.mm.2	Rapgef4	0.007601	0.107577	24	8	0.811405
TC0200003264.mm.2	D2Wsu81e	0.007601	0.107577	24	18	0.183848
TC0200004269.mm.2	Elp4	0.007601	0.107577	24	22	0.254558
TC0200005383.mm.2	Zfp931	0.007601	0.107577	24	16	0.367696
TC0300000500.mm.2	Mme	0.007601	0.107577	24	18	0.519723
TC0300001530.mm.2	Usp33	0.007601	0.107577	24	16	0.318198
TC0300003194.mm.2	Cth	0.007601	0.107577	24	0	0.403051
TC0400001421.mm.2	Sf3a3	0.007601	0.107577	24	16	0.201525
TC0400003386.mm.2	Ptprf	0.007601	0.107577	24	6	0.344715
TC0500001245.mm.2	Sppl3	0.007601	0.107577	24	4	0.26163
TC0500003184.mm.2	Ptpn11	0.007601	0.107577	24	12	0.259862
TC0600000182.mm.2	Cped1	0.007601	0.107577	24	12	0.215668
TC0600001352.mm.2	Cecr2	0.007601	0.107577	24	8	0.431335
TC0600003491.mm.2	Ndufb2	0.007601	0.107577	24	20	0.254558
TC0700000458.mm.2	Blvrb	0.007601	0.107577	24	18	0.258094
TC0700000551.mm.2	Gm5113	0.007601	0.107577	24	18	0.335876
TC0700000818.mm.2	Gm21948; Il4i1; Nup62	0.007601	0.107577	24	4	0.258094
TC0700004548.mm.2	Tollip	0.007601	0.107577	24	12	0.293449
TC0800000252.mm.2	Gm15315	0.007601	0.107577	24	2	0.339411
TC0800000800.mm.2	Jak3; Insl3	0.007601	0.107577	24	6	0.183848
TC0800001429.mm.2	Klhl36	0.007601	0.107577	24	22	0.385373
TC0800002313.mm.2	Msmo1	0.007601	0.107577	24	10	0.468458
TC0800003000.mm.2	Cdyl2	0.007601	0.107577	24	12	0.374767
TC0900001005.mm.2	Fam214a	0.007601	0.107577	24	16	0.542704
TC0900001042.mm.2	Elovl5	0.007601	0.107577	24	2	0.431335
TC0900001578.mm.2	Xylb	0.007601	0.107577	24	10	0.353553
TC0900002936.mm.2	Nck1	0.007601	0.107577	24	16	0.302288
TC0900003041.mm.2	Gnat1	0.007601	0.107577	24	10	0.597505
TC0X00001760.mm.2	Nudt10	0.007601	0.107577	24	2	0.228042
TC0Y00000254.mm.2	Gm20825	0.007601	0.107577	24	4	0.19799
TC1000000534.mm.2	Pla2g12b	0.007601	0.107577	24	0	0.360624
TC1000001802.mm.2	Abracl	0.007601	0.107577	24	6	0.339411
TC1000002897.mm.2	Rab21	0.007601	0.107577	24	22	0.240416
TC1000003146.mm.2	Myl6b	0.007601	0.107577	24	0	0.169706
TC1100000601.mm.2	Aff4	0.007601	0.107577	24	10	0.19799
TC1100002102.mm.2	Slc35e4	0.007601	0.107577	24	0	0.360624
TC1100002871.mm.2	Tom1l2	0.007601	0.107577	24	8	0.335876
TC1100002894.mm.2	Flii	0.007601	0.107577	24	8	0.286378
TC1100002966.mm.2	Hs3st3b1	0.007601	0.107577	24	2	0.325269
TC1100004071.mm.2	Atp5h	0.007601	0.107577	24	18	0.19799
TC1200001031.mm.2	Ppp4r4	0.007601	0.107577	24	18	0.429567
TC1200001364.mm.2	Fam228b	0.007601	0.107577	24	22	0.494975
TC1300001500.mm.2	Cdk13	0.007601	0.107577	24	8	0.176777
TC1300002436.mm.2	Bhmt	0.007601	0.107577	24	0	0.53033
TC1400002841.mm.2	Gm3468	0.007601	0.107577	24	4	0.314663
TC1500000281.mm.2	4930447A16Rik	0.007601	0.107577	24	2	0.473762
TC1500001320.mm.2	Ankrd33b	0.007601	0.107577	24	16	0.233345
TC1500001642.mm.2	Gm21961	0.007601	0.107577	24	2	0.46669
TC1500001658.mm.2	St3gal1	0.007601	0.107577	24	0	0.493207
TC1500002142.mm.2	Slc38a2	0.007601	0.107577	24	10	0.456084
TC1600000952.mm.2	N6amt1	0.007601	0.107577	24	6	0.30052
TC1600001617.mm.2	4930435E12Rik	0.007601	0.107577	24	2	0.286378
TC1700001606.mm.2	Tceb2	0.007601	0.107577	24	18	0.169706
TC1700002422.mm.2	Ndufv2	0.007601	0.107577	24	18	0.353553
TC1700002775.mm.2	Zfp414	0.007601	0.107577	24	6	0.620486
TC1900000517.mm.2	Pcgf5	0.007601	0.107577	24	12	0.265165
TC0100000255.mm.2	Zap70	0.00835585	0.113974	24	18	0.413657
TC0100000909.mm.2	Olfr1412	0.00835585	0.113974	24	4	0.353553
TC0100002330.mm.2	1700019D03Rik	0.00835585	0.113974	24	4	0.318198
TC0100002963.mm.2	Tmem37	0.00835585	0.113974	24	18	0.383605
TC0200001306.mm.2	Olfr1148	0.00835585	0.113974	24	2	0.28461
TC0200002384.mm.2	Romo1	0.00835585	0.113974	24	20	0.144957
TC0200002814.mm.2	Ppdpf	0.00835585	0.113974	24	22	0.36416
TC0200003155.mm.2	Lcn12	0.00835585	0.113974	24	20	0.749533
TC0200003353.mm.2	Psmd5	0.00835585	0.113974	24	18	0.233345
TC0200003763.mm.2	Atf2	0.00835585	0.113974	24	10	0.120208
TC0200004545.mm.2	Sppl2a	0.00835585	0.113974	24	12	0.176777
TC0200005145.mm.2	Slc35c2	0.00835585	0.113974	24	10	0.321734
TC0200005350.mm.2	Gm14308	0.00835585	0.113974	24	18	0.473762
TC0300000210.mm.2	Skil	0.00835585	0.113974	24	22	0.424264
TC0300000958.mm.2	Pdzk1	0.00835585	0.113974	24	16	0.173241
TC0300002802.mm.2	Vcam1	0.00835585	0.113974	24	14	0.374767
TC0400001736.mm.2	Pla2g2e	0.00835585	0.113974	24	22	0.282843
TC0400002151.mm.2	Cyp7a1	0.00835585	0.113974	24	16	0.922774
TC0400002447.mm.2	Smu1	0.00835585	0.113974	24	10	0.212132
TC0500001596.mm.2	Upk3bl	0.00835585	0.113974	24	8	0.328805
TC0600000447.mm.2	Sval2	0.00835585	0.113974	24	22	0.475529
TC0700001349.mm.2	Ndufc2	0.00835585	0.113974	24	16	0.247487
TC0700002057.mm.2	Ap2a2	0.00835585	0.113974	24	0	0.311127
TC0700004282.mm.2	Eif3c	0.00835585	0.113974	24	10	0.226274
TC0700004525.mm.2	Hras	0.00835585	0.113974	24	18	0.243952
TC0700004659.mm.2	Rnf141	0.00835585	0.113974	24	2	0.240416
TC0800000704.mm.2	Ints10	0.00835585	0.113974	24	20	0.304056
TC0800001400.mm.2	Cmip	0.00835585	0.113974	24	10	0.327037
TC0800003022.mm.2	Mbtps1	0.00835585	0.113974	24	6	0.192687
TC0900001486.mm.2	Epm2aip1	0.00835585	0.113974	24	16	0.339411
TC0900003199.mm.2	Tgfbr2	0.00835585	0.113974	24	14	0.293449
TC0X00000044.mm.2	Nudt11	0.00835585	0.113974	24	4	0.307591
TC0X00000064.mm.2	Wdr45	0.00835585	0.113974	24	10	0.201525
TC0X00003042.mm.2	Tmsb15b2; Tmsb15b1; Tmsb15l	0.00835585	0.113974	24	6	0.72832
TC0Y00000242.mm.2	Rbmy; Gm4064	0.00835585	0.113974	24	2	0.286378
TC1000000540.mm.2	Dnajb12	0.00835585	0.113974	24	12	0.190919
TC1000000842.mm.2	Midn	0.00835585	0.113974	24	6	0.622254
TC1000001282.mm.2	E2f7	0.00835585	0.113974	24	0	0.314663
TC1000001821.mm.2	Slc35d3	0.00835585	0.113974	24	4	0.190919
TC1000002467.mm.2	Plpp2	0.00835585	0.113974	24	12	0.318198
TC1100000339.mm.2	Hba-a1; Hba-a2	0.00835585	0.113974	24	18	0.767211
TC1100000925.mm.2	Tmem256	0.00835585	0.113974	24	16	0.325269
TC1100002836.mm.2	Rnf187	0.00835585	0.113974	24	20	0.243952
TC1100003258.mm.2	Nsrp1; Mir423	0.00835585	0.113974	24	16	0.39598
TC1100004123.mm.2	Cygb	0.00835585	0.113974	24	10	0.353553
TC1200000652.mm.2	Hif1a	0.00835585	0.113974	24	10	0.222739
TC1200001118.mm.2	Slc25a47	0.00835585	0.113974	24	8	0.919239
TC1200001768.mm.2	Nfkbia	0.00835585	0.113974	24	10	0.558614
TC1200002389.mm.2	Hsp90aa1	0.00835585	0.113974	24	20	1.14728
TC1300001737.mm.2	Exoc2	0.00835585	0.113974	24	10	0.233345
TC1300002517.mm.2	Ptcd2	0.00835585	0.113974	24	16	0.205061
TC1400000281.mm.2	Erc2	0.00835585	0.113974	24	2	0.233345
TC1400001783.mm.2	Tspan14	0.00835585	0.113974	24	0	0.403051
TC1500001136.mm.2	Ghr	0.00835585	0.113974	24	14	0.249255
TC1700000347.mm.2	Zfp598	0.00835585	0.113974	24	8	0.289914
TC1700001145.mm.2	Ypel5	0.00835585	0.113974	24	10	0.293449
TC1800000259.mm.2	Ercc3	0.00835585	0.113974	24	14	0.247487
TC1800000641.mm.2	Htr4	0.00835585	0.113974	24	2	0.243952
TC1900000983.mm.2	Scyl1	0.00835585	0.113974	24	10	0.429567
TC0100000639.mm.2	Stk36	0.00925663	0.121773	24	6	0.365928
TC0100001955.mm.2	Arfgef1	0.00925663	0.121773	24	12	0.16617
TC0100003304.mm.2	Xpr1	0.00925663	0.121773	24	10	0.240416
TC0200000477.mm.2	Rxra	0.00925663	0.121773	24	10	0.268701
TC0200001547.mm.2	Fbxo3	0.00925663	0.121773	24	20	0.236881
TC0200003141.mm.2	Ssna1	0.00925663	0.121773	24	20	0.268701
TC0200003680.mm.2	Scn9a	0.00925663	0.121773	24	4	0.394212
TC0400001574.mm.2	Tmem200b	0.00925663	0.121773	24	20	0.212132
TC0400003847.mm.2	Pqlc2	0.00925663	0.121773	24	6	0.266933
TC0500000888.mm.2	40787	0.00925663	0.121773	24	2	0.424264
TC0500002882.mm.2	Hsd17b11	0.00925663	0.121773	24	18	0.120208
TC0600000538.mm.2	Zfp398	0.00925663	0.121773	24	14	0.251023
TC0600001366.mm.2	Pex26	0.00925663	0.121773	24	14	0.544472
TC0600001530.mm.2	Clec2d	0.00925663	0.121773	24	16	0.39598
TC0600002629.mm.2	Dusp11	0.00925663	0.121773	24	10	0.208597
TC0600002722.mm.2	Nup210	0.00925663	0.121773	24	10	0.342947
TC0600002904.mm.2	Srgap3	0.00925663	0.121773	24	0	0.678823
TC0700000399.mm.2	Gm9844	0.00925663	0.121773	24	4	0.424264
TC0700002980.mm.2	Prmt1	0.00925663	0.121773	24	18	0.367696
TC0700004320.mm.2	Dctpp1	0.00925663	0.121773	24	14	0.369463
TC0800000689.mm.2	Tktl2	0.00925663	0.121773	24	22	0.194454
TC0800000831.mm.2	Nwd1	0.00925663	0.121773	24	2	0.339411
TC0800000975.mm.2	Hook2	0.00925663	0.121773	24	10	0.392444
TC0800001362.mm.2	Wwox	0.00925663	0.121773	24	0	0.328805
TC0900000486.mm.2	Trim29	0.00925663	0.121773	24	0	0.206829
TC0900001925.mm.2	Tbx20	0.00925663	0.121773	24	10	0.487904
TC0X00000695.mm.2	Ssr4	0.00925663	0.121773	24	16	0.129047
TC0X00000974.mm.2	Nono	0.00925663	0.121773	24	14	0.304056
TC0X00002266.mm.2	Mmgt1; Mir5116	0.00925663	0.121773	24	18	0.350018
TC1000000693.mm.2	Zwint	0.00925663	0.121773	24	10	0.190919
TC1000000919.mm.2	AU041133	0.00925663	0.121773	24	14	0.49851
TC1000001216.mm.2	Kitl	0.00925663	0.121773	24	16	0.254558
TC1000001542.mm.2	Ctdsp2; Mir26a-2; Mir546	0.00925663	0.121773	24	6	0.675287
TC1000002493.mm.2	Gamt	0.00925663	0.121773	24	16	0.282843
TC1000003090.mm.2	Xrcc6bp1	0.00925663	0.121773	24	14	0.544472
TC1000003105.mm.2	Pip4k2c	0.00925663	0.121773	24	8	0.219203
TC1000003158.mm.2	Suox	0.00925663	0.121773	24	22	0.258094
TC1100000459.mm.2	Clint1	0.00925663	0.121773	24	2	0.160867
TC1100001196.mm.2	Adap2	0.00925663	0.121773	24	16	0.304056
TC1100002018.mm.2	1810043H04Rik	0.00925663	0.121773	24	20	0.314663
TC1100002574.mm.2	Ttc1	0.00925663	0.121773	24	12	0.33234
TC1100002725.mm.2	Hspa4	0.00925663	0.121773	24	18	0.137886
TC1200000679.mm.2	Hspa2	0.00925663	0.121773	24	16	0.304056
TC1200000856.mm.2	Vash1	0.00925663	0.121773	24	14	0.346482
TC1200000988.mm.2	Tdp1	0.00925663	0.121773	24	20	0.26163
TC1200002011.mm.2	Slc10a1	0.00925663	0.121773	24	10	0.254558
TC1300002321.mm.2	Zfp72	0.00925663	0.121773	24	18	0.342947
TC1400002010.mm.2	Gm17078	0.00925663	0.121773	24	0	0.346482
TC1500000784.mm.2	Samm50	0.00925663	0.121773	24	18	0.240416
TC1500001365.mm.2	Cox6c	0.00925663	0.121773	24	20	0.176777
TC1500001596.mm.2	E430025E21Rik	0.00925663	0.121773	24	8	0.22981
TC1500002098.mm.2	Zcrb1	0.00925663	0.121773	24	14	0.26163
TC1600001028.mm.2	2410124H12Rik	0.00925663	0.121773	24	6	0.190919
TC1600001592.mm.2	Gtf2e1	0.00925663	0.121773	24	18	0.289914
TC1600001961.mm.2	Mrpl39	0.00925663	0.121773	24	10	0.160867
TC1700000391.mm.2	Jmjd8	0.00925663	0.121773	24	20	0.180312
TC1800000825.mm.2	Pias2	0.00925663	0.121773	24	10	0.24572
TC1800001396.mm.2	Gm4841	0.00925663	0.121773	24	8	0.289914
TC1900000921.mm.2	Rhod	0.00925663	0.121773	24	2	0.431335
TC1900000999.mm.2	Mrpl49	0.00925663	0.121773	24	18	0.251023
TC0100001859.mm.2	Slc30a1	0.0101574	0.129036	24	16	0.268701
TC0200001314.mm.2	Olfr1161	0.0101574	0.129036	24	20	0.26163
TC0200001889.mm.2	Galk2	0.0101574	0.129036	24	10	0.399515
TC0200002741.mm.2	Gm14295	0.0101574	0.129036	24	16	0.318198
TC0200003174.mm.2	Ubac1	0.0101574	0.129036	24	16	0.335876
TC0200003177.mm.2	C330006A16Rik	0.0101574	0.129036	24	22	0.296985
TC0200003512.mm.2	Rnd3	0.0101574	0.129036	24	8	0.304056
TC0300003196.mm.2	Srsf11	0.0101574	0.129036	24	10	0.155563
TC0400000587.mm.2	Fktn	0.0101574	0.129036	24	18	0.33234
TC0400002732.mm.2	Txndc8	0.0101574	0.129036	24	2	0.367696
TC0400003733.mm.2	Grrp1	0.0101574	0.129036	24	14	0.328805
TC0500002895.mm.2	Gbp10; Gbp6	0.0101574	0.129036	24	4	0.595737
TC0500003660.mm.2	Hsph1	0.0101574	0.129036	24	20	1.25511
TC0600001035.mm.2	Mgll	0.0101574	0.129036	24	14	0.381838
TC0600001636.mm.2	Strap	0.0101574	0.129036	24	14	0.226274
TC0600002253.mm.2	Cycs	0.0101574	0.129036	24	18	0.346482
TC0600003503.mm.2	Herc6	0.0101574	0.129036	24	8	0.311127
TC0700000819.mm.2	Akt1s1; Mir707	0.0101574	0.129036	24	0	0.258094
TC0700001070.mm.2	Fam174b	0.0101574	0.129036	24	20	0.328805
TC0700002529.mm.2	Vmn1r115	0.0101574	0.129036	24	4	0.39598
TC0700002754.mm.2	Lrfn3	0.0101574	0.129036	24	22	0.53033
TC0700003806.mm.2	Neu3	0.0101574	0.129036	24	0	0.353553
TC0800000262.mm.2	Defb10	0.0101574	0.129036	24	4	0.236881
TC0800001833.mm.2	Gm15056	0.0101574	0.129036	24	6	0.449013
TC0800001923.mm.2	Ash2l	0.0101574	0.129036	24	8	0.243952
TC0900000342.mm.2	9230113P08Rik	0.0101574	0.129036	24	4	0.242184
TC0900002367.mm.2	1700017B05Rik	0.0101574	0.129036	24	22	0.353553
TC0900002613.mm.2	Tcf12	0.0101574	0.129036	24	8	0.311127
TC0X00000652.mm.2	Hmgb3	0.0101574	0.129036	24	10	0.325269
TC0X00000682.mm.2	Zfp275	0.0101574	0.129036	24	8	0.304056
TC0X00001407.mm.2	Tmem164	0.0101574	0.129036	24	12	0.293449
TC0X00002741.mm.2	Hdac8	0.0101574	0.129036	24	4	0.353553
TC0Y00000006.mm.2	Eif2s3y	0.0101574	0.129036	24	12	0.235113
TC0Y00000024.mm.2	LOC100040054	0.0101574	0.129036	24	2	0.484368
TC0Y00000156.mm.2	Gm20736	0.0101574	0.129036	24	2	0.53033
TC0Y00000209.mm.2	Gm21095; Sly	0.0101574	0.129036	24	4	0.537401
TC1000002422.mm.2	Fam207a	0.0101574	0.129036	24	16	0.4278
TC1000003047.mm.2	Rassf3	0.0101574	0.129036	24	6	0.487904
TC1100000093.mm.2	Ogdh	0.0101574	0.129036	24	12	0.106066
TC1100003159.mm.2	Ctns	0.0101574	0.129036	24	10	0.144957
TC1100003532.mm.2	Stxbp4	0.0101574	0.129036	24	20	0.190919
TC1200000459.mm.2	1700047I17Rik2; Fam177a	0.0101574	0.129036	24	12	0.226274
TC1200000461.mm.2	1700047I17Rik2; Fam177a	0.0101574	0.129036	24	12	0.226274
TC1200002203.mm.2	Foxn3	0.0101574	0.129036	24	6	0.558614
TC1300000359.mm.2	Wrnip1	0.0101574	0.129036	24	22	0.473762
TC1300002038.mm.2	Rnf44	0.0101574	0.129036	24	4	0.289914
TC1300002299.mm.2	Ndufs6	0.0101574	0.129036	24	20	0.215668
TC1300002619.mm.2	Kif2a	0.0101574	0.129036	24	18	0.194454
TC1400000837.mm.2	Shisa2	0.0101574	0.129036	24	22	0.247487
TC1400002008.mm.2	Gm17175	0.0101574	0.129036	24	0	0.374767
TC1500000423.mm.2	Ndufb9	0.0101574	0.129036	24	20	0.304056
TC1500000432.mm.2	Sqle	0.0101574	0.129036	24	14	0.841457
TC1500002309.mm.2	Cbx5	0.0101574	0.129036	24	18	0.240416
TC1600001177.mm.2	Carhsp1	0.0101574	0.129036	24	6	0.341179
TC1700002240.mm.2	Daam2	0.0101574	0.129036	24	4	0.199758
TC1800001196.mm.2	E230025N22Rik	0.0101574	0.129036	24	2	0.265165
TC1900000226.mm.2	Ms4a4d	0.0101574	0.129036	24	8	0.365928
TC1900000413.mm.2	Gm815	0.0101574	0.129036	24	4	0.282843
TC1900000607.mm.2	4933411K16Rik; Hoga1	0.0101574	0.129036	24	10	0.152028
TC1900001025.mm.2	Plcb3	0.0101574	0.129036	24	4	0.275772
TC0100002503.mm.2	Erbb4	0.0112281	0.138286	24	8	0.579828
TC0100002698.mm.2	Trip12	0.0112281	0.138286	24	16	0.125511
TC0100003374.mm.2	Prdx6	0.0112281	0.138286	24	16	0.240416
TC0200004763.mm.2	Rbbp9	0.0112281	0.138286	24	18	0.173241
TC0200005346.mm.2	Gm2004	0.0112281	0.138286	24	16	0.367696
TC0200005364.mm.2	Gm14412	0.0112281	0.138286	24	16	0.277539
TC0200005491.mm.2	Gm14419	0.0112281	0.138286	24	16	0.367696
TC0300000708.mm.2	Mrpl24	0.0112281	0.138286	24	18	0.254558
TC0300001378.mm.2	Slc39a8	0.0112281	0.138286	24	0	0.392444
TC0300001554.mm.2	Cryz	0.0112281	0.138286	24	12	0.190919
TC0300002580.mm.2	Wdr3	0.0112281	0.138286	24	18	0.392444
TC0300002731.mm.2	Gnai3	0.0112281	0.138286	24	16	0.178544
TC0300003103.mm.2	Dnase2b	0.0112281	0.138286	24	18	0.212132
TC0300003250.mm.2	Slc35a3	0.0112281	0.138286	24	14	0.26163
TC0400001107.mm.2	Dhcr24	0.0112281	0.138286	24	12	0.312895
TC0400001393.mm.2	Heyl	0.0112281	0.138286	24	0	0.22981
TC0400003672.mm.2	Med18	0.0112281	0.138286	24	12	0.26163
TC0500001023.mm.2	Ibsp	0.0112281	0.138286	24	20	0.274004
TC0500002116.mm.2	Gm21671	0.0112281	0.138286	24	2	0.293449
TC0500003466.mm.2	Cyp3a13	0.0112281	0.138286	24	18	0.388909
TC0600000560.mm.2	Repin1	0.0112281	0.138286	24	0	0.265165
TC0600002492.mm.2	Tgoln1; Tgoln2	0.0112281	0.138286	24	2	0.173241
TC0700000293.mm.2	Opa3	0.0112281	0.138286	24	16	0.353553
TC0700000451.mm.2	BC024978	0.0112281	0.138286	24	12	0.282843
TC0700001178.mm.2	Tm6sf1	0.0112281	0.138286	24	10	0.372999
TC0800000271.mm.2	Thsd1	0.0112281	0.138286	24	8	0.201525
TC0800001323.mm.2	Cog4	0.0112281	0.138286	24	14	0.22981
TC0800002852.mm.2	Esrp2	0.0112281	0.138286	24	20	0.13435
TC0800002945.mm.2	Rfwd3	0.0112281	0.138286	24	8	0.226274
TC0900000194.mm.2	Ilf3	0.0112281	0.138286	24	14	0.183848
TC0900002185.mm.2	Atp5l	0.0112281	0.138286	24	18	0.10253
TC0900002213.mm.2	Sidt2	0.0112281	0.138286	24	14	0.258094
TC0900002875.mm.2	Atp1b3	0.0112281	0.138286	24	14	0.318198
TC0900003051.mm.2	Apeh	0.0112281	0.138286	24	14	0.233345
TC0X00001665.mm.2	Pir	0.0112281	0.138286	24	12	0.440174
TC1000002420.mm.2	Adarb1	0.0112281	0.138286	24	12	0.410122
TC1100001592.mm.2	Igfbp4	0.0112281	0.138286	24	14	0.235113
TC1100001705.mm.2	Acbd4	0.0112281	0.138286	24	22	0.346482
TC1100003110.mm.2	Camta2	0.0112281	0.138286	24	6	0.512652
TC1200000828.mm.2	Dlst	0.0112281	0.138286	24	14	0.238649
TC1300001545.mm.2	LOC102641600; Gm11273	0.0112281	0.138286	24	20	0.307591
TC1300001674.mm.2	Nrsn1	0.0112281	0.138286	24	8	0.212132
TC1400001554.mm.2	Ap3m1	0.0112281	0.138286	24	10	0.457852
TC1500000041.mm.2	Rictor	0.0112281	0.138286	24	6	0.212132
TC1500000417.mm.2	D15Ertd621e	0.0112281	0.138286	24	12	0.247487
TC1500000420.mm.2	Trmt12	0.0112281	0.138286	24	18	0.339411
TC1500001749.mm.2	Naprt	0.0112281	0.138286	24	18	0.33234
TC1600002160.mm.2	Zbtb21	0.0112281	0.138286	24	20	0.484368
TC1700001766.mm.2	Srpk1	0.0112281	0.138286	24	18	0.275772
TC1700002344.mm.2	Khsrp	0.0112281	0.138286	24	4	0.130815
TC1800001413.mm.2	Hmgxb3	0.0112281	0.138286	24	12	0.189151
TC1900000011.mm.2	Mtl5	0.0112281	0.138286	24	4	0.272236
TC1900000723.mm.2	Slk	0.0112281	0.138286	24	6	0.296985
TC1900000889.mm.2	Ndufs8	0.0112281	0.138286	24	20	0.268701
TC1900000903.mm.2	Aip	0.0112281	0.138286	24	20	0.417193
TC0100000775.mm.2	4933407L21Rik	0.0122987	0.145656	24	0	0.215668
TC0100002203.mm.2	Coa5	0.0122987	0.145656	24	18	0.123744
TC0100002904.mm.2	Serpinb3d	0.0122987	0.145656	24	2	0.205061
TC0200000888.mm.2	Pkp4	0.0122987	0.145656	24	10	0.254558
TC0200002494.mm.2	Pkig	0.0122987	0.145656	24	6	0.155563
TC0200002869.mm.2	Mcm10	0.0122987	0.145656	24	12	0.449013
TC0200003933.mm.2	Olfr1057	0.0122987	0.145656	24	0	0.274004
TC0300000802.mm.2	S100a16	0.0122987	0.145656	24	18	0.272236
TC0300000914.mm.2	Aph1a	0.0122987	0.145656	24	12	0.13435
TC0300002372.mm.2	Snapin	0.0122987	0.145656	24	8	0.360624
TC0300002419.mm.2	Lce1m	0.0122987	0.145656	24	22	0.434871
TC0400001710.mm.2	Usp48	0.0122987	0.145656	24	14	0.208597
TC0400003255.mm.2	Btf3l4	0.0122987	0.145656	24	6	0.155563
TC0500000349.mm.2	Ywhah	0.0122987	0.145656	24	16	0.353553
TC0500001612.mm.2	Fis1	0.0122987	0.145656	24	16	0.215668
TC0500001673.mm.2	Gpr146; D830046C22Rik	0.0122987	0.145656	24	10	0.438406
TC0500001735.mm.2	Fam220a	0.0122987	0.145656	24	20	0.367696
TC0500001976.mm.2	4930572O03Rik	0.0122987	0.145656	24	0	0.219203
TC0500002115.mm.2	Speer4a; Gm10471	0.0122987	0.145656	24	4	0.388909
TC0500003585.mm.2	Smurf1	0.0122987	0.145656	24	8	0.493207
TC0600000902.mm.2	Eva1a	0.0122987	0.145656	24	8	0.30052
TC0600000943.mm.2	Zfp638	0.0122987	0.145656	24	20	0.238649
TC0600001970.mm.2	Rbm28	0.0122987	0.145656	24	18	0.325269
TC0600002666.mm.2	Isy1	0.0122987	0.145656	24	18	0.272236
TC0700000862.mm.2	Rpl18	0.0122987	0.145656	24	18	0.173241
TC0700001275.mm.2	Picalm	0.0122987	0.145656	24	12	0.127279
TC0700001431.mm.2	Arap1	0.0122987	0.145656	24	2	0.39598
TC0700001951.mm.2	Dock1	0.0122987	0.145656	24	16	0.176777
TC0700002876.mm.2	Ccne1	0.0122987	0.145656	24	10	0.622254
TC0800001694.mm.2	Irs2	0.0122987	0.145656	24	2	0.480833
TC0800001740.mm.2	Rasa3	0.0122987	0.145656	24	10	0.342947
TC0800002175.mm.2	Trappc11	0.0122987	0.145656	24	10	0.0813173
TC0800002314.mm.2	Klhl2	0.0122987	0.145656	24	10	0.26163
TC0800002535.mm.2	Usp38	0.0122987	0.145656	24	18	0.183848
TC0900001038.mm.2	Gclc	0.0122987	0.145656	24	2	0.282843
TC0900001247.mm.2	Cep70	0.0122987	0.145656	24	6	0.296985
TC0900001635.mm.2	Snrk	0.0122987	0.145656	24	16	0.339411
TC0900001858.mm.2	Tyk2	0.0122987	0.145656	24	4	0.325269
TC0X00001766.mm.2	Clcn5	0.0122987	0.145656	24	14	0.330572
TC0Y00000147.mm.2	Gm20736	0.0122987	0.145656	24	2	0.516188
TC0Y00000204.mm.2	Gm21760	0.0122987	0.145656	24	4	0.574524
TC0Y00000206.mm.2	Gm20736	0.0122987	0.145656	24	2	0.516188
TC0Y00000320.mm.2	Gm20736	0.0122987	0.145656	24	2	0.516188
TC1000000531.mm.2	P4ha1	0.0122987	0.145656	24	18	0.802566
TC1000000626.mm.2	Jmjd1c	0.0122987	0.145656	24	22	0.291682
TC1000000810.mm.2	Cdc34	0.0122987	0.145656	24	18	0.254558
TC1000001133.mm.2	Hal	0.0122987	0.145656	24	2	0.535633
TC1000002553.mm.2	Zfp781	0.0122987	0.145656	24	20	0.243952
TC1000002900.mm.2	Tmem19	0.0122987	0.145656	24	18	0.263397
TC1000003049.mm.2	Tbk1	0.0122987	0.145656	24	4	0.205061
TC1000003155.mm.2	Rps26	0.0122987	0.145656	24	18	0.335876
TC1100000192.mm.2	Rab1a	0.0122987	0.145656	24	18	0.19799
TC1100000802.mm.2	Trpv2	0.0122987	0.145656	24	4	0.162635
TC1100001018.mm.2	Shpk	0.0122987	0.145656	24	14	0.360624
TC1100001467.mm.2	Phb	0.0122987	0.145656	24	16	0.233345
TC1300000384.mm.2	Ripk1	0.0122987	0.145656	24	6	0.268701
TC1300002240.mm.2	Zfp708; Rslcan18	0.0122987	0.145656	24	20	0.176777
TC1300002525.mm.2	Cartpt	0.0122987	0.145656	24	4	0.30052
TC1400000413.mm.2	Mbl1	0.0122987	0.145656	24	0	0.362392
TC1400001054.mm.2	Lcp1	0.0122987	0.145656	24	10	0.203293
TC1500002076.mm.2	Slc2a13	0.0122987	0.145656	24	14	0.226274
TC1600000436.mm.2	Rnf168	0.0122987	0.145656	24	18	0.176777
TC1600000448.mm.2	Tnk2	0.0122987	0.145656	24	2	0.30052
TC1700000277.mm.2	Gm10509	0.0122987	0.145656	24	16	0.325269
TC1700000494.mm.2	Srsf3	0.0122987	0.145656	24	16	0.311127
TC1700001621.mm.2	1600002H07Rik	0.0122987	0.145656	24	20	0.46669
TC1700002764.mm.2	Sft2d1	0.0122987	0.145656	24	10	0.307591
TC1800000184.mm.2	Mapre2	0.0122987	0.145656	24	14	0.452548
TC1900000077.mm.2	Rnaseh2c	0.0122987	0.145656	24	0	0.381838
TC1900000232.mm.2	Mrpl16	0.0122987	0.145656	24	18	0.22981
TC1900001617.mm.2	Nt5c2	0.0122987	0.145656	24	14	0.378302
TC4_JH584294_random00000006.mm.2	Il11ra2	0.0122987	0.145656	24	22	0.30052
TC0100000071.mm.2	Xkr9	0.0135663	0.155606	24	10	0.275772
TC0100002285.mm.2	Slc40a1	0.0135663	0.155606	24	10	0.457852
TC0100002604.mm.2	Tuba4a	0.0135663	0.155606	24	0	0.59397
TC0100002887.mm.2	Rnf152	0.0135663	0.155606	24	8	0.41189
TC0100002900.mm.2	Vps4b	0.0135663	0.155606	24	4	0.130815
TC0100003524.mm.2	Fcgr3	0.0135663	0.155606	24	18	0.351786
TC0100003739.mm.2	44622	0.0135663	0.155606	24	16	0.22981
TC0200001819.mm.2	Wdr76	0.0135663	0.155606	24	18	0.254558
TC0200001985.mm.2	Ptpra	0.0135663	0.155606	24	4	0.217435
TC0200002850.mm.2	Suv39h2	0.0135663	0.155606	24	22	0.353553
TC0200004046.mm.2	Olfr1225	0.0135663	0.155606	24	8	0.259862
TC0200004066.mm.2	Olfr1248	0.0135663	0.155606	24	22	0.371231
TC0200004819.mm.2	Gm10750	0.0135663	0.155606	24	2	0.311127
TC0200005132.mm.2	Acot8	0.0135663	0.155606	24	16	0.258094
TC0300001587.mm.2	Depdc1a	0.0135663	0.155606	24	6	0.355321
TC0300003214.mm.2	Scamp3	0.0135663	0.155606	24	14	0.339411
TC0400001039.mm.2	Lepr	0.0135663	0.155606	24	12	0.473762
TC0400002016.mm.2	Acot7	0.0135663	0.155606	24	14	0.388909
TC0400002572.mm.2	Tomm5	0.0135663	0.155606	24	18	0.378302
TC0500000905.mm.2	Gm3139	0.0135663	0.155606	24	2	0.233345
TC0500002085.mm.2	Abcf2	0.0135663	0.155606	24	14	0.304056
TC0500002933.mm.2	Evi5	0.0135663	0.155606	24	2	0.30052
TC0600000412.mm.2	Tas2r137	0.0135663	0.155606	24	22	0.4278
TC0600003610.mm.2	Klra8; Klra21; Klra14-ps; Klra3	0.0135663	0.155606	24	10	0.424264
TC0700000444.mm.2	Cyp2g1	0.0135663	0.155606	24	8	0.457852
TC0700000913.mm.2	Slc17a6	0.0135663	0.155606	24	0	0.155563
TC0700000991.mm.2	Chsy1	0.0135663	0.155606	24	10	0.201525
TC0700001264.mm.2	Fzd4	0.0135663	0.155606	24	12	0.286378
TC0700001886.mm.2	Bag3	0.0135663	0.155606	24	16	0.66468
TC0700002538.mm.2	Vmn1r126	0.0135663	0.155606	24	4	0.28461
TC0700002545.mm.2	Gm4214; Gm4175	0.0135663	0.155606	24	4	0.28461
TC0700002574.mm.2	Gm4175; Gm4214	0.0135663	0.155606	24	4	0.28461
TC0700002800.mm.2	Scgb2b12	0.0135663	0.155606	24	22	0.325269
TC0700004431.mm.2	Adam12	0.0135663	0.155606	24	4	0.187383
TC0700004512.mm.2	Ifitm5	0.0135663	0.155606	24	14	0.160867
TC0800001733.mm.2	Dcun1d2	0.0135663	0.155606	24	18	0.169706
TC0900000601.mm.2	Timm8b	0.0135663	0.155606	24	16	0.176777
TC0900001616.mm.2	Trak1	0.0135663	0.155606	24	12	0.516188
TC0X00002527.mm.2	Gm7173; Chdc2	0.0135663	0.155606	24	2	0.318198
TC0X00003301.mm.2	Reps2	0.0135663	0.155606	24	6	0.408354
TC0Y00000161.mm.2	Sly	0.0135663	0.155606	24	4	0.392444
TC0Y00000293.mm.2	LOC100862113	0.0135663	0.155606	24	2	0.473762
TC1000001110.mm.2	Ikbip	0.0135663	0.155606	24	4	0.39598
TC1000001941.mm.2	Cenpw	0.0135663	0.155606	24	4	0.327037
TC1000002783.mm.2	Lrriq1	0.0135663	0.155606	24	0	0.247487
TC1100001770.mm.2	Dcaf7	0.0135663	0.155606	24	6	0.164402
TC1100002043.mm.2	Aspscr1	0.0135663	0.155606	24	18	0.116673
TC1200000994.mm.2	Calm1	0.0135663	0.155606	24	20	0.148492
TC1300001649.mm.2	Slc17a4	0.0135663	0.155606	24	2	0.445477
TC1300001761.mm.2	D930007J09Rik	0.0135663	0.155606	24	0	0.231577
TC1500001727.mm.2	Ly6i	0.0135663	0.155606	24	16	0.286378
TC1500001933.mm.2	Polr3h	0.0135663	0.155606	24	14	0.357089
TC1600001648.mm.2	Gtpbp8	0.0135663	0.155606	24	20	0.173241
TC1700001021.mm.2	Alkbh7	0.0135663	0.155606	24	0	0.265165
TC1800000509.mm.2	Hsd17b4	0.0135663	0.155606	24	18	0.155563
TC1900000065.mm.2	AI837181	0.0135663	0.155606	24	4	0.424264
TC1900000230.mm.2	Oosp3	0.0135663	0.155606	24	6	0.304056
TC1900000583.mm.2	Dntt	0.0135663	0.155606	24	16	0.222739
TC1900000957.mm.2	Sf3b2	0.0135663	0.155606	24	14	0.39598
TC1900001778.mm.2	Cfap43	0.0135663	0.155606	24	2	0.381838
TC5_JH584296_random00000002.mm.2	Gm3139	0.0135663	0.155606	24	2	0.233345
TC0100001202.mm.2	Ppp1r15b	0.0148339	0.163718	24	18	0.249255
TC0100003273.mm.2	Lamc1	0.0148339	0.163718	24	10	0.222739
TC0100003531.mm.2	Pcp4l1	0.0148339	0.163718	24	20	0.403051
TC0200000006.mm.2	Dclre1c	0.0148339	0.163718	24	10	0.33234
TC0200000009.mm.2	Cdnf	0.0148339	0.163718	24	20	0.233345
TC0200001972.mm.2	Nop56; Snord57	0.0148339	0.163718	24	16	0.517956
TC0200002318.mm.2	Dnmt3b	0.0148339	0.163718	24	0	0.595737
TC0200002453.mm.2	Plcg1	0.0148339	0.163718	24	10	0.410122
TC0200002945.mm.2	Itih2	0.0148339	0.163718	24	6	0.190919
TC0200003579.mm.2	Acvr1	0.0148339	0.163718	24	14	0.304056
TC0200004228.mm.2	Nat10	0.0148339	0.163718	24	18	0.494975
TC0300002714.mm.2	Strip1	0.0148339	0.163718	24	20	0.272236
TC0400000162.mm.2	Cngb3	0.0148339	0.163718	24	18	0.212132
TC0400001935.mm.2	Masp2	0.0148339	0.163718	24	18	0.120208
TC0400002551.mm.2	Rnf38	0.0148339	0.163718	24	6	0.438406
TC0400002945.mm.2	Ttc39b	0.0148339	0.163718	24	10	0.242184
TC0400003163.mm.2	Gm12790	0.0148339	0.163718	24	2	0.328805
TC0400003749.mm.2	Tmem50a	0.0148339	0.163718	24	12	0.240416
TC0400003842.mm.2	Minos1	0.0148339	0.163718	24	20	0.152028
TC0500002953.mm.2	Slc26a1	0.0148339	0.163718	24	14	0.33234
TC0500003169.mm.2	Tpcn1	0.0148339	0.163718	24	14	0.385373
TC0600000128.mm.2	Cav1	0.0148339	0.163718	24	0	0.212132
TC0600000839.mm.2	Polr1a	0.0148339	0.163718	24	16	0.479065
TC0600001733.mm.2	Fgfr1op2	0.0148339	0.163718	24	8	0.183848
TC0600001944.mm.2	Wasl	0.0148339	0.163718	24	6	0.410122
TC0600003302.mm.2	Lrp6	0.0148339	0.163718	24	8	0.374767
TC0700000564.mm.2	Prodh2	0.0148339	0.163718	24	18	0.236881
TC0700003726.mm.2	Tmem126a	0.0148339	0.163718	24	16	0.307591
TC0800000550.mm.2	Rwdd4a	0.0148339	0.163718	24	16	0.339411
TC0800000659.mm.2	Ddx60	0.0148339	0.163718	24	6	0.318198
TC0800000783.mm.2	Use1	0.0148339	0.163718	24	10	0.205061
TC0800001133.mm.2	Mmp15	0.0148339	0.163718	24	12	0.388909
TC0800002393.mm.2	Tmem59l	0.0148339	0.163718	24	2	0.296985
TC0800002593.mm.2	Calr	0.0148339	0.163718	24	2	0.219203
TC0800002750.mm.2	Cnot1	0.0148339	0.163718	24	4	0.113137
TC0800003071.mm.2	Snai3	0.0148339	0.163718	24	4	0.358857
TC0900000845.mm.2	Spg21	0.0148339	0.163718	24	6	0.355321
TC0900001373.mm.2	Rassf1	0.0148339	0.163718	24	8	0.318198
TC0900001402.mm.2	Gpx1	0.0148339	0.163718	24	22	0.083085
TC0X00001784.mm.2	Pqbp1	0.0148339	0.163718	24	20	0.233345
TC0X00003003.mm.2	Nxf2	0.0148339	0.163718	24	14	0.328805
TC0Y00000193.mm.2	Gm20736	0.0148339	0.163718	24	2	0.509117
TC0Y00000198.mm.2	Gm20736	0.0148339	0.163718	24	2	0.388909
TC0Y00000200.mm.2	Gm20736	0.0148339	0.163718	24	2	0.440174
TC1000000399.mm.2	Bend3	0.0148339	0.163718	24	6	0.33234
TC1000000674.mm.2	Slc16a9	0.0148339	0.163718	24	2	0.258094
TC1000001601.mm.2	Ankrd52; Mir6914	0.0148339	0.163718	24	8	0.463155
TC1000002776.mm.2	4930430F08Rik	0.0148339	0.163718	24	18	0.350018
TC1100000537.mm.2	3010026O09Rik	0.0148339	0.163718	24	4	0.590434
TC1100000995.mm.2	Mybbp1a	0.0148339	0.163718	24	16	0.254558
TC1100002366.mm.2	1700093K21Rik	0.0148339	0.163718	24	2	0.431335
TC1100002449.mm.2	Erlec1	0.0148339	0.163718	24	10	0.183848
TC1100003173.mm.2	Olfr385	0.0148339	0.163718	24	2	0.325269
TC1100003204.mm.2	Sgsm2	0.0148339	0.163718	24	0	0.289914
TC1200000068.mm.2	Pum2	0.0148339	0.163718	24	4	0.233345
TC1200000140.mm.2	Nol10	0.0148339	0.163718	24	16	0.374767
TC1200001900.mm.2	Ccdc175	0.0148339	0.163718	24	0	0.339411
TC1200002493.mm.2	Wdr60	0.0148339	0.163718	24	0	0.236881
TC1300000396.mm.2	Prpf4b	0.0148339	0.163718	24	16	0.222739
TC1300000514.mm.2	Jarid2	0.0148339	0.163718	24	14	0.519723
TC1300002055.mm.2	Lman2	0.0148339	0.163718	24	18	0.31643
TC1400001902.mm.2	Fermt2	0.0148339	0.163718	24	0	0.275772
TC1400002067.mm.2	Slc7a8	0.0148339	0.163718	24	4	0.319966
[truncated: 20,207 more rows]

## Sheet: Sheet2
CycID	Gene.Symbol	JTK_pvalue	JTK_BH.Q	JTK_period	JTK_adjphase	JTK_amplitude
TC0700001660.mm.2	Arntl	4.22e-10	4.4e-06	24	0	2.41831
TC0900000835.mm.2	Clpx	5.94e-10	4.4e-06	24	0	1.66877
TC1800000160.mm.2	Rnf125	5.94e-10	4.4e-06	24	2	1.81019
TC0600000841.mm.2	St3gal5	1.34e-09	7.43e-06	24	14	0.933381
TC0100002801.mm.2	Per2	2.87e-09	1.28e-05	24	14	2.24153
TC0300002489.mm.2	Ciart	5.92e-09	2.19e-05	24	12	2.84964
TC0400001924.mm.2	Mthfr	8.83e-09	2.8e-05	24	0	0.763675
TC0100002552.mm.2	Mreg	1.17e-08	3.26e-05	24	0	0.636396
TC0300000864.mm.2	Rorc	2.26e-08	5.01e-05	24	18	1.48492
TC1400001499.mm.2	Nr1d2	2.26e-08	5.01e-05	24	10	1.6617
TC1100002314.mm.2	Lgalsl	5.91e-08	0.000105833	24	22	1.492
TC0300000180.mm.2	Slc2a2	7.63e-08	0.000105833	24	12	0.608112
TC0500000052.mm.2	Abcb1b	7.63e-08	0.000105833	24	12	1.01116
TC1100000537.mm.2	3010026O09Rik	7.63e-08	0.000105833	24	4	1.03238
TC1200000279.mm.2	Nampt	7.63e-08	0.000105833	24	16	1.16673
TC1500001214.mm.2	Tars	7.63e-08	0.000105833	24	0	1.13137
TC0100002969.mm.2	Insig2	1.06e-07	0.000124864	24	2	1.85262
TC0400002271.mm.2	Wwp1	1.06e-07	0.000124864	24	16	0.381838
TC0100001207.mm.2	Etnk2	1.35e-07	0.000124864	24	12	0.735391
TC0100001381.mm.2	Rgs16	1.35e-07	0.000124864	24	10	3.9103
TC0500002628.mm.2	Clock	1.35e-07	0.000124864	24	0	0.855599
TC0600003374.mm.2	Gys2	1.35e-07	0.000124864	24	14	1.38593
TC1000002509.mm.2	Mknk2	1.35e-07	0.000124864	24	12	0.813173
TC1500000731.mm.2	Tef	1.35e-07	0.000124864	24	12	1.08187
TC0400002634.mm.2	Acnat1	1.84e-07	0.000148126	24	22	1.46371
TC0200001535.mm.2	Abtb2	2.33e-07	0.000148126	24	22	0.820244
TC0400002636.mm.2	Baat	2.33e-07	0.000148126	24	22	0.403051
TC0500001578.mm.2	Baz1b	2.33e-07	0.000148126	24	16	0.742462
TC0500001590.mm.2	Hspb1	2.33e-07	0.000148126	24	20	1.54856
TC0700002974.mm.2	Atf5	2.33e-07	0.000148126	24	2	0.919239
TC1000002453.mm.2	Pdxk	2.33e-07	0.000148126	24	16	1.01823
TC1200001281.mm.2	Crip2	2.33e-07	0.000148126	24	0	0.869741
TC1400002859.mm.2	Hacl1	2.33e-07	0.000148126	24	0	0.947523
TC1500001657.mm.2	Ndrg1	2.33e-07	0.000148126	24	2	2.19203
TC1600001419.mm.2	Cldn1	2.33e-07	0.000148126	24	0	1.30108
TC1900000320.mm.2	Nmrk1	3.14e-07	0.000175658	24	14	1.06066
TC0200004943.mm.2	Pxmp4	3.96e-07	0.000175658	24	0	1.393
TC0200005052.mm.2	Mafb	3.96e-07	0.000175658	24	12	0.982878
TC0300000322.mm.2	Jade1	3.96e-07	0.000175658	24	8	0.650538
TC0300002242.mm.2	Trim2	3.96e-07	0.000175658	24	0	1.08894
TC0700000861.mm.2	Dbp	3.96e-07	0.000175658	24	12	5.23966
TC0700001264.mm.2	Fzd4	3.96e-07	0.000175658	24	12	0.622254
TC0700002468.mm.2	Foxa3	3.96e-07	0.000175658	24	14	0.763675
TC0900000497.mm.2	Usp2	3.96e-07	0.000175658	24	14	3.03349
TC0900000509.mm.2	Slc37a4	3.96e-07	0.000175658	24	14	1.35057
TC1000002605.mm.2	Cry1	3.96e-07	0.000175658	24	20	1.37179
TC1300002013.mm.2	Nfil3	3.96e-07	0.000175658	24	0	1.40714
TC1500000165.mm.2	Fam134b	3.96e-07	0.000175658	24	8	0.756604
TC1800000994.mm.2	Npc1	3.96e-07	0.000175658	24	10	0.806102
TC1900001425.mm.2	Slc16a12	3.96e-07	0.000175658	24	14	1.37886
TC0300002491.mm.2	Car14	5.26e-07	0.000220523	24	2	0.537401
TC0400001856.mm.2	Dhrs3	5.26e-07	0.000220523	24	2	0.997021
TC1400001000.mm.2	Reep4	5.26e-07	0.000220523	24	2	0.537401
TC0200003307.mm.2	Fpgs; Mir8093	6.57e-07	0.000251596	24	22	0.933381
TC1200000280.mm.2	Gdap10	6.57e-07	0.000251596	24	12	1.16673
TC1500002052.mm.2	Sco2; Tymp	6.57e-07	0.000251596	24	0	0.92631
TC1500002181.mm.2	Adcy6	6.57e-07	0.000251596	24	10	0.685894
TC1700001822.mm.2	Cbs	6.57e-07	0.000251596	24	4	0.650538
TC0100002772.mm.2	A730008H23Rik; Hjurp; 6430706D22Rik	8.65e-07	0.000309695	24	8	0.410122
TC0400000349.mm.2	Dnaja1; Mir207	8.65e-07	0.000309695	24	16	1.00409
TC0700004630.mm.2	Hsd3b7	8.65e-07	0.000309695	24	4	0.777817
TC1000001679.mm.2	Syne1	8.65e-07	0.000309695	24	2	0.92631
TC0400001034.mm.2	Ak4	1.07e-06	0.000360752	24	14	0.912168
TC0400004074.mm.2	Per3	1.07e-06	0.000360752	24	12	2.24153
TC0500000277.mm.2	Dnajb6	1.07e-06	0.000360752	24	16	0.53033
TC1100000900.mm.2	Per1	1.07e-06	0.000360752	24	12	1.7112
TC0100003508.mm.2	Uhmk1	1.4e-06	0.000413372	24	16	0.254558
TC0200004776.mm.2	Ralgapa2	1.4e-06	0.000413372	24	10	0.66468
TC0900000786.mm.2	Anp32a	1.4e-06	0.000413372	24	0	0.86267
TC1100000859.mm.2	Gas7	1.4e-06	0.000413372	24	4	0.770746
TC1100001886.mm.2	Slc9a3r1	1.4e-06	0.000413372	24	16	0.79196
TC1100002364.mm.2	Ahsa2	1.4e-06	0.000413372	24	18	0.72832
TC1300000359.mm.2	Wrnip1	1.4e-06	0.000413372	24	0	0.756604
TC1400000200.mm.2	Vdac2	1.4e-06	0.000413372	24	14	0.438406
TC1400001898.mm.2	Ero1l	1.4e-06	0.000413372	24	16	0.586899
TC0100000282.mm.2	Npas2	1.72e-06	0.000444142	24	0	2.05768
TC0300000354.mm.2	Noct	1.72e-06	0.000444142	24	14	2.51023
TC0300001076.mm.2	Slc16a1	1.72e-06	0.000444142	24	0	0.502046
TC0400002633.mm.2	Acnat2	1.72e-06	0.000444142	24	22	1.20208
TC0500002213.mm.2	Spon2	1.72e-06	0.000444142	24	2	1.66877
TC0700001673.mm.2	Insc	1.72e-06	0.000444142	24	22	1.03238
TC0700003764.mm.2	Thrsp	1.72e-06	0.000444142	24	16	2.1496
TC1200002518.mm.2	Asap2	1.72e-06	0.000444142	24	0	0.982878
TC1300001779.mm.2	Tubb2a	1.72e-06	0.000444142	24	2	1.66877
TC1700000496.mm.2	Cdkn1a	1.72e-06	0.000444142	24	0	1.87383
TC1900000008.mm.2	Cpt1a	1.72e-06	0.000444142	24	12	0.735391
TC0200002749.mm.2	Gm14403	2.22e-06	0.000553407	24	16	0.79196
TC0900003040.mm.2	Slc38a3	2.22e-06	0.000553407	24	10	0.523259
TC1100003224.mm.2	Serpinf2	2.22e-06	0.000553407	24	4	0.459619
TC0100002965.mm.2	Steap3	2.72e-06	0.000574383	24	0	0.834386
TC0400000496.mm.2	Stra6l	2.72e-06	0.000574383	24	2	0.735391
TC0500001936.mm.2	Crot	2.72e-06	0.000574383	24	4	0.72832
TC0600001203.mm.2	Bhlhe40	2.72e-06	0.000574383	24	12	1.45664
TC0600001810.mm.2	Pdk4	2.72e-06	0.000574383	24	0	1.45664
TC0700001624.mm.2	Wee1	2.72e-06	0.000574383	24	12	1.52028
TC0700002056.mm.2	Tspan4	2.72e-06	0.000574383	24	16	0.898026
TC1100001592.mm.2	Igfbp4	2.72e-06	0.000574383	24	16	0.424264
TC1200001460.mm.2	Lpin1	2.72e-06	0.000574383	24	12	1.51321
TC1200002296.mm.2	Clmn	2.72e-06	0.000574383	24	10	0.799031
TC1300000893.mm.2	Tppp	2.72e-06	0.000574383	24	14	0.940452
TC1500000821.mm.2	Ppara	2.72e-06	0.000574383	24	14	1.01116
TC1700001311.mm.2	Ttc7	2.72e-06	0.000574383	24	10	0.657609
TC1900000250.mm.2	Glyat	2.72e-06	0.000574383	24	14	0.233345
TC1900000340.mm.2	Zfand5	2.72e-06	0.000574383	24	0	0.431335
TC1900001506.mm.2	Pik3ap1	2.72e-06	0.000574383	24	8	0.827315
TC0100002121.mm.2	Ptp4a1; Gm13363	3.47e-06	0.000688064	24	14	0.721249
TC0400001934.mm.2	Srm	3.47e-06	0.000688064	24	16	1.09602
TC0700004429.mm.2	Dhx32	3.47e-06	0.000688064	24	2	0.360624
TC1300002553.mm.2	Pik3r1	3.47e-06	0.000688064	24	16	0.763675
TC1700000500.mm.2	BC004004	3.47e-06	0.000688064	24	2	0.579828
TC1900000249.mm.2	Gm4952	3.47e-06	0.000688064	24	4	0.961665
TC1900000801.mm.2	Nhlrc2	3.47e-06	0.000688064	24	14	0.855599
TC0300002605.mm.2	Atp1a1	4.22e-06	0.000721662	24	14	0.502046
TC0300002815.mm.2	Palmd	4.22e-06	0.000721662	24	8	0.59397
TC0500000008.mm.2	Cdk6	4.22e-06	0.000721662	24	10	0.480833
TC0500002284.mm.2	Slc2a9	4.22e-06	0.000721662	24	12	0.742462
TC0700000732.mm.2	2610021A01Rik	4.22e-06	0.000721662	24	16	0.685894
TC0700002047.mm.2	Eps8l2	4.22e-06	0.000721662	24	2	1.1738
TC0700003614.mm.2	Homer2	4.22e-06	0.000721662	24	14	1.08187
TC0900001635.mm.2	Snrk	4.22e-06	0.000721662	24	16	0.657609
TC1100001853.mm.2	Sox9	4.22e-06	0.000721662	24	0	1.15258
TC1100002862.mm.2	Flcn	4.22e-06	0.000721662	24	8	1.20208
TC1200001658.mm.2	Arl4a	4.22e-06	0.000721662	24	2	0.66468
TC1300001762.mm.2	Serpinb1a	4.22e-06	0.000721662	24	4	1.00409
TC1500000388.mm.2	Mal2	4.22e-06	0.000721662	24	20	0.685894
TC1500001088.mm.2	Tns2	4.22e-06	0.000721662	24	8	1.14551
TC1500001410.mm.2	Klf10	4.22e-06	0.000721662	24	10	1.01823
TC1900000610.mm.2	Marveld1	4.22e-06	0.000721662	24	16	1.11016
TC1900000684.mm.2	Elovl3	4.22e-06	0.000721662	24	0	2.81428
TC1900001355.mm.2	Gldc	4.22e-06	0.000721662	24	2	0.813173
TC0500001584.mm.2	Por	5.35e-06	0.000867561	24	14	1.37179
TC0800001106.mm.2	Herpud1	5.35e-06	0.000867561	24	12	0.912168
TC0800002385.mm.2	Rfxank	5.35e-06	0.000867561	24	22	1.08894
TC1100002728.mm.2	Leap2	5.35e-06	0.000867561	24	0	0.975807
TC1700000484.mm.2	Mapk14	5.35e-06	0.000867561	24	16	0.516188
TC1900000018.mm.2	Chka	5.35e-06	0.000867561	24	22	1.74655
TC1900000718.mm.2	Pdcd11	5.35e-06	0.000867561	24	14	0.480833
TC0100000393.mm.2	Coq10b	6.48e-06	0.000978882	24	12	1.80312
TC0100003422.mm.2	Atp1b1	6.48e-06	0.000978882	24	12	0.685894
TC0200004676.mm.2	Gpcpd1	6.48e-06	0.000978882	24	12	1.42836
TC0400000212.mm.2	Ndufaf4	6.48e-06	0.000978882	24	16	0.601041
TC0700004474.mm.2	Bnip3	6.48e-06	0.000978882	24	14	0.66468
TC1100003928.mm.2	Tex2	6.48e-06	0.000978882	24	4	0.601041
TC1100003993.mm.2	Fam20a	6.48e-06	0.000978882	24	6	0.403051
TC1900000636.mm.2	Abcc2	6.48e-06	0.000978882	24	8	0.339411
TC1900001163.mm.2	Dtx4	6.48e-06	0.000978882	24	0	0.650538
TC1900001485.mm.2	Sorbs1	6.48e-06	0.000978882	24	10	0.657609
TC0200005342.mm.2	Gm14440; Gm14288	8.14e-06	0.00116673	24	14	0.537401
TC0300003139.mm.2	Dnajb4	8.14e-06	0.00116673	24	14	0.692965
TC0500001751.mm.2	Bri3	8.14e-06	0.00116673	24	12	0.502046
TC0900003004.mm.2	Alas1	8.14e-06	0.00116673	24	14	1.80312
TC1000002043.mm.2	Amd2; Amd1	8.14e-06	0.00116673	24	14	0.975807
TC1100000324.mm.2	Cpeb4	8.14e-06	0.00116673	24	0	0.403051
TC1100002062.mm.2	Narf	8.14e-06	0.00116673	24	12	0.622254
TC1400000910.mm.2	Pinx1	8.14e-06	0.00116673	24	18	0.551543
TC0100003402.mm.2	Fmo2	9.81e-06	0.00132799	24	14	1.03238
TC0400002151.mm.2	Cyp7a1	9.81e-06	0.00132799	24	18	1.47078
TC0500000876.mm.2	Fam47e	9.81e-06	0.00132799	24	14	0.777817
TC0600002381.mm.2	Fam13a	9.81e-06	0.00132799	24	8	0.806102
TC0900002857.mm.2	1190002N15Rik	9.81e-06	0.00132799	24	16	0.537401
TC1200001261.mm.2	Inf2	9.81e-06	0.00132799	24	10	0.487904
TC1400001438.mm.2	Acox2	9.81e-06	0.00132799	24	4	0.629325
TC1700000202.mm.2	Riok2	9.81e-06	0.00132799	24	14	0.707107
TC1700001062.mm.2	Man2a1	9.81e-06	0.00132799	24	14	0.579828
TC0200000994.mm.2	Cers6	1.22e-05	0.00152611	24	12	0.954594
TC0200001377.mm.2	Lrp4	1.22e-05	0.00152611	24	14	0.66468
TC0200005489.mm.2	Gm14306	1.22e-05	0.00152611	24	14	0.572756
TC0300000640.mm.2	Fgg	1.22e-05	0.00152611	24	4	0.176777
TC0300002237.mm.2	D930015E06Rik	1.22e-05	0.00152611	24	10	0.516188
TC0400002373.mm.2	Pnrc1	1.22e-05	0.00152611	24	0	1.24451
TC0600003598.mm.2	Cml3	1.22e-05	0.00152611	24	18	0.933381
TC0700001620.mm.2	Ipo7; Snora23	1.22e-05	0.00152611	24	16	0.304056
TC0700001709.mm.2	Acsm5	1.22e-05	0.00152611	24	8	0.353553
TC0800000424.mm.2	Ppp1r3b	1.22e-05	0.00152611	24	18	2.11425
TC1000002338.mm.2	A930033H14Rik	1.22e-05	0.00152611	24	14	0.961665
TC1100003462.mm.2	Ypel2	1.22e-05	0.00152611	24	0	1.37179
TC1100003688.mm.2	Nr1d1	1.22e-05	0.00152611	24	8	3.19612
TC1300002445.mm.2	Scamp1	1.22e-05	0.00152611	24	10	0.685894
TC0100002800.mm.2	Hes6	1.47e-05	0.00166925	24	16	1.01116
TC0200002961.mm.2	Pfkfb3	1.47e-05	0.00166925	24	12	1.0253
TC0300001315.mm.2	Casp6	1.47e-05	0.00166925	24	8	0.763675
TC0400000580.mm.2	Slc44a1	1.47e-05	0.00166925	24	0	0.551543
TC0400001017.mm.2	Ube2u	1.47e-05	0.00166925	24	0	0.841457
TC0500002021.mm.2	Napepld	1.47e-05	0.00166925	24	18	0.360624
TC0500002644.mm.2	Hopx	1.47e-05	0.00166925	24	16	0.46669
TC0500003728.mm.2	D5Ertd579e	1.47e-05	0.00166925	24	14	0.66468
TC0600002966.mm.2	Tmcc1	1.47e-05	0.00166925	24	16	0.919239
TC0700000388.mm.2	Ethe1	1.47e-05	0.00166925	24	2	0.919239
TC0900000181.mm.2	A230050P20Rik	1.47e-05	0.00166925	24	0	0.763675
TC0900001399.mm.2	Amt	1.47e-05	0.00166925	24	2	0.86267
TC1100000771.mm.2	Map2k3	1.47e-05	0.00166925	24	14	0.615183
TC1200001549.mm.2	Rnf144a	1.47e-05	0.00166925	24	2	0.403051
TC1500001090.mm.2	Soat2	1.47e-05	0.00166925	24	6	0.671751
TC1500001942.mm.2	Naga	1.47e-05	0.00166925	24	10	0.289914
TC1800001237.mm.2	Fgf1	1.47e-05	0.00166925	24	18	0.66468
TC0100000890.mm.2	Ube2f	1.82e-05	0.00192873	24	18	0.502046
TC0200002720.mm.2	Gm14431; Gm8898	1.82e-05	0.00192873	24	14	0.509117
TC0200002738.mm.2	Gm8898; Gm14431	1.82e-05	0.00192873	24	14	0.509117
TC0200005186.mm.2	B4galt5	1.82e-05	0.00192873	24	14	1.38593
TC0200005341.mm.2	Gm14431; Gm8898	1.82e-05	0.00192873	24	14	0.509117
TC0300000967.mm.2	Fmo5	1.82e-05	0.00192873	24	16	0.671751
TC0400000207.mm.2	Mms22l	1.82e-05	0.00192873	24	4	0.39598
TC0600002013.mm.2	Lncpint	1.82e-05	0.00192873	24	10	0.671751
TC0900001616.mm.2	Trak1	1.82e-05	0.00192873	24	12	0.459619
TC0900003276.mm.2	Cyp8b1	1.82e-05	0.00192873	24	2	0.954594
TC0X00001633.mm.2	Adgrg2	1.82e-05	0.00192873	24	12	0.72832
TC1000001063.mm.2	Pah	1.82e-05	0.00192873	24	16	0.289914
TC1000001894.mm.2	Enpp1	1.82e-05	0.00192873	24	14	0.601041
TC1100002904.mm.2	Usp22	1.82e-05	0.00192873	24	10	0.339411
TC0100001123.mm.2	Acmsd	2.16e-05	0.002127	24	20	0.770746
TC0100003664.mm.2	Psen2	2.16e-05	0.002127	24	0	1.01116
TC0200000585.mm.2	Fam102a	2.16e-05	0.002127	24	14	1.13137
TC0200002876.mm.2	Camk1d	2.16e-05	0.002127	24	2	0.650538
TC0300000307.mm.2	Hspa4l	2.16e-05	0.002127	24	18	1.30815
TC0500002738.mm.2	Btc	2.16e-05	0.002127	24	6	0.615183
TC0800001307.mm.2	Tat	2.16e-05	0.002127	24	16	0.438406
TC0800002144.mm.2	Klkb1; Cyp4v3	2.16e-05	0.002127	24	10	0.289914
TC0900002604.mm.2	Aqp9	2.16e-05	0.002127	24	10	0.374767
TC1100002324.mm.2	Ugp2	2.16e-05	0.002127	24	14	0.325269
TC1100002575.mm.2	Adra1b	2.16e-05	0.002127	24	0	0.608112
TC1200001051.mm.2	Glrx5	2.16e-05	0.002127	24	14	0.275772
TC1200001971.mm.2	Atp6v1d	2.16e-05	0.002127	24	16	0.601041
TC1300001764.mm.2	Serpinb1c	2.16e-05	0.002127	24	2	0.66468
TC1700002151.mm.2	Hsp90ab1	2.16e-05	0.002127	24	18	0.523259
TC1900000819.mm.2	Atrnl1	2.16e-05	0.002127	24	12	0.565685
TC1900001031.mm.2	Stip1	2.16e-05	0.002127	24	18	0.827315
TC0100002764.mm.2	Ngef	2.66e-05	0.00245346	24	12	0.643467
TC0100003320.mm.2	Tor3a	2.66e-05	0.00245346	24	22	0.700036
TC0200001264.mm.2	Olfr1033	2.66e-05	0.00245346	24	22	0.509117
TC0200002748.mm.2	Gm14420	2.66e-05	0.00245346	24	14	0.678823
TC0400003894.mm.2	Efhd2	2.66e-05	0.00245346	24	14	0.841457
TC0600001074.mm.2	Klf15	2.66e-05	0.00245346	24	12	0.629325
TC0600002491.mm.2	Mat2a	2.66e-05	0.00245346	24	14	0.671751
TC0700001203.mm.2	Mesdc2	2.66e-05	0.00245346	24	18	0.579828
TC0X00000973.mm.2	Gjb1	2.66e-05	0.00245346	24	4	0.26163
TC0X00002453.mm.2	G6pdx	2.66e-05	0.00245346	24	22	0.516188
TC0X00003021.mm.2	Tceal8	2.66e-05	0.00245346	24	2	0.551543
TC1300002036.mm.2	Nop16	2.66e-05	0.00245346	24	18	0.311127
TC1600000659.mm.2	Nepro	2.66e-05	0.00245346	24	14	0.572756
TC1900000501.mm.2	Ifit3	2.66e-05	0.00245346	24	6	0.565685
TC1900001419.mm.2	Lipa	2.66e-05	0.00245346	24	22	0.240416
TC0100001125.mm.2	Rab3gap1	3.16e-05	0.00262871	24	12	0.311127
TC0100001180.mm.2	Slc45a3	3.16e-05	0.00262871	24	22	1.15258
TC0100002349.mm.2	Pgap1	3.16e-05	0.00262871	24	10	0.806102
TC0100003603.mm.2	Grem2	3.16e-05	0.00262871	24	12	0.579828
TC0200004228.mm.2	Nat10	3.16e-05	0.00262871	24	20	0.565685
TC0200004229.mm.2	Caprin1	3.16e-05	0.00262871	24	22	0.671751
TC0200004896.mm.2	Trib3	3.16e-05	0.00262871	24	8	0.636396
TC0200005364.mm.2	Gm14412	3.16e-05	0.00262871	24	14	0.431335
TC0300001232.mm.2	Cnn3	3.16e-05	0.00262871	24	14	0.39598
TC0400003025.mm.2	4930553M12Rik	3.16e-05	0.00262871	24	2	0.367696
TC0700001198.mm.2	Stard5	3.16e-05	0.00262871	24	14	0.572756
TC0700001774.mm.2	Aqp8	3.16e-05	0.00262871	24	2	1.78898
TC0700002924.mm.2	Zfp141	3.16e-05	0.00262871	24	16	0.445477
TC0700004076.mm.2	St5	3.16e-05	0.00262871	24	0	1.40007
TC0800000790.mm.2	Mrpl34	3.16e-05	0.00262871	24	20	0.367696
TC0800001599.mm.2	Itgb1	3.16e-05	0.00262871	24	12	0.233345
TC0800002908.mm.2	Ist1	3.16e-05	0.00262871	24	12	0.410122
TC1000000126.mm.2	Reps1	3.16e-05	0.00262871	24	6	0.509117
TC1100004127.mm.2	Jmjd6	3.16e-05	0.00262871	24	14	0.459619
TC1200002389.mm.2	Hsp90aa1	3.16e-05	0.00262871	24	20	1.30815
TC1300000522.mm.2	Mylip	3.16e-05	0.00262871	24	12	0.622254
TC1300000543.mm.2	Rnf144b	3.16e-05	0.00262871	24	22	0.601041
TC1600001011.mm.2	Itsn1	3.16e-05	0.00262871	24	0	0.53033
TC1700001757.mm.2	Fkbp5	3.16e-05	0.00262871	24	14	0.565685
TC1800000152.mm.2	Dsg1c	3.16e-05	0.00262871	24	14	1.35057
TC1900001445.mm.2	Ppp1r3c	3.16e-05	0.00262871	24	22	1.11016
TC0100001680.mm.2	Desi2	3.86e-05	0.00304182	24	20	0.572756
TC0100001855.mm.2	Lpgat1	3.86e-05	0.00304182	24	16	0.289914
TC0100002600.mm.2	Cnppd1	3.86e-05	0.00304182	24	8	0.692965
TC0100003662.mm.2	Adck3	3.86e-05	0.00304182	24	0	1.51321
TC0200000879.mm.2	Upp2	3.86e-05	0.00304182	24	14	1.90919
TC0200003607.mm.2	Rbms1	3.86e-05	0.00304182	24	8	0.657609
TC0500000837.mm.2	5830473C10Rik	3.86e-05	0.00304182	24	6	0.601041
TC0600001515.mm.2	Clec2h	3.86e-05	0.00304182	24	8	1.9304
TC0700000879.mm.2	Gtf2h1	3.86e-05	0.00304182	24	14	0.233345
TC0700003769.mm.2	Aqp11	3.86e-05	0.00304182	24	14	0.66468
TC0900000132.mm.2	Chordc1	3.86e-05	0.00304182	24	16	0.905097
TC1000001044.mm.2	Timp3	3.86e-05	0.00304182	24	14	0.890955
TC1100003941.mm.2	Kpna2	3.86e-05	0.00304182	24	14	0.565685
TC1100003948.mm.2	Pitpnc1	3.86e-05	0.00304182	24	12	0.721249
TC1600000447.mm.2	Tfrc	3.86e-05	0.00304182	24	18	0.975807
TC0100001341.mm.2	Tpr	4.57e-05	0.00334562	24	4	0.311127
TC0100003531.mm.2	Pcp4l1	4.57e-05	0.00334562	24	20	0.643467
TC0200001624.mm.2	Bdnf	4.57e-05	0.00334562	24	14	0.692965
TC0200001951.mm.2	Slc20a1	4.57e-05	0.00334562	24	12	1.25158
TC0200003512.mm.2	Rnd3	4.57e-05	0.00334562	24	10	0.806102
TC0200003701.mm.2	Fastkd1	4.57e-05	0.00334562	24	16	0.565685
TC0300000210.mm.2	Skil	4.57e-05	0.00334562	24	20	0.66468
TC0300001719.mm.2	Naaladl2	4.57e-05	0.00334562	24	14	0.890955
TC0400000085.mm.2	Ccne2	4.57e-05	0.00334562	24	16	0.39598
TC0500002415.mm.2	Sepsecs	4.57e-05	0.00334562	24	14	0.523259
TC0700003793.mm.2	Dgat2	4.57e-05	0.00334562	24	14	0.692965
TC0800000017.mm.2	Stxbp2	4.57e-05	0.00334562	24	8	0.39598
TC0800000550.mm.2	Rwdd4a	4.57e-05	0.00334562	24	16	0.685894
TC1000000531.mm.2	P4ha1	4.57e-05	0.00334562	24	16	0.806102
TC1100001841.mm.2	Map2k6	4.57e-05	0.00334562	24	12	0.777817
TC1300002431.mm.2	Papd4	4.57e-05	0.00334562	24	4	0.282843
TC1400000574.mm.2	Pnp	4.57e-05	0.00334562	24	0	1.19501
TC1500001085.mm.2	Eif4b	4.57e-05	0.00334562	24	10	0.39598
TC1500001585.mm.2	Mtss1	4.57e-05	0.00334562	24	14	1.06066
TC1700001132.mm.2	Lpin2	4.57e-05	0.00334562	24	10	0.806102
TC1700002526.mm.2	Xdh	4.57e-05	0.00334562	24	12	0.523259
TC0100002503.mm.2	Erbb4	5.55e-05	0.00390919	24	10	0.636396
TC0100003048.mm.2	Il24	5.55e-05	0.00390919	24	22	0.346482
TC0200002719.mm.2	Gm14288; Gm14440	5.55e-05	0.00390919	24	14	0.544472
TC0200002737.mm.2	Gm14288; Gm14435	5.55e-05	0.00390919	24	14	0.544472
TC0500003095.mm.2	Dynll1	5.55e-05	0.00390919	24	18	0.537401
TC0600003205.mm.2	Fkbp4	5.55e-05	0.00390919	24	18	0.883883
TC0700002785.mm.2	Lsr	5.55e-05	0.00390919	24	20	0.502046
TC0700004086.mm.2	Tmem41b	5.55e-05	0.00390919	24	16	0.643467
TC0900001489.mm.2	Dclk3	5.55e-05	0.00390919	24	12	0.770746
TC0X00001781.mm.2	Magix	5.55e-05	0.00390919	24	0	0.381838
TC1000001895.mm.2	Enpp3	5.55e-05	0.00390919	24	4	0.742462
TC1200001715.mm.2	Strn3	5.55e-05	0.00390919	24	16	0.39598
TC0100001726.mm.2	9130409I23Rik	6.53e-05	0.00426197	24	6	0.438406
TC0200002056.mm.2	Plcb1	6.53e-05	0.00426197	24	14	0.59397
TC0200002721.mm.2	Gm14436; Gm8923	6.53e-05	0.00426197	24	14	0.572756
TC0200002753.mm.2	Gm14327	6.53e-05	0.00426197	24	14	0.608112
TC0200002755.mm.2	Etohi1	6.53e-05	0.00426197	24	14	0.494975
TC0200004543.mm.2	Trpm7	6.53e-05	0.00426197	24	10	0.410122
TC0300000641.mm.2	Fga	6.53e-05	0.00426197	24	4	0.318198
TC0400002713.mm.2	Epb41l4b	6.53e-05	0.00426197	24	12	0.417193
TC0500003116.mm.2	Hspb8	6.53e-05	0.00426197	24	14	0.424264
TC0600002484.mm.2	Usp39	6.53e-05	0.00426197	24	18	0.353553
TC0700002053.mm.2	Pnpla2	6.53e-05	0.00426197	24	10	0.692965
TC0700003831.mm.2	P2ry2	6.53e-05	0.00426197	24	12	0.523259
TC0X00003075.mm.2	Tsc22d3	6.53e-05	0.00426197	24	16	0.820244
TC1000001621.mm.2	Mmp19	6.53e-05	0.00426197	24	22	0.254558
TC1100000617.mm.2	P4ha2	6.53e-05	0.00426197	24	16	0.608112
TC1100002225.mm.2	Ddc	6.53e-05	0.00426197	24	22	1.28693
TC1200000503.mm.2	Ctage5	6.53e-05	0.00426197	24	12	0.431335
TC1200000679.mm.2	Hspa2	6.53e-05	0.00426197	24	14	0.487904
TC1300002274.mm.2	Papd7	6.53e-05	0.00426197	24	14	0.685894
TC1400000248.mm.2	Anxa11	6.53e-05	0.00426197	24	14	0.487904
TC1400002098.mm.2	Tgm1	6.53e-05	0.00426197	24	14	0.883883
TC1600002094.mm.2	Rcan1	6.53e-05	0.00426197	24	16	1.04652
TC1700000143.mm.2	Tcp1	6.53e-05	0.00426197	24	16	0.424264
TC1700002420.mm.2	Ankrd12	6.53e-05	0.00426197	24	12	0.742462
TC1900000882.mm.2	Lrp5	6.53e-05	0.00426197	24	2	0.579828
TC0100000295.mm.2	Il1r1	7.88e-05	0.00488833	24	14	0.72832
TC0100002806.mm.2	Hdac4	7.88e-05	0.00488833	24	14	0.480833
TC0100002887.mm.2	Rnf152	7.88e-05	0.00488833	24	8	0.982878
TC0100003725.mm.2	Mia3	7.88e-05	0.00488833	24	10	0.544472
TC0300000272.mm.2	4932438A13Rik	7.88e-05	0.00488833	24	0	0.452548
TC0300002357.mm.2	Il6ra	7.88e-05	0.00488833	24	14	1.01116
TC0400001509.mm.2	Ak2	7.88e-05	0.00488833	24	12	0.784889
TC0500001302.mm.2	Fbxo21	7.88e-05	0.00488833	24	8	0.855599
TC0600000331.mm.2	Cald1	7.88e-05	0.00488833	24	4	0.480833
TC0700000551.mm.2	Gm5113	7.88e-05	0.00488833	24	14	0.516188
TC0700004176.mm.2	Gde1	7.88e-05	0.00488833	24	16	0.692965
TC0800000991.mm.2	Gpt2	7.88e-05	0.00488833	24	16	0.431335
TC0800003184.mm.2	Sipa1l2	7.88e-05	0.00488833	24	10	0.558614
TC0900003300.mm.2	Cdcp1	7.88e-05	0.00488833	24	0	0.707107
TC1200001758.mm.2	Baz1a	7.88e-05	0.00488833	24	16	0.473762
TC1200002272.mm.2	Serpina6	7.88e-05	0.00488833	24	14	1.01823
TC1500001531.mm.2	Enpp2	7.88e-05	0.00488833	24	12	0.459619
TC1600002177.mm.2	Dexi	7.88e-05	0.00488833	24	20	0.615183
TC0100001788.mm.2	Slc30a10	9.24e-05	0.00538313	24	0	0.940452
TC0100002392.mm.2	Trak2	9.24e-05	0.00538313	24	14	0.417193
TC0100003328.mm.2	Rasal2	9.24e-05	0.00538313	24	16	0.678823
TC0200000507.mm.2	Rapgef1	9.24e-05	0.00538313	24	12	0.374767
TC0200001524.mm.2	Slc1a2	9.24e-05	0.00538313	24	12	0.516188
TC0300002543.mm.2	Pde4dip; Mir7225	9.24e-05	0.00538313	24	12	0.275772
TC0400002479.mm.2	Sigmar1	9.24e-05	0.00538313	24	2	0.749533
TC0500003660.mm.2	Hsph1	9.24e-05	0.00538313	24	16	1.62635
TC0600000340.mm.2	Tmem140	9.24e-05	0.00538313	24	4	0.381838
TC0600001193.mm.2	Itpr1	9.24e-05	0.00538313	24	14	0.509117
TC0600001259.mm.2	Tatdn2	9.24e-05	0.00538313	24	14	0.537401
TC0600003600.mm.2	Cml5	9.24e-05	0.00538313	24	20	1.25865
TC0700002787.mm.2	Fxyd7	9.24e-05	0.00538313	24	2	0.403051
TC0700003778.mm.2	Tsku	9.24e-05	0.00538313	24	16	2.04354
TC0900002269.mm.2	Bco2	9.24e-05	0.00538313	24	4	0.381838
TC0900002332.mm.2	Nrg4	9.24e-05	0.00538313	24	12	2.16375
TC0X00000166.mm.2	Ddx3x	9.24e-05	0.00538313	24	16	0.176777
TC1000002418.mm.2	Col18a1	9.24e-05	0.00538313	24	2	0.516188
TC1400000413.mm.2	Mbl1	9.24e-05	0.00538313	24	0	0.438406
TC1500001658.mm.2	St3gal1	9.24e-05	0.00538313	24	0	0.544472
TC1600001944.mm.2	D16Ertd472e	9.24e-05	0.00538313	24	18	0.572756
TC1800001461.mm.2	Fech	9.24e-05	0.00538313	24	12	0.19799
TC1900000069.mm.2	Fibp	9.24e-05	0.00538313	24	12	0.247487
TC0200005328.mm.2	Gm14393	0.000110927	0.00620464	24	14	0.410122
TC0400000662.mm.2	Snx30	0.000110927	0.00620464	24	8	0.494975
TC0400001307.mm.2	Elovl1	0.000110927	0.00620464	24	20	0.367696
TC0400003253.mm.2	Zfyve9	0.000110927	0.00620464	24	14	0.39598
TC0500001049.mm.2	Zfp326	0.000110927	0.00620464	24	18	0.388909
TC0600001793.mm.2	Tfpi2	0.000110927	0.00620464	24	2	0.544472
TC0700002498.mm.2	Tomm40	0.000110927	0.00620464	24	14	0.487904
TC0700004509.mm.2	Sirt3	0.000110927	0.00620464	24	8	0.374767
TC0X00001965.mm.2	Gm4297	0.000110927	0.00620464	24	4	0.445477
TC1000000752.mm.2	Slc19a1	0.000110927	0.00620464	24	10	0.608112
TC1000001084.mm.2	Arl1	0.000110927	0.00620464	24	16	0.240416
TC1000003159.mm.2	Rab5b	0.000110927	0.00620464	24	8	0.219203
TC1200000875.mm.2	Ahsa1	0.000110927	0.00620464	24	18	0.459619
TC1600001805.mm.2	Crybg3	0.000110927	0.00620464	24	18	0.608112
TC1900000162.mm.2	Ubxn1	0.000110927	0.00620464	24	4	0.424264
TC1900001196.mm.2	Tle4	0.000110927	0.00620464	24	14	0.381838
TC0100000541.mm.2	Ccnyl1	0.000129493	0.00671848	24	14	0.544472
TC0100001204.mm.2	Plekha6	0.000129493	0.00671848	24	8	0.410122
TC0100002305.mm.2	Nabp1	0.000129493	0.00671848	24	14	0.714178
TC0100003253.mm.2	Swt1	0.000129493	0.00671848	24	14	0.360624
TC0100003449.mm.2	Mpzl1	0.000129493	0.00671848	24	0	0.650538
TC0200002729.mm.2	Gm6710; Gm14391	0.000129493	0.00671848	24	16	0.268701
TC0200005317.mm.2	Slmo2	0.000129493	0.00671848	24	14	0.459619
TC0200005378.mm.2	Gm14326	0.000129493	0.00671848	24	14	0.438406
TC0400002549.mm.2	Gne	0.000129493	0.00671848	24	12	0.714178
TC0400003814.mm.2	Alpl	0.000129493	0.00671848	24	16	0.848528
TC0500000050.mm.2	Abcb1a	0.000129493	0.00671848	24	12	0.912168
TC0500001386.mm.2	Pptc7	0.000129493	0.00671848	24	12	0.586899
TC0500001512.mm.2	Cct6a; Snora15	0.000129493	0.00671848	24	18	0.33234
TC0800000482.mm.2	Slc7a2	0.000129493	0.00671848	24	10	1.16673
TC0800000621.mm.2	Hpgd	0.000129493	0.00671848	24	16	0.26163
TC0800001196.mm.2	Ces2e	0.000129493	0.00671848	24	4	0.219203
TC1100001587.mm.2	Rara	0.000129493	0.00671848	24	10	0.353553
TC1100002664.mm.2	Sqstm1	0.000129493	0.00671848	24	4	0.318198
TC1100003111.mm.2	Inca1	0.000129493	0.00671848	24	4	0.523259
TC1200000800.mm.2	Acot3	0.000129493	0.00671848	24	14	1.6617
TC1300000735.mm.2	Dapk1	0.000129493	0.00671848	24	0	0.537401
TC1400001605.mm.2	Tmem254c; Tmem254a	0.000129493	0.00671848	24	0	0.275772
TC1400001609.mm.2	Tmem254c; Tmem254a	0.000129493	0.00671848	24	0	0.289914
TC1500000417.mm.2	D15Ertd621e	0.000129493	0.00671848	24	10	0.296985
TC1500001102.mm.2	Pcbp2	0.000129493	0.00671848	24	12	0.240416
TC1600002056.mm.2	Urb1	0.000129493	0.00671848	24	16	0.473762
TC1700002314.mm.2	Plin5	0.000129493	0.00671848	24	22	0.92631
TC1800000665.mm.2	Nedd4l	0.000129493	0.00671848	24	22	0.586899
TC1900000588.mm.2	Gm6747	0.000129493	0.00671848	24	12	0.240416
TC1900001484.mm.2	Pdlim1	0.000129493	0.00671848	24	20	0.403051
TC1900001705.mm.2	Dclre1a	0.000129493	0.00671848	24	12	0.671751
TC0100003351.mm.2	Cacybp	0.000154701	0.00761704	24	18	0.629325
TC0200001843.mm.2	Sord	0.000154701	0.00761704	24	14	0.282843
TC0200003698.mm.2	Abcb11	0.000154701	0.00761704	24	4	0.537401
TC0300000494.mm.2	Arhgef26	0.000154701	0.00761704	24	12	0.572756
TC0300002451.mm.2	BC021767	0.000154701	0.00761704	24	22	0.403051
TC0400000052.mm.2	Rab2a	0.000154701	0.00761704	24	12	0.183848
TC0400001720.mm.2	Hp1bp3	0.000154701	0.00761704	24	6	0.254558
TC0400002159.mm.2	Tox	0.000154701	0.00761704	24	10	0.657609
TC0600001813.mm.2	Slc25a13	0.000154701	0.00761704	24	12	0.452548
TC0600003364.mm.2	Slco1a4	0.000154701	0.00761704	24	12	0.629325
TC1000003050.mm.2	Xpot	0.000154701	0.00761704	24	14	0.325269
TC1100003361.mm.2	Gm17268	0.000154701	0.00761704	24	0	0.311127
TC1100003409.mm.2	Gm11437	0.000154701	0.00761704	24	22	0.834386
TC1100003640.mm.2	Kpnb1	0.000154701	0.00761704	24	22	0.39598
TC1200000142.mm.2	Odc1	0.000154701	0.00761704	24	20	0.636396
TC1200001816.mm.2	Fbxo33	0.000154701	0.00761704	24	16	0.537401
TC1300000671.mm.2	Ddx46	0.000154701	0.00761704	24	12	0.353553
TC1300001374.mm.2	Net1	0.000154701	0.00761704	24	0	0.247487
TC1400000071.mm.2	Flnb	0.000154701	0.00761704	24	12	0.572756
TC1400000072.mm.2	Abhd6	0.000154701	0.00761704	24	16	0.905097
TC1500000862.mm.2	Selo	0.000154701	0.00761704	24	8	0.403051
TC1800000257.mm.2	Map3k2	0.000154701	0.00761704	24	14	0.459619
TC1900000206.mm.2	Vwce	0.000154701	0.00761704	24	10	0.707107
TC0100001369.mm.2	Arpc5	0.000179909	0.00844621	24	14	0.318198
TC0100001498.mm.2	F5	0.000179909	0.00844621	24	12	0.205061
TC0300000631.mm.2	Pdgfc	0.000179909	0.00844621	24	0	0.685894
TC0300001365.mm.2	Bdh2	0.000179909	0.00844621	24	12	0.424264
TC0500001408.mm.2	Tmem120b	0.000179909	0.00844621	24	14	0.579828
TC0500002170.mm.2	Slc5a6	0.000179909	0.00844621	24	10	0.869741
TC0500003625.mm.2	Urad	0.000179909	0.00844621	24	20	0.79196
TC0600001035.mm.2	Mgll	0.000179909	0.00844621	24	16	0.551543
TC0600002044.mm.2	Slc35b4	0.000179909	0.00844621	24	18	0.53033
TC0700002628.mm.2	Erf	0.000179909	0.00844621	24	8	0.551543
TC0900001042.mm.2	Elovl5	0.000179909	0.00844621	24	2	0.671751
TC0X00000808.mm.2	Dmd	0.000179909	0.00844621	24	14	0.735391
TC1100004261.mm.2	Ppp3r1	0.000179909	0.00844621	24	16	0.339411
TC1200001237.mm.2	Tnfaip2	0.000179909	0.00844621	24	22	0.890955
TC1300000442.mm.2	Dsp	0.000179909	0.00844621	24	8	0.33234
TC1300002436.mm.2	Bhmt	0.000179909	0.00844621	24	0	0.692965
TC1300002510.mm.2	Tnpo1	0.000179909	0.00844621	24	8	0.417193
TC1400000575.mm.2	Pnp2	0.000179909	0.00844621	24	0	0.671751
TC1400001400.mm.2	Gm9603	0.000179909	0.00844621	24	6	0.325269
TC1400001627.mm.2	Appl1	0.000179909	0.00844621	24	2	0.480833
TC1500001412.mm.2	Azin1	0.000179909	0.00844621	24	12	0.473762
TC1700002655.mm.2	Abcg5	0.000179909	0.00844621	24	12	1.27279
TC0100002863.mm.2	D1Ertd622e	0.000213846	0.00955464	24	12	0.410122
TC0200001625.mm.2	Lin7c	0.000213846	0.00955464	24	16	0.417193
TC0400000354.mm.2	Nfx1	0.000213846	0.00955464	24	8	0.509117
TC0400003855.mm.2	Klhdc7a; Mir2139	0.000213846	0.00955464	24	12	0.318198
TC0600000131.mm.2	Met	0.000213846	0.00955464	24	12	0.360624
TC0600001375.mm.2	Gm10319	0.000213846	0.00955464	24	2	0.438406
TC0600001917.mm.2	Tspan12	0.000213846	0.00955464	24	12	0.33234
TC0600002240.mm.2	Tra2a	0.000213846	0.00955464	24	20	0.629325
TC0800001493.mm.2	Cdt1	0.000213846	0.00955464	24	6	0.438406
TC0800002529.mm.2	Gab1	0.000213846	0.00955464	24	12	0.311127
TC0900002175.mm.2	Arcn1	0.000213846	0.00955464	24	12	0.26163
TC1000000100.mm.2	Hivep2	0.000213846	0.00955464	24	14	0.480833
TC1000002385.mm.2	Gstt2	0.000213846	0.00955464	24	10	0.473762
TC1000003153.mm.2	Erbb3	0.000213846	0.00955464	24	6	0.834386
TC1100001131.mm.2	Nufip2	0.000213846	0.00955464	24	14	0.452548
TC1100001206.mm.2	Psmd11	0.000213846	0.00955464	24	2	0.565685
TC1100002637.mm.2	Trim41	0.000213846	0.00955464	24	14	0.509117
TC1200000201.mm.2	Klf11	0.000213846	0.00955464	24	8	0.79196
TC1300001794.mm.2	Eci2	0.000213846	0.00955464	24	12	0.39598
TC1400000319.mm.2	Glt8d1	0.000213846	0.00955464	24	14	0.325269
TC1500000031.mm.2	Dab2	0.000213846	0.00955464	24	14	0.360624
TC1700002199.mm.2	Ubr2	0.000213846	0.00955464	24	14	0.523259
TC1700002287.mm.2	Sult1c2	0.000213846	0.00955464	24	12	0.714178
TC1800000945.mm.2	Kif5b	0.000213846	0.00955464	24	14	0.233345
TC0200000222.mm.2	Il15ra	0.000247782	0.0106427	24	10	0.735391
TC0200001564.mm.2	Cstf3	0.000247782	0.0106427	24	18	0.544472
TC0200002279.mm.2	Tbc1d20	0.000247782	0.0106427	24	10	0.473762
TC0200003195.mm.2	Agpat2	0.000247782	0.0106427	24	20	0.700036
TC0400000716.mm.2	Col27a1	0.000247782	0.0106427	24	16	0.79196
TC0400002091.mm.2	Mrpl20	0.000247782	0.0106427	24	18	0.417193
TC0400003747.mm.2	Tmem57	0.000247782	0.0106427	24	16	0.586899
TC0400003862.mm.2	Arhgef10l	0.000247782	0.0106427	24	2	0.537401
TC0400004191.mm.2	Slc6a9	0.000247782	0.0106427	24	12	0.742462
TC0500000740.mm.2	Polr2b	0.000247782	0.0106427	24	16	0.565685
TC0500000896.mm.2	Ccng2	0.000247782	0.0106427	24	2	0.827315
TC0500001401.mm.2	P2rx4	0.000247782	0.0106427	24	10	0.777817
TC0500001453.mm.2	Zfp664	0.000247782	0.0106427	24	18	0.445477
TC0600000362.mm.2	Trim24	0.000247782	0.0106427	24	12	0.749533
TC0800001917.mm.2	Ddhd2	0.000247782	0.0106427	24	12	0.565685
TC0900001623.mm.2	Deb1	0.000247782	0.0106427	24	14	0.424264
TC0X00000319.mm.2	Lonrf3	0.000247782	0.0106427	24	20	0.869741
TC1000001133.mm.2	Hal	0.000247782	0.0106427	24	4	0.544472
TC1000001544.mm.2	Mettl1	0.000247782	0.0106427	24	0	0.410122
TC1700001497.mm.2	Dll1	0.000247782	0.0106427	24	12	0.629325
TC0100001353.mm.2	Trmt1l	0.000293097	0.0120528	24	16	0.353553
TC0200002452.mm.2	Top1	0.000293097	0.0120528	24	18	0.367696
TC0200002844.mm.2	Rpp38	0.000293097	0.0120528	24	18	0.586899
TC0200004163.mm.2	Ext2	0.000293097	0.0120528	24	2	0.304056
TC0200005383.mm.2	Zfp931	0.000293097	0.0120528	24	14	0.452548
TC0200005438.mm.2	Helz2	0.000293097	0.0120528	24	22	0.311127
TC0400002755.mm.2	Susd1	0.000293097	0.0120528	24	14	0.615183
TC0500000303.mm.2	Agbl5	0.000293097	0.0120528	24	10	0.445477
TC0500001576.mm.2	Tbl2	0.000293097	0.0120528	24	18	0.424264
TC0500002695.mm.2	Ugt2a3	0.000293097	0.0120528	24	14	0.275772
TC0600000591.mm.2	Mpp6	0.000293097	0.0120528	24	16	0.226274
TC0900000385.mm.2	Olfr888	0.000293097	0.0120528	24	4	0.353553
TC0900003065.mm.2	P4htm	0.000293097	0.0120528	24	0	0.367696
TC0X00000226.mm.2	Agtr2	0.000293097	0.0120528	24	6	0.367696
TC1000003158.mm.2	Suox	0.000293097	0.0120528	24	0	0.226274
TC1100001580.mm.2	Thra	0.000293097	0.0120528	24	2	0.353553
TC1100003817.mm.2	Dusp3	0.000293097	0.0120528	24	12	0.311127
TC1300002544.mm.2	Slc30a5	0.000293097	0.0120528	24	14	0.558614
TC1300002588.mm.2	Erbb2ip	0.000293097	0.0120528	24	10	0.346482
TC1400001613.mm.2	Tmem254b; Tmem254c; Tmem254a	0.000293097	0.0120528	24	0	0.26163
TC1600001368.mm.2	Ehhadh	0.000293097	0.0120528	24	2	0.438406
TC1700001805.mm.2	Glo1	0.000293097	0.0120528	24	4	0.360624
TC1700001936.mm.2	Hspa1a	0.000293097	0.0120528	24	14	0.502046
TC0100003401.mm.2	Fmo1	0.000338411	0.0130692	24	16	0.296985
TC0100003507.mm.2	Uap1	0.000338411	0.0130692	24	14	0.381838
TC0200002367.mm.2	Acss2	0.000338411	0.0130692	24	2	0.502046
TC0200002476.mm.2	Sgk2	0.000338411	0.0130692	24	4	0.721249
TC0200005334.mm.2	Gm14391; Gm6710	0.000338411	0.0130692	24	16	0.282843
TC0300001486.mm.2	Syde2	0.000338411	0.0130692	24	12	0.700036
TC0300002230.mm.2	Fgb	0.000338411	0.0130692	24	4	0.148492
TC0500002770.mm.2	Ccni	0.000338411	0.0130692	24	4	0.212132
TC0600001123.mm.2	Kbtbd8	0.000338411	0.0130692	24	18	0.883883
TC0600001530.mm.2	Clec2d	0.000338411	0.0130692	24	14	0.629325
TC0600003428.mm.2	Bhlhe41	0.000338411	0.0130692	24	10	1.64049
TC0700002655.mm.2	Cyp2a22	0.000338411	0.0130692	24	14	0.311127
TC0800000975.mm.2	Hook2	0.000338411	0.0130692	24	10	0.770746
TC0800002060.mm.2	Lonrf1	0.000338411	0.0130692	24	14	1.09602
TC0900003250.mm.2	Csrnp1	0.000338411	0.0130692	24	10	0.714178
TC0X00000064.mm.2	Wdr45	0.000338411	0.0130692	24	10	0.586899
TC1000002003.mm.2	Amd2	0.000338411	0.0130692	24	14	0.66468
TC1000002212.mm.2	Mcu	0.000338411	0.0130692	24	2	0.558614
TC1000002258.mm.2	Supv3l1	0.000338411	0.0130692	24	14	0.480833
TC1000002794.mm.2	Tmtc2	0.000338411	0.0130692	24	10	0.742462
TC1000003023.mm.2	Hmga2	0.000338411	0.0130692	24	22	0.289914
TC1100003019.mm.2	Ndel1	0.000338411	0.0130692	24	12	0.615183
TC1200000751.mm.2	Smoc1	0.000338411	0.0130692	24	10	0.311127
TC1300000919.mm.2	Glrx	0.000338411	0.0130692	24	18	0.459619
TC1300001789.mm.2	Pxdc1	0.000338411	0.0130692	24	2	0.459619
TC1600000861.mm.2	Usp25	0.000338411	0.0130692	24	10	0.26163
TC1600000988.mm.2	Mrap	0.000338411	0.0130692	24	22	0.806102
TC1700000562.mm.2	Cyp4f39	0.000338411	0.0130692	24	0	0.480833
TC1700002208.mm.2	Bysl	0.000338411	0.0130692	24	18	0.551543
TC1700002315.mm.2	Lrg1	0.000338411	0.0130692	24	0	0.551543
TC1800001139.mm.2	Nrep	0.000338411	0.0130692	24	14	1.75362
TC1900001213.mm.2	Vps13a	0.000338411	0.0130692	24	14	0.883883
TC1900001428.mm.2	Pank1	0.000338411	0.0130692	24	10	0.431335
TC1900001516.mm.2	Mms19	0.000338411	0.0130692	24	10	0.296985
TSUnmapped00000041.mm.2	Prl8a2	0.000338411	0.0130692	24	22	0.325269
TC0200000587.mm.2	St6galnac6; St6galnac4	0.000398441	0.0148204	24	22	0.558614
TC0200004737.mm.2	Kif16b	0.000398441	0.0148204	24	12	0.381838
TC0300000623.mm.2	Ppid	0.000398441	0.0148204	24	16	0.615183
TC0300003020.mm.2	Metap1	0.000398441	0.0148204	24	16	0.353553
TC0500000689.mm.2	Dcun1d4	0.000398441	0.0148204	24	10	0.579828
TC0600000676.mm.2	Avl9	0.000398441	0.0148204	24	6	0.537401
TC0600002500.mm.2	Kcmf1	0.000398441	0.0148204	24	12	0.219203
TC0800000929.mm.2	Dnajb1	0.000398441	0.0148204	24	16	0.700036
TC0800001608.mm.2	Insr	0.000398441	0.0148204	24	10	0.33234
TC0X00001700.mm.2	Arhgap6	0.000398441	0.0148204	24	6	0.692965
TC1000000240.mm.2	Arhgap18	0.000398441	0.0148204	24	6	0.657609
TC1000002265.mm.2	Ddx50	0.000398441	0.0148204	24	12	0.374767
TC1200001768.mm.2	Nfkbia	0.000398441	0.0148204	24	12	0.59397
TC1300000384.mm.2	Ripk1	0.000398441	0.0148204	24	10	0.339411
TC1300001835.mm.2	Txndc5	0.000398441	0.0148204	24	14	0.339411
TC1500000433.mm.2	Nsmce2	0.000398441	0.0148204	24	8	0.346482
TC1600000452.mm.2	Fyttd1	0.000398441	0.0148204	24	14	0.325269
TC1600001548.mm.2	Pdia5	0.000398441	0.0148204	24	14	0.282843
TC1600002166.mm.2	Naa60	0.000398441	0.0148204	24	16	0.565685
TC1800000944.mm.2	Arhgap12	0.000398441	0.0148204	24	10	0.311127
TC1900000607.mm.2	4933411K16Rik; Hoga1	0.000398441	0.0148204	24	10	0.296985
TC1900001095.mm.2	Fads2	0.000398441	0.0148204	24	14	0.431335
TC0100002411.mm.2	Wdr12	0.000458471	0.0160075	24	16	0.445477
TC0200001038.mm.2	Metap1d	0.000458471	0.0160075	24	6	0.339411
TC0200001049.mm.2	Rapgef4	0.000458471	0.0160075	24	12	0.629325
TC0200001963.mm.2	Stk35	0.000458471	0.0160075	24	12	0.66468
TC0200005344.mm.2	Gm8898; Gm14431	0.000458471	0.0160075	24	14	0.360624
TC0500001663.mm.2	Fam20c	0.000458471	0.0160075	24	12	0.46669
TC0500003472.mm.2	Mcm7; Mir93; Mir25	0.000458471	0.0160075	24	2	0.714178
TC0600002624.mm.2	Cml2	0.000458471	0.0160075	24	20	0.417193
TC0700002415.mm.2	Gltscr2	0.000458471	0.0160075	24	8	0.190919
TC0700003448.mm.2	Lrrc28	0.000458471	0.0160075	24	14	0.820244
TC0800000941.mm.2	Samd1	0.000458471	0.0160075	24	18	0.289914
TC0800001003.mm.2	Lonp2	0.000458471	0.0160075	24	4	0.346482
TC0800002516.mm.2	Mmaa	0.000458471	0.0160075	24	18	0.367696
TC0900000659.mm.2	Idh3a	0.000458471	0.0160075	24	16	0.692965
TC0900001016.mm.2	Leo1	0.000458471	0.0160075	24	0	0.494975
TC0900001419.mm.2	Prkar2a	0.000458471	0.0160075	24	20	0.346482
TC0900002276.mm.2	2310030G06Rik	0.000458471	0.0160075	24	18	0.254558
TC0X00002393.mm.2	BC023829	0.000458471	0.0160075	24	16	0.692965
TC1000000056.mm.2	Zc3h12d	0.000458471	0.0160075	24	4	0.537401
TC1000000795.mm.2	Olfr1355	0.000458471	0.0160075	24	4	0.346482
TC1000001594.mm.2	Apon	0.000458471	0.0160075	24	2	0.360624
TC1000003047.mm.2	Rassf3	0.000458471	0.0160075	24	10	0.424264
TC1100000440.mm.2	Rnf145	0.000458471	0.0160075	24	12	0.806102
TC1100001956.mm.2	40057	0.000458471	0.0160075	24	22	0.671751
TC1100002142.mm.2	Ccdc117	0.000458471	0.0160075	24	14	0.438406
TC1100003117.mm.2	Nup88	0.000458471	0.0160075	24	12	0.374767
TC1200000502.mm.2	Mia2	0.000458471	0.0160075	24	12	0.480833
TC1200001022.mm.2	Cox8c	0.000458471	0.0160075	24	4	0.289914
TC1200001544.mm.2	Id2	0.000458471	0.0160075	24	0	0.353553
TC1300000834.mm.2	Gm7969	0.000458471	0.0160075	24	2	0.438406
TC1400000833.mm.2	Rcbtb1	0.000458471	0.0160075	24	10	0.39598
TC1400001314.mm.2	Ipo5	0.000458471	0.0160075	24	12	0.325269
TC1400001551.mm.2	Camk2g	0.000458471	0.0160075	24	6	0.424264
TC1400001783.mm.2	Tspan14	0.000458471	0.0160075	24	2	0.388909
TC1400001900.mm.2	Gnpnat1	0.000458471	0.0160075	24	12	0.431335
TC1400002336.mm.2	Slc39a14	0.000458471	0.0160075	24	12	0.749533
TC1500001996.mm.2	5031439G07Rik; Mir1249	0.000458471	0.0160075	24	8	0.381838
TC1600000249.mm.2	Cldn5	0.000458471	0.0160075	24	0	0.33234
TC1900001594.mm.2	Ldb1	0.000458471	0.0160075	24	10	0.346482
TC0100003747.mm.2	Iars2	0.00053739	0.0182466	24	12	0.19799
TC0200005476.mm.2	Nup35	0.00053739	0.0182466	24	16	0.367696
TC0300000485.mm.2	Mbnl1	0.00053739	0.0182466	24	12	0.19799
TC0500001228.mm.2	Fam222a	0.00053739	0.0182466	24	0	0.671751
TC0600001253.mm.2	Creld1	0.00053739	0.0182466	24	16	0.311127
TC0700000583.mm.2	Fam187b	0.00053739	0.0182466	24	20	0.59397
TC0800000707.mm.2	Lpl	0.00053739	0.0182466	24	4	0.586899
TC0800000938.mm.2	Prkaca	0.00053739	0.0182466	24	2	0.367696
TC0900000330.mm.2	Srpr	0.00053739	0.0182466	24	12	0.205061
TC0900001005.mm.2	Fam214a	0.00053739	0.0182466	24	16	0.431335
TC0X00001502.mm.2	Pfkfb1	0.00053739	0.0182466	24	20	0.551543
TC0X00001797.mm.2	Rbm3	0.00053739	0.0182466	24	12	0.452548
TC0X00002448.mm.2	Dnase1l1	0.00053739	0.0182466	24	16	0.544472
TC1000001183.mm.2	Btg1	0.00053739	0.0182466	24	0	0.869741
TC1100003106.mm.2	Slc25a11	0.00053739	0.0182466	24	14	0.53033
TC1100003997.mm.2	Abca8b	0.00053739	0.0182466	24	4	0.53033
TC1600000439.mm.2	Ubxn7	0.00053739	0.0182466	24	12	0.304056
TC1800001638.mm.2	Slc14a2	0.00053739	0.0182466	24	6	0.296985
TC0100000055.mm.2	Prex2	0.000616308	0.0198921	24	14	0.494975
TC0100001351.mm.2	Ivns1abp	0.000616308	0.0198921	24	14	0.777817
TC0100003279.mm.2	Dhx9	0.000616308	0.0198921	24	14	0.339411
TC0200000393.mm.2	Pnpla7	0.000616308	0.0198921	24	2	0.473762
TC0200003753.mm.2	Gpr155	0.000616308	0.0198921	24	16	0.72832
TC0200005331.mm.2	Gm14399	0.000616308	0.0198921	24	14	0.367696
TC0400002790.mm.2	Hdhd3	0.000616308	0.0198921	24	20	0.473762
TC0500002486.mm.2	Ugdh	0.000616308	0.0198921	24	8	0.296985
TC0500003712.mm.2	Denr	0.000616308	0.0198921	24	14	0.26163
TC0600001540.mm.2	Gm17631	0.000616308	0.0198921	24	2	0.339411
TC0700000693.mm.2	1600014C10Rik	0.000616308	0.0198921	24	10	0.509117
TC0700001005.mm.2	Ttc23	0.000616308	0.0198921	24	16	0.982878
TC0700001669.mm.2	Pde3b	0.000616308	0.0198921	24	12	0.353553
TC0800000737.mm.2	Nr2c2ap	0.000616308	0.0198921	24	22	0.318198
TC0800002848.mm.2	Ddx28	0.000616308	0.0198921	24	22	0.162635
TC0900000664.mm.2	Ireb2	0.000616308	0.0198921	24	8	0.431335
TC0X00000122.mm.2	Sytl5	0.000616308	0.0198921	24	4	0.919239
TC0X00000131.mm.2	Mid1ip1	0.000616308	0.0198921	24	16	1.0253
TC0X00002993.mm.2	Timm8a1	0.000616308	0.0198921	24	14	0.353553
TC1000000590.mm.2	Slc25a16	0.000616308	0.0198921	24	16	0.26163
TC1000002580.mm.2	Slc41a2	0.000616308	0.0198921	24	22	0.586899
TC1100000994.mm.2	Ggt6	0.000616308	0.0198921	24	20	0.353553
TC1300000266.mm.2	Slc17a3	0.000616308	0.0198921	24	20	0.79196
TC1400001537.mm.2	Anxa7	0.000616308	0.0198921	24	14	0.558614
TC1500000296.mm.2	Atp6v1c1	0.000616308	0.0198921	24	10	0.33234
TC1500002351.mm.2	Chkb	0.000616308	0.0198921	24	6	0.39598
TC1600000650.mm.2	Naa50	0.000616308	0.0198921	24	14	0.304056
TC1700000182.mm.2	Fam120b	0.000616308	0.0198921	24	14	0.72832
TC1700001634.mm.2	Slc9a3r2	0.000616308	0.0198921	24	16	0.417193
TC1700002817.mm.2	C2	0.000616308	0.0198921	24	14	0.487904
TC1900000428.mm.2	Cdc37l1	0.000616308	0.0198921	24	16	0.339411
TC1900000517.mm.2	Pcgf5	0.000616308	0.0198921	24	12	0.39598
TC1900001512.mm.2	Rrp12	0.000616308	0.0198921	24	18	0.544472
TC1900001544.mm.2	Slc25a28	0.000616308	0.0198921	24	10	0.289914
TC0100001245.mm.2	Arl8a	0.000719298	0.0221536	24	6	0.410122
TC0100001978.mm.2	Tram1	0.000719298	0.0221536	24	16	0.247487
TC0100003580.mm.2	Apcs	0.000719298	0.0221536	24	4	0.59397
TC0200005373.mm.2	Gm14325	0.000719298	0.0221536	24	14	0.544472
TC0300001610.mm.2	Il7	0.000719298	0.0221536	24	22	0.572756
TC0400001510.mm.2	Rnf19b	0.000719298	0.0221536	24	10	0.473762
TC0400003116.mm.2	Tm2d1	0.000719298	0.0221536	24	14	0.438406
TC0400003773.mm.2	Pnrc2	0.000719298	0.0221536	24	2	0.388909
TC0500000647.mm.2	Tmem33	0.000719298	0.0221536	24	18	0.360624
TC0500001569.mm.2	Wbscr27	0.000719298	0.0221536	24	4	0.381838
TC0500002642.mm.2	Ppat	0.000719298	0.0221536	24	12	0.53033
TC0500003371.mm.2	Gtf2ird1	0.000719298	0.0221536	24	2	0.579828
TC0600001158.mm.2	Ppp4r2	0.000719298	0.0221536	24	12	0.254558
TC0600002314.mm.2	Scrn1	0.000719298	0.0221536	24	18	0.275772
TC0700001800.mm.2	Sbk1	0.000719298	0.0221536	24	12	0.339411
TC0700003988.mm.2	Rrp8	0.000719298	0.0221536	24	16	0.572756
TC0700004065.mm.2	Nlrp10	0.000719298	0.0221536	24	6	0.275772
TC0900000737.mm.2	Nptn	0.000719298	0.0221536	24	14	0.311127
TC1000002320.mm.2	Arid5b	0.000719298	0.0221536	24	12	0.763675
TC1100000674.mm.2	Larp1	0.000719298	0.0221536	24	0	0.268701
TC1100000975.mm.2	Mis12	0.000719298	0.0221536	24	14	0.643467
TC1100001741.mm.2	Mettl2	0.000719298	0.0221536	24	12	0.311127
TC1300000009.mm.2	Asb13	0.000719298	0.0221536	24	22	0.289914
TC1300000278.mm.2	BC005537	0.000719298	0.0221536	24	18	0.304056
TC1400001290.mm.2	Dnajc3	0.000719298	0.0221536	24	18	0.26163
TC1500002223.mm.2	Lima1	0.000719298	0.0221536	24	10	0.353553
TC1600000421.mm.2	Mfi2	0.000719298	0.0221536	24	6	0.39598
TC1600001304.mm.2	Prodh	0.000719298	0.0221536	24	18	0.572756
TC1700001265.mm.2	Abcg8	0.000719298	0.0221536	24	10	0.770746
TC1700002306.mm.2	Zfp119b	0.000719298	0.0221536	24	12	0.657609
TC1900000520.mm.2	Hectd2	0.000719298	0.0221536	24	22	0.445477
TC1900001273.mm.2	Tjp2	0.000719298	0.0221536	24	0	0.304056
TC1900001745.mm.2	Cacul1	0.000719298	0.0221536	24	16	0.275772
TC0100000925.mm.2	Agxt	0.000822287	0.0238377	24	6	0.381838
TC0100002963.mm.2	Tmem37	0.000822287	0.0238377	24	18	0.459619
TC0200000033.mm.2	Bend7	0.000822287	0.0238377	24	10	0.601041
TC0200001639.mm.2	Olfr1276	0.000822287	0.0238377	24	22	0.480833
TC0200003298.mm.2	Uck1	0.000822287	0.0238377	24	22	0.494975
TC0200003576.mm.2	Acvr1c	0.000822287	0.0238377	24	22	0.346482
TC0200003624.mm.2	Dpp4	0.000822287	0.0238377	24	12	0.275772
TC0300000934.mm.2	Hist2h3b	0.000822287	0.0238377	24	0	0.219203
TC0300003017.mm.2	4930579F01Rik	0.000822287	0.0238377	24	0	0.46669
TC0300003106.mm.2	Prkacb	0.000822287	0.0238377	24	12	0.282843
TC0500000459.mm.2	Cpeb2	0.000822287	0.0238377	24	2	0.502046
TC0500000609.mm.2	Klb	0.000822287	0.0238377	24	6	0.480833
TC0500002406.mm.2	Dhx15	0.000822287	0.0238377	24	14	0.311127
TC0500002420.mm.2	Sel1l3	0.000822287	0.0238377	24	14	0.565685
TC0500002758.mm.2	Nup54	0.000822287	0.0238377	24	10	0.388909
TC0600000655.mm.2	Plekha8	0.000822287	0.0238377	24	16	0.66468
TC0600001257.mm.2	Vhl	0.000822287	0.0238377	24	18	0.445477
TC0600001366.mm.2	Pex26	0.000822287	0.0238377	24	14	0.650538
TC0600003145.mm.2	Ltbr	0.000822287	0.0238377	24	10	0.544472
TC0600003602.mm.2	Eif4e3	0.000822287	0.0238377	24	12	0.304056
TC0700000896.mm.2	Nav2	0.000822287	0.0238377	24	4	0.700036
TC0700000978.mm.2	Mtmr10	0.000822287	0.0238377	24	14	0.417193
TC0800001204.mm.2	Cbfb	0.000822287	0.0238377	24	14	0.417193
TC0800001255.mm.2	Cdh1	0.000822287	0.0238377	24	20	0.763675
TC0900003328.mm.2	Rsl24d1	0.000822287	0.0238377	24	12	0.254558
TC1000000693.mm.2	Zwint	0.000822287	0.0238377	24	12	0.226274
TC1000002535.mm.2	Tjp3	0.000822287	0.0238377	24	0	0.72832
TC1100002046.mm.2	Hmga1-rs1	0.000822287	0.0238377	24	12	0.537401
TC1100003593.mm.2	Ngfr	0.000822287	0.0238377	24	4	0.318198
TC1100004002.mm.2	Abca6	0.000822287	0.0238377	24	10	0.509117
TC1200000471.mm.2	Aldoart2	0.000822287	0.0238377	24	14	0.367696
TC1200000626.mm.2	Ppm1a	0.000822287	0.0238377	24	10	0.254558
TC1200001663.mm.2	Ifrd1	0.000822287	0.0238377	24	12	0.820244
TC1300000958.mm.2	Arrdc3	0.000822287	0.0238377	24	8	1.10309
TC1400000810.mm.2	Mphosph8	0.000822287	0.0238377	24	16	0.311127
TC1400002023.mm.2	Hnrnpc	0.000822287	0.0238377	24	20	0.353553
TC1500001772.mm.2	Oplah	0.000822287	0.0238377	24	14	0.19799
TC1500001988.mm.2	Ldoc1l	0.000822287	0.0238377	24	2	0.39598
TC1600000958.mm.2	Bach1	0.000822287	0.0238377	24	10	0.353553
TC1600001839.mm.2	LOC100861916	0.000822287	0.0238377	24	16	0.417193
TC1700001646.mm.2	Nubp2	0.000822287	0.0238377	24	18	0.480833
TC1800000851.mm.2	Txnl4a	0.000822287	0.0238377	24	16	0.509117
TC1800001417.mm.2	Ppargc1b	0.000822287	0.0238377	24	10	0.523259
TC1800001429.mm.2	Grpel2	0.000822287	0.0238377	24	8	0.629325
TC1800001595.mm.2	Lipg	0.000822287	0.0238377	24	12	0.650538
TC0100000315.mm.2	Mrps9	0.000955732	0.0264296	24	10	0.360624
TC0100001859.mm.2	Slc30a1	0.000955732	0.0264296	24	16	0.254558
TC0300000881.mm.2	Rfx5	0.000955732	0.0264296	24	4	0.268701
TC0300002344.mm.2	Efna1	0.000955732	0.0264296	24	2	0.53033
TC0400001970.mm.2	Slc2a5	0.000955732	0.0264296	24	10	0.919239
TC0400002980.mm.2	Plin2	0.000955732	0.0264296	24	2	0.601041
TC0500000547.mm.2	Stim2	0.000955732	0.0264296	24	14	0.438406
TC0500000648.mm.2	Slc30a9	0.000955732	0.0264296	24	12	0.417193
TC0500002650.mm.2	Noa1	0.000955732	0.0264296	24	14	0.417193
TC0600001591.mm.2	Crebl2	0.000955732	0.0264296	24	12	0.367696
TC0600003107.mm.2	Clstn3	0.000955732	0.0264296	24	2	0.516188
TC0600003601.mm.2	Foxp1	0.000955732	0.0264296	24	4	0.417193
TC0700001769.mm.2	Tnrc6a	0.000955732	0.0264296	24	8	0.289914
TC0700002243.mm.2	Vmn2r36	0.000955732	0.0264296	24	2	0.346482
TC0700002828.mm.2	Gpi1	0.000955732	0.0264296	24	16	0.353553
TC0700003790.mm.2	Uvrag	0.000955732	0.0264296	24	14	0.551543
TC0700004502.mm.2	Olfr536	0.000955732	0.0264296	24	0	0.381838
TC0800000268.mm.2	Alg11	0.000955732	0.0264296	24	14	0.487904
TC0800002702.mm.2	Ces1d	0.000955732	0.0264296	24	18	0.360624
TC0900000669.mm.2	Ube2q2	0.000955732	0.0264296	24	12	0.381838
TC0Y00000452.mm.2	Gm20843	0.000955732	0.0264296	24	4	0.579828
TC1000000661.mm.2	Ank3	0.000955732	0.0264296	24	8	0.784889
TC1000001555.mm.2	Dctn2	0.000955732	0.0264296	24	10	0.26163
TC1100000864.mm.2	Dhrs7c	0.000955732	0.0264296	24	0	0.233345
TC1100001047.mm.2	Cluh	0.000955732	0.0264296	24	2	0.452548
TC1100003269.mm.2	Taok1	0.000955732	0.0264296	24	10	0.282843
TC1200000788.mm.2	Rbm25	0.000955732	0.0264296	24	16	0.424264
TC1200000888.mm.2	Gm2046	0.000955732	0.0264296	24	0	0.431335
TC1200001803.mm.2	Foxa1	0.000955732	0.0264296	24	16	0.777817
TC1300000132.mm.2	Vps41	0.000955732	0.0264296	24	8	0.268701
TC1300001273.mm.2	Dhx29	0.000955732	0.0264296	24	20	0.403051
TC1400001436.mm.2	Pdhb	0.000955732	0.0264296	24	14	0.523259
TC1400002186.mm.2	Ebpl	0.000955732	0.0264296	24	2	0.459619
TC1500002056.mm.2	Arsa	0.000955732	0.0264296	24	8	0.827315
TC1700001677.mm.2	Fam195a	0.000955732	0.0264296	24	18	0.46669
TC1800000200.mm.2	Mocos	0.000955732	0.0264296	24	2	0.311127
TC1900001104.mm.2	Sdhaf2	0.000955732	0.0264296	24	16	0.296985
TC0100001202.mm.2	Ppp1r15b	0.00108918	0.028222	24	18	0.367696
TC0100003877.mm.2	Kdelc1	0.00108918	0.028222	24	18	0.516188
TC0200001006.mm.2	Dhrs9	0.00108918	0.028222	24	0	1.28693
TC0200003362.mm.2	Stom	0.00108918	0.028222	24	6	0.431335
TC0200004775.mm.2	Crnkl1	0.00108918	0.028222	24	20	0.424264
TC0200005436.mm.2	Ptk6	0.00108918	0.028222	24	0	0.381838
TC0300000957.mm.2	Rnf115	0.00108918	0.028222	24	12	0.33234
TC0400000018.mm.2	Chchd7	0.00108918	0.028222	24	16	0.388909
TC0400001519.mm.2	Zbtb8os	0.00108918	0.028222	24	14	0.247487
TC0400002729.mm.2	D630039A03Rik	0.00108918	0.028222	24	6	0.608112
TC0400004216.mm.2	Podn	0.00108918	0.028222	24	16	0.438406
TC0500001410.mm.2	Setd1b	0.00108918	0.028222	24	10	0.480833
TC0500001451.mm.2	Atp6v0a2	0.00108918	0.028222	24	16	0.558614
TC0500001531.mm.2	Caln1	0.00108918	0.028222	24	18	0.572756
TC0500002940.mm.2	Tmed5	0.00108918	0.028222	24	14	0.381838
TC0500003632.mm.2	Slc46a3	0.00108918	0.028222	24	16	1.22329
TC0600000006.mm.2	Gngt1	0.00108918	0.028222	24	2	0.86267
TC0600000182.mm.2	Cped1	0.00108918	0.028222	24	14	0.318198
TC0600001536.mm.2	Gabarapl1	0.00108918	0.028222	24	8	0.799031
TC0700002639.mm.2	Bckdha	0.00108918	0.028222	24	6	0.353553
TC0700003727.mm.2	Tmem126b	0.00108918	0.028222	24	14	0.39598
TC0700003818.mm.2	Ppme1	0.00108918	0.028222	24	14	0.46669
TC0700004575.mm.2	Th	0.00108918	0.028222	24	12	0.289914
TC0800001089.mm.2	Ogfod1	0.00108918	0.028222	24	16	0.339411
TC0800001121.mm.2	Ccl17	0.00108918	0.028222	24	0	0.289914
TC0800001328.mm.2	Pdpr	0.00108918	0.028222	24	12	0.551543
TC0800001851.mm.2	AY761184	0.00108918	0.028222	24	4	0.509117
TC0800001891.mm.2	1810011O10Rik	0.00108918	0.028222	24	16	0.657609
TC0800001925.mm.2	Hgsnat	0.00108918	0.028222	24	12	0.417193
TC0900000515.mm.2	Ddx6	0.00108918	0.028222	24	12	0.424264
TC0900002779.mm.2	Pgm3	0.00108918	0.028222	24	16	0.353553
TC0900002915.mm.2	Pik3cb	0.00108918	0.028222	24	12	0.516188
TC0X00000710.mm.2	Fam50a	0.00108918	0.028222	24	14	0.304056
TC0X00003402.mm.2	Bhlhb9	0.00108918	0.028222	24	10	0.622254
TC1000000265.mm.2	Echdc1	0.00108918	0.028222	24	0	0.282843
TC1000001480.mm.2	Llph	0.00108918	0.028222	24	12	0.318198
TC1000001506.mm.2	Avpr1a	0.00108918	0.028222	24	0	0.919239
TC1000002420.mm.2	Adarb1	0.00108918	0.028222	24	14	0.339411
TC1100001654.mm.2	G6pc	0.00108918	0.028222	24	0	0.982878
TC1100002869.mm.2	Srebf1; Mir6922	0.00108918	0.028222	24	16	0.707107
TC1100002894.mm.2	Flii	0.00108918	0.028222	24	12	0.311127
TC1100003925.mm.2	Ern1	0.00108918	0.028222	24	20	0.339411
TC1200000225.mm.2	Cmpk2	0.00108918	0.028222	24	2	0.586899
TC1200000798.mm.2	Acot1	0.00108918	0.028222	24	22	0.86267
TC1200001863.mm.2	Nemf	0.00108918	0.028222	24	16	0.233345
TC1200001938.mm.2	Wdr89; Rplp2-ps1	0.00108918	0.028222	24	22	0.502046
TC1300000054.mm.2	Dip2c	0.00108918	0.028222	24	12	0.424264
TC1500002075.mm.2	Abcd2	0.00108918	0.028222	24	10	0.898026
TC1600000955.mm.2	Usp16	0.00108918	0.028222	24	12	0.240416
TC1700000535.mm.2	Pde9a	0.00108918	0.028222	24	22	0.933381
TC1800001138.mm.2	Stard4	0.00108918	0.028222	24	10	0.770746
TC1900000683.mm.2	Nolc1	0.00108918	0.028222	24	18	0.459619
TC1900001085.mm.2	Stxbp3-ps	0.00108918	0.028222	24	6	0.311127
TC1900001390.mm.2	Sgms1	0.00108918	0.028222	24	10	0.629325
TC0100000395.mm.2	Hspe1	0.00126089	0.0310759	24	20	0.424264
TC0100002757.mm.2	Alpi	0.00126089	0.0310759	24	22	0.438406
TC0100003254.mm.2	Rnf2	0.00126089	0.0310759	24	14	0.19799
TC0200000459.mm.2	Surf2	0.00126089	0.0310759	24	18	0.353553
TC0200000740.mm.2	Kynu	0.00126089	0.0310759	24	2	0.381838
TC0200005346.mm.2	Gm2004	0.00126089	0.0310759	24	16	0.289914
TC0200005491.mm.2	Gm14419	0.00126089	0.0310759	24	16	0.289914
TC0300000491.mm.2	P2ry1	0.00126089	0.0310759	24	12	0.636396
TC0300000949.mm.2	Txnip	0.00126089	0.0310759	24	8	0.438406
TC0300001080.mm.2	Ppm1j	0.00126089	0.0310759	24	0	0.33234
TC0300001378.mm.2	Slc39a8	0.00126089	0.0310759	24	2	0.325269
TC0300003023.mm.2	Rap1gds1	0.00126089	0.0310759	24	16	0.240416
TC0400001090.mm.2	1700024P16Rik	0.00126089	0.0310759	24	2	0.424264
TC0500000532.mm.2	Pi4k2b	0.00126089	0.0310759	24	14	0.537401
TC0500000877.mm.2	Stbd1	0.00126089	0.0310759	24	10	0.565685
TC0500002346.mm.2	Lcorl	0.00126089	0.0310759	24	12	0.502046
TC0500002598.mm.2	Usp46	0.00126089	0.0310759	24	16	0.417193
TC0500002641.mm.2	Aasdh	0.00126089	0.0310759	24	2	0.304056
TC0500002760.mm.2	Scarb2	0.00126089	0.0310759	24	10	0.275772
TC0600000648.mm.2	Chn2	0.00126089	0.0310759	24	12	0.311127
TC0600001449.mm.2	Iffo1	0.00126089	0.0310759	24	12	0.296985
TC0700001242.mm.2	Olfr297	0.00126089	0.0310759	24	0	0.601041
TC0700001252.mm.2	Nox4	0.00126089	0.0310759	24	10	0.636396
TC0800001643.mm.2	Slc10a2	0.00126089	0.0310759	24	18	0.59397
TC0800002012.mm.2	Rbpms	0.00126089	0.0310759	24	4	0.275772
TC0800003053.mm.2	Zcchc14	0.00126089	0.0310759	24	12	0.417193
TC0900000505.mm.2	H2afx	0.00126089	0.0310759	24	16	0.339411
TC0900001128.mm.2	Nt5e	0.00126089	0.0310759	24	0	0.480833
TC0X00001515.mm.2	Fam120c	0.00126089	0.0310759	24	14	0.403051
TC0Y00000565.mm.2	Gm20854	0.00126089	0.0310759	24	2	0.304056
TC1000003122.mm.2	Gpr182	0.00126089	0.0310759	24	18	0.39598
TC1100003118.mm.2	C1qbp	0.00126089	0.0310759	24	20	0.19799
TC1100003935.mm.2	Ddx5; Mir3064	0.00126089	0.0310759	24	14	0.311127
TC1200001813.mm.2	Sec23a	0.00126089	0.0310759	24	12	0.325269
TC1300000161.mm.2	Trim27	0.00126089	0.0310759	24	14	0.275772
TC1300001033.mm.2	Dhfr	0.00126089	0.0310759	24	8	0.19799
TC1300002126.mm.2	Zcchc6	0.00126089	0.0310759	24	8	0.403051
TC1400001054.mm.2	Lcp1	0.00126089	0.0310759	24	8	0.275772
TC1400001177.mm.2	Lmo7	0.00126089	0.0310759	24	12	0.381838
TC1400001906.mm.2	Ddhd1; Mir5131	0.00126089	0.0310759	24	20	0.254558
TC1600001651.mm.2	Slc35a5	0.00126089	0.0310759	24	12	0.46669
TC1600002160.mm.2	Zbtb21	0.00126089	0.0310759	24	22	0.657609
TC1600002178.mm.2	Litaf	0.00126089	0.0310759	24	22	0.46669
TC1700001488.mm.2	Phf10	0.00126089	0.0310759	24	12	0.240416
TC0100000725.mm.2	Fbxo36	0.00143261	0.033593	24	18	0.318198
TC0100001955.mm.2	Arfgef1	0.00143261	0.033593	24	12	0.190919
TC0100002214.mm.2	Rev1	0.00143261	0.033593	24	12	0.438406
TC0200000626.mm.2	Cutal	0.00143261	0.033593	24	0	0.39598
TC0200001716.mm.2	Spred1	0.00143261	0.033593	24	14	0.325269
TC0200002040.mm.2	1110034G24Rik	0.00143261	0.033593	24	10	0.353553
TC0200003685.mm.2	Gm26727	0.00143261	0.033593	24	4	0.629325
TC0200003997.mm.2	Olfr1154	0.00143261	0.033593	24	0	0.53033
TC0200004140.mm.2	Cry2	0.00143261	0.033593	24	12	0.509117
TC0200005339.mm.2	Gm14434; 0610010B08Rik; Gm4724	0.00143261	0.033593	24	16	0.233345
TC0300000236.mm.2	Fxr1	0.00143261	0.033593	24	12	0.353553
TC0300002485.mm.2	Rprd2	0.00143261	0.033593	24	12	0.388909
TC0400004026.mm.2	Tardbp	0.00143261	0.033593	24	0	0.296985
TC0500000310.mm.2	Atraid	0.00143261	0.033593	24	12	0.275772
TC0500001113.mm.2	Fgfrl1	0.00143261	0.033593	24	8	0.516188
TC0600001250.mm.2	Jagn1	0.00143261	0.033593	24	16	0.516188
TC0600001335.mm.2	Cacna2d4	0.00143261	0.033593	24	22	0.339411
TC0800000117.mm.2	Proz	0.00143261	0.033593	24	14	0.127279
TC0800001050.mm.2	Chd9	0.00143261	0.033593	24	16	0.374767
TC0800001319.mm.2	Vac14	0.00143261	0.033593	24	18	0.318198
TC0800001410.mm.2	Hsd17b2	0.00143261	0.033593	24	2	0.53033
TC0800001955.mm.2	Adrb3	0.00143261	0.033593	24	2	0.403051
TC0800002402.mm.2	Mpv17l2	0.00143261	0.033593	24	16	0.424264
TC0800003219.mm.2	Tgfbr3l	0.00143261	0.033593	24	4	0.459619
TC0900000306.mm.2	LOC100862175	0.00143261	0.033593	24	14	0.233345
TC0900003002.mm.2	Glyctk	0.00143261	0.033593	24	18	0.346482
TC0900003119.mm.2	Tmie	0.00143261	0.033593	24	0	0.494975
TC0900003334.mm.2	Acad11	0.00143261	0.033593	24	14	0.176777
TC0900003341.mm.2	Snx14	0.00143261	0.033593	24	10	0.318198
TC0X00003098.mm.2	Acsl4	0.00143261	0.033593	24	18	0.275772
TC1000002660.mm.2	Actr6	0.00143261	0.033593	24	16	0.487904
TC1100000062.mm.2	Rhbdd3	0.00143261	0.033593	24	4	0.304056
TC1100002871.mm.2	Tom1l2	0.00143261	0.033593	24	10	0.296985
TC1100003300.mm.2	Tmem97	0.00143261	0.033593	24	14	0.381838
TC1200001028.mm.2	Otub2	0.00143261	0.033593	24	20	0.516188
TC1300000016.mm.2	Akr1c14	0.00143261	0.033593	24	16	0.388909
TC1300001173.mm.2	Adamts6	0.00143261	0.033593	24	4	0.565685
TC1300002239.mm.2	Zfp712	0.00143261	0.033593	24	10	0.410122
TC1400002635.mm.2	Mycbp2	0.00143261	0.033593	24	16	0.296985
TC1400002798.mm.2	Mettl17	0.00143261	0.033593	24	16	0.346482
TC1500000585.mm.2	Gpaa1	0.00143261	0.033593	24	16	0.417193
TC1500000599.mm.2	Adck5	0.00143261	0.033593	24	4	0.777817
TC1500002309.mm.2	Cbx5	0.00143261	0.033593	24	18	0.403051
TC1600000097.mm.2	1810013L24Rik	0.00143261	0.033593	24	8	0.431335
TC1700002637.mm.2	Haao	0.00143261	0.033593	24	4	0.26163
TC1900000497.mm.2	Fas	0.00143261	0.033593	24	20	0.452548
TC0100000948.mm.2	Gal3st2	0.0016521	0.0377434	24	4	0.381838
TC0100003416.mm.2	BC055324	0.0016521	0.0377434	24	2	0.403051
TC0200005365.mm.2	Gm14418	0.0016521	0.0377434	24	16	0.494975
TC0300003077.mm.2	Sh3glb1	0.0016521	0.0377434	24	12	0.205061
TC0500001355.mm.2	Gm15800	0.0016521	0.0377434	24	10	0.26163
TC0500001779.mm.2	Cdk8	0.0016521	0.0377434	24	10	0.282843
TC0700001733.mm.2	BC030336	0.0016521	0.0377434	24	16	0.367696
TC0900000182.mm.2	Ppan	0.0016521	0.0377434	24	0	0.304056
TC0900000458.mm.2	Hspa8	0.0016521	0.0377434	24	14	0.657609
TC0900001247.mm.2	Cep70	0.0016521	0.0377434	24	8	0.374767
TC0900002003.mm.2	St3gal4	0.0016521	0.0377434	24	14	0.487904
TC0X00001124.mm.2	Apool	0.0016521	0.0377434	24	8	0.226274
TC0Y00000240.mm.2	Sry	0.0016521	0.0377434	24	0	0.374767
TC1100000238.mm.2	Xpo1	0.0016521	0.0377434	24	16	0.46669
TC1100002369.mm.2	0610010F05Rik	0.0016521	0.0377434	24	12	0.480833
TC1300001419.mm.2	Gtpbp4	0.0016521	0.0377434	24	16	0.33234
TC1300002017.mm.2	Sptlc1	0.0016521	0.0377434	24	16	0.205061
TC1400000179.mm.2	Adk	0.0016521	0.0377434	24	14	0.183848
TC1400000281.mm.2	Erc2	0.0016521	0.0377434	24	0	0.268701
TC1500001047.mm.2	Letmd1	0.0016521	0.0377434	24	14	0.205061
TC1600001048.mm.2	Morc3	0.0016521	0.0377434	24	12	0.473762
TC1700000110.mm.2	Park2	0.0016521	0.0377434	24	8	0.289914
TC1800001307.mm.2	Cdo1	0.0016521	0.0377434	24	4	0.268701
TC1900000267.mm.2	Olfr1462	0.0016521	0.0377434	24	22	0.431335
TC1900001722.mm.2	Gfra1	0.0016521	0.0377434	24	16	0.523259
TC0100002690.mm.2	Pid1	0.00187159	0.0409464	24	0	0.494975
TC0100003838.mm.2	G0s2	0.00187159	0.0409464	24	18	1.66877
TC0200000490.mm.2	Tsc1	0.00187159	0.0409464	24	6	0.59397
TC0200002885.mm.2	Dhtkd1	0.00187159	0.0409464	24	10	0.339411
TC0200002890.mm.2	Echdc3	0.00187159	0.0409464	24	2	0.339411
TC0200003182.mm.2	Qsox2	0.00187159	0.0409464	24	14	0.381838
TC0200003302.mm.2	1110008P14Rik	0.00187159	0.0409464	24	20	0.445477
TC0200004415.mm.2	Bmf	0.00187159	0.0409464	24	4	0.346482
TC0200005349.mm.2	Gm14308	0.00187159	0.0409464	24	16	0.226274
TC0300001306.mm.2	Elovl6	0.00187159	0.0409464	24	14	1.47785
TC0300001530.mm.2	Usp33	0.00187159	0.0409464	24	14	0.226274
TC0300002257.mm.2	Fam160a1	0.00187159	0.0409464	24	2	0.784889
TC0300002501.mm.2	Hist2h2aa1	0.00187159	0.0409464	24	2	0.240416
TC0300002813.mm.2	Agl	0.00187159	0.0409464	24	12	0.339411
TC0300003215.mm.2	Hist2h2aa2	0.00187159	0.0409464	24	2	0.240416
TC0400004058.mm.2	H6pd	0.00187159	0.0409464	24	4	0.226274
TC0500000349.mm.2	Ywhah	0.00187159	0.0409464	24	16	0.417193
TC0500001842.mm.2	Uspl1	0.00187159	0.0409464	24	16	0.360624
TC0500002386.mm.2	Adgra3; Adgra2	0.00187159	0.0409464	24	16	0.388909
TC0500003685.mm.2	N4bp2l1	0.00187159	0.0409464	24	12	0.424264
TC0600001636.mm.2	Strap	0.00187159	0.0409464	24	14	0.205061
TC0600002543.mm.2	Mrpl19	0.00187159	0.0409464	24	20	0.417193
TC0700000024.mm.2	Leng8	0.00187159	0.0409464	24	4	0.311127
TC0700001169.mm.2	Pde8a	0.00187159	0.0409464	24	14	0.33234
TC0700002657.mm.2	Egln2	0.00187159	0.0409464	24	12	0.275772
TC0800001475.mm.2	BC048644	0.00187159	0.0409464	24	8	0.374767
TC0800001919.mm.2	Bag4	0.00187159	0.0409464	24	6	0.403051
TC0900000247.mm.2	Eepd1	0.00187159	0.0409464	24	8	0.431335
TC0900001195.mm.2	Paqr9	0.00187159	0.0409464	24	22	0.714178
TC0900001633.mm.2	Fam198a	0.00187159	0.0409464	24	2	0.452548
TC0900002727.mm.2	Eef1a1	0.00187159	0.0409464	24	8	0.0494975
TC1000002164.mm.2	Cep85l	0.00187159	0.0409464	24	12	0.403051
TC1000002436.mm.2	Lrrc3	0.00187159	0.0409464	24	20	0.424264
TC1100001051.mm.2	Tsr1	0.00187159	0.0409464	24	18	0.480833
TC1200001253.mm.2	Aspg	0.00187159	0.0409464	24	8	0.417193
TC1300001089.mm.2	Col4a3bp	0.00187159	0.0409464	24	14	0.169706
TC1300001669.mm.2	Acot13	0.00187159	0.0409464	24	18	0.205061
TC1500000654.mm.2	Cdc42ep1	0.00187159	0.0409464	24	12	0.480833
TC1500002318.mm.2	Itga5	0.00187159	0.0409464	24	20	0.579828
TC1600001006.mm.2	Ifngr2	0.00187159	0.0409464	24	10	0.233345
TC1600001177.mm.2	Carhsp1	0.00187159	0.0409464	24	8	0.353553
TC1800001740.mm.2	Pcdhac1; Pcdhac2; Pcdha4; Pcdha6; Pcdha7; Pcdha5; Pcdha11; Pcdha10; Pcdha1; Pcdha9; Pcdha3; Pcdha12; Pcdha2; Pcdha8; Gm37013	0.00187159	0.0409464	24	2	0.296985
TC1900000471.mm.2	Pten	0.00187159	0.0409464	24	14	0.162635
TC0100000824.mm.2	Atg16l1	0.00215033	0.0449625	24	14	0.353553
TC0100002002.mm.2	Ube2w	0.00215033	0.0449625	24	14	0.636396
TC0100003361.mm.2	Gpr52	0.00215033	0.0449625	24	10	0.502046
TC0200000603.mm.2	Angptl2	0.00215033	0.0449625	24	14	0.304056
TC0200002275.mm.2	Srxn1	0.00215033	0.0449625	24	6	0.424264
TC0200004463.mm.2	Zfp106	0.00215033	0.0449625	24	16	0.360624
TC0300000507.mm.2	Gmps	0.00215033	0.0449625	24	14	0.388909
TC0300000747.mm.2	Pklr	0.00215033	0.0449625	24	16	0.799031
TC0300002268.mm.2	Mab21l2	0.00215033	0.0449625	24	0	0.388909
TC0300002728.mm.2	Gstm4	0.00215033	0.0449625	24	4	0.325269
TC0400001641.mm.2	Paqr7	0.00215033	0.0449625	24	16	0.459619
TC0400003241.mm.2	Gpx7	0.00215033	0.0449625	24	10	0.494975
TC0400003453.mm.2	Tmco2	0.00215033	0.0449625	24	22	0.304056
TC0400003697.mm.2	Wdtc1	0.00215033	0.0449625	24	6	0.516188
TC0500001337.mm.2	Sds	0.00215033	0.0449625	24	12	0.735391
TC0500002723.mm.2	Ankrd17	0.00215033	0.0449625	24	12	0.39598
TC0600001981.mm.2	Kcp	0.00215033	0.0449625	24	8	0.268701
TC0600002067.mm.2	Fam180a	0.00215033	0.0449625	24	14	0.544472
TC0600003235.mm.2	Clec1a	0.00215033	0.0449625	24	12	0.353553
TC0700001715.mm.2	Acsm3	0.00215033	0.0449625	24	14	0.240416
TC0700001736.mm.2	Eef2k	0.00215033	0.0449625	24	12	0.487904
TC0700001939.mm.2	Lhpp	0.00215033	0.0449625	24	12	0.608112
TC0800000010.mm.2	Mcoln1	0.00215033	0.0449625	24	14	0.487904
TC0800000146.mm.2	Cln8	0.00215033	0.0449625	24	12	0.473762
TC0800000277.mm.2	Slc20a2	0.00215033	0.0449625	24	8	0.318198
TC0800000538.mm.2	Acsl1	0.00215033	0.0449625	24	22	0.403051
TC0800001095.mm.2	Mt1	0.00215033	0.0449625	24	10	1.18794
TC0900000590.mm.2	Zw10	0.00215033	0.0449625	24	18	0.311127
TC0900001921.mm.2	Dpy19l1	0.00215033	0.0449625	24	20	0.360624
TC0900003115.mm.2	Nbeal2; Mir8107	0.00215033	0.0449625	24	22	0.707107
TC0X00000216.mm.2	Araf	0.00215033	0.0449625	24	12	0.183848
TC0X00000708.mm.2	Atp6ap1	0.00215033	0.0449625	24	18	0.318198
TC0Y00000202.mm.2	Gm21650	0.00215033	0.0449625	24	4	0.615183
TC1000000469.mm.2	Nus1	0.00215033	0.0449625	24	16	0.233345
TC1000001597.mm.2	Pan2	0.00215033	0.0449625	24	6	0.494975
TC1000002036.mm.2	Slc16a10	0.00215033	0.0449625	24	16	0.685894
TC1000002541.mm.2	Nfic	0.00215033	0.0449625	24	18	0.410122
TC1100000593.mm.2	9530068E07Rik	0.00215033	0.0449625	24	10	0.289914
TC1100004298.mm.2	Ccdc47	0.00215033	0.0449625	24	16	0.226274
TC1200000839.mm.2	Mfsd7c	0.00215033	0.0449625	24	8	0.678823
TC1300001209.mm.2	Pde4d; Mir1904	0.00215033	0.0449625	24	6	0.678823
TC1400001661.mm.2	Itih3	0.00215033	0.0449625	24	0	0.438406
TC1500002147.mm.2	Slc38a4	0.00215033	0.0449625	24	10	0.254558
TC1600001722.mm.2	Alcam	0.00215033	0.0449625	24	10	0.26163
TC1700002562.mm.2	Prkd3	0.00215033	0.0449625	24	8	0.431335
TC1800000184.mm.2	Mapre2	0.00215033	0.0449625	24	14	0.869741
TC1900000350.mm.2	Tmem2	0.00215033	0.0449625	24	16	0.296985
TC0100002319.mm.2	Nab1	0.00242906	0.0482036	24	14	0.318198
TC0100002582.mm.2	Aamp	0.00242906	0.0482036	24	12	0.403051
TC0100003657.mm.2	Tfb2m	0.00242906	0.0482036	24	16	0.289914
TC0200000909.mm.2	44627	0.00242906	0.0482036	24	6	0.636396
TC0200001773.mm.2	Chp1	0.00242906	0.0482036	24	14	0.233345
TC0200002735.mm.2	2210418O10Rik; Gm17258	0.00242906	0.0482036	24	14	0.33234
TC0200003720.mm.2	Slc25a12	0.00242906	0.0482036	24	14	0.502046
TC0200004667.mm.2	Slc23a2	0.00242906	0.0482036	24	8	0.523259
TC0200004908.mm.2	Defb25	0.00242906	0.0482036	24	12	0.226274
TC0200005354.mm.2	Gm14296	0.00242906	0.0482036	24	14	0.33234
TC0200005485.mm.2	Sys1	0.00242906	0.0482036	24	18	0.240416
TC0300000586.mm.2	Nmd3	0.00242906	0.0482036	24	16	0.388909
TC0300000675.mm.2	Sh3d19	0.00242906	0.0482036	24	8	0.438406
TC0300000821.mm.2	Sprr2a2; Sprr2a1	0.00242906	0.0482036	24	2	0.431335
TC0500002688.mm.2	Ugt2b34	0.00242906	0.0482036	24	18	0.247487
TC0500003648.mm.2	Hmgb1	0.00242906	0.0482036	24	14	0.183848
TC0600000565.mm.2	Gimap9	0.00242906	0.0482036	24	16	0.551543
TC0600001740.mm.2	Ppfibp1	0.00242906	0.0482036	24	6	0.657609
TC0600003457.mm.2	Ergic2	0.00242906	0.0482036	24	12	0.13435
TC0700000356.mm.2	Vmn1r171	0.00242906	0.0482036	24	0	0.39598
TC0700001476.mm.2	Olfr584	0.00242906	0.0482036	24	0	0.282843
TC0700002964.mm.2	Emc10	0.00242906	0.0482036	24	22	0.226274
TC0700003608.mm.2	Cpeb1	0.00242906	0.0482036	24	10	0.523259
TC0800000542.mm.2	Irf2	0.00242906	0.0482036	24	8	0.494975
TC0900000849.mm.2	Oaz2	0.00242906	0.0482036	24	14	0.438406
TC0900001459.mm.2	Scap	0.00242906	0.0482036	24	4	0.233345
TC0900002526.mm.2	Usp3	0.00242906	0.0482036	24	12	0.247487
TC0900003066.mm.2	Arih2	0.00242906	0.0482036	24	10	0.33234
TC0X00000981.mm.2	Ogt	0.00242906	0.0482036	24	16	0.403051
TC1000000252.mm.2	Themis	0.00242906	0.0482036	24	10	0.721249
TC1000001024.mm.2	Rfx4	0.00242906	0.0482036	24	4	0.558614
TC1000001089.mm.2	Uhrf1bp1l	0.00242906	0.0482036	24	14	0.346482
TC1000002330.mm.2	1700040L02Rik	0.00242906	0.0482036	24	12	0.459619
TC1100001880.mm.2	Gprc5c	0.00242906	0.0482036	24	10	0.381838
TC1200000287.mm.2	Atxn7l1	0.00242906	0.0482036	24	4	0.417193
TC1200000334.mm.2	Agmo	0.00242906	0.0482036	24	14	0.282843
TC1200000806.mm.2	Ptgr2	0.00242906	0.0482036	24	14	0.268701
TC1200001220.mm.2	Tecpr2	0.00242906	0.0482036	24	0	0.39598
TC1200001351.mm.2	Cenpo	0.00242906	0.0482036	24	6	0.26163
TC1200002119.mm.2	Noxred1	0.00242906	0.0482036	24	14	0.799031
TC1300000255.mm.2	Hist1h2bc	0.00242906	0.0482036	24	0	0.275772
TC1300001037.mm.2	Mtx3	0.00242906	0.0482036	24	6	0.473762
TC1400000363.mm.2	Gdf10	0.00242906	0.0482036	24	18	0.473762
TC1400000813.mm.2	Zmym2	0.00242906	0.0482036	24	14	0.13435
TC1400000851.mm.2	Spata13	0.00242906	0.0482036	24	6	0.544472
TC1400001183.mm.2	Cln5	0.00242906	0.0482036	24	14	0.452548
TC1400001200.mm.2	Ndfip2	0.00242906	0.0482036	24	12	0.311127
TC1400001662.mm.2	Itih1	0.00242906	0.0482036	24	0	0.19799
TC1400002756.mm.2	Ggact	0.00242906	0.0482036	24	0	0.226274
TC1500002246.mm.2	Smagp	0.00242906	0.0482036	24	2	0.403051
TC1600000441.mm.2	Gm20056	0.00242906	0.0482036	24	14	0.452548
TC1600000834.mm.2	Robo1	0.00242906	0.0482036	24	8	0.381838
TC1600001154.mm.2	Ppl	0.00242906	0.0482036	24	14	0.86267
TC1700001145.mm.2	Ypel5	0.00242906	0.0482036	24	10	0.339411
TC1700001744.mm.2	D17Wsu92e	0.00242906	0.0482036	24	12	0.247487
TC1800001745.mm.2	Ier3ip1	0.00242906	0.0482036	24	20	0.275772
TC1900000432.mm.2	Rcl1	0.00242906	0.0482036	24	8	0.360624
TC0100000439.mm.2	Cflar	0.00278081	0.0527333	24	16	0.452548
TC0100000640.mm.2	Ttll4	0.00278081	0.0527333	24	16	0.374767
TC0100001462.mm.2	Serpinc1	0.00278081	0.0527333	24	4	0.113137
TC0100003709.mm.2	Degs1	0.00278081	0.0527333	24	8	0.183848
TC0200000833.mm.2	Fmnl2	0.00278081	0.0527333	24	0	0.275772
TC0200001310.mm.2	Olfr1152	0.00278081	0.0527333	24	20	0.473762
TC0200002731.mm.2	Gm2026	0.00278081	0.0527333	24	16	0.240416
TC0200004030.mm.2	Olfr1209	0.00278081	0.0527333	24	2	0.311127
TC0200004725.mm.2	Tasp1	0.00278081	0.0527333	24	14	0.205061
TC0200005006.mm.2	Ndrg3	0.00278081	0.0527333	24	16	0.367696
TC0300001382.mm.2	Ppp3ca	0.00278081	0.0527333	24	10	0.388909
TC0300002453.mm.2	Cgn	0.00278081	0.0527333	24	0	0.367696
TC0300003158.mm.2	St6galnac3	0.00278081	0.0527333	24	2	0.346482
TC0400002469.mm.2	AI464131	0.00278081	0.0527333	24	10	0.509117
TC0500000675.mm.2	Nipal1	0.00278081	0.0527333	24	4	0.360624
TC0500001517.mm.2	Vkorc1l1	0.00278081	0.0527333	24	10	0.282843
TC0500002010.mm.2	Ptpn12	0.00278081	0.0527333	24	12	0.381838
TC0500002059.mm.2	Pus7	0.00278081	0.0527333	24	16	0.551543
TC0500002078.mm.2	Fastk	0.00278081	0.0527333	24	12	0.268701
TC0500003533.mm.2	Tnrc18	0.00278081	0.0527333	24	10	0.360624
TC0600000856.mm.2	Gm15401	0.00278081	0.0527333	24	0	0.403051
TC0600001672.mm.2	Slco1b2	0.00278081	0.0527333	24	14	0.247487
TC0600002635.mm.2	Pcyox1	0.00278081	0.0527333	24	16	0.502046
TC0700001086.mm.2	Akap13	0.00278081	0.0527333	24	14	0.53033
TC0700001580.mm.2	Olfml1	0.00278081	0.0527333	24	14	0.544472
TC0700003493.mm.2	Chd2; 1810026B05Rik	0.00278081	0.0527333	24	12	0.282843
TC0800002374.mm.2	Cilp2	0.00278081	0.0527333	24	2	0.240416
TC0900000244.mm.2	39326	0.00278081	0.0527333	24	0	0.268701
TC0900001391.mm.2	Gmppb	0.00278081	0.0527333	24	16	0.417193
TC0900002038.mm.2	Ei24	0.00278081	0.0527333	24	0	0.233345
TC0X00000494.mm.2	Gm16430	0.00278081	0.0527333	24	4	0.558614
TC0X00001684.mm.2	Trappc2	0.00278081	0.0527333	24	18	0.424264
TC1000001633.mm.2	Olfr775	0.00278081	0.0527333	24	2	0.374767
TC1100003159.mm.2	Ctns	0.00278081	0.0527333	24	10	0.318198
TC1100003447.mm.2	Rps6kb1	0.00278081	0.0527333	24	16	0.26163
TC1100004094.mm.2	Recql5	0.00278081	0.0527333	24	6	0.339411
TC1200000563.mm.2	Mgat2	0.00278081	0.0527333	24	16	0.558614
TC1300000457.mm.2	Gm9979	0.00278081	0.0527333	24	0	0.360624
TC1300001112.mm.2	Ankra2	0.00278081	0.0527333	24	10	0.367696
TC1300001471.mm.2	Tbce	0.00278081	0.0527333	24	2	0.247487
TC1300002034.mm.2	4833439L19Rik	0.00278081	0.0527333	24	18	0.579828
TC1400000797.mm.2	Khnyn	0.00278081	0.0527333	24	4	0.381838
TC1400001432.mm.2	Dnase1l3	0.00278081	0.0527333	24	4	0.296985
TC1500000175.mm.2	Ank; Mir7117	0.00278081	0.0527333	24	16	0.452548
TC1500000719.mm.2	Xpnpep3	0.00278081	0.0527333	24	16	0.66468
TC1500001136.mm.2	Ghr	0.00278081	0.0527333	24	14	0.26163
TC1500001511.mm.2	Ext1	0.00278081	0.0527333	24	12	0.346482
TC1600000280.mm.2	Abcf3	0.00278081	0.0527333	24	16	0.325269
TC1600001667.mm.2	Phldb2	0.00278081	0.0527333	24	8	0.33234
TC1600001922.mm.2	Nrip1	0.00278081	0.0527333	24	0	0.381838
TC1700001178.mm.2	Crim1	0.00278081	0.0527333	24	12	0.46669
TSUnmapped00000049.mm.2	2010111I01Rik	0.00278081	0.0527333	24	10	0.558614
TC0100000711.mm.2	Agfg1	0.00313256	0.0570178	24	12	0.311127
TC0100001158.mm.2	Yod1	0.00313256	0.0570178	24	14	0.473762
TC0200001134.mm.2	Plekha3	0.00313256	0.0570178	24	14	0.537401
TC0200002012.mm.2	Mavs	0.00313256	0.0570178	24	14	0.487904
TC0200002366.mm.2	Trp53inp2	0.00313256	0.0570178	24	18	0.707107
TC0200002602.mm.2	Ptpn1	0.00313256	0.0570178	24	16	0.353553
TC0200003265.mm.2	Ccbl1	0.00313256	0.0570178	24	2	0.403051
TC0200004241.mm.2	Hipk3; Mir1902	0.00313256	0.0570178	24	10	0.374767
TC0300001644.mm.2	Slc10a5	0.00313256	0.0570178	24	18	0.39598
TC0300003118.mm.2	Gm9912	0.00313256	0.0570178	24	4	0.551543
TC0400002011.mm.2	Plekhg5	0.00313256	0.0570178	24	10	0.424264
TC0400002043.mm.2	Megf6	0.00313256	0.0570178	24	4	0.346482
TC0400003795.mm.2	Zbtb40	0.00313256	0.0570178	24	14	0.608112
TC0400004035.mm.2	Kif1b	0.00313256	0.0570178	24	6	0.268701
TC0500000653.mm.2	Shisa3	0.00313256	0.0570178	24	2	0.219203
TC0500001656.mm.2	Zfp157	0.00313256	0.0570178	24	8	0.282843
TC0500001795.mm.2	Rpl21	0.00313256	0.0570178	24	16	0.183848
TC0700000444.mm.2	Cyp2g1	0.00313256	0.0570178	24	10	0.53033
TC0700000451.mm.2	BC024978	0.00313256	0.0570178	24	12	0.304056
TC0700002832.mm.2	Lsm14a	0.00313256	0.0570178	24	12	0.289914
TC0700004534.mm.2	B230206H07Rik	0.00313256	0.0570178	24	4	0.367696
TC0800000091.mm.2	Ing1	0.00313256	0.0570178	24	12	0.325269
TC0800000336.mm.2	Rnf170	0.00313256	0.0570178	24	16	0.480833
TC0800000449.mm.2	6430573F11Rik	0.00313256	0.0570178	24	2	0.777817
TC0800000754.mm.2	Ell	0.00313256	0.0570178	24	12	0.509117
TC0800001263.mm.2	Nip7	0.00313256	0.0570178	24	18	0.431335
TC0800002023.mm.2	Leprotl1	0.00313256	0.0570178	24	0	0.311127
TC0800003244.mm.2	Uba52	0.00313256	0.0570178	24	0	0.113137
TC0900000365.mm.2	Robo4	0.00313256	0.0570178	24	2	0.254558
TC0900002156.mm.2	C2cd2l	0.00313256	0.0570178	24	12	0.685894
TC0900002296.mm.2	Zc3h12c	0.00313256	0.0570178	24	12	0.33234
TC1000000322.mm.2	Lama4	0.00313256	0.0570178	24	12	0.254558
TC1000000847.mm.2	Ndufs7	0.00313256	0.0570178	24	16	0.438406
TC1000001704.mm.2	Tab2	0.00313256	0.0570178	24	2	0.431335
TC1000002041.mm.2	Rpf2	0.00313256	0.0570178	24	16	0.367696
TC1000003127.mm.2	Hsd17b6	0.00313256	0.0570178	24	12	0.523259
TC1100000722.mm.2	Jmjd4	0.00313256	0.0570178	24	14	0.374767
TC1100001176.mm.2	Nf1	0.00313256	0.0570178	24	8	0.289914
TC1100001550.mm.2	Lasp1	0.00313256	0.0570178	24	0	0.431335
TC1100002233.mm.2	Cobl	0.00313256	0.0570178	24	12	0.233345
TC1200000282.mm.2	Sypl	0.00313256	0.0570178	24	14	0.226274
TC1300000891.mm.2	Brd9	0.00313256	0.0570178	24	8	0.219203
TC1500001870.mm.2	Tmem184b	0.00313256	0.0570178	24	10	0.367696
TC1700001399.mm.2	Ttll2	0.00313256	0.0570178	24	6	0.403051
TC1800000516.mm.2	Prr16	0.00313256	0.0570178	24	14	0.516188
TC1900000090.mm.2	Slc25a45	0.00313256	0.0570178	24	18	0.473762
TC1900000205.mm.2	Ddb1	0.00313256	0.0570178	24	12	0.169706
TC1900001612.mm.2	Cyp17a1	0.00313256	0.0570178	24	14	0.961665
TC1900001617.mm.2	Nt5c2	0.00313256	0.0570178	24	14	0.452548
TC0100003304.mm.2	Xpr1	0.00357373	0.0623886	24	14	0.304056
TC0100003853.mm.2	Cd46	0.00357373	0.0623886	24	4	0.417193
TC0200000966.mm.2	Xirp2	0.00357373	0.0623886	24	0	0.403051
TC0200002044.mm.2	Crls1	0.00357373	0.0623886	24	20	0.240416
TC0200003235.mm.2	1700026L06Rik	0.00357373	0.0623886	24	10	0.33234
TC0200005249.mm.2	Bcas1	0.00357373	0.0623886	24	6	0.268701
TC0300000453.mm.2	Tsc22d2	0.00357373	0.0623886	24	12	0.240416
TC0300003248.mm.2	Rnpc3	0.00357373	0.0623886	24	6	0.33234
TC0400000996.mm.2	Atg4c	0.00357373	0.0623886	24	14	0.289914
TC0400001165.mm.2	Ttc39a	0.00357373	0.0623886	24	14	0.494975
TC0400004004.mm.2	Plod1	0.00357373	0.0623886	24	18	0.360624
TC0500000483.mm.2	4930431F12Rik	0.00357373	0.0623886	24	2	0.537401
TC0500003462.mm.2	Mepce	0.00357373	0.0623886	24	8	0.367696
TC0600002904.mm.2	Srgap3	0.00357373	0.0623886	24	22	0.487904
TC0600002936.mm.2	Atp2b2	0.00357373	0.0623886	24	22	0.558614
TC0600003020.mm.2	Erc1	0.00357373	0.0623886	24	16	0.19799
TC0600003475.mm.2	Dennd5b	0.00357373	0.0623886	24	10	0.39598
TC0700001500.mm.2	Olfr617	0.00357373	0.0623886	24	22	0.487904
TC0700001565.mm.2	Olfr703	0.00357373	0.0623886	24	0	0.424264
TC0700003512.mm.2	St8sia2	0.00357373	0.0623886	24	14	0.33234
TC0700004166.mm.2	Smg1	0.00357373	0.0623886	24	12	0.360624
TC0800000271.mm.2	Thsd1	0.00357373	0.0623886	24	8	0.46669
TC0800000854.mm.2	Nr3c2	0.00357373	0.0623886	24	8	0.509117
TC0800001133.mm.2	Mmp15	0.00357373	0.0623886	24	12	0.46669
TC0800002408.mm.2	Arrdc2	0.00357373	0.0623886	24	12	0.445477
TC0800002617.mm.2	Dnaja2	0.00357373	0.0623886	24	16	0.586899
TC0900002149.mm.2	Cbl	0.00357373	0.0623886	24	18	0.296985
TC0900003178.mm.2	Gpd1l	0.00357373	0.0623886	24	12	0.59397
TC0X00000496.mm.2	Gm16405	0.00357373	0.0623886	24	4	0.544472
TC0X00000497.mm.2	Gm16405	0.00357373	0.0623886	24	4	0.544472
TC1000000355.mm.2	Ddo	0.00357373	0.0623886	24	16	0.346482
TC1000000574.mm.2	Aifm2	0.00357373	0.0623886	24	14	0.622254
TC1000003215.mm.2	Sumo3	0.00357373	0.0623886	24	2	0.417193
TC1100001076.mm.2	Inpp5k	0.00357373	0.0623886	24	10	0.579828
TC1100002063.mm.2	Foxk2	0.00357373	0.0623886	24	16	0.381838
TC1100002107.mm.2	Sec14l2	0.00357373	0.0623886	24	2	0.289914
TC1100002897.mm.2	Shmt1	0.00357373	0.0623886	24	20	0.410122
TC1300000258.mm.2	Hist1h1c	0.00357373	0.0623886	24	18	0.629325
TC1300002596.mm.2	Trappc13	0.00357373	0.0623886	24	18	0.325269
TC1400001392.mm.2	Gm3542	0.00357373	0.0623886	24	6	0.226274
TC1400001980.mm.2	Olfr733	0.00357373	0.0623886	24	0	0.417193
TC1500002142.mm.2	Slc38a2	0.00357373	0.0623886	24	12	0.388909
TC1600000205.mm.2	Ypel1	0.00357373	0.0623886	24	6	0.254558
TC1600000237.mm.2	Gm7873	0.00357373	0.0623886	24	12	0.46669
TC1600001466.mm.2	Lsg1	0.00357373	0.0623886	24	16	0.445477
TC1600001605.mm.2	Adprh	0.00357373	0.0623886	24	0	0.289914
TC1700000198.mm.2	Zfp97	0.00357373	0.0623886	24	12	0.46669
TC1700001839.mm.2	Akap8l	0.00357373	0.0623886	24	8	0.39598
TC1700002191.mm.2	Rpl7l1	0.00357373	0.0623886	24	18	0.509117
TC1800001162.mm.2	Etf1	0.00357373	0.0623886	24	14	0.212132
TC1800001747.mm.2	Sra1	0.00357373	0.0623886	24	12	0.233345
TC1900001588.mm.2	Mgea5	0.00357373	0.0623886	24	6	0.346482
TC0100001465.mm.2	Cenpl	0.0040149	0.0669834	24	10	0.509117
TC0100001522.mm.2	Adcy10	0.0040149	0.0669834	24	22	0.452548
TC0100003026.mm.2	Mcm6	0.0040149	0.0669834	24	2	0.763675
TC0200000484.mm.2	Gbgt1	0.0040149	0.0669834	24	14	0.318198
TC0300000484.mm.2	Sucnr1	0.0040149	0.0669834	24	2	0.424264
TC0300000721.mm.2	Cct3	0.0040149	0.0669834	24	18	0.346482
TC0300002195.mm.2	Fnip2	0.0040149	0.0669834	24	12	0.629325
TC0300002611.mm.2	Slc22a15	0.0040149	0.0669834	24	2	0.33234
TC0300002800.mm.2	Slc30a7	0.0040149	0.0669834	24	14	0.275772
TC0300002836.mm.2	Rwdd3	0.0040149	0.0669834	24	10	0.388909
TC0400000284.mm.2	Rngtt	0.0040149	0.0669834	24	16	0.431335
TC0400003100.mm.2	Cyp2j9	0.0040149	0.0669834	24	8	0.509117
TC0400003537.mm.2	Ago3	0.0040149	0.0669834	24	16	0.502046
TC0400003653.mm.2	Epb41	0.0040149	0.0669834	24	12	0.459619
TC0400004030.mm.2	Pex14	0.0040149	0.0669834	24	4	0.388909
TC0500000814.mm.2	Rufy3	0.0040149	0.0669834	24	10	0.39598
TC0500001338.mm.2	Slc8b1	0.0040149	0.0669834	24	8	1.01116
TC0600001019.mm.2	Copg1	0.0040149	0.0669834	24	18	0.268701
TC0600001386.mm.2	Aicda	0.0040149	0.0669834	24	2	0.183848
TC0700001723.mm.2	Anks4b	0.0040149	0.0669834	24	14	0.523259
TC0700002102.mm.2	Dhcr7	0.0040149	0.0669834	24	0	0.565685
TC0700002571.mm.2	Vmn1r158	0.0040149	0.0669834	24	2	0.353553
TC0700002854.mm.2	Nudt19	0.0040149	0.0669834	24	14	0.233345
TC0700002879.mm.2	Plekhf1	0.0040149	0.0669834	24	8	0.445477
TC0800000392.mm.2	Ppp2cb	0.0040149	0.0669834	24	12	0.360624
TC0800000965.mm.2	Farsa	0.0040149	0.0669834	24	14	0.537401
TC0800001432.mm.2	Crispld2	0.0040149	0.0669834	24	14	0.311127
TC0800001728.mm.2	Grtp1	0.0040149	0.0669834	24	12	0.516188
TC0800002869.mm.2	Pdf; Cog8	0.0040149	0.0669834	24	16	0.183848
TC0800003177.mm.2	Exoc8	0.0040149	0.0669834	24	18	0.46669
TC0900000609.mm.2	Ppp2r1b	0.0040149	0.0669834	24	4	0.289914
TC0900002969.mm.2	Cdv3	0.0040149	0.0669834	24	14	0.176777
TC0900002981.mm.2	Uba5	0.0040149	0.0669834	24	18	0.219203
TC0900002983.mm.2	Dnajc13	0.0040149	0.0669834	24	10	0.226274
TC0X00000363.mm.2	Zbtb33	0.0040149	0.0669834	24	14	0.304056
TC0X00001991.mm.2	Gm10230; Gm10147; Gm14632; Gm10096; Gm10058; Gm10486; Gm14819; Gm2092; ENSMUSG00000073257	0.0040149	0.0669834	24	2	0.367696
TC1000000534.mm.2	Pla2g12b	0.0040149	0.0669834	24	0	0.360624
TC1000001577.mm.2	Sdr9c7	0.0040149	0.0669834	24	0	0.565685
TC1000002496.mm.2	Pcsk4	0.0040149	0.0669834	24	12	0.707107
TC1000002547.mm.2	Gna11	0.0040149	0.0669834	24	16	0.304056
TC1100000576.mm.2	Sar1b	0.0040149	0.0669834	24	18	0.289914
TC1100002015.mm.2	Baiap2	0.0040149	0.0669834	24	18	0.79196
TC1100002670.mm.2	Canx	0.0040149	0.0669834	24	12	0.275772
TC1100002851.mm.2	Snap47	0.0040149	0.0669834	24	20	0.304056
TC1200000085.mm.2	Nt5c1b	0.0040149	0.0669834	24	0	0.544472
TC1200000789.mm.2	Gm29361; Rbm25	0.0040149	0.0669834	24	14	0.516188
TC1300001784.mm.2	Slc22a23	0.0040149	0.0669834	24	14	0.374767
TC1300002188.mm.2	Ptch1	0.0040149	0.0669834	24	12	0.66468
TC1400001599.mm.2	Zcchc24	0.0040149	0.0669834	24	12	0.417193
TC1400001738.mm.2	4930596D02Rik	0.0040149	0.0669834	24	22	0.410122
TC1400002132.mm.2	Zmym5	0.0040149	0.0669834	24	10	0.374767
TC1500000439.mm.2	Trib1	0.0040149	0.0669834	24	12	0.325269
TC1500002346.mm.2	Plec	0.0040149	0.0669834	24	10	0.33234
TC1600000199.mm.2	Top3b	0.0040149	0.0669834	24	22	0.219203
TC1700001533.mm.2	Fpr-rs6	0.0040149	0.0669834	24	0	0.374767
TC1700001622.mm.2	Ccnf; Mir5134	0.0040149	0.0669834	24	14	0.572756
TC1700002775.mm.2	Zfp414	0.0040149	0.0669834	24	6	0.487904
TC1800000343.mm.2	Ik	0.0040149	0.0669834	24	12	0.19799
TC1900000022.mm.2	Acy3	0.0040149	0.0669834	24	14	0.226274
TC0100000942.mm.2	Bok	0.00456493	0.0731377	24	0	0.622254
TC0100001387.mm.2	Glul; Mir8114	0.00456493	0.0731377	24	12	0.289914
TC0100001554.mm.2	Rxrg	0.00456493	0.0731377	24	2	0.558614
TC0200000302.mm.2	Bmi1	0.00456493	0.0731377	24	12	0.325269
TC0200000535.mm.2	Ppp2r4	0.00456493	0.0731377	24	2	0.289914
TC0200002193.mm.2	Sstr4	0.00456493	0.0731377	24	6	0.233345
TC0300000769.mm.2	Adar	0.00456493	0.0731377	24	8	0.325269
TC0300001345.mm.2	Gimd1	0.00456493	0.0731377	24	20	0.431335
TC0300001416.mm.2	Eif4e	0.00456493	0.0731377	24	20	0.268701
TC0300001795.mm.2	Slc7a14	0.00456493	0.0731377	24	4	0.325269
TC0300001841.mm.2	Dcun1d1	0.00456493	0.0731377	24	16	0.183848
TC0400001413.mm.2	Rragc	0.00456493	0.0731377	24	12	0.205061
TC0400002918.mm.2	Mpdz	0.00456493	0.0731377	24	10	0.579828
TC0400003530.mm.2	Thrap3	0.00456493	0.0731377	24	6	0.523259
TC0400003549.mm.2	Ncdn	0.00456493	0.0731377	24	16	0.410122
TC0400003749.mm.2	Tmem50a	0.00456493	0.0731377	24	14	0.410122
TC0500000247.mm.2	Gm7361	0.00456493	0.0731377	24	2	0.381838
TC0500000819.mm.2	Slc4a4	0.00456493	0.0731377	24	8	0.53033
TC0500002325.mm.2	Tapt1	0.00456493	0.0731377	24	16	0.346482
TC0500003585.mm.2	Smurf1	0.00456493	0.0731377	24	10	0.254558
TC0600001448.mm.2	Nop2	0.00456493	0.0731377	24	18	0.636396
TC0700000402.mm.2	Cd79a	0.00456493	0.0731377	24	2	0.374767
TC0700000825.mm.2	Irf3	0.00456493	0.0731377	24	16	0.183848
TC0700001431.mm.2	Arap1	0.00456493	0.0731377	24	2	0.304056
TC0700001666.mm.2	Far1	0.00456493	0.0731377	24	16	0.59397
TC0700003049.mm.2	Spty2d1	0.00456493	0.0731377	24	14	0.374767
TC0700004499.mm.2	Olfr530	0.00456493	0.0731377	24	2	0.296985
TC0800002734.mm.2	Ciapin1	0.00456493	0.0731377	24	18	0.459619
TC0900000180.mm.2	Rdh8	0.00456493	0.0731377	24	22	0.205061
TC0900001349.mm.2	Pcbp4	0.00456493	0.0731377	24	10	0.367696
TC0900002104.mm.2	4931429I11Rik	0.00456493	0.0731377	24	2	0.480833
TC0Y00000190.mm.2	Gm20888	0.00456493	0.0731377	24	4	0.516188
TC0Y00000480.mm.2	Gm20816	0.00456493	0.0731377	24	0	0.367696
TC1100000009.mm.2	Pik3ip1	0.00456493	0.0731377	24	8	0.46669
TC1100000887.mm.2	Slc25a35	0.00456493	0.0731377	24	20	0.46669
TC1100001389.mm.2	Gm525	0.00456493	0.0731377	24	12	0.311127
TC1100002121.mm.2	Nf2	0.00456493	0.0731377	24	16	0.459619
TC1100003056.mm.2	Eif4a1	0.00456493	0.0731377	24	14	0.318198
TC1100003667.mm.2	Fbxl20	0.00456493	0.0731377	24	8	0.424264
TC1200002497.mm.2	D430020J02Rik	0.00456493	0.0731377	24	4	0.268701
TC1300000089.mm.2	Lyst	0.00456493	0.0731377	24	14	0.39598
TC1300001298.mm.2	Arl15	0.00456493	0.0731377	24	16	0.46669
TC1300002095.mm.2	Ubqln1	0.00456493	0.0731377	24	22	0.169706
TC1300002306.mm.2	Trip13	0.00456493	0.0731377	24	8	0.275772
TC1400000009.mm.2	Gm5795; Gm10413	0.00456493	0.0731377	24	22	0.374767
TC1400001094.mm.2	Vwa8	0.00456493	0.0731377	24	10	0.226274
TC1400002343.mm.2	Bmp1	0.00456493	0.0731377	24	0	0.473762
TC1400002790.mm.2	2610042L04Rik	0.00456493	0.0731377	24	2	0.59397
TC1600001019.mm.2	Slc5a3; Mrps6	0.00456493	0.0731377	24	18	0.325269
TC1600001378.mm.2	Tra2b	0.00456493	0.0731377	24	20	0.381838
TC1600002022.mm.2	Krtap19-9b	0.00456493	0.0731377	24	2	0.296985
TC1700000348.mm.2	Noxo1	0.00456493	0.0731377	24	6	0.282843
TC1900000502.mm.2	Ifit3b	0.00456493	0.0731377	24	6	0.417193
TC1900000813.mm.2	Fam160b1	0.00456493	0.0731377	24	8	0.459619
TC1900000913.mm.2	Ssh3	0.00456493	0.0731377	24	4	0.33234
TC0100000194.mm.2	Pih1d3	0.00511496	0.0781712	24	2	0.275772
TC0100001111.mm.2	Slc35f5	0.00511496	0.0781712	24	8	0.403051
TC0100001999.mm.2	Stau2	0.00511496	0.0781712	24	10	0.268701
TC0100003865.mm.2	Armc9	0.00511496	0.0781712	24	0	0.537401
TC0200001940.mm.2	Zc3h6	0.00511496	0.0781712	24	4	0.544472
TC0200002474.mm.2	Srsf6	0.00511496	0.0781712	24	20	0.33234
TC0200004369.mm.2	Actc1	0.00511496	0.0781712	24	0	0.374767
TC0300000836.mm.2	Lce3d	0.00511496	0.0781712	24	12	0.282843
TC0300000896.mm.2	Fam63a	0.00511496	0.0781712	24	2	0.431335
TC0300001643.mm.2	Impa1	0.00511496	0.0781712	24	18	0.388909
TC0300002376.mm.2	S100a9	0.00511496	0.0781712	24	2	0.445477
TC0400000654.mm.2	Ugcg	0.00511496	0.0781712	24	10	0.339411
TC0400001990.mm.2	Errfi1	0.00511496	0.0781712	24	10	0.410122
TC0400003756.mm.2	Clic4	0.00511496	0.0781712	24	20	0.282843
TC0500000043.mm.2	Steap4	0.00511496	0.0781712	24	14	0.46669
TC0500000724.mm.2	Cep135	0.00511496	0.0781712	24	0	0.33234
TC0500003243.mm.2	Hcar2	0.00511496	0.0781712	24	6	0.79196
TC0600000361.mm.2	Atp6v0c	0.00511496	0.0781712	24	14	0.311127
TC0600000714.mm.2	Herc3	0.00511496	0.0781712	24	10	0.240416
TC0600000849.mm.2	Tmem150a	0.00511496	0.0781712	24	20	0.318198
TC0600001008.mm.2	Bmp10	0.00511496	0.0781712	24	12	0.86267
TC0600001450.mm.2	Mrpl51	0.00511496	0.0781712	24	14	0.39598
TC0600001459.mm.2	Tnfrsf1a	0.00511496	0.0781712	24	6	0.247487
TC0600002351.mm.2	Ppm1k	0.00511496	0.0781712	24	6	0.735391
TC0600003417.mm.2	Kras	0.00511496	0.0781712	24	22	0.219203
TC0600003474.mm.2	Fam60a	0.00511496	0.0781712	24	12	0.707107
TC0700000383.mm.2	Plaur	0.00511496	0.0781712	24	22	0.176777
TC0700000818.mm.2	Gm21948; Il4i1; Nup62	0.00511496	0.0781712	24	2	0.424264
TC0700003743.mm.2	Ddias	0.00511496	0.0781712	24	4	0.374767
TC0700004642.mm.2	Samd4b	0.00511496	0.0781712	24	10	0.205061
TC0800000257.mm.2	Defa24; Defa6	0.00511496	0.0781712	24	2	0.360624
TC0800002878.mm.2	Nob1	0.00511496	0.0781712	24	20	0.608112
TC0900000055.mm.2	Tmem123	0.00511496	0.0781712	24	14	0.268701
TC0900000100.mm.2	Sesn3	0.00511496	0.0781712	24	2	0.176777
TC0X00000499.mm.2	Gm16405	0.00511496	0.0781712	24	2	0.622254
TC0X00001873.mm.2	Cask	0.00511496	0.0781712	24	14	0.374767
TC0X00002556.mm.2	Gk	0.00511496	0.0781712	24	0	0.226274
TC0X00002825.mm.2	Magt1	0.00511496	0.0781712	24	18	0.304056
TC0X00003173.mm.2	Gnl3l	0.00511496	0.0781712	24	12	0.268701
TC1000000626.mm.2	Jmjd1c	0.00511496	0.0781712	24	20	0.424264
TC1000002566.mm.2	Gm1553	0.00511496	0.0781712	24	0	0.155563
TC1000002657.mm.2	Nr1h4	0.00511496	0.0781712	24	14	0.353553
TC1100000918.mm.2	Fxr2	0.00511496	0.0781712	24	6	0.162635
TC1100003966.mm.2	Prkca	0.00511496	0.0781712	24	8	0.685894
TC1200000588.mm.2	Tmx1	0.00511496	0.0781712	24	18	0.26163
TC1200001066.mm.2	Bdkrb2	0.00511496	0.0781712	24	0	0.374767
TC1200001118.mm.2	Slc25a47	0.00511496	0.0781712	24	10	1.09602
TC1200001397.mm.2	Rhob	0.00511496	0.0781712	24	18	0.431335
TC1200001832.mm.2	Fkbp3	0.00511496	0.0781712	24	0	0.19799
TC1300000050.mm.2	Larp4b	0.00511496	0.0781712	24	12	0.282843
TC1300000832.mm.2	Gm10037	0.00511496	0.0781712	24	16	0.26163
TC1300002196.mm.2	Slc35d2	0.00511496	0.0781712	24	6	0.183848
TC1300002269.mm.2	Mtrr	0.00511496	0.0781712	24	18	0.374767
TC1300002539.mm.2	Rad17	0.00511496	0.0781712	24	14	0.311127
TC1400000006.mm.2	Gm10413	0.00511496	0.0781712	24	22	0.403051
TC1400000039.mm.2	Gm8279	0.00511496	0.0781712	24	22	0.403051
TC1500001234.mm.2	6030458C11Rik	0.00511496	0.0781712	24	16	0.190919
TC1500001534.mm.2	Dscc1	0.00511496	0.0781712	24	0	0.374767
TC1500001859.mm.2	Ankrd54	0.00511496	0.0781712	24	12	0.169706
TC1600000491.mm.2	Adcy5	0.00511496	0.0781712	24	4	0.339411
TC1700001032.mm.2	Trip10	0.00511496	0.0781712	24	12	0.424264
TC1700001857.mm.2	Cyp4f13	0.00511496	0.0781712	24	14	0.339411
TC1700002656.mm.2	Lrpprc	0.00511496	0.0781712	24	14	0.367696
TC1800000153.mm.2	Dsg1a	0.00511496	0.0781712	24	12	0.721249
TC1900000373.mm.2	Klf9	0.00511496	0.0781712	24	6	0.770746
TC1900000763.mm.2	Pdcd4	0.00511496	0.0781712	24	6	0.360624
TC1900001253.mm.2	Gda	0.00511496	0.0781712	24	20	0.388909
TC0100001316.mm.2	Glrx2	0.00579673	0.0846857	24	16	0.212132
TC0100003093.mm.2	Zbed6; Zc3h11a	0.00579673	0.0846857	24	12	0.183848
TC0100003872.mm.2	Irf6	0.00579673	0.0846857	24	4	0.509117
TC0200001011.mm.2	Phospho2	0.00579673	0.0846857	24	16	0.289914
TC0200001938.mm.2	Tmem87b	0.00579673	0.0846857	24	12	0.424264
TC0200001972.mm.2	Nop56; Snord57	0.00579673	0.0846857	24	18	0.671751
TC0200002318.mm.2	Dnmt3b	0.00579673	0.0846857	24	22	0.360624
TC0200003181.mm.2	Lhx3	0.00579673	0.0846857	24	22	0.318198
TC0200003590.mm.2	Wdsub1	0.00579673	0.0846857	24	10	0.424264
TC0200003765.mm.2	Atp5g3	0.00579673	0.0846857	24	20	0.205061
TC0200004245.mm.2	Tcp11l1	0.00579673	0.0846857	24	16	0.438406
TC0200004342.mm.2	Olfr1314	0.00579673	0.0846857	24	2	0.233345
TC0200005145.mm.2	Slc35c2	0.00579673	0.0846857	24	10	0.311127
TC0300000910.mm.2	Mcl1	0.00579673	0.0846857	24	10	0.304056
TC0300000914.mm.2	Aph1a	0.00579673	0.0846857	24	12	0.212132
TC0300001377.mm.2	Gm9799	0.00579673	0.0846857	24	0	0.318198
TC0300001989.mm.2	Rfxap	0.00579673	0.0846857	24	14	0.388909
TC0300002203.mm.2	Tmem144	0.00579673	0.0846857	24	4	0.33234
TC0300002722.mm.2	Gstm7	0.00579673	0.0846857	24	2	0.53033
TC0400001458.mm.2	Trappc3	0.00579673	0.0846857	24	12	0.289914
TC0400001925.mm.2	Mad2l2	0.00579673	0.0846857	24	2	0.572756
TC0500000599.mm.2	Klf3	0.00579673	0.0846857	24	12	0.275772
TC0500001253.mm.2	Coq5	0.00579673	0.0846857	24	14	0.360624
TC0500001570.mm.2	Cldn3	0.00579673	0.0846857	24	0	0.282843
TC0500001849.mm.2	Tex26	0.00579673	0.0846857	24	22	0.339411
TC0500003638.mm.2	Ubl3	0.00579673	0.0846857	24	12	0.190919
TC0600000902.mm.2	Eva1a	0.00579673	0.0846857	24	10	0.509117
TC0600001322.mm.2	Hnrnpf	0.00579673	0.0846857	24	20	0.176777
TC0600001647.mm.2	Pik3c2g	0.00579673	0.0846857	24	2	0.339411
TC0600001722.mm.2	Rassf8	0.00579673	0.0846857	24	2	0.268701
TC0600002315.mm.2	Fkbp14	0.00579673	0.0846857	24	18	0.480833
TC0700001239.mm.2	Olfr301	0.00579673	0.0846857	24	22	0.353553
TC0700004483.mm.2	Cfap46	0.00579673	0.0846857	24	4	0.431335
TC0800001110.mm.2	Nlrc5; Mir7072	0.00579673	0.0846857	24	8	0.622254
TC0800003162.mm.2	Nup133	0.00579673	0.0846857	24	8	0.410122
TC0900002887.mm.2	Zbtb38; E030011O05Rik	0.00579673	0.0846857	24	14	0.311127
TC0900003051.mm.2	Apeh	0.00579673	0.0846857	24	14	0.219203
TC0900003338.mm.2	Dync2h1	0.00579673	0.0846857	24	16	0.459619
TC0X00002416.mm.2	Pnma5	0.00579673	0.0846857	24	0	0.452548
TC0X00002797.mm.2	Abcb7	0.00579673	0.0846857	24	12	0.219203
TC0X00003308.mm.2	Txlng	0.00579673	0.0846857	24	18	0.275772
TC0Y00000197.mm.2	Sly	0.00579673	0.0846857	24	4	0.523259
TC1000000156.mm.2	Bclaf1	0.00579673	0.0846857	24	8	0.289914
TC1000001207.mm.2	Dusp6	0.00579673	0.0846857	24	16	0.721249
TC1100001952.mm.2	Sec14l1	0.00579673	0.0846857	24	16	0.403051
TC1100002679.mm.2	Zfp354c	0.00579673	0.0846857	24	0	0.39598
TC1100003218.mm.2	Ovca2; Dph1	0.00579673	0.0846857	24	8	0.339411
TC1100004286.mm.2	Drg1	0.00579673	0.0846857	24	12	0.360624
TC1200000509.mm.2	Lrfn5	0.00579673	0.0846857	24	22	0.268701
TC1200000711.mm.2	Mpp5	0.00579673	0.0846857	24	12	0.254558
TC1300000763.mm.2	Mir23b; Mir27b; Mir24-1; 2010111I01Rik	0.00579673	0.0846857	24	14	0.551543
TC1400002080.mm.2	Ap1g2	0.00579673	0.0846857	24	12	0.608112
TC1400002242.mm.2	Hmbox1	0.00579673	0.0846857	24	8	0.247487
TC1400002621.mm.2	Tbc1d4	0.00579673	0.0846857	24	12	0.346482
TC1500001101.mm.2	Prr13	0.00579673	0.0846857	24	0	0.304056
TC1500002071.mm.2	Kif21a	0.00579673	0.0846857	24	10	0.247487
TC1600000266.mm.2	Klhl24	0.00579673	0.0846857	24	8	0.678823
TC1600001838.mm.2	Zfp654	0.00579673	0.0846857	24	16	0.509117
TC1700000050.mm.2	Tulp4	0.00579673	0.0846857	24	12	0.459619
TC1700000822.mm.2	Ptchd4	0.00579673	0.0846857	24	0	0.410122
TC1700001981.mm.2	Tubb5	0.00579673	0.0846857	24	0	0.360624
TC1800000498.mm.2	Eno1b	0.00579673	0.0846857	24	16	0.212132
TC1800001113.mm.2	Slc25a46	0.00579673	0.0846857	24	8	0.205061
TC1800001303.mm.2	Fem1c	0.00579673	0.0846857	24	22	0.565685
TC1900000344.mm.2	Abhd17b	0.00579673	0.0846857	24	14	0.346482
TC1900000549.mm.2	Slc35g1	0.00579673	0.0846857	24	14	0.445477
TC1900000921.mm.2	Rhod	0.00579673	0.0846857	24	2	0.523259
TC0100000397.mm.2	Mob4	0.00647851	0.0900825	24	14	0.268701
TC0100003042.mm.2	Pfkfb2; C4bp-ps1	0.00647851	0.0900825	24	14	0.700036
TC0200000004.mm.2	Nmt2	0.00647851	0.0900825	24	12	0.212132
TC0200000545.mm.2	Tor1b	0.00647851	0.0900825	24	16	0.46669
TC0200003080.mm.2	Arhgap21	0.00647851	0.0900825	24	12	0.381838
TC0200003815.mm.2	Zfp385b	0.00647851	0.0900825	24	12	0.53033
TC0200004433.mm.2	Ino80	0.00647851	0.0900825	24	10	0.304056
TC0200004690.mm.2	Hao1	0.00647851	0.0900825	24	12	0.325269
TC0200005508.mm.2	Nanp	0.00647851	0.0900825	24	12	0.388909
TC0200005518.mm.2	Zfp512b	0.00647851	0.0900825	24	8	0.360624
TC0300000948.mm.2	Hfe2	0.00647851	0.0900825	24	2	0.622254
TC0300001047.mm.2	Bcas2	0.00647851	0.0900825	24	12	0.219203
TC0300003194.mm.2	Cth	0.00647851	0.0900825	24	4	0.438406
TC0400001047.mm.2	Pde4b	0.00647851	0.0900825	24	4	0.615183
TC0400001147.mm.2	Zcchc11	0.00647851	0.0900825	24	10	0.233345
TC0400002092.mm.2	Ccnl2	0.00647851	0.0900825	24	14	0.325269
TC0400002854.mm.2	Tle1	0.00647851	0.0900825	24	10	0.26163
TC0400004088.mm.2	Zbtb48	0.00647851	0.0900825	24	10	0.615183
TC0500001596.mm.2	Upk3bl	0.00647851	0.0900825	24	8	0.268701
TC0500002827.mm.2	Hnrnpd	0.00647851	0.0900825	24	12	0.318198
TC0500003615.mm.2	Usp12	0.00647851	0.0900825	24	16	0.325269
TC0600000078.mm.2	Phf14	0.00647851	0.0900825	24	14	0.240416
TC0600001373.mm.2	Mug1	0.00647851	0.0900825	24	6	0.0989949
TC0600002494.mm.2	Elmod3	0.00647851	0.0900825	24	20	0.671751
TC0600003002.mm.2	Zfp9	0.00647851	0.0900825	24	14	0.388909
TC0600003017.mm.2	Adipor2	0.00647851	0.0900825	24	0	0.346482
TC0700002736.mm.2	Zfp27	0.00647851	0.0900825	24	14	0.424264
TC0700002791.mm.2	Scn1b	0.00647851	0.0900825	24	14	0.240416
TC0700003017.mm.2	Sphk2	0.00647851	0.0900825	24	0	0.381838
TC0700003406.mm.2	Klf13	0.00647851	0.0900825	24	12	0.367696
TC0700004183.mm.2	Umod	0.00647851	0.0900825	24	22	0.33234
TC0700004659.mm.2	Rnf141	0.00647851	0.0900825	24	6	0.39598
TC0800000396.mm.2	Gtf2e2	0.00647851	0.0900825	24	18	0.254558
TC0800000511.mm.2	Mtnr1a	0.00647851	0.0900825	24	4	0.46669
TC0800000676.mm.2	Gm10663	0.00647851	0.0900825	24	2	0.374767
TC0800000765.mm.2	Rab3a	0.00647851	0.0900825	24	14	0.311127
TC0800001038.mm.2	Cyld	0.00647851	0.0900825	24	10	0.296985
TC0800001113.mm.2	Rspry1	0.00647851	0.0900825	24	12	0.254558
TC0900000867.mm.2	Herc1	0.00647851	0.0900825	24	4	0.268701
TC0900001182.mm.2	Slc9a9	0.00647851	0.0900825	24	22	0.296985
TC0900001555.mm.2	Azi2	0.00647851	0.0900825	24	12	0.353553
TC0900001898.mm.2	Ecsit	0.00647851	0.0900825	24	18	0.226274
TC0X00000398.mm.2	Stag2	0.00647851	0.0900825	24	12	0.424264
TC0Y00000252.mm.2	Gm20826	0.00647851	0.0900825	24	4	0.339411
TC1000000015.mm.2	Mthfd1l	0.00647851	0.0900825	24	12	0.72832
TC1000000789.mm.2	Ilvbl	0.00647851	0.0900825	24	12	0.346482
TC1000002658.mm.2	Slc17a8	0.00647851	0.0900825	24	22	0.403051
TC1000002926.mm.2	Yeats4	0.00647851	0.0900825	24	8	0.494975
TC1100000383.mm.2	Pank3	0.00647851	0.0900825	24	14	0.275772
TC1100001578.mm.2	Psmd3	0.00647851	0.0900825	24	8	0.325269
TC1100002747.mm.2	Gm12216	0.00647851	0.0900825	24	0	0.325269
TC1100003898.mm.2	Cdc27	0.00647851	0.0900825	24	14	0.367696
TC1200000419.mm.2	Ap4s1	0.00647851	0.0900825	24	16	0.289914
TC1200000618.mm.2	Jkamp	0.00647851	0.0900825	24	14	0.254558
TC1200000996.mm.2	9030617O03Rik	0.00647851	0.0900825	24	12	0.26163
TC1200001869.mm.2	Sos2	0.00647851	0.0900825	24	12	0.572756
TC1300000070.mm.2	Heatr1	0.00647851	0.0900825	24	18	0.459619
TC1300000209.mm.2	Vmn1r201	0.00647851	0.0900825	24	0	0.346482
TC1300000260.mm.2	Hist1h2ab	0.00647851	0.0900825	24	0	0.360624
TC1300001591.mm.2	Vmn1r202	0.00647851	0.0900825	24	2	0.325269
TC1300001806.mm.2	Lyrm4	0.00647851	0.0900825	24	12	0.403051
TC1300002540.mm.2	Cdk7	0.00647851	0.0900825	24	14	0.176777
TC1400001554.mm.2	Ap3m1	0.00647851	0.0900825	24	12	0.523259
TC1500000104.mm.2	Golph3	0.00647851	0.0900825	24	16	0.205061
TC1500000787.mm.2	Parvg	0.00647851	0.0900825	24	8	0.381838
TC1500001127.mm.2	Hnrnpa1; Gm10052	0.00647851	0.0900825	24	8	0.33234
TC1500001376.mm.2	Ankrd46	0.00647851	0.0900825	24	22	0.205061
TC1600000409.mm.2	Bdh1	0.00647851	0.0900825	24	10	0.374767
TC1600001974.mm.2	Adamts1	0.00647851	0.0900825	24	18	0.537401
TC1700000078.mm.2	Rsph3a	0.00647851	0.0900825	24	14	0.282843
TC1700000374.mm.2	Tpsb2	0.00647851	0.0900825	24	2	0.226274
TC1700001400.mm.2	Gm9992	0.00647851	0.0900825	24	8	0.622254
TC1700001450.mm.2	Slc22a1	0.00647851	0.0900825	24	6	0.275772
TC1700001465.mm.2	Unc93a; Gm9992	0.00647851	0.0900825	24	6	0.544472
TC1800000105.mm.2	Ttc39c	0.00647851	0.0900825	24	18	0.346482
TC1800001505.mm.2	Afg3l2	0.00647851	0.0900825	24	12	0.509117
TC1900000680.mm.2	Hps6	0.00647851	0.0900825	24	0	0.403051
TC0100000317.mm.2	Gpr45	0.00731881	0.0990381	24	10	0.296985
TC0100002488.mm.2	Kansl1l	0.00731881	0.0990381	24	12	0.33234
TC0100002950.mm.2	Epb41l5	0.00731881	0.0990381	24	12	0.190919
TC0200003171.mm.2	Camsap1	0.00731881	0.0990381	24	16	0.388909
TC0200004181.mm.2	Api5	0.00731881	0.0990381	24	18	0.311127
TC0200004269.mm.2	Elp4	0.00731881	0.0990381	24	2	0.445477
TC0300000457.mm.2	Eif2a	0.00731881	0.0990381	24	10	0.381838
TC0300001314.mm.2	Pla2g12a	0.00731881	0.0990381	24	10	0.494975
TC0400001217.mm.2	Pdzk1ip1	0.00731881	0.0990381	24	2	0.763675
TC0400002021.mm.2	Icmt	0.00731881	0.0990381	24	16	0.438406
TC0500000710.mm.2	Kit	0.00731881	0.0990381	24	14	0.374767
TC0500001353.mm.2	Rpl6	0.00731881	0.0990381	24	16	0.226274
TC0500001651.mm.2	Stag3	0.00731881	0.0990381	24	20	0.304056
TC0500001715.mm.2	Foxk1	0.00731881	0.0990381	24	6	0.339411
TC0500003410.mm.2	Ywhag	0.00731881	0.0990381	24	18	0.417193
TC0600002099.mm.2	Zc3hav1	0.00731881	0.0990381	24	6	0.26163
TC0600002355.mm.2	Vmn1r21	0.00731881	0.0990381	24	22	0.445477
TC0600002466.mm.2	Rmnd5a	0.00731881	0.0990381	24	12	0.226274
TC0600002557.mm.2	Tlx2	0.00731881	0.0990381	24	20	0.155563
TC0600002616.mm.2	Gm4477	0.00731881	0.0990381	24	20	0.855599
TC0700002936.mm.2	Vmn2r62	0.00731881	0.0990381	24	4	0.353553
TC0800001055.mm.2	Rbl2	0.00731881	0.0990381	24	8	0.311127
TC0800001097.mm.2	Nup93	0.00731881	0.0990381	24	2	0.318198
TC0800002142.mm.2	F11	0.00731881	0.0990381	24	6	0.438406
TC0900000205.mm.2	Angptl8	0.00731881	0.0990381	24	16	1.98697
TC0900000374.mm.2	Olfr875	0.00731881	0.0990381	24	2	0.318198
TC0900000662.mm.2	Crabp1	0.00731881	0.0990381	24	20	0.155563
TC0900000692.mm.2	Ptpn9	0.00731881	0.0990381	24	2	0.39598
TC0900001927.mm.2	Herpud2	0.00731881	0.0990381	24	8	0.254558
TC0X00001971.mm.2	Gm5169	0.00731881	0.0990381	24	2	0.417193
TC1000001040.mm.2	Fbxo7	0.00731881	0.0990381	24	8	0.374767
TC1000001573.mm.2	Rdh1; Rdh9	0.00731881	0.0990381	24	8	0.190919
TC1000002695.mm.2	Amdhd1	0.00731881	0.0990381	24	6	0.452548
TC1000003078.mm.2	Slc16a7	0.00731881	0.0990381	24	12	0.424264
TC1100000038.mm.2	Tbc1d10a	0.00731881	0.0990381	24	10	0.480833
TC1100000245.mm.2	Pus10	0.00731881	0.0990381	24	12	0.360624
TC1100000702.mm.2	Olfr314	0.00731881	0.0990381	24	22	0.275772
TC1300000897.mm.2	Ccdc127	0.00731881	0.0990381	24	14	0.282843
TC1300001859.mm.2	Elovl2	0.00731881	0.0990381	24	12	0.289914
TC1500002191.mm.2	Prkag1	0.00731881	0.0990381	24	14	0.219203
TC1700000096.mm.2	1700010I14Rik	0.00731881	0.0990381	24	22	0.46669
TC1700000541.mm.2	Pknox1	0.00731881	0.0990381	24	16	0.296985
TC1700001787.mm.2	Tmem217	0.00731881	0.0990381	24	2	0.353553
TSUnmapped00000042.mm.2	E2f3	0.00731881	0.0990381	24	14	0.226274
TC0100000467.mm.2	Nbeal1	0.00815911	0.105338	24	16	0.289914
TC0100001579.mm.2	Nr1i3	0.00815911	0.105338	24	14	0.46669
TC0100002405.mm.2	Sumo1	0.00815911	0.105338	24	16	0.339411
TC0200001164.mm.2	Ssfa2	0.00815911	0.105338	24	12	0.268701
TC0200004580.mm.2	Anapc1	0.00815911	0.105338	24	12	0.289914
TC0200004975.mm.2	Uqcc1	0.00815911	0.105338	24	14	0.403051
TC0200005350.mm.2	Gm14308	0.00815911	0.105338	24	16	0.212132
TC0300002488.mm.2	Mrps21	0.00815911	0.105338	24	18	0.473762
TC0300002802.mm.2	Vcam1	0.00815911	0.105338	24	12	0.756604
TC0400000127.mm.2	Tmem55a	0.00815911	0.105338	24	16	0.289914
TC0400000382.mm.2	Galt	0.00815911	0.105338	24	4	0.346482
TC0400002392.mm.2	Zfp292	0.00815911	0.105338	24	8	0.388909
TC0400003361.mm.2	Plk3	0.00815911	0.105338	24	12	1.13844
TC0500000387.mm.2	Rgs12	0.00815911	0.105338	24	10	0.318198
TC0500000536.mm.2	Slc34a2	0.00815911	0.105338	24	20	0.254558
TC0500001136.mm.2	Ankle2	0.00815911	0.105338	24	12	0.39598
TC0500002190.mm.2	Rbks	0.00815911	0.105338	24	16	0.410122
TC0600000559.mm.2	Gm5111	0.00815911	0.105338	24	4	0.26163
TC0600000987.mm.2	Tia1	0.00815911	0.105338	24	18	0.417193
TC0600003370.mm.2	Slco1a5	0.00815911	0.105338	24	12	0.608112
TC0700000870.mm.2	Nomo1	0.00815911	0.105338	24	18	0.254558
TC0700001475.mm.2	Olfr583	0.00815911	0.105338	24	0	0.296985
TC0700001871.mm.2	Fus	0.00815911	0.105338	24	6	0.445477
TC0700002429.mm.2	Npas1	0.00815911	0.105338	24	22	0.388909
TC0700002507.mm.2	Pvr	0.00815911	0.105338	24	8	0.473762
TC0700002696.mm.2	Zfp36	0.00815911	0.105338	24	8	0.777817
TC0700002748.mm.2	Ovol3	0.00815911	0.105338	24	18	0.318198
TC0700003869.mm.2	Olfr78; Olfr560	0.00815911	0.105338	24	2	0.381838
TC0700004042.mm.2	Olfr471	0.00815911	0.105338	24	2	0.502046
TC0700004591.mm.2	Tnfrsf26	0.00815911	0.105338	24	22	0.318198
TC0800001213.mm.2	Elmo3	0.00815911	0.105338	24	8	0.318198
TC0800001635.mm.2	Elavl1	0.00815911	0.105338	24	0	0.240416
TC0800002121.mm.2	Frg1	0.00815911	0.105338	24	6	0.190919
TC0800002744.mm.2	Cfap20	0.00815911	0.105338	24	8	0.473762
TC0800003175.mm.2	Fam89a	0.00815911	0.105338	24	0	0.254558
TC0800003178.mm.2	Egln1	0.00815911	0.105338	24	16	0.275772
TC0900001335.mm.2	Wdr82	0.00815911	0.105338	24	14	0.275772
TC0900002064.mm.2	Olfr919	0.00815911	0.105338	24	2	0.33234
TC0900002320.mm.2	Dmxl2	0.00815911	0.105338	24	16	0.403051
TC0900003008.mm.2	Acy1	0.00815911	0.105338	24	16	0.289914
TC0X00001555.mm.2	Rragb	0.00815911	0.105338	24	20	0.346482
TC0X00002098.mm.2	Cypt14	0.00815911	0.105338	24	2	0.374767
TC0X00003069.mm.2	Nup62cl	0.00815911	0.105338	24	14	0.572756
TC0Y00000005.mm.2	Kdm5d	0.00815911	0.105338	24	12	0.247487
TC0Y00000019.mm.2	Gm21854	0.00815911	0.105338	24	2	0.608112
TC0Y00000185.mm.2	Gm20816	0.00815911	0.105338	24	0	0.431335
TC0Y00000211.mm.2	LOC100039905	0.00815911	0.105338	24	4	0.572756
TC0Y00000213.mm.2	Gm20736	0.00815911	0.105338	24	4	0.692965
TC1000001148.mm.2	Ndufa12	0.00815911	0.105338	24	16	0.162635
TC1000001260.mm.2	Lin7a	0.00815911	0.105338	24	16	0.692965
TC1000001304.mm.2	Krr1	0.00815911	0.105338	24	16	0.226274
TC1000001913.mm.2	L3mbtl3	0.00815911	0.105338	24	16	0.381838
TC1100001576.mm.2	Gsdma2	0.00815911	0.105338	24	22	0.572756
TC1100001994.mm.2	Cbx2	0.00815911	0.105338	24	6	0.374767
TC1100002157.mm.2	Gck	0.00815911	0.105338	24	16	0.876812
TC1100002486.mm.2	Npm1	0.00815911	0.105338	24	10	0.19799
TC1100002548.mm.2	Mat2b	0.00815911	0.105338	24	10	0.381838
TC1100002847.mm.2	Arf1	0.00815911	0.105338	24	12	0.19799
TC1100003434.mm.2	Brip1	0.00815911	0.105338	24	6	0.381838
TC1200000140.mm.2	Nol10	0.00815911	0.105338	24	18	0.551543
TC1200000865.mm.2	Cipc	0.00815911	0.105338	24	14	0.374767
TC1200002413.mm.2	Bag5	0.00815911	0.105338	24	14	0.33234
TC1300000541.mm.2	Kdm1b	0.00815911	0.105338	24	16	0.219203
TC1300001902.mm.2	Dtnbp1	0.00815911	0.105338	24	10	0.275772
TC1400000467.mm.2	Gm17093	0.00815911	0.105338	24	0	0.360624
TC1400001032.mm.2	Lpar6	0.00815911	0.105338	24	20	0.374767
TC1500000596.mm.2	Slc52a2	0.00815911	0.105338	24	20	0.509117
TC1500000797.mm.2	Nup50	0.00815911	0.105338	24	10	0.367696
TC1500001971.mm.2	Arfgap3	0.00815911	0.105338	24	10	0.346482
TC1500002010.mm.2	Celsr1	0.00815911	0.105338	24	0	0.452548
TC1700000652.mm.2	Neu1	0.00815911	0.105338	24	8	0.487904
TC1700001303.mm.2	Rhoq	0.00815911	0.105338	24	10	0.494975
TC1700001621.mm.2	1600002H07Rik	0.00815911	0.105338	24	16	0.558614
TC1700002573.mm.2	Atl2	0.00815911	0.105338	24	14	0.311127
TC1800001366.mm.2	Aldh7a1	0.00815911	0.105338	24	2	0.169706
TC1900000693.mm.2	Tmem180	0.00815911	0.105338	24	0	0.346482
TC1900000703.mm.2	Trim8	0.00815911	0.105338	24	12	0.516188
TC1900001729.mm.2	Shtn1	0.00815911	0.105338	24	0	0.205061
TSUnmapped00000009.mm.2	Rcor3	0.00815911	0.105338	24	10	0.346482
TC0100001196.mm.2	Tmem81	0.0091891	0.113805	24	6	0.325269
TC0100001358.mm.2	Edem3	0.0091891	0.113805	24	16	0.254558
TC0200000057.mm.2	Upf2	0.0091891	0.113805	24	14	0.169706
TC0200003106.mm.2	Spopl	0.0091891	0.113805	24	10	0.339411
TC0300002042.mm.2	Serp1	0.0091891	0.113805	24	18	0.226274
TC0300002828.mm.2	Ptbp2	0.0091891	0.113805	24	2	0.353553
TC0400001708.mm.2	Hspg2	0.0091891	0.113805	24	2	0.282843
TC0400001824.mm.2	Pramel1	0.0091891	0.113805	24	0	0.275772
TC0400001975.mm.2	Rere	0.0091891	0.113805	24	12	0.219203
TC0400003401.mm.2	Olfr1338	0.0091891	0.113805	24	2	0.39598
TC0400003421.mm.2	Ybx1	0.0091891	0.113805	24	2	0.282843
TC0500000319.mm.2	Gckr	0.0091891	0.113805	24	4	0.205061
TC0500000378.mm.2	Sh3bp2	0.0091891	0.113805	24	8	0.353553
TC0500000487.mm.2	Clrn2	0.0091891	0.113805	24	2	0.289914
TC0500001405.mm.2	Orai1	0.0091891	0.113805	24	16	0.424264
TC0500001702.mm.2	Sdk1	0.0091891	0.113805	24	4	0.247487
TC0500002178.mm.2	Ppm1g	0.0091891	0.113805	24	16	0.212132
TC0500002915.mm.2	Hfm1	0.0091891	0.113805	24	0	0.367696
TC0500003253.mm.2	Cdk2ap1	0.0091891	0.113805	24	16	0.296985
TC0500003506.mm.2	Ftsj2	0.0091891	0.113805	24	20	0.318198
TC0500003550.mm.2	Spdye4a	0.0091891	0.113805	24	2	0.487904
TC0600000213.mm.2	Arf5	0.0091891	0.113805	24	22	0.212132
TC0600000608.mm.2	Cbx3	0.0091891	0.113805	24	14	0.219203
TC0600001313.mm.2	Cxcl12	0.0091891	0.113805	24	18	0.226274
TC0600001374.mm.2	Mug2	0.0091891	0.113805	24	4	0.268701
TC0600002148.mm.2	Gm4744	0.0091891	0.113805	24	2	0.33234
TC0600002359.mm.2	Vmn1r23	0.0091891	0.113805	24	0	0.438406
TC0600003045.mm.2	Atp6v1e1	0.0091891	0.113805	24	12	0.282843
TC0600003071.mm.2	Apobec1	0.0091891	0.113805	24	0	0.707107
TC0700000493.mm.2	Eid2	0.0091891	0.113805	24	12	0.219203
TC0700000881.mm.2	Ldha	0.0091891	0.113805	24	0	0.169706
TC0700000904.mm.2	Prmt3	0.0091891	0.113805	24	16	0.46669
TC0700002170.mm.2	Fam71e2	0.0091891	0.113805	24	2	0.417193
TC0700002271.mm.2	Vmn2r-ps44	0.0091891	0.113805	24	2	0.353553
TC0700002362.mm.2	Vmn1r85	0.0091891	0.113805	24	0	0.424264
TC0700004148.mm.2	Sox6	0.0091891	0.113805	24	12	0.353553
TC0700004189.mm.2	Eri2	0.0091891	0.113805	24	12	0.296985
TC0700004265.mm.2	Xpo6	0.0091891	0.113805	24	6	0.360624
TC0700004666.mm.2	Fgfr2	0.0091891	0.113805	24	8	0.579828
TC0800001244.mm.2	Pla2g15	0.0091891	0.113805	24	18	0.219203
TC0800001805.mm.2	Defb39	0.0091891	0.113805	24	22	0.480833
TC0800002465.mm.2	Slc35e1	0.0091891	0.113805	24	18	0.325269
TC0800003218.mm.2	Map2k7	0.0091891	0.113805	24	8	0.410122
TC0900000358.mm.2	Tmem218	0.0091891	0.113805	24	4	0.685894
TC0900000810.mm.2	Rpl4	0.0091891	0.113805	24	12	0.0919239
TC0900001099.mm.2	Sh3bgrl2	0.0091891	0.113805	24	8	0.367696
TC0900002128.mm.2	Oaf	0.0091891	0.113805	24	12	0.431335
TC0900002377.mm.2	Csk	0.0091891	0.113805	24	10	0.219203
TC0Y00000004.mm.2	Uba1y	0.0091891	0.113805	24	6	0.240416
TC1000000300.mm.2	Col10a1	0.0091891	0.113805	24	22	0.304056
TC1000000729.mm.2	Chchd10	0.0091891	0.113805	24	22	0.120208
TC1000000842.mm.2	Midn	0.0091891	0.113805	24	12	0.544472
TC1000002448.mm.2	Agpat3	0.0091891	0.113805	24	6	0.141421
TC1100001317.mm.2	Tubd1	0.0091891	0.113805	24	18	0.388909
TC1200000682.mm.2	Plekhg3	0.0091891	0.113805	24	12	0.374767
TC1200000744.mm.2	Susd6	0.0091891	0.113805	24	12	0.311127
TC1300000020.mm.2	Akr1c19	0.0091891	0.113805	24	16	0.445477
TC1300000167.mm.2	AK157302	0.0091891	0.113805	24	14	0.233345
TC1300000491.mm.2	Nol7	0.0091891	0.113805	24	2	0.339411
TC1300000684.mm.2	Gm10782	0.0091891	0.113805	24	22	0.289914
TC1300000815.mm.2	Ptdss1	0.0091891	0.113805	24	14	0.318198
TC1400002406.mm.2	Lrch1	0.0091891	0.113805	24	10	0.289914
TC1500000921.mm.2	Pphln1	0.0091891	0.113805	24	14	0.219203
TC1500002284.mm.2	Spryd3	0.0091891	0.113805	24	18	0.431335
TC1600002136.mm.2	Brwd1	0.0091891	0.113805	24	10	0.473762
TC1700000995.mm.2	Fsd1	0.0091891	0.113805	24	2	0.233345
TC1700001619.mm.2	Atp6v0c; Atp6v0c-ps2	0.0091891	0.113805	24	14	0.325269
TC1800000318.mm.2	Ube2d2a	0.0091891	0.113805	24	14	0.169706
TC1800000712.mm.2	Cep192	0.0091891	0.113805	24	8	0.19799
TC1800000809.mm.2	Zbtb7c	0.0091891	0.113805	24	22	0.579828
TC1800001220.mm.2	Hdac3	0.0091891	0.113805	24	8	0.282843
TC1800001539.mm.2	4930503L19Rik	0.0091891	0.113805	24	14	0.374767
TC1900001505.mm.2	Tm9sf3	0.0091891	0.113805	24	14	0.19799
TC0100000041.mm.2	3110035E14Rik	0.0102191	0.122134	24	4	0.268701
TC0100002751.mm.2	Nppc	0.0102191	0.122134	24	4	0.353553
TC0100003125.mm.2	Timm17a	0.0102191	0.122134	24	12	0.367696
TC0100003406.mm.2	Fmo3	0.0102191	0.122134	24	18	0.933381
TC0200000006.mm.2	Dclre1c	0.0102191	0.122134	24	8	0.700036
TC0200001935.mm.2	Mertk	0.0102191	0.122134	24	12	0.403051
TC0200004251.mm.2	Prrg4	0.0102191	0.122134	24	12	0.601041
TC0300000283.mm.2	Spata5	0.0102191	0.122134	24	18	0.438406
TC0300000853.mm.2	S100a10	0.0102191	0.122134	24	2	0.46669
TC0300000935.mm.2	Hist2h2bb	0.0102191	0.122134	24	14	0.572756
TC0300002352.mm.2	Cks1b	0.0102191	0.122134	24	12	0.275772
TC0400001163.mm.2	Calr4	0.0102191	0.122134	24	2	0.311127
TC0400001425.mm.2	Inpp5b; Mir698	0.0102191	0.122134	24	16	0.311127
TC0400001822.mm.2	Lrrc38	0.0102191	0.122134	24	2	0.424264
TC0500001673.mm.2	Gpr146; D830046C22Rik	0.0102191	0.122134	24	10	0.565685
TC0500003312.mm.2	Chchd2	0.0102191	0.122134	24	0	0.353553
TC0500003637.mm.2	Slc7a1	0.0102191	0.122134	24	0	0.346482
TC0600001769.mm.2	2810474O19Rik	0.0102191	0.122134	24	10	0.381838
TC0600002324.mm.2	Ggct	0.0102191	0.122134	24	22	0.452548
TC0700001455.mm.2	Rrm1	0.0102191	0.122134	24	2	0.311127
TC0700001633.mm.2	Ctr9	0.0102191	0.122134	24	16	0.339411
TC0700002627.mm.2	Gsk3a	0.0102191	0.122134	24	10	0.487904
TC0700002659.mm.2	Snrpa	0.0102191	0.122134	24	22	0.353553
TC0800000359.mm.2	Poteg	0.0102191	0.122134	24	4	0.212132
TC0800002107.mm.2	Cnot7	0.0102191	0.122134	24	10	0.381838
TC0900001483.mm.2	Lrrfip2	0.0102191	0.122134	24	14	0.26163
TC0900001774.mm.2	Piwil4	0.0102191	0.122134	24	22	0.219203
TC0900001785.mm.2	4931406C07Rik	0.0102191	0.122134	24	18	0.13435
TC0X00000355.mm.2	Rhox6	0.0102191	0.122134	24	4	0.33234
TC0X00002513.mm.2	Prrg1	0.0102191	0.122134	24	12	0.417193
TC0Y00000151.mm.2	Gm21258; Gm20736	0.0102191	0.122134	24	4	0.424264
TC1000000673.mm.2	2310015B20Rik; Mrln	0.0102191	0.122134	24	8	0.26163
TC1000002467.mm.2	Plpp2	0.0102191	0.122134	24	12	0.339411
TC1000002920.mm.2	Cct2	0.0102191	0.122134	24	16	0.176777
TC1100003496.mm.2	Msi2	0.0102191	0.122134	24	6	0.19799
TC1100003747.mm.2	Krtap17-1	0.0102191	0.122134	24	22	0.33234
TC1100003800.mm.2	Becn1	0.0102191	0.122134	24	12	0.183848
TC1100003860.mm.2	Dcakd	0.0102191	0.122134	24	22	0.353553
TC1100004224.mm.2	Notum	0.0102191	0.122134	24	18	0.452548
TC1100004248.mm.2	Ogfod3	0.0102191	0.122134	24	14	0.304056
TC1200000600.mm.2	Actr10	0.0102191	0.122134	24	10	0.247487
TC1200001644.mm.2	Bzw2	0.0102191	0.122134	24	16	0.403051
TC1200001959.mm.2	Max	0.0102191	0.122134	24	14	0.424264
TC1200001981.mm.2	Rdh11	0.0102191	0.122134	24	4	0.66468
TC1300000983.mm.2	Tmem161b	0.0102191	0.122134	24	14	0.325269
TC1300001139.mm.2	Taf9; Ak6	0.0102191	0.122134	24	14	0.367696
TC1300002360.mm.2	Polr3g	0.0102191	0.122134	24	14	0.424264
TC1400001303.mm.2	Mbnl2	0.0102191	0.122134	24	14	0.46669
TC1400001528.mm.2	Kcnk5	0.0102191	0.122134	24	12	0.636396
TC1400002039.mm.2	Olfr1508	0.0102191	0.122134	24	0	0.431335
TC1400002797.mm.2	Cphx3	0.0102191	0.122134	24	0	0.39598
TC1500000331.mm.2	Oxr1	0.0102191	0.122134	24	6	0.183848
TC1500001040.mm.2	Mettl7a1	0.0102191	0.122134	24	16	0.233345
TC1600000089.mm.2	Abat	0.0102191	0.122134	24	4	0.205061
TC1600001327.mm.2	Olfr164	0.0102191	0.122134	24	2	0.289914
TC1600001679.mm.2	Pvrl3	0.0102191	0.122134	24	12	0.381838
TC1600001961.mm.2	Mrpl39	0.0102191	0.122134	24	12	0.212132
TC1700000214.mm.2	Fpr2; Fpr3	0.0102191	0.122134	24	0	0.551543
TC1800000249.mm.2	Lims2	0.0102191	0.122134	24	12	0.353553
TC1800001130.mm.2	Gypc	0.0102191	0.122134	24	16	0.445477
TC1900000409.mm.2	Smarca2	0.0102191	0.122134	24	14	0.86267
TC1900000908.mm.2	Rad9a	0.0102191	0.122134	24	18	0.318198
TC1900001336.mm.2	Ak3	0.0102191	0.122134	24	18	0.183848
TC1900001521.mm.2	Avpi1	0.0102191	0.122134	24	14	0.381838
TSUnmapped00000008.mm.2	44621	0.0102191	0.122134	24	6	0.205061
TC0100000027.mm.2	Pcmtd1	0.0114748	0.131957	24	12	0.339411
TC0100000761.mm.2	G530012D18Rik	0.0114748	0.131957	24	0	0.247487
TC0100002025.mm.2	Gm2710; Gm10075	0.0114748	0.131957	24	14	0.162635
TC0100003069.mm.2	Cdk18	0.0114748	0.131957	24	14	0.636396
TC0200000391.mm.2	Zmynd19	0.0114748	0.131957	24	16	0.289914
TC0200002974.mm.2	Fam188a	0.0114748	0.131957	24	16	0.33234
TC0200003264.mm.2	D2Wsu81e	0.0114748	0.131957	24	18	0.275772
TC0200003436.mm.2	Scai	0.0114748	0.131957	24	10	0.516188
TC0200004052.mm.2	Olfr1231	0.0114748	0.131957	24	2	0.410122
TC0200004932.mm.2	Commd7	0.0114748	0.131957	24	2	0.325269
TC0300001192.mm.2	Dbt	0.0114748	0.131957	24	20	0.289914
TC0300001666.mm.2	1810022K09Rik	0.0114748	0.131957	24	20	0.240416
TC0300002724.mm.2	Gstm2	0.0114748	0.131957	24	4	0.339411
TC0300002797.mm.2	S1pr1	0.0114748	0.131957	24	20	0.565685
TC0400000183.mm.2	Pnisr	0.0114748	0.131957	24	6	0.254558
TC0400002576.mm.2	Exosc3	0.0114748	0.131957	24	20	0.26163
TC0400003659.mm.2	Ythdf2	0.0114748	0.131957	24	20	0.318198
TC0500001672.mm.2	Cyp2w1	0.0114748	0.131957	24	14	0.162635
TC0600000609.mm.2	Snx10	0.0114748	0.131957	24	14	0.33234
TC0600000904.mm.2	Tacr1	0.0114748	0.131957	24	0	0.275772
TC0600002127.mm.2	Braf	0.0114748	0.131957	24	8	0.13435
TC0600002741.mm.2	Mrps25	0.0114748	0.131957	24	18	0.268701
TC0700000446.mm.2	Cyp2a12	0.0114748	0.131957	24	14	0.247487
TC0700000513.mm.2	Hnrnpl	0.0114748	0.131957	24	6	0.289914
TC0700000727.mm.2	Gm5592	0.0114748	0.131957	24	2	0.374767
TC0700000903.mm.2	Htatip2	0.0114748	0.131957	24	0	0.304056
TC0700001536.mm.2	Olfr665	0.0114748	0.131957	24	2	0.162635
TC0700002208.mm.2	Zfp583	0.0114748	0.131957	24	20	0.353553
TC0700002723.mm.2	Sipa1l3	0.0114748	0.131957	24	4	0.494975
TC0700002800.mm.2	Scgb2b12	0.0114748	0.131957	24	2	0.219203
TC0700002933.mm.2	Gm5595	0.0114748	0.131957	24	14	0.388909
TC0700003075.mm.2	E2f8	0.0114748	0.131957	24	22	0.799031
TC0700004174.mm.2	Tmc7	0.0114748	0.131957	24	12	0.487904
TC0800001236.mm.2	Dus2	0.0114748	0.131957	24	22	0.289914
TC0800002745.mm.2	Csnk2a2	0.0114748	0.131957	24	8	0.268701
TC0900000240.mm.2	Gm10181	0.0114748	0.131957	24	2	0.480833
TC0900001579.mm.2	Acvr2b	0.0114748	0.131957	24	14	0.431335
TC0900001645.mm.2	Tcaim	0.0114748	0.131957	24	14	0.275772
TC0900002676.mm.2	Mapk6	0.0114748	0.131957	24	12	0.459619
TC0900002770.mm.2	Fam46a	0.0114748	0.131957	24	14	0.445477
TC0X00001793.mm.2	Suv39h1	0.0114748	0.131957	24	8	0.46669
TC0Y00000145.mm.2	Gm21209	0.0114748	0.131957	24	4	0.53033
TC0Y00000319.mm.2	Gm20896	0.0114748	0.131957	24	6	0.254558
TC1000000031.mm.2	Gm10097	0.0114748	0.131957	24	4	0.311127
TC1000001579.mm.2	Prim1	0.0114748	0.131957	24	2	0.777817
TC1000001596.mm.2	Stat2	0.0114748	0.131957	24	18	0.26163
TC1000002195.mm.2	Serinc1	0.0114748	0.131957	24	14	0.304056
TC1000002621.mm.2	Gm6729	0.0114748	0.131957	24	0	0.360624
TC1000003056.mm.2	Tmem5; Gm9079	0.0114748	0.131957	24	10	0.190919
TC1000003106.mm.2	Kif5a	0.0114748	0.131957	24	0	0.403051
TC1000003220.mm.2	Nt5dc3	0.0114748	0.131957	24	12	0.275772
TC1100000582.mm.2	Cdkn2aipnl	0.0114748	0.131957	24	16	0.289914
TC1100001095.mm.2	Fam57a	0.0114748	0.131957	24	20	0.473762
TC1100001546.mm.2	Psmb3	0.0114748	0.131957	24	4	0.282843
TC1100001782.mm.2	Prr29	0.0114748	0.131957	24	6	0.162635
TC1100002698.mm.2	0610009B22Rik	0.0114748	0.131957	24	20	0.311127
TC1100003723.mm.2	Krtap4-1	0.0114748	0.131957	24	18	0.431335
TC1200002434.mm.2	Akt1	0.0114748	0.131957	24	18	0.226274
TC1400000542.mm.2	Naa30	0.0114748	0.131957	24	14	0.289914
TC1400002490.mm.2	Naa16	0.0114748	0.131957	24	14	0.487904
TC1500000520.mm.2	Dennd3	0.0114748	0.131957	24	10	0.155563
TC1500000933.mm.2	Tmem117	0.0114748	0.131957	24	6	0.318198
TC1500001068.mm.2	Atg101	0.0114748	0.131957	24	2	0.558614
TC1500001953.mm.2	Cyp2d13	0.0114748	0.131957	24	14	0.176777
TC1600000335.mm.2	St6gal1	0.0114748	0.131957	24	8	0.473762
TC1600000538.mm.2	Lrrc58	0.0114748	0.131957	24	20	0.304056
TC1600000765.mm.2	Cldnd1	0.0114748	0.131957	24	18	0.268701
TC1600001358.mm.2	Teddm3	0.0114748	0.131957	24	20	0.417193
TC1600001665.mm.2	Abhd10	0.0114748	0.131957	24	6	0.339411
TC1700001110.mm.2	Zbtb14	0.0114748	0.131957	24	14	0.523259
TC1800000599.mm.2	Chsy3	0.0114748	0.131957	24	8	0.289914
TC1900001035.mm.2	Otub1	0.0114748	0.131957	24	14	0.169706
TC1900001071.mm.2	Ttc9c	0.0114748	0.131957	24	12	0.410122
TC0100000044.mm.2	Sgk3	0.0127305	0.140294	24	10	0.403051
TC0100000625.mm.2	Arpc2	0.0127305	0.140294	24	14	0.162635
TC0100002260.mm.2	Tgfbrap1	0.0127305	0.140294	24	12	0.19799
TC0100002354.mm.2	Hspd1	0.0127305	0.140294	24	18	0.190919
TC0200000409.mm.2	Grin1os	0.0127305	0.140294	24	2	0.254558
TC0200001700.mm.2	BC052040	0.0127305	0.140294	24	6	0.346482
TC0200001947.mm.2	Polr1b	0.0127305	0.140294	24	14	0.318198
TC0200002094.mm.2	Gm17374	0.0127305	0.140294	24	4	0.254558
TC0200002166.mm.2	Rin2	0.0127305	0.140294	24	4	0.339411
TC0200003177.mm.2	C330006A16Rik	0.0127305	0.140294	24	0	0.480833
TC0200003440.mm.2	Ppp6c	0.0127305	0.140294	24	16	0.240416
TC0200005135.mm.2	Neurl2	0.0127305	0.140294	24	6	0.360624
TC0300000306.mm.2	Slc25a31	0.0127305	0.140294	24	0	0.275772
TC0300000708.mm.2	Mrpl24	0.0127305	0.140294	24	16	0.26163
TC0300000865.mm.2	Lingo4	0.0127305	0.140294	24	16	0.424264
TC0300000968.mm.2	Prkab2	0.0127305	0.140294	24	14	0.424264
TC0300001582.mm.2	Lrrc40	0.0127305	0.140294	24	12	0.325269
TC0300001707.mm.2	Cpb1	0.0127305	0.140294	24	0	0.233345
TC0400000855.mm.2	Sh3gl2	0.0127305	0.140294	24	0	0.296985
TC0400001321.mm.2	Lao1	0.0127305	0.140294	24	22	0.311127
TC0400001581.mm.2	Taf12	0.0127305	0.140294	24	20	0.325269
TC0400002035.mm.2	Cep104	0.0127305	0.140294	24	14	0.459619
TC0400002407.mm.2	Lingo2	0.0127305	0.140294	24	0	0.254558
TC0400003236.mm.2	Zyg11a	0.0127305	0.140294	24	10	0.46669
TC0400003237.mm.2	Zyg11b	0.0127305	0.140294	24	16	0.26163
TC0400003687.mm.2	Fam76a	0.0127305	0.140294	24	10	0.367696
TC0400003722.mm.2	Dhdds	0.0127305	0.140294	24	12	0.268701
TC0400004204.mm.2	Gm13152; Gm13139	0.0127305	0.140294	24	16	0.318198
TC0500001499.mm.2	Ran	0.0127305	0.140294	24	0	0.39598
TC0500002223.mm.2	Nelfa	0.0127305	0.140294	24	20	0.339411
TC0500002745.mm.2	G3bp2	0.0127305	0.140294	24	20	0.311127
TC0500003097.mm.2	Cox6a1	0.0127305	0.140294	24	2	0.13435
TC0600001064.mm.2	Vmn1r52	0.0127305	0.140294	24	8	0.296985
TC0600002385.mm.2	Gprin3	0.0127305	0.140294	24	8	0.523259
TC0600002423.mm.2	Il12rb2	0.0127305	0.140294	24	4	0.304056
TC0600002472.mm.2	Kdm3a	0.0127305	0.140294	24	8	0.544472
TC0600002641.mm.2	Mxd1	0.0127305	0.140294	24	10	0.523259
TC0600003468.mm.2	Ipo8	0.0127305	0.140294	24	14	0.240416
TC0700000666.mm.2	E130304I02Rik	0.0127305	0.140294	24	0	0.26163
TC0700000867.mm.2	Kdelr1	0.0127305	0.140294	24	14	0.106066
TC0700001406.mm.2	C2cd3	0.0127305	0.140294	24	12	0.424264
TC0700004165.mm.2	Arl6ip1	0.0127305	0.140294	24	12	0.487904
TC0800000899.mm.2	Inpp4b	0.0127305	0.140294	24	2	0.311127
TC0800001458.mm.2	Foxl1	0.0127305	0.140294	24	0	0.226274
TC0900001210.mm.2	Tfdp2	0.0127305	0.140294	24	10	0.367696
TC0900001393.mm.2	Mst1	0.0127305	0.140294	24	2	0.169706
TC0900001398.mm.2	Nicn1	0.0127305	0.140294	24	0	0.339411
TC0900001722.mm.2	Birc3	0.0127305	0.140294	24	10	0.339411
TC0900002123.mm.2	Arhgef12	0.0127305	0.140294	24	10	0.424264
TC0900002159.mm.2	Vps11	0.0127305	0.140294	24	10	0.388909
TC0X00001382.mm.2	Prps1	0.0127305	0.140294	24	16	0.247487
TC0Y00000006.mm.2	Eif2s3y	0.0127305	0.140294	24	14	0.247487
TC1000000548.mm.2	Vsir	0.0127305	0.140294	24	16	0.410122
TC1000000764.mm.2	Gm10024	0.0127305	0.140294	24	22	0.205061
TC1000002487.mm.2	Tmem259	0.0127305	0.140294	24	10	0.219203
TC1000002894.mm.2	Tbc1d15	0.0127305	0.140294	24	10	0.586899
TC1100002134.mm.2	Znrf3	0.0127305	0.140294	24	8	0.374767
TC1100003185.mm.2	Olfr399	0.0127305	0.140294	24	8	0.325269
TC1100003374.mm.2	Nle1	0.0127305	0.140294	24	4	0.26163
TC1200000239.mm.2	Tssc1	0.0127305	0.140294	24	22	0.424264
TC1200000523.mm.2	Fam179b	0.0127305	0.140294	24	14	0.410122
TC1200000731.mm.2	Gm20727	0.0127305	0.140294	24	22	0.26163
TC1200001933.mm.2	Ppp2r5e	0.0127305	0.140294	24	14	0.353553
TC1200002011.mm.2	Slc10a1	0.0127305	0.140294	24	12	0.19799
TC1300001020.mm.2	Ssbp2	0.0127305	0.140294	24	14	0.360624
TC1300002169.mm.2	6720489N17Rik	0.0127305	0.140294	24	4	0.339411
TC1400000770.mm.2	Ngdn	0.0127305	0.140294	24	14	0.190919
TC1400001624.mm.2	Pde12; Mir7672	0.0127305	0.140294	24	0	0.318198
[truncated: 20,207 more rows]

## Sheet: Sheet3
CycID	Gene.Symbol	JTK_pvalue	JTK_BH.Q	JTK_period	JTK_adjphase	JTK_amplitude
TC0900000835.mm.2	Clpx	3.36345e-13	7.46887e-09	24	0	1.68468
TC0300000864.mm.2	Rorc	3.75989e-10	1.66984e-06	24	18	2.05591
TC0700002056.mm.2	Tspan4	3.75989e-10	1.66984e-06	24	16	0.965201
TC1100003688.mm.2	Nr1d1	3.75989e-10	1.66984e-06	24	8	3.19612
TC1200000279.mm.2	Nampt	3.75989e-10	1.66984e-06	24	14	1.28517
TC0700003764.mm.2	Thrsp	1.39374e-09	5.15824e-06	24	16	2.11778
TC0300000272.mm.2	4932438A13Rik	2.5756e-09	7.14923e-06	24	0	0.620486
TC0400004074.mm.2	Per3	2.5756e-09	7.14923e-06	24	12	1.97283
TC0100002552.mm.2	Mreg	4.6457e-09	8.59687e-06	24	22	0.611647
TC0300002489.mm.2	Ciart	4.6457e-09	8.59687e-06	24	12	2.49609
TC0600003600.mm.2	Cml5	4.6457e-09	8.59687e-06	24	18	1.63695
TC0700004630.mm.2	Hsd3b7	4.6457e-09	8.59687e-06	24	2	0.767211
TC0500003314.mm.2	Asl	6.42055e-09	1.01839e-05	24	18	0.954594
TC1500002246.mm.2	Smagp	6.42055e-09	1.01839e-05	24	2	0.875045
TC0700002047.mm.2	Eps8l2	8.19539e-09	1.13742e-05	24	2	1.06066
TC1100002314.mm.2	Lgalsl	8.19539e-09	1.13742e-05	24	22	1.4531
TC0700003614.mm.2	Homer2	1.41627e-08	1.57249e-05	24	14	1.0642
TC0700004176.mm.2	Gde1	1.41627e-08	1.57249e-05	24	16	0.799031
TC1000001506.mm.2	Avpr1a	1.41627e-08	1.57249e-05	24	0	1.24097
TC1800001237.mm.2	Fgf1	1.41627e-08	1.57249e-05	24	18	0.883883
TC0100001381.mm.2	Rgs16	2.40125e-08	2.31836e-05	24	10	3.12895
TC0700001624.mm.2	Wee1	2.40125e-08	2.31836e-05	24	14	1.78898
TC1400001499.mm.2	Nr1d2	2.40125e-08	2.31836e-05	24	10	1.78191
TC0400001856.mm.2	Dhrs3	3.20033e-08	2.84266e-05	24	0	0.719481
TC0500001584.mm.2	Por	3.20033e-08	2.84266e-05	24	14	1.15966
TC0100003401.mm.2	Fmo1	3.99941e-08	3.17182e-05	24	18	0.434871
TC1000001679.mm.2	Syne1	3.99941e-08	3.17182e-05	24	2	0.753069
TC1500001657.mm.2	Ndrg1	3.99941e-08	3.17182e-05	24	2	1.38946
TC1200001460.mm.2	Lpin1	6.55138e-08	5.01655e-05	24	12	1.65817
TC0500002628.mm.2	Clock	8.55843e-08	6.33495e-05	24	0	0.811405
TC1900000684.mm.2	Elovl3	1.05655e-07	7.56828e-05	24	0	2.9504
TC0500001936.mm.2	Crot	1.67908e-07	0.000109663	24	4	0.767211
TC1400002859.mm.2	Hacl1	1.67908e-07	0.000109663	24	22	0.954594
TC0400002373.mm.2	Pnrc1	2.15539e-07	0.000132951	24	0	1.29931
TC1700002314.mm.2	Plin5	2.15539e-07	0.000132951	24	18	0.841457
TC0400001925.mm.2	Mad2l2	2.6317e-07	0.000135906	24	2	0.604576
TC0700001660.mm.2	Arntl	2.6317e-07	0.000135906	24	0	2.49255
TC0800000991.mm.2	Gpt2	2.6317e-07	0.000135906	24	14	0.654074
TC0X00003075.mm.2	Tsc22d3	2.6317e-07	0.000135906	24	18	1.29224
TC1500002052.mm.2	Sco2; Tymp	2.6317e-07	0.000135906	24	0	0.929845
TC1700001822.mm.2	Cbs	2.6317e-07	0.000135906	24	4	0.77605
TC0100001788.mm.2	Slc30a10	3.35142e-07	0.000158344	24	0	1.17733
TC0300002605.mm.2	Atp1a1	3.35142e-07	0.000158344	24	14	0.523259
TC0600000841.mm.2	St3gal5	3.35142e-07	0.000158344	24	14	0.857367
TC1700001757.mm.2	Fkbp5	3.35142e-07	0.000158344	24	14	0.951059
TC0700000861.mm.2	Dbp	4.07115e-07	0.000184498	24	12	4.46538
TC1300001779.mm.2	Tubb2a	4.07115e-07	0.000184498	24	0	1.93747
TC0100002349.mm.2	Pgap1	5.14571e-07	0.000219742	24	10	0.563918
TC0500001751.mm.2	Bri3	5.14571e-07	0.000219742	24	10	0.685894
TC1000002605.mm.2	Cry1	5.14571e-07	0.000219742	24	20	1.05359
TC0400000496.mm.2	Stra6l	6.22028e-07	0.000246656	24	2	0.710642
TC0X00001502.mm.2	Pfkfb1	6.22028e-07	0.000246656	24	18	0.668216
TC1900001425.mm.2	Slc16a12	6.22028e-07	0.000246656	24	14	0.850296
TC0100001180.mm.2	Slc45a3	7.80646e-07	0.000288917	24	22	1.48846
TC0100002969.mm.2	Insig2	7.80646e-07	0.000288917	24	2	1.67584
TC0500000008.mm.2	Cdk6	7.80646e-07	0.000288917	24	10	0.325269
TC1900001355.mm.2	Gldc	7.80646e-07	0.000288917	24	0	0.754836
TC0200000879.mm.2	Upp2	9.39264e-07	0.000336408	24	12	1.30461
TC1100000576.mm.2	Sar1b	9.39264e-07	0.000336408	24	18	0.30052
TC1500001214.mm.2	Tars	1.17088e-06	0.000406257	24	0	0.657609
TC0100002801.mm.2	Per2	1.40249e-06	0.000438643	24	14	1.68291
TC0200004943.mm.2	Pxmp4	1.40249e-06	0.000438643	24	0	0.989949
TC0400001509.mm.2	Ak2	1.40249e-06	0.000438643	24	14	0.700036
TC0600003374.mm.2	Gys2	1.40249e-06	0.000438643	24	12	1.20385
TC0X00002993.mm.2	Timm8a1	1.40249e-06	0.000438643	24	14	0.49851
TC1000002338.mm.2	A930033H14Rik	1.40249e-06	0.000438643	24	12	0.993485
TC1100001841.mm.2	Map2k6	1.73721e-06	0.000521303	24	14	0.751301
TC1900001095.mm.2	Fads2	1.73721e-06	0.000521303	24	12	0.579828
TC1900001445.mm.2	Ppp1r3c	1.73721e-06	0.000521303	24	22	2.03647
TC0400002633.mm.2	Acnat2	2.07193e-06	0.000575115	24	22	0.892722
TC0600003428.mm.2	Bhlhe41	2.07193e-06	0.000575115	24	10	1.35765
TC1000002453.mm.2	Pdxk	2.07193e-06	0.000575115	24	16	0.774282
TC1300000671.mm.2	Ddx46	2.07193e-06	0.000575115	24	10	0.367696
TC1700002199.mm.2	Ubr2	2.07193e-06	0.000575115	24	12	0.452548
TC0200000393.mm.2	Pnpla7	2.55089e-06	0.000674347	24	4	0.461387
TC1100000440.mm.2	Rnf145	2.55089e-06	0.000674347	24	12	0.657609
TC1200001281.mm.2	Crip2	2.55089e-06	0.000674347	24	0	0.825547
TC0100001123.mm.2	Acmsd	3.02986e-06	0.000715756	24	20	1.12784
TC0100002121.mm.2	Ptp4a1; Gm13363	3.02986e-06	0.000715756	24	14	0.540937
TC0400001034.mm.2	Ak4	3.02986e-06	0.000715756	24	14	1.00056
TC0600002620.mm.2	Nat8	3.02986e-06	0.000715756	24	18	0.811405
TC0800001891.mm.2	1810011O10Rik	3.02986e-06	0.000715756	24	16	0.855599
TC0900003040.mm.2	Slc38a3	3.02986e-06	0.000715756	24	10	0.576292
TC1500000731.mm.2	Tef	3.02986e-06	0.000715756	24	12	0.919239
TC1700002655.mm.2	Abcg5	3.02986e-06	0.000715756	24	10	1.17026
TC1800000160.mm.2	Rnf125	3.02986e-06	0.000715756	24	2	1.50437
TC0200002887.mm.2	Proser2	3.7088e-06	0.000840383	24	22	0.629325
TC0200003307.mm.2	Fpgs; Mir8093	3.7088e-06	0.000840383	24	22	0.620486
TC1200000839.mm.2	Mfsd7c	3.7088e-06	0.000840383	24	6	0.850296
TC1700001677.mm.2	Fam195a	3.7088e-06	0.000840383	24	18	0.707107
TC1300002099.mm.2	Hnrnpk	4.38773e-06	0.000936866	24	6	0.282843
TC1700001062.mm.2	Man2a1	4.38773e-06	0.000936866	24	14	0.496743
TC1800000396.mm.2	Rnf14	4.38773e-06	0.000936866	24	10	0.307591
TC0100000393.mm.2	Coq10b	5.34145e-06	0.00106858	24	12	0.972272
TC0100003662.mm.2	Adck3	5.34145e-06	0.00106858	24	0	1.11369
TC0300002797.mm.2	S1pr1	5.34145e-06	0.00106858	24	22	0.629325
TC0600003598.mm.2	Cml3	5.34145e-06	0.00106858	24	18	1.10662
TC0700003793.mm.2	Dgat2	5.34145e-06	0.00106858	24	14	0.449013
TC0900000497.mm.2	Usp2	5.34145e-06	0.00106858	24	14	2.65165
TC0900001921.mm.2	Dpy19l1	5.34145e-06	0.00106858	24	18	0.272236
TC0100000282.mm.2	Npas2	6.29516e-06	0.00119479	24	0	1.8261
TC0200005317.mm.2	Slmo2	6.29516e-06	0.00119479	24	16	0.484368
TC0400001924.mm.2	Mthfr	6.29516e-06	0.00119479	24	0	0.645235
TC1000000355.mm.2	Ddo	6.29516e-06	0.00119479	24	18	0.512652
TC1200002518.mm.2	Asap2	6.29516e-06	0.00119479	24	0	1.20031
TC0400000341.mm.2	Aco1	7.62326e-06	0.00139903	24	18	0.374767
TC0400002634.mm.2	Acnat1	7.62326e-06	0.00139903	24	22	1.15258
TC0500002213.mm.2	Spon2	7.62326e-06	0.00139903	24	2	1.23037
TC1100002728.mm.2	Leap2	7.62326e-06	0.00139903	24	22	1.01823
TC0100000890.mm.2	Ube2f	8.95136e-06	0.00151736	24	18	0.33234
TC0100001680.mm.2	Desi2	8.95136e-06	0.00151736	24	22	0.533866
TC0200000033.mm.2	Bend7	8.95136e-06	0.00151736	24	10	0.392444
TC0300000354.mm.2	Noct	8.95136e-06	0.00151736	24	14	1.76953
TC0500003297.mm.2	Stx2	8.95136e-06	0.00151736	24	20	0.410122
TC0900000863.mm.2	Fam96a	8.95136e-06	0.00151736	24	20	0.480833
TC1500001585.mm.2	Mtss1	8.95136e-06	0.00151736	24	14	0.995253
TC1900000249.mm.2	Gm4952	8.95136e-06	0.00151736	24	4	0.986414
TC1900000801.mm.2	Nhlrc2	8.95136e-06	0.00151736	24	14	0.441942
TC0200001524.mm.2	Slc1a2	1.07855e-05	0.00176104	24	12	0.535633
TC0300001076.mm.2	Slc16a1	1.07855e-05	0.00176104	24	0	0.601041
TC0800000790.mm.2	Mrpl34	1.07855e-05	0.00176104	24	20	0.586899
TC1100000324.mm.2	Cpeb4	1.07855e-05	0.00176104	24	2	0.53033
TC1900000205.mm.2	Ddb1	1.07855e-05	0.00176104	24	12	0.289914
TC0800001319.mm.2	Vac14	1.26195e-05	0.00195965	24	16	0.597505
TC1100000771.mm.2	Map2k3	1.26195e-05	0.00195965	24	14	0.59397
TC1100003019.mm.2	Ndel1	1.26195e-05	0.00195965	24	12	0.339411
TC1100003300.mm.2	Tmem97	1.26195e-05	0.00195965	24	12	0.468458
TC1400001314.mm.2	Ipo5	1.26195e-05	0.00195965	24	14	0.39598
TC1600001419.mm.2	Cldn1	1.26195e-05	0.00195965	24	0	1.13844
TC1900000018.mm.2	Chka	1.26195e-05	0.00195965	24	22	1.52912
TC0300002813.mm.2	Agl	1.51321e-05	0.00227043	24	12	0.367696
TC0600003601.mm.2	Foxp1	1.51321e-05	0.00227043	24	4	0.583363
TC0700000816.mm.2	Vrk3	1.51321e-05	0.00227043	24	8	0.431335
TC1500001088.mm.2	Tns2	1.51321e-05	0.00227043	24	8	1.0748
TC1600001304.mm.2	Prodh	1.51321e-05	0.00227043	24	18	0.615183
TC0300000180.mm.2	Slc2a2	1.76447e-05	0.00246427	24	12	0.459619
TC0400000580.mm.2	Slc44a1	1.76447e-05	0.00246427	24	22	0.434871
TC0900000509.mm.2	Slc37a4	1.76447e-05	0.00246427	24	14	1.03238
TC0X00000319.mm.2	Lonrf3	1.76447e-05	0.00246427	24	20	1.393
TC1000002436.mm.2	Lrrc3	1.76447e-05	0.00246427	24	18	0.449013
TC1200000142.mm.2	Odc1	1.76447e-05	0.00246427	24	18	0.912168
TC1300000266.mm.2	Slc17a3	1.76447e-05	0.00246427	24	20	0.731856
TC0700001005.mm.2	Ttc23	2.10603e-05	0.00283433	24	16	0.685894
TC0900003328.mm.2	Rsl24d1	2.10603e-05	0.00283433	24	16	0.289914
TC1000002695.mm.2	Amdhd1	2.10603e-05	0.00283433	24	2	0.639932
TC1900001213.mm.2	Vps13a	2.10603e-05	0.00283433	24	14	0.72832
TC0100002965.mm.2	Steap3	2.44758e-05	0.00298632	24	2	0.487904
TC0200001843.mm.2	Sord	2.44758e-05	0.00298632	24	14	0.268701
TC0400000212.mm.2	Ndufaf4	2.44758e-05	0.00298632	24	16	0.555079
TC0400003530.mm.2	Thrap3	2.44758e-05	0.00298632	24	6	0.491439
TC0500002170.mm.2	Slc5a6	2.44758e-05	0.00298632	24	10	0.89449
TC0700000388.mm.2	Ethe1	2.44758e-05	0.00298632	24	0	0.961665
TC0700002974.mm.2	Atf5	2.44758e-05	0.00298632	24	4	0.779585
TC0700004474.mm.2	Bnip3	2.44758e-05	0.00298632	24	14	0.700036
TC0800001255.mm.2	Cdh1	2.44758e-05	0.00298632	24	0	0.463155
TC0800002552.mm.2	Scoc	2.44758e-05	0.00298632	24	18	0.459619
TC0900002332.mm.2	Nrg4	2.44758e-05	0.00298632	24	14	1.53796
TC1000003050.mm.2	Xpot	2.44758e-05	0.00298632	24	12	0.420729
TC1200002296.mm.2	Clmn	2.44758e-05	0.00298632	24	10	0.682358
TC1500001410.mm.2	Klf10	2.44758e-05	0.00298632	24	10	0.984646
TC0200000740.mm.2	Kynu	2.90844e-05	0.00336379	24	2	0.479065
TC0500000740.mm.2	Polr2b	2.90844e-05	0.00336379	24	16	0.570989
TC0500001410.mm.2	Setd1b	2.90844e-05	0.00336379	24	8	0.608112
TC0500003000.mm.2	Ulk1	2.90844e-05	0.00336379	24	8	1.01293
TC0700004076.mm.2	St5	2.90844e-05	0.00336379	24	0	1.14198
TC1100002664.mm.2	Sqstm1	2.90844e-05	0.00336379	24	4	0.247487
TC1100003928.mm.2	Tex2	2.90844e-05	0.00336379	24	2	0.403051
TC1300001837.mm.2	Eef1e1	2.90844e-05	0.00336379	24	16	0.403051
TC0200000603.mm.2	Angptl2	3.36929e-05	0.00363197	24	12	0.367696
TC0200003195.mm.2	Agpat2	3.36929e-05	0.00363197	24	20	0.703571
TC0200004229.mm.2	Caprin1	3.36929e-05	0.00363197	24	0	0.698268
TC0300001192.mm.2	Dbt	3.36929e-05	0.00363197	24	20	0.404819
TC0400003756.mm.2	Clic4	3.36929e-05	0.00363197	24	0	0.410122
TC0500000277.mm.2	Dnajb6	3.36929e-05	0.00363197	24	16	0.456084
TC0500001228.mm.2	Fam222a	3.36929e-05	0.00363197	24	0	0.655842
TC0700001723.mm.2	Anks4b	3.36929e-05	0.00363197	24	14	0.544472
TC1000001704.mm.2	Tab2	3.36929e-05	0.00363197	24	4	0.403051
TC1300000735.mm.2	Dapk1	3.36929e-05	0.00363197	24	0	0.71241
TC1700000143.mm.2	Tcp1	3.36929e-05	0.00363197	24	16	0.486136
TC0300000322.mm.2	Jade1	3.98666e-05	0.00419563	24	8	0.724784
TC0600002616.mm.2	Gm4477	3.98666e-05	0.00419563	24	18	0.777817
TC0600003146.mm.2	Plekhg6	3.98666e-05	0.00419563	24	12	0.509117
TC1400000072.mm.2	Abhd6	3.98666e-05	0.00419563	24	18	0.576292
TC0100003093.mm.2	Zbed6; Zc3h11a	4.60402e-05	0.00456414	24	10	0.381838
TC0400003747.mm.2	Tmem57	4.60402e-05	0.00456414	24	14	0.652306
TC0600002966.mm.2	Tmcc1	4.60402e-05	0.00456414	24	16	0.816708
TC0700003719.mm.2	l7Rn6	4.60402e-05	0.00456414	24	20	0.491439
TC1100003462.mm.2	Ypel2	4.60402e-05	0.00456414	24	0	1.36825
TC1200001549.mm.2	Rnf144a	4.60402e-05	0.00456414	24	2	0.54624
TC1700000202.mm.2	Riok2	4.60402e-05	0.00456414	24	16	0.753069
TC1900000866.mm.2	Grk5	4.60402e-05	0.00456414	24	2	1.02884
TC0300002491.mm.2	Car14	5.42531e-05	0.00519286	24	22	0.491439
TC0600003019.mm.2	Wnt5b	5.42531e-05	0.00519286	24	16	0.77605
TC0700001800.mm.2	Sbk1	5.42531e-05	0.00519286	24	12	0.392444
TC0700003568.mm.2	Pex11a	5.42531e-05	0.00519286	24	16	0.558614
TC1300000016.mm.2	Akr1c14	5.42531e-05	0.00519286	24	14	0.657609
TC1600001553.mm.2	Dirc2	5.42531e-05	0.00519286	24	4	0.636396
TC1600001722.mm.2	Alcam	5.42531e-05	0.00519286	24	8	0.671751
TC1900000882.mm.2	Lrp5	5.42531e-05	0.00519286	24	2	0.572756
TC0200003698.mm.2	Abcb11	6.24659e-05	0.00561586	24	0	0.539169
TC0300001306.mm.2	Elovl6	6.24659e-05	0.00561586	24	14	1.47078
TC0500000536.mm.2	Slc34a2	6.24659e-05	0.00561586	24	0	0.852064
TC0700000488.mm.2	Dyrk1b	6.24659e-05	0.00561586	24	6	0.707107
TC1000003119.mm.2	Lrp1	6.24659e-05	0.00561586	24	6	0.26163
TC1100000383.mm.2	Pank3	6.24659e-05	0.00561586	24	12	0.305824
TC1100001206.mm.2	Psmd11	6.24659e-05	0.00561586	24	4	0.360624
TC1100002015.mm.2	Baiap2	6.24659e-05	0.00561586	24	20	0.669984
TC1100002897.mm.2	Shmt1	6.24659e-05	0.00561586	24	18	0.424264
TC1800000301.mm.2	Egr1	6.24659e-05	0.00561586	24	4	1.35411
TC1900000636.mm.2	Abcc2	6.24659e-05	0.00561586	24	10	0.346482
TC0200000222.mm.2	Il15ra	7.33184e-05	0.00628613	24	10	0.576292
TC0300001382.mm.2	Ppp3ca	7.33184e-05	0.00628613	24	10	0.33234
TC0400003369.mm.2	Rnf220	7.33184e-05	0.00628613	24	4	0.357089
TC0400003653.mm.2	Epb41	7.33184e-05	0.00628613	24	10	0.4278
TC0600003045.mm.2	Atp6v1e1	7.33184e-05	0.00628613	24	12	0.247487
TC1100000994.mm.2	Ggt6	7.33184e-05	0.00628613	24	20	0.54624
TC1100003369.mm.2	Rffl	7.33184e-05	0.00628613	24	8	0.342947
TC1300002766.mm.2	Nsun2	7.33184e-05	0.00628613	24	14	0.426032
TC1500001531.mm.2	Enpp2	7.33184e-05	0.00628613	24	14	0.532098
TC1800000924.mm.2	Crem	7.33184e-05	0.00628613	24	2	0.438406
TC0100003104.mm.2	Adora1	8.41708e-05	0.00677209	24	8	0.859135
TC0400001934.mm.2	Srm	8.41708e-05	0.00677209	24	16	1.19147
TC0600000655.mm.2	Plekha8	8.41708e-05	0.00677209	24	16	0.678823
TC0600002635.mm.2	Pcyox1	8.41708e-05	0.00677209	24	18	0.441942
TC0900003008.mm.2	Acy1	8.41708e-05	0.00677209	24	16	0.53033
TC1000002657.mm.2	Nr1h4	8.41708e-05	0.00677209	24	16	0.449013
TC1100001047.mm.2	Cluh	8.41708e-05	0.00677209	24	0	0.456084
TC1700000496.mm.2	Cdkn1a	8.41708e-05	0.00677209	24	0	1.82787
TC1700001311.mm.2	Ttc7	8.41708e-05	0.00677209	24	12	0.56215
TC1700002656.mm.2	Lrpprc	8.41708e-05	0.00677209	24	14	0.353553
TC1800000994.mm.2	Npc1	8.41708e-05	0.00677209	24	10	0.555079
TC0100001351.mm.2	Ivns1abp	9.84181e-05	0.00756218	24	16	0.494975
TC0200000507.mm.2	Rapgef1	9.84181e-05	0.00756218	24	12	0.507349
TC0200004251.mm.2	Prrg4	9.84181e-05	0.00756218	24	10	0.731856
TC0200004932.mm.2	Commd7	9.84181e-05	0.00756218	24	2	0.311127
TC0500000303.mm.2	Agbl5	9.84181e-05	0.00756218	24	8	0.516188
TC0500001464.mm.2	Aacs	9.84181e-05	0.00756218	24	14	2.02763
TC0800002516.mm.2	Mmaa	9.84181e-05	0.00756218	24	18	0.438406
TC1100004270.mm.2	Tlcd2	9.84181e-05	0.00756218	24	22	0.59397
TC1300000258.mm.2	Hist1h1c	9.84181e-05	0.00756218	24	20	1.21622
TC1900001506.mm.2	Pik3ap1	9.84181e-05	0.00756218	24	8	0.616951
TC0200001535.mm.2	Abtb2	0.000112665	0.00801874	24	22	0.806102
TC0200003080.mm.2	Arhgap21	0.000112665	0.00801874	24	12	0.502046
TC0200003753.mm.2	Gpr155	0.000112665	0.00801874	24	16	0.655842
TC0400002236.mm.2	Otud6b	0.000112665	0.00801874	24	16	0.311127
TC0600003145.mm.2	Ltbr	0.000112665	0.00801874	24	10	0.36416
TC0800002060.mm.2	Lonrf1	0.000112665	0.00801874	24	14	0.880348
TC0800002385.mm.2	Rfxank	0.000112665	0.00801874	24	22	0.997021
TC0900002608.mm.2	Cgnl1	0.000112665	0.00801874	24	14	0.404819
TC1100003224.mm.2	Serpinf2	0.000112665	0.00801874	24	6	0.346482
TC1100003993.mm.2	Fam20a	0.000112665	0.00801874	24	4	0.548008
TC1100004284.mm.2	Afmid	0.000112665	0.00801874	24	20	0.339411
TC1200000280.mm.2	Gdap10	0.000112665	0.00801874	24	10	0.721249
TC1300002036.mm.2	Nop16	0.000112665	0.00801874	24	18	0.558614
TC1700000484.mm.2	Mapk14	0.000112665	0.00801874	24	16	0.537401
TC0100002800.mm.2	Hes6	0.000131252	0.00907967	24	16	0.885651
TC0100003478.mm.2	Uck2	0.000131252	0.00907967	24	16	0.367696
TC1000001577.mm.2	Sdr9c7	0.000131252	0.00907967	24	22	0.735391
TC1100002637.mm.2	Trim41	0.000131252	0.00907967	24	14	0.565685
TC1300000919.mm.2	Glrx	0.000131252	0.00907967	24	16	0.360624
TC1400001627.mm.2	Appl1	0.000131252	0.00907967	24	0	0.381838
TC1500001870.mm.2	Tmem184b	0.000131252	0.00907967	24	10	0.357089
TC0300000640.mm.2	Fgg	0.000149838	0.0098733	24	4	0.113137
TC0300002230.mm.2	Fgb	0.000149838	0.0098733	24	6	0.159099
TC0400003894.mm.2	Efhd2	0.000149838	0.0098733	24	12	0.608112
TC0600000648.mm.2	Chn2	0.000149838	0.0098733	24	12	0.289914
TC0800002702.mm.2	Ces1d	0.000149838	0.0098733	24	18	0.489671
TC1000002330.mm.2	1700040L02Rik	0.000149838	0.0098733	24	8	0.795495
TC1100001580.mm.2	Thra	0.000149838	0.0098733	24	0	0.399515
TC1100002157.mm.2	Gck	0.000149838	0.0098733	24	16	0.866206
TC1200000503.mm.2	Ctage5	0.000149838	0.0098733	24	12	0.268701
TC1300000009.mm.2	Asb13	0.000149838	0.0098733	24	22	0.523259
TC1700001265.mm.2	Abcg8	0.000149838	0.0098733	24	8	0.989949
TC1700002526.mm.2	Xdh	0.000149838	0.0098733	24	14	0.328805
TC0100000711.mm.2	Agfg1	0.000173937	0.0107589	24	10	0.236881
TC0200003607.mm.2	Rbms1	0.000173937	0.0107589	24	8	0.735391
TC0200004241.mm.2	Hipk3; Mir1902	0.000173937	0.0107589	24	10	0.346482
TC0300000747.mm.2	Pklr	0.000173937	0.0107589	24	14	0.882116
TC0300000967.mm.2	Fmo5	0.000173937	0.0107589	24	18	0.494975
TC0400002549.mm.2	Gne	0.000173937	0.0107589	24	10	0.486136
TC0400002636.mm.2	Baat	0.000173937	0.0107589	24	22	0.30052
TC0500003625.mm.2	Urad	0.000173937	0.0107589	24	16	0.33234
TC0800000737.mm.2	Nr2c2ap	0.000173937	0.0107589	24	18	0.378302
TC1100004248.mm.2	Ogfod3	0.000173937	0.0107589	24	12	0.296985
TC1300000834.mm.2	Gm7969	0.000173937	0.0107589	24	2	0.505581
TC1900000008.mm.2	Cpt1a	0.000173937	0.0107589	24	10	0.650538
TC1900000320.mm.2	Nmrk1	0.000173937	0.0107589	24	14	1.00409
TC0100002544.mm.2	Fn1	0.000198036	0.0114819	24	8	0.194454
TC0200001951.mm.2	Slc20a1	0.000198036	0.0114819	24	12	0.940452
TC0200003701.mm.2	Fastkd1	0.000198036	0.0114819	24	14	0.369463
TC0500001113.mm.2	Fgfrl1	0.000198036	0.0114819	24	10	0.583363
TC0500001590.mm.2	Hspb1	0.000198036	0.0114819	24	18	1.41068
TC0700000439.mm.2	Cyp2a4	0.000198036	0.0114819	24	14	1.15612
TC0700001198.mm.2	Stard5	0.000198036	0.0114819	24	14	0.410122
TC0700001715.mm.2	Acsm3	0.000198036	0.0114819	24	14	0.346482
TC0700003769.mm.2	Aqp11	0.000198036	0.0114819	24	14	0.643467
TC0700003988.mm.2	Rrp8	0.000198036	0.0114819	24	16	0.59397
TC0900000737.mm.2	Nptn	0.000198036	0.0114819	24	14	0.226274
TC0900001414.mm.2	Impdh2	0.000198036	0.0114819	24	16	0.459619
TC1300002445.mm.2	Scamp1	0.000198036	0.0114819	24	10	0.618718
TC1500000298.mm.2	Fzd6	0.000198036	0.0114819	24	6	0.537401
TC1500002075.mm.2	Abcd2	0.000198036	0.0114819	24	10	0.745998
TC1600000650.mm.2	Naa50	0.000198036	0.0114819	24	14	0.420729
TC1600001805.mm.2	Crybg3	0.000198036	0.0114819	24	18	0.558614
TC1800001139.mm.2	Nrep	0.000198036	0.0114819	24	14	1.1738
TC1900000250.mm.2	Glyat	0.000198036	0.0114819	24	14	0.247487
TC1900001253.mm.2	Gda	0.000198036	0.0114819	24	18	0.53033
TC0100001207.mm.2	Etnk2	0.000229097	0.0126551	24	16	0.502046
TC0300002488.mm.2	Mrps21	0.000229097	0.0126551	24	18	0.452548
TC0400000698.mm.2	Slc31a1	0.000229097	0.0126551	24	16	0.222739
TC0400001510.mm.2	Rnf19b	0.000229097	0.0126551	24	8	0.544472
TC0500002415.mm.2	Sepsecs	0.000229097	0.0126551	24	14	0.309359
TC0800000854.mm.2	Nr3c2	0.000229097	0.0126551	24	10	0.678823
TC0X00001781.mm.2	Magix	0.000229097	0.0126551	24	0	0.452548
TC1000002496.mm.2	Pcsk4	0.000229097	0.0126551	24	12	0.595737
TC1300002360.mm.2	Polr3g	0.000229097	0.0126551	24	18	0.502046
TC0100002690.mm.2	Pid1	0.000260159	0.0136898	24	2	0.509117
TC0100003125.mm.2	Timm17a	0.000260159	0.0136898	24	14	0.265165
TC0300000491.mm.2	P2ry1	0.000260159	0.0136898	24	14	0.544472
TC0300002242.mm.2	Trim2	0.000260159	0.0136898	24	0	0.890955
TC0400002980.mm.2	Plin2	0.000260159	0.0136898	24	2	0.424264
TC0700001203.mm.2	Mesdc2	0.000260159	0.0136898	24	18	0.519723
TC0900002503.mm.2	Hacd3	0.000260159	0.0136898	24	14	0.346482
TC1000001024.mm.2	Rfx4	0.000260159	0.0136898	24	2	0.717713
TC1100001425.mm.2	Spag9	0.000260159	0.0136898	24	10	0.296985
TC1100003997.mm.2	Abca8b	0.000260159	0.0136898	24	4	0.39598
TC1200000798.mm.2	Acot1	0.000260159	0.0136898	24	20	1.10662
TC1600000335.mm.2	St6gal1	0.000260159	0.0136898	24	8	0.852064
TC1900000206.mm.2	Vwce	0.000260159	0.0136898	24	10	0.56215
TC1900000527.mm.2	44990	0.000260159	0.0136898	24	12	0.233345
TC0100000794.mm.2	Dis3l2	0.000299964	0.0150361	24	10	0.289914
TC0100003402.mm.2	Fmo2	0.000299964	0.0150361	24	14	0.505581
TC0200005378.mm.2	Gm14326	0.000299964	0.0150361	24	16	0.34825
TC0400001274.mm.2	Eif2b3	0.000299964	0.0150361	24	14	0.473762
TC0400001970.mm.2	Slc2a5	0.000299964	0.0150361	24	12	0.806102
TC0400002479.mm.2	Sigmar1	0.000299964	0.0150361	24	2	0.434871
TC0500000819.mm.2	Slc4a4	0.000299964	0.0150361	24	6	0.770746
TC0500001408.mm.2	Tmem120b	0.000299964	0.0150361	24	12	0.576292
TC0600002013.mm.2	Lncpint	0.000299964	0.0150361	24	8	0.984646
TC0700002053.mm.2	Pnpla2	0.000299964	0.0150361	24	8	0.747765
TC0800001925.mm.2	Hgsnat	0.000299964	0.0150361	24	16	0.344715
TC1000002509.mm.2	Mknk2	0.000299964	0.0150361	24	12	0.523259
TC1100002225.mm.2	Ddc	0.000299964	0.0150361	24	22	1.1738
TC1300002116.mm.2	Agtpbp1; A230056J06Rik	0.000299964	0.0150361	24	20	0.643467
TC1400000574.mm.2	Pnp	0.000299964	0.0150361	24	0	0.882116
TC1700000500.mm.2	BC004004	0.000299964	0.0150361	24	2	0.350018
TC0200002719.mm.2	Gm14288; Gm14440	0.000339769	0.0159512	24	16	0.457852
TC0200002737.mm.2	Gm14288; Gm14435	0.000339769	0.0159512	24	16	0.457852
TC0400001017.mm.2	Ube2u	0.000339769	0.0159512	24	0	0.841457
TC0400003814.mm.2	Alpl	0.000339769	0.0159512	24	16	0.804334
TC0400004058.mm.2	H6pd	0.000339769	0.0159512	24	4	0.503814
TC0700000445.mm.2	Cyp2a5; Cyp2a4	0.000339769	0.0159512	24	16	0.959897
TC0700002498.mm.2	Tomm40	0.000339769	0.0159512	24	16	0.339411
TC0800001307.mm.2	Tat	0.000339769	0.0159512	24	20	0.403051
TC0900000358.mm.2	Tmem218	0.000339769	0.0159512	24	4	0.44371
TC0900001349.mm.2	Pcbp4	0.000339769	0.0159512	24	8	0.668216
TC0X00000131.mm.2	Mid1ip1	0.000339769	0.0159512	24	16	0.855599
TC0X00003308.mm.2	Txlng	0.000339769	0.0159512	24	18	0.240416
TC1100003687.mm.2	Med24	0.000339769	0.0159512	24	2	0.410122
TC1200001971.mm.2	Atp6v1d	0.000339769	0.0159512	24	16	0.56215
TC1300002269.mm.2	Mtrr	0.000339769	0.0159512	24	18	0.424264
TC1300002274.mm.2	Papd7	0.000339769	0.0159512	24	14	0.509117
TC1600000038.mm.2	Mgrn1	0.000339769	0.0159512	24	10	0.431335
TC1600002177.mm.2	Dexi	0.000339769	0.0159512	24	22	0.62579
TC1900000610.mm.2	Marveld1	0.000339769	0.0159512	24	14	0.903329
TC0100000395.mm.2	Hspe1	0.000390493	0.0175888	24	20	0.350018
TC0100002354.mm.2	Hspd1	0.000390493	0.0175888	24	18	0.342947
TC0200001377.mm.2	Lrp4	0.000390493	0.0175888	24	12	0.479065
TC0400000349.mm.2	Dnaja1; Mir207	0.000390493	0.0175888	24	18	0.502046
TC0500000050.mm.2	Abcb1a	0.000390493	0.0175888	24	14	0.753069
TC0500000896.mm.2	Ccng2	0.000390493	0.0175888	24	2	1.00232
TC0600002668.mm.2	Cnbp	0.000390493	0.0175888	24	20	0.259862
TC0800000424.mm.2	Ppp1r3b	0.000390493	0.0175888	24	18	2.06122
TC0800002008.mm.2	Ubxn8	0.000390493	0.0175888	24	10	0.311127
TC0900002969.mm.2	Cdv3	0.000390493	0.0175888	24	14	0.247487
TC1300000020.mm.2	Akr1c19	0.000390493	0.0175888	24	14	0.62579
TC1300002126.mm.2	Zcchc6	0.000390493	0.0175888	24	6	0.311127
TC1400002310.mm.2	Slc25a37	0.000390493	0.0175888	24	14	0.457852
TC1600001667.mm.2	Phldb2	0.000390493	0.0175888	24	10	0.369463
TC1800001054.mm.2	Garem	0.000390493	0.0175888	24	8	0.406586
TC1900000432.mm.2	Rcl1	0.000390493	0.0175888	24	8	0.463155
TC0200002721.mm.2	Gm14436; Gm8923	0.000441217	0.0189877	24	16	0.502046
TC0200003362.mm.2	Stom	0.000441217	0.0189877	24	6	0.452548
TC0300000307.mm.2	Hspa4l	0.000441217	0.0189877	24	18	1.11016
TC0300000641.mm.2	Fga	0.000441217	0.0189877	24	6	0.169706
TC0300000675.mm.2	Sh3d19	0.000441217	0.0189877	24	8	0.413657
TC0400003116.mm.2	Tm2d1	0.000441217	0.0189877	24	10	0.304056
TC0500001401.mm.2	P2rx4	0.000441217	0.0189877	24	10	0.767211
TC0600000131.mm.2	Met	0.000441217	0.0189877	24	10	0.314663
TC0600000591.mm.2	Mpp6	0.000441217	0.0189877	24	20	0.233345
TC0600002240.mm.2	Tra2a	0.000441217	0.0189877	24	22	0.639932
TC0800001038.mm.2	Cyld	0.000441217	0.0189877	24	10	0.388909
TC0900003276.mm.2	Cyp8b1	0.000441217	0.0189877	24	0	0.707107
TC1000002258.mm.2	Supv3l1	0.000441217	0.0189877	24	14	0.473762
TC1000002535.mm.2	Tjp3	0.000441217	0.0189877	24	22	0.837922
TC1100001853.mm.2	Sox9	0.000441217	0.0189877	24	22	0.724784
TC1200000788.mm.2	Rbm25	0.000441217	0.0189877	24	14	0.509117
TC1300001784.mm.2	Slc22a23	0.000441217	0.0189877	24	12	0.31643
TC1400000200.mm.2	Vdac2	0.000441217	0.0189877	24	14	0.243952
TC0200002753.mm.2	Gm14327	0.000505505	0.0207108	24	16	0.480833
TC0400001413.mm.2	Rragc	0.000505505	0.0207108	24	10	0.279307
TC0500002770.mm.2	Ccni	0.000505505	0.0207108	24	4	0.199758
TC0600002548.mm.2	Pole4	0.000505505	0.0207108	24	20	0.459619
TC0700003831.mm.2	P2ry2	0.000505505	0.0207108	24	12	0.57806
TC0800001410.mm.2	Hsd17b2	0.000505505	0.0207108	24	4	0.418961
TC0800002012.mm.2	Rbpms	0.000505505	0.0207108	24	6	0.62579
TC0900001399.mm.2	Amt	0.000505505	0.0207108	24	2	0.647003
TC1500001412.mm.2	Azin1	0.000505505	0.0207108	24	12	0.433103
TC1600000988.mm.2	Mrap	0.000505505	0.0207108	24	20	0.579828
TC1800000665.mm.2	Nedd4l	0.000505505	0.0207108	24	0	0.756604
TC1800000851.mm.2	Txnl4a	0.000505505	0.0207108	24	16	0.4826
TC0200002720.mm.2	Gm14431; Gm8898	0.000569792	0.0220817	24	16	0.494975
TC0200002738.mm.2	Gm8898; Gm14431	0.000569792	0.0220817	24	16	0.494975
TC0200005341.mm.2	Gm14431; Gm8898	0.000569792	0.0220817	24	16	0.494975
TC0500002642.mm.2	Ppat	0.000569792	0.0220817	24	14	0.583363
TC0600001193.mm.2	Itpr1	0.000569792	0.0220817	24	14	0.374767
TC0900002604.mm.2	Aqp9	0.000569792	0.0220817	24	8	0.452548
TC1000001084.mm.2	Arl1	0.000569792	0.0220817	24	14	0.242184
TC1100000722.mm.2	Jmjd4	0.000569792	0.0220817	24	14	0.410122
TC1100002869.mm.2	Srebf1; Mir6922	0.000569792	0.0220817	24	14	0.899793
TC1200000201.mm.2	Klf11	0.000569792	0.0220817	24	6	0.710642
TC1200000239.mm.2	Tssc1	0.000569792	0.0220817	24	22	0.26163
TC1200001237.mm.2	Tnfaip2	0.000569792	0.0220817	24	0	0.463155
TC1400000575.mm.2	Pnp2	0.000569792	0.0220817	24	0	0.565685
TC1500002318.mm.2	Itga5	0.000569792	0.0220817	24	20	0.350018
TC1800001138.mm.2	Stard4	0.000569792	0.0220817	24	12	0.56215
TC0100002319.mm.2	Nab1	0.000650836	0.024168	24	8	0.376534
TC0400001147.mm.2	Zcchc11	0.000650836	0.024168	24	10	0.420729
TC0400002790.mm.2	Hdhd3	0.000650836	0.024168	24	18	0.583363
TC0400003437.mm.2	Ctps	0.000650836	0.024168	24	18	0.441942
TC0500001663.mm.2	Fam20c	0.000650836	0.024168	24	14	0.441942
TC0900001785.mm.2	4931406C07Rik	0.000650836	0.024168	24	18	0.275772
TC0900003004.mm.2	Alas1	0.000650836	0.024168	24	14	1.48139
TC1100001587.mm.2	Rara	0.000650836	0.024168	24	8	0.339411
TC1200001051.mm.2	Glrx5	0.000650836	0.024168	24	16	0.304056
TC1700002191.mm.2	Rpl7l1	0.000650836	0.024168	24	18	0.275772
TC1800001595.mm.2	Lipg	0.000650836	0.024168	24	14	0.770746
TC1900000127.mm.2	Ppp1r14b	0.000650836	0.024168	24	16	0.636396
TC1900000693.mm.2	Tmem180	0.000650836	0.024168	24	2	0.438406
TC1900001419.mm.2	Lipa	0.000650836	0.024168	24	22	0.321734
TC0100003872.mm.2	Irf6	0.00073188	0.0259619	24	2	0.438406
TC0200000994.mm.2	Cers6	0.00073188	0.0259619	24	12	0.500278
TC0200001006.mm.2	Dhrs9	0.00073188	0.0259619	24	0	0.735391
TC0200005334.mm.2	Gm14391; Gm6710	0.00073188	0.0259619	24	16	0.321734
TC0500000052.mm.2	Abcb1b	0.00073188	0.0259619	24	12	0.629325
TC0500001338.mm.2	Slc8b1	0.00073188	0.0259619	24	6	1.12076
TC0700001774.mm.2	Aqp8	0.00073188	0.0259619	24	22	1.35057
TC0700004666.mm.2	Fgfr2	0.00073188	0.0259619	24	6	0.59397
TC0800002529.mm.2	Gab1	0.00073188	0.0259619	24	12	0.289914
TC0900003300.mm.2	Cdcp1	0.00073188	0.0259619	24	20	0.434871
TC1000001044.mm.2	Timp3	0.00073188	0.0259619	24	14	0.611647
TC1100003948.mm.2	Pitpnc1	0.00073188	0.0259619	24	12	0.291682
TC1200001869.mm.2	Sos2	0.00073188	0.0259619	24	10	0.374767
TC1300000089.mm.2	Lyst	0.00073188	0.0259619	24	16	0.362392
TC1400000318.mm.2	Nek4	0.00073188	0.0259619	24	0	0.371231
TC1500000599.mm.2	Adck5	0.00073188	0.0259619	24	2	0.714178
TC1600000097.mm.2	1810013L24Rik	0.00073188	0.0259619	24	8	0.365928
TC1900001485.mm.2	Sorbs1	0.00073188	0.0259619	24	8	0.784889
TC0200001564.mm.2	Cstf3	0.000833521	0.0286077	24	18	0.459619
TC0200002729.mm.2	Gm6710; Gm14391	0.000833521	0.0286077	24	16	0.33234
TC0200005489.mm.2	Gm14306	0.000833521	0.0286077	24	16	0.420729
TC0300002453.mm.2	Cgn	0.000833521	0.0286077	24	22	0.57806
TC0300003139.mm.2	Dnajb4	0.000833521	0.0286077	24	16	0.53033
TC0400003773.mm.2	Pnrc2	0.000833521	0.0286077	24	0	0.304056
TC0500000876.mm.2	Fam47e	0.000833521	0.0286077	24	16	0.774282
TC0500001578.mm.2	Baz1b	0.000833521	0.0286077	24	16	0.415425
TC0500002420.mm.2	Sel1l3	0.000833521	0.0286077	24	8	0.424264
TC0500002486.mm.2	Ugdh	0.000833521	0.0286077	24	10	0.296985
TC0700000513.mm.2	Hnrnpl	0.000833521	0.0286077	24	6	0.318198
TC0800000449.mm.2	6430573F11Rik	0.000833521	0.0286077	24	0	0.749533
TC1000000015.mm.2	Mthfd1l	0.000833521	0.0286077	24	12	0.360624
TC1300001419.mm.2	Gtpbp4	0.000833521	0.0286077	24	16	0.390676
TC1400000465.mm.2	Gm8232; Gm21991	0.000833521	0.0286077	24	4	0.505581
TC0100000237.mm.2	Hs6st1	0.000935162	0.0305835	24	12	0.505581
TC0200003656.mm.2	Cobll1	0.000935162	0.0305835	24	10	0.328805
TC0200005342.mm.2	Gm14440; Gm14288	0.000935162	0.0305835	24	16	0.438406
TC0300002451.mm.2	BC021767	0.000935162	0.0305835	24	22	0.477297
TC0400000018.mm.2	Chchd7	0.000935162	0.0305835	24	16	0.403051
TC0400004026.mm.2	Tardbp	0.000935162	0.0305835	24	22	0.282843
TC0500003371.mm.2	Gtf2ird1	0.000935162	0.0305835	24	2	0.484368
TC0600002315.mm.2	Fkbp14	0.000935162	0.0305835	24	20	0.470226
TC0700001814.mm.2	Mapk3	0.000935162	0.0305835	24	8	0.328805
TC0700002507.mm.2	Pvr	0.000935162	0.0305835	24	8	0.629325
TC0900000786.mm.2	Anp32a	0.000935162	0.0305835	24	22	0.616951
TC0Y00000565.mm.2	Gm20854	0.000935162	0.0305835	24	4	0.53033
TC1300000990.mm.2	Ccnh	0.000935162	0.0305835	24	20	0.212132
TC1400001687.mm.2	Ankrd28	0.000935162	0.0305835	24	14	0.268701
TC1500002295.mm.2	Npff; Atf7	0.000935162	0.0305835	24	10	0.275772
TC1600001213.mm.2	Rsl1d1	0.000935162	0.0305835	24	16	0.473762
TC1700001299.mm.2	Epas1	0.000935162	0.0305835	24	10	0.346482
TC1900000373.mm.2	Klf9	0.000935162	0.0305835	24	6	0.947523
TC0100000925.mm.2	Agxt	0.00106199	0.0331682	24	6	0.49851
TC0200000490.mm.2	Tsc1	0.00106199	0.0331682	24	8	0.590434
TC0200004163.mm.2	Ext2	0.00106199	0.0331682	24	4	0.141421
TC0200005438.mm.2	Helz2	0.00106199	0.0331682	24	2	0.441942
TC0400001047.mm.2	Pde4b	0.00106199	0.0331682	24	6	0.707107
TC0500002760.mm.2	Scarb2	0.00106199	0.0331682	24	12	0.254558
TC0600003599.mm.2	Gm11128	0.00106199	0.0331682	24	20	0.770746
TC0800002470.mm.2	Smim7	0.00106199	0.0331682	24	10	0.26163
TC0900001236.mm.2	Copb2	0.00106199	0.0331682	24	8	0.28461
TC0900002038.mm.2	Ei24	0.00106199	0.0331682	24	2	0.180312
TC1300000278.mm.2	BC005537	0.00106199	0.0331682	24	16	0.279307
TC1400000910.mm.2	Pinx1	0.00106199	0.0331682	24	20	0.579828
TC1500001511.mm.2	Ext1	0.00106199	0.0331682	24	12	0.22981
TC1600001006.mm.2	Ifngr2	0.00106199	0.0331682	24	8	0.533866
TC1700000535.mm.2	Pde9a	0.00106199	0.0331682	24	22	0.928078
TC1700001132.mm.2	Lpin2	0.00106199	0.0331682	24	10	0.537401
TC1800000816.mm.2	Smad2	0.00106199	0.0331682	24	10	0.325269
TC0100003449.mm.2	Mpzl1	0.00118882	0.0354349	24	0	0.770746
TC0100003725.mm.2	Mia3	0.00118882	0.0354349	24	12	0.157331
TC0300001719.mm.2	Naaladl2	0.00118882	0.0354349	24	14	0.601041
TC0300002815.mm.2	Palmd	0.00118882	0.0354349	24	8	0.563918
TC0500001302.mm.2	Fbxo21	0.00118882	0.0354349	24	8	1.02177
TC0500001337.mm.2	Sds	0.00118882	0.0354349	24	14	0.505581
TC0500002688.mm.2	Ugt2b34	0.00118882	0.0354349	24	18	0.268701
TC0600001448.mm.2	Nop2	0.00118882	0.0354349	24	16	0.753069
TC0600001810.mm.2	Pdk4	0.00118882	0.0354349	24	0	1.15082
TC0600003020.mm.2	Erc1	0.00118882	0.0354349	24	18	0.307591
TC0800002144.mm.2	Klkb1; Cyp4v3	0.00118882	0.0354349	24	8	0.30052
TC0900000659.mm.2	Idh3a	0.00118882	0.0354349	24	16	0.392444
TC0900001099.mm.2	Sh3bgrl2	0.00118882	0.0354349	24	10	0.431335
TC1000002487.mm.2	Tmem259	0.00118882	0.0354349	24	8	0.272236
TC1100000900.mm.2	Per1	0.00118882	0.0354349	24	12	1.21799
TC1200000502.mm.2	Mia2	0.00118882	0.0354349	24	12	0.325269
TC1200002272.mm.2	Serpina6	0.00118882	0.0354349	24	14	0.480833
TC1300002013.mm.2	Nfil3	0.00118882	0.0354349	24	22	1.08718
TC1400002490.mm.2	Naa16	0.00118882	0.0354349	24	16	0.39598
TC1700002573.mm.2	Atl2	0.00118882	0.0354349	24	16	0.265165
TC1900001085.mm.2	Stxbp3-ps	0.00118882	0.0354349	24	6	0.321734
TC1900001390.mm.2	Sgms1	0.00118882	0.0354349	24	10	0.62579
TC0100002950.mm.2	Epb41l5	0.00134631	0.0382303	24	10	0.350018
TC0200002872.mm.2	Optn	0.00134631	0.0382303	24	12	0.291682
TC0300003077.mm.2	Sh3glb1	0.00134631	0.0382303	24	12	0.215668
TC0400004135.mm.2	Rer1	0.00134631	0.0382303	24	14	0.424264
TC0500001522.mm.2	Tpst1	0.00134631	0.0382303	24	18	0.328805
TC0500002284.mm.2	Slc2a9	0.00134631	0.0382303	24	12	0.512652
TC0600002484.mm.2	Usp39	0.00134631	0.0382303	24	16	0.360624
TC0700004148.mm.2	Sox6	0.00134631	0.0382303	24	8	0.335876
TC0800001635.mm.2	Elavl1	0.00134631	0.0382303	24	4	0.282843
TC0X00001634.mm.2	Phka2	0.00134631	0.0382303	24	6	0.438406
TC1000001640.mm.2	Olfr784	0.00134631	0.0382303	24	2	0.311127
TC1100000674.mm.2	Larp1	0.00134631	0.0382303	24	2	0.259862
TC1100001133.mm.2	Myo18a	0.00134631	0.0382303	24	8	0.346482
TC1100003269.mm.2	Taok1	0.00134631	0.0382303	24	8	0.19799
TC1400000851.mm.2	Spata13	0.00134631	0.0382303	24	6	0.500278
TC1400002343.mm.2	Bmp1	0.00134631	0.0382303	24	20	0.321734
TC1500000408.mm.2	Fam83a	0.00134631	0.0382303	24	4	0.452548
TC0100002305.mm.2	Nabp1	0.00150379	0.0408229	24	10	0.581595
TC0100003422.mm.2	Atp1b1	0.00150379	0.0408229	24	12	0.367696
TC0100003874.mm.2	Ankrd23	0.00150379	0.0408229	24	22	0.339411
TC0200004543.mm.2	Trpm7	0.00150379	0.0408229	24	10	0.449013
TC0200005331.mm.2	Gm14399	0.00150379	0.0408229	24	16	0.401283
TC0300002828.mm.2	Ptbp2	0.00150379	0.0408229	24	6	0.468458
TC0400000662.mm.2	Snx30	0.00150379	0.0408229	24	8	0.53033
TC0500002940.mm.2	Tmed5	0.00150379	0.0408229	24	12	0.268701
TC0500003632.mm.2	Slc46a3	0.00150379	0.0408229	24	16	0.857367
TC0600000565.mm.2	Gimap9	0.00150379	0.0408229	24	20	0.694732
TC0600001317.mm.2	Gm7292	0.00150379	0.0408229	24	4	0.296985
TC0600001375.mm.2	Gm10319	0.00150379	0.0408229	24	2	0.311127
TC0800002142.mm.2	F11	0.00150379	0.0408229	24	6	0.494975
TC0900003064.mm.2	Wdr6	0.00150379	0.0408229	24	8	0.441942
TC1100003478.mm.2	Rad51c	0.00150379	0.0408229	24	20	0.989949
TC1100003787.mm.2	Stat5b	0.00150379	0.0408229	24	2	0.445477
TC1200001874.mm.2	L2hgdh	0.00150379	0.0408229	24	16	0.399515
TC1400001315.mm.2	Farp1	0.00150379	0.0408229	24	10	0.399515
TC1500000821.mm.2	Ppara	0.00150379	0.0408229	24	10	0.654074
TC1700002562.mm.2	Prkd3	0.00150379	0.0408229	24	6	0.583363
TC1900000409.mm.2	Smarca2	0.00150379	0.0408229	24	14	0.608112
TC1900001163.mm.2	Dtx4	0.00150379	0.0408229	24	2	0.507349
TC0100002025.mm.2	Gm2710; Gm10075	0.0016984	0.0444747	24	14	0.127279
TC0200002056.mm.2	Plcb1	0.0016984	0.0444747	24	12	0.251023
TC0200004481.mm.2	Zscan29	0.0016984	0.0444747	24	16	0.30052
TC0400001930.mm.2	Mtor	0.0016984	0.0444747	24	8	0.59397
TC0500002059.mm.2	Pus7	0.0016984	0.0444747	24	18	0.583363
TC0500003198.mm.2	Sh2b3	0.0016984	0.0444747	24	14	0.263397
TC1000002658.mm.2	Slc17a8	0.0016984	0.0444747	24	20	0.565685
TC1100000625.mm.2	Fnip1	0.0016984	0.0444747	24	8	0.639932
TC1100001578.mm.2	Psmd3	0.0016984	0.0444747	24	8	0.311127
TC1200000600.mm.2	Actr10	0.0016984	0.0444747	24	12	0.173241
TC1200001253.mm.2	Aspg	0.0016984	0.0444747	24	8	0.376534
TC1300002538.mm.2	Marveld2	0.0016984	0.0444747	24	4	0.424264
TC1400001537.mm.2	Anxa7	0.0016984	0.0444747	24	12	0.33234
TC1500000388.mm.2	Mal2	0.0016984	0.0444747	24	20	0.60988
TC1500000644.mm.2	Mpst	0.0016984	0.0444747	24	20	0.456084
TC1500001090.mm.2	Soat2	0.0016984	0.0444747	24	6	0.624022
TC1600000150.mm.2	Mkl2	0.0016984	0.0444747	24	0	0.403051
TC1600000564.mm.2	Igsf11	0.0016984	0.0444747	24	4	0.399515
TC1900000162.mm.2	Ubxn1	0.0016984	0.0444747	24	4	0.339411
TC0100002764.mm.2	Ngef	0.001893	0.0473912	24	12	0.279307
TC0100003838.mm.2	G0s2	0.001893	0.0473912	24	18	2.07713
TC0400000659.mm.2	Hsdl2	0.001893	0.0473912	24	22	0.311127
TC0400002568.mm.2	Zbtb5	0.001893	0.0473912	24	18	0.286378
TC0500000532.mm.2	Pi4k2b	0.001893	0.0473912	24	16	0.480833
TC0500000647.mm.2	Tmem33	0.001893	0.0473912	24	18	0.275772
TC0600001203.mm.2	Bhlhe40	0.001893	0.0473912	24	14	0.781353
TC0600002543.mm.2	Mrpl19	0.001893	0.0473912	24	18	0.279307
TC0900001459.mm.2	Scap	0.001893	0.0473912	24	6	0.33234
TC1100001706.mm.2	Hexim1	0.001893	0.0473912	24	20	0.470226
TC1100002046.mm.2	Hmga1-rs1	0.001893	0.0473912	24	10	0.445477
TC1300000958.mm.2	Arrdc3	0.001893	0.0473912	24	8	1.0253
TC1300001020.mm.2	Ssbp2	0.001893	0.0473912	24	16	0.533866
TC1600002118.mm.2	Pigp	0.001893	0.0473912	24	12	0.318198
TC1800000200.mm.2	Mocos	0.001893	0.0473912	24	2	0.258094
TC0100000171.mm.2	Lmbrd1	0.00213236	0.0512458	24	10	0.176777
TC0100002772.mm.2	A730008H23Rik; Hjurp; 6430706D22Rik	0.00213236	0.0512458	24	10	0.512652
TC0200002279.mm.2	Tbc1d20	0.00213236	0.0512458	24	8	0.463155
TC0400001641.mm.2	Paqr7	0.00213236	0.0512458	24	18	0.463155
TC0600000359.mm.2	Akr1d1	0.00213236	0.0512458	24	18	0.650538
TC0600003457.mm.2	Ergic2	0.00213236	0.0512458	24	12	0.371231
TC0800000542.mm.2	Irf2	0.00213236	0.0512458	24	8	0.350018
TC0900000204.mm.2	Ldlr	0.00213236	0.0512458	24	16	0.413657
TC0X00000973.mm.2	Gjb1	0.00213236	0.0512458	24	4	0.275772
TC0X00002825.mm.2	Magt1	0.00213236	0.0512458	24	20	0.392444
TC1000001621.mm.2	Mmp19	0.00213236	0.0512458	24	20	0.4278
TC1100001886.mm.2	Slc9a3r1	0.00213236	0.0512458	24	14	0.314663
TC1100003667.mm.2	Fbxl20	0.00213236	0.0512458	24	6	0.632861
TC1400001177.mm.2	Lmo7	0.00213236	0.0512458	24	12	0.318198
TC1400002336.mm.2	Slc39a14	0.00213236	0.0512458	24	10	0.505581
TC1500001920.mm.2	St13	0.00213236	0.0512458	24	18	0.339411
TC1600000249.mm.2	Cldn5	0.00213236	0.0512458	24	20	0.533866
TC0200004965.mm.2	Gss	0.00237171	0.0537959	24	8	0.258094
TC0200005476.mm.2	Nup35	0.00237171	0.0537959	24	18	0.572756
TC0400003200.mm.2	Pcsk9	0.00237171	0.0537959	24	14	0.523259
TC0500000689.mm.2	Dcun1d4	0.00237171	0.0537959	24	10	0.424264
TC0600001259.mm.2	Tatdn2	0.00237171	0.0537959	24	16	0.38007
TC0600002491.mm.2	Mat2a	0.00237171	0.0537959	24	16	0.39598
TC0600002494.mm.2	Elmod3	0.00237171	0.0537959	24	20	0.371231
TC0600002641.mm.2	Mxd1	0.00237171	0.0537959	24	6	0.449013
TC0800000538.mm.2	Acsl1	0.00237171	0.0537959	24	20	0.212132
TC0900000330.mm.2	Srpr	0.00237171	0.0537959	24	12	0.243952
TC0900001016.mm.2	Leo1	0.00237171	0.0537959	24	22	0.334108
TC0900001419.mm.2	Prkar2a	0.00237171	0.0537959	24	20	0.415425
TC0900001927.mm.2	Herpud2	0.00237171	0.0537959	24	4	0.169706
TC0900002676.mm.2	Mapk6	0.00237171	0.0537959	24	10	0.431335
TC1000000126.mm.2	Reps1	0.00237171	0.0537959	24	6	0.661145
TC1000002043.mm.2	Amd2; Amd1	0.00237171	0.0537959	24	16	0.809637
TC1000002541.mm.2	Nfic	0.00237171	0.0537959	24	18	0.449013
TC1100002062.mm.2	Narf	0.00237171	0.0537959	24	10	0.417193
TC1100002364.mm.2	Ahsa2	0.00237171	0.0537959	24	18	0.505581
TC1300001173.mm.2	Adamts6	0.00237171	0.0537959	24	8	0.684126
TC1400000248.mm.2	Anxa11	0.00237171	0.0537959	24	14	0.365928
TC1400000421.mm.2	1700024B05Rik	0.00237171	0.0537959	24	2	0.500278
TC1400001216.mm.2	Gm4663	0.00237171	0.0537959	24	2	0.19799
TC1600000538.mm.2	Lrrc58	0.00237171	0.0537959	24	20	0.413657
TC1600001378.mm.2	Tra2b	0.00237171	0.0537959	24	22	0.374767
TC1700000026.mm.2	Arid1b	0.00237171	0.0537959	24	2	0.311127
TC1700001465.mm.2	Unc93a; Gm9992	0.00237171	0.0537959	24	6	0.579828
TC0100001245.mm.2	Arl8a	0.00266475	0.0576177	24	6	0.463155
TC0100002214.mm.2	Rev1	0.00266475	0.0576177	24	12	0.390676
TC0100003603.mm.2	Grem2	0.00266475	0.0576177	24	10	0.837922
TC0200000509.mm.2	Gm13547	0.00266475	0.0576177	24	8	0.480833
TC0200000909.mm.2	44992	0.00266475	0.0576177	24	8	0.645235
TC0200003298.mm.2	Uck1	0.00266475	0.0576177	24	18	0.602809
TC0200004667.mm.2	Slc23a2	0.00266475	0.0576177	24	8	0.715946
TC0300000453.mm.2	Tsc22d2	0.00266475	0.0576177	24	10	0.367696
TC0300000457.mm.2	Eif2a	0.00266475	0.0576177	24	12	0.251023
TC0400002159.mm.2	Tox	0.00266475	0.0576177	24	10	0.440174
TC0400002755.mm.2	Susd1	0.00266475	0.0576177	24	12	0.374767
TC0500000547.mm.2	Stim2	0.00266475	0.0576177	24	14	0.350018
TC0500001576.mm.2	Tbl2	0.00266475	0.0576177	24	16	0.537401
TC0600000849.mm.2	Tmem150a	0.00266475	0.0576177	24	20	0.388909
TC0600003205.mm.2	Fkbp4	0.00266475	0.0576177	24	20	0.859135
TC0800001917.mm.2	Ddhd2	0.00266475	0.0576177	24	12	0.542704
TC0800003175.mm.2	Fam89a	0.00266475	0.0576177	24	22	0.36416
TC1100001051.mm.2	Tsr1	0.00266475	0.0576177	24	14	0.468458
TC1100003409.mm.2	Gm11437	0.00266475	0.0576177	24	22	0.586899
TC1300000460.mm.2	Gcnt2	0.00266475	0.0576177	24	8	0.657609
TC1300000543.mm.2	Rnf144b	0.00266475	0.0576177	24	22	0.452548
TC1500002346.mm.2	Plec	0.00266475	0.0576177	24	12	0.279307
TC1700001178.mm.2	Crim1	0.00266475	0.0576177	24	10	0.243952
TC1900000709.mm.2	As3mt	0.00266475	0.0576177	24	18	0.346482
TC0100000315.mm.2	Mrps9	0.00295778	0.0611551	24	10	0.212132
TC0100001522.mm.2	Adcy10	0.00295778	0.0611551	24	4	0.46669
TC0100003253.mm.2	Swt1	0.00295778	0.0611551	24	16	0.532098
TC0200002751.mm.2	Gm14322	0.00295778	0.0611551	24	18	0.517956
TC0200003436.mm.2	Scai	0.00295778	0.0611551	24	10	0.367696
TC0200004676.mm.2	Gpcpd1	0.00295778	0.0611551	24	10	0.997021
TC0200005339.mm.2	Gm14434; 0610010B08Rik; Gm4724	0.00295778	0.0611551	24	18	0.509117
TC0200005518.mm.2	Zfp512b	0.00295778	0.0611551	24	8	0.570989
TC0300000949.mm.2	Txnip	0.00295778	0.0611551	24	12	0.461387
TC0400002854.mm.2	Tle1	0.00295778	0.0611551	24	6	0.551543
TC0400003253.mm.2	Zfyve9	0.00295778	0.0611551	24	14	0.401283
TC0400003475.mm.2	Mfsd2a	0.00295778	0.0611551	24	16	1.78544
TC0500003615.mm.2	Usp12	0.00295778	0.0611551	24	16	0.233345
TC0600000676.mm.2	Avl9	0.00295778	0.0611551	24	4	0.374767
TC0600001450.mm.2	Mrpl51	0.00295778	0.0611551	24	14	0.212132
TC0600001917.mm.2	Tspan12	0.00295778	0.0611551	24	10	0.212132
TC0700000806.mm.2	Josd2; Mir7052	0.00295778	0.0611551	24	22	0.406586
TC0700003448.mm.2	Lrrc28	0.00295778	0.0611551	24	16	0.703571
TC0800001682.mm.2	Lig4	0.00295778	0.0611551	24	16	0.537401
TC0900000793.mm.2	Cln6	0.00295778	0.0611551	24	8	0.814941
TC1000000030.mm.2	Esr1	0.00295778	0.0611551	24	16	0.512652
TC1000000752.mm.2	Slc19a1	0.00295778	0.0611551	24	12	0.516188
TC1000001480.mm.2	Llph	0.00295778	0.0611551	24	16	0.431335
TC1000002660.mm.2	Actr6	0.00295778	0.0611551	24	16	0.479065
TC1100000975.mm.2	Mis12	0.00295778	0.0611551	24	14	0.622254
TC1100002579.mm.2	Ublcp1	0.00295778	0.0611551	24	16	0.289914
TC1100002862.mm.2	Flcn	0.00295778	0.0611551	24	8	1.48492
TC1200001813.mm.2	Sec23a	0.00295778	0.0611551	24	12	0.155563
TC1400002132.mm.2	Zmym5	0.00295778	0.0611551	24	8	0.346482
TC1500001403.mm.2	Ubr5	0.00295778	0.0611551	24	12	0.242184
TC1800001478.mm.2	Lman1	0.00295778	0.0611551	24	16	0.311127
TC0100001855.mm.2	Lpgat1	0.00331494	0.0658421	24	16	0.353553
TC0100002411.mm.2	Wdr12	0.00331494	0.0658421	24	16	0.388909
TC0100003323.mm.2	Ralgps2	0.00331494	0.0658421	24	8	0.385373
TC0200000585.mm.2	Fam102a	0.00331494	0.0658421	24	14	0.661145
TC0200002990.mm.2	Hacd1	0.00331494	0.0658421	24	18	0.275772
TC0200004896.mm.2	Trib3	0.00331494	0.0658421	24	8	0.767211
TC0200005023.mm.2	Blcap	0.00331494	0.0658421	24	0	0.318198
TC0200005328.mm.2	Gm14393	0.00331494	0.0658421	24	16	0.376534
TC0400001974.mm.2	Eno1; Eno1b	0.00331494	0.0658421	24	18	0.208597
TC0400002271.mm.2	Wwp1	0.00331494	0.0658421	24	14	0.282843
TC0500002676.mm.2	Uba6	0.00331494	0.0658421	24	20	0.360624
TC0700001580.mm.2	Olfml1	0.00331494	0.0658421	24	12	0.445477
TC0800001003.mm.2	Lonp2	0.00331494	0.0658421	24	4	0.224506
TC0800001106.mm.2	Herpud1	0.00331494	0.0658421	24	12	0.464923
TC0800001213.mm.2	Elmo3	0.00331494	0.0658421	24	8	0.410122
TC0X00002433.mm.2	Bcap31	0.00331494	0.0658421	24	18	0.137886
TC0Y00000212.mm.2	Sly	0.00331494	0.0658421	24	4	0.487904
TC1000001555.mm.2	Dctn2	0.00331494	0.0658421	24	10	0.199758
TC1100002134.mm.2	Znrf3	0.00331494	0.0658421	24	8	0.500278
TC1100003593.mm.2	Ngfr	0.00331494	0.0658421	24	2	0.265165
TC1200000789.mm.2	Gm29361; Rbm25	0.00331494	0.0658421	24	14	0.304056
TC1400001436.mm.2	Pdhb	0.00331494	0.0658421	24	12	0.339411
TC1400001898.mm.2	Ero1l	0.00331494	0.0658421	24	16	0.523259
TC0100002600.mm.2	Cnppd1	0.00367209	0.0696349	24	8	0.685894
TC0200002367.mm.2	Acss2	0.00367209	0.0696349	24	22	0.403051
TC0200002731.mm.2	Gm2026	0.00367209	0.0696349	24	16	0.215668
TC0200005344.mm.2	Gm8898; Gm14431	0.00367209	0.0696349	24	16	0.360624
TC0400000108.mm.2	Rbm12b1	0.00367209	0.0696349	24	22	0.334108
TC0400000442.mm.2	Rgp1	0.00367209	0.0696349	24	10	0.321734
TC0400002638.mm.2	Aldob	0.00367209	0.0696349	24	16	0.0919239
TC0400004191.mm.2	Slc6a9	0.00367209	0.0696349	24	12	0.39598
TC0500001512.mm.2	Cct6a; Snora15	0.00367209	0.0696349	24	16	0.240416
TC0700003790.mm.2	Uvrag	0.00367209	0.0696349	24	12	0.289914
TC0800000017.mm.2	Stxbp2	0.00367209	0.0696349	24	10	0.208597
TC0800000482.mm.2	Slc7a2	0.00367209	0.0696349	24	8	0.786656
TC0800002300.mm.2	Palld	0.00367209	0.0696349	24	20	1.06596
TC0900002218.mm.2	Apoc3	0.00367209	0.0696349	24	0	0.137886
TC1000000536.mm.2	Gm10322	0.00367209	0.0696349	24	2	0.494975
TC1000001183.mm.2	Btg1	0.00367209	0.0696349	24	0	0.657609
TC1000002003.mm.2	Amd2	0.00367209	0.0696349	24	12	0.629325
TC1100004227.mm.2	Stra13	0.00367209	0.0696349	24	20	0.222739
TC1200000800.mm.2	Acot3	0.00367209	0.0696349	24	16	1.51851
TC1300001348.mm.2	4833420G17Rik	0.00367209	0.0696349	24	8	0.374767
TC1400002023.mm.2	Hnrnpc	0.00367209	0.0696349	24	20	0.357089
TC1700001400.mm.2	Gm9992	0.00367209	0.0696349	24	6	0.816708
TC1800000098.mm.2	Riok3	0.00367209	0.0696349	24	14	0.226274
TC1800001153.mm.2	Brd8	0.00367209	0.0696349	24	4	0.339411
TC1900001109.mm.2	Tkfc	0.00367209	0.0696349	24	14	0.445477
TC1900001588.mm.2	Mgea5	0.00367209	0.0696349	24	6	0.408354
TSUnmapped00000042.mm.2	E2f3	0.00367209	0.0696349	24	10	0.388909
TC0100000055.mm.2	Prex2	0.00410548	0.0754688	24	14	0.459619
TC0100002353.mm.2	Sf3b1	0.00410548	0.0754688	24	10	0.266933
TC0200002755.mm.2	Etohi1	0.00410548	0.0754688	24	16	0.418961
TC0300002257.mm.2	Fam160a1	0.00410548	0.0754688	24	4	0.494975
TC0300002836.mm.2	Rwdd3	0.00410548	0.0754688	24	10	0.438406
TC0500001842.mm.2	Uspl1	0.00410548	0.0754688	24	18	0.551543
TC0500002827.mm.2	Hnrnpd	0.00410548	0.0754688	24	12	0.49851
TC0500003097.mm.2	Cox6a1	0.00410548	0.0754688	24	0	0.183848
TC0500003728.mm.2	D5Ertd579e	0.00410548	0.0754688	24	14	0.519723
TC0600000362.mm.2	Trim24	0.00410548	0.0754688	24	12	0.426032
TC0600003475.mm.2	Dennd5b	0.00410548	0.0754688	24	10	0.335876
TC0700000732.mm.2	2610021A01Rik	0.00410548	0.0754688	24	16	0.371231
TC0700003406.mm.2	Klf13	0.00410548	0.0754688	24	12	0.36416
TC0900003066.mm.2	Arih2	0.00410548	0.0754688	24	10	0.339411
TC1100000967.mm.2	Rabep1	0.00410548	0.0754688	24	0	0.30052
TC1100003898.mm.2	Cdc27	0.00410548	0.0754688	24	10	0.219203
TC1200002434.mm.2	Akt1	0.00410548	0.0754688	24	12	0.401283
TC1500000725.mm.2	Aco2	0.00410548	0.0754688	24	14	0.509117
TC1500001127.mm.2	Hnrnpa1; Gm10052	0.00410548	0.0754688	24	8	0.321734
TC1600000958.mm.2	Bach1	0.00410548	0.0754688	24	8	0.523259
TC1600002094.mm.2	Rcan1	0.00410548	0.0754688	24	16	1.11369
TC1600002178.mm.2	Litaf	0.00410548	0.0754688	24	2	0.357089
TC0100003320.mm.2	Tor3a	0.00453887	0.0796759	24	0	0.502046
TC0100003351.mm.2	Cacybp	0.00453887	0.0796759	24	18	0.601041
TC0300000221.mm.2	Pik3ca	0.00453887	0.0796759	24	10	0.199758
TC0300000771.mm.2	Ube2q1	0.00453887	0.0796759	24	10	0.293449
TC0400002713.mm.2	Epb41l4b	0.00453887	0.0796759	24	10	0.318198
TC0400002873.mm.2	Tmem261	0.00453887	0.0796759	24	20	0.19799
TC0500001570.mm.2	Cldn3	0.00453887	0.0796759	24	0	0.325269
TC0500002695.mm.2	Ugt2a3	0.00453887	0.0796759	24	16	0.268701
TC0600000609.mm.2	Snx10	0.00453887	0.0796759	24	12	0.563918
TC0700002628.mm.2	Erf	0.00453887	0.0796759	24	8	0.456084
TC0800002107.mm.2	Cnot7	0.00453887	0.0796759	24	8	0.413657
TC0900000132.mm.2	Chordc1	0.00453887	0.0796759	24	18	0.850296
TC0X00002393.mm.2	BC023829	0.00453887	0.0796759	24	16	0.459619
TC1000000422.mm.2	Prep	0.00453887	0.0796759	24	14	0.318198
TC1000000661.mm.2	Ank3	0.00453887	0.0796759	24	10	0.777817
TC1000001895.mm.2	Enpp3	0.00453887	0.0796759	24	4	0.548008
TC1000002794.mm.2	Tmtc2	0.00453887	0.0796759	24	12	0.526795
TC1100001550.mm.2	Lasp1	0.00453887	0.0796759	24	2	0.553311
TC1300002553.mm.2	Pik3r1	0.00453887	0.0796759	24	14	0.558614
TC1400000810.mm.2	Mphosph8	0.00453887	0.0796759	24	18	0.307591
TC1400001438.mm.2	Acox2	0.00453887	0.0796759	24	2	0.388909
TC1500001102.mm.2	Pcbp2	0.00453887	0.0796759	24	10	0.304056
TC1500002010.mm.2	Celsr1	0.00453887	0.0796759	24	20	0.572756
TC1600000266.mm.2	Klhl24	0.00453887	0.0796759	24	8	0.869741
TC1600001557.mm.2	Dtx3l	0.00453887	0.0796759	24	10	0.148492
TC1900001630.mm.2	Sh3pxd2a	0.00453887	0.0796759	24	2	0.540937
TC0100002601.mm.2	Abcb6	0.0050625	0.085165	24	16	0.4278
TC0100003155.mm.2	Nr5a2	0.0050625	0.085165	24	4	0.325269
TC0200000587.mm.2	St6galnac6; St6galnac4	0.0050625	0.085165	24	22	0.540937
TC0200003815.mm.2	Zfp385b	0.0050625	0.085165	24	10	0.275772
TC0300000494.mm.2	Arhgef26	0.0050625	0.085165	24	10	0.473762
TC0300000853.mm.2	S100a10	0.0050625	0.085165	24	2	0.567453
TC0300002752.mm.2	Stxbp3	0.0050625	0.085165	24	4	0.219203
TC0400001307.mm.2	Elovl1	0.0050625	0.085165	24	20	0.282843
TC0400001738.mm.2	Tmco4	0.0050625	0.085165	24	10	0.314663
TC0500000837.mm.2	5830473C10Rik	0.0050625	0.085165	24	6	0.39598
TC0500001531.mm.2	Caln1	0.0050625	0.085165	24	14	0.325269
TC0600001672.mm.2	Slco1b2	0.0050625	0.085165	24	12	0.256326
TC0700001669.mm.2	Pde3b	0.0050625	0.085165	24	16	0.305824
TC0800001110.mm.2	Nlrc5; Mir7072	0.0050625	0.085165	24	8	0.473762
TC0900001489.mm.2	Dclk3	0.0050625	0.085165	24	16	0.698268
TC0900003119.mm.2	Tmie	0.0050625	0.085165	24	22	0.883883
TC0X00001797.mm.2	Rbm3	0.0050625	0.085165	24	14	0.367696
TC1100001681.mm.2	Nags	0.0050625	0.085165	24	22	0.392444
TC1100002715.mm.2	Tcf7	0.0050625	0.085165	24	8	0.247487
TC1300000050.mm.2	Larp4b	0.0050625	0.085165	24	10	0.274004
TC1300000070.mm.2	Heatr1	0.0050625	0.085165	24	16	0.565685
TC1300001374.mm.2	Net1	0.0050625	0.085165	24	0	0.353553
TC1300001382.mm.2	Akr1c20	0.0050625	0.085165	24	18	0.367696
TC1400000246.mm.2	Ppif	0.0050625	0.085165	24	14	0.523259
TC1800001307.mm.2	Cdo1	0.0050625	0.085165	24	4	0.296985
TC0100000456.mm.2	Nop58	0.00558613	0.0893057	24	16	0.523259
TC0100001786.mm.2	Bpnt1	0.00558613	0.0893057	24	20	0.251023
TC0200001624.mm.2	Bdnf	0.00558613	0.0893057	24	14	0.604576
TC0200002359.mm.2	Itch	0.00558613	0.0893057	24	14	0.226274
TC0200002748.mm.2	Gm14420	0.00558613	0.0893057	24	16	0.452548
TC0200005186.mm.2	B4galt5	0.00558613	0.0893057	24	12	0.935149
TC0300000623.mm.2	Ppid	0.00558613	0.0893057	24	18	0.540937
TC0300001315.mm.2	Casp6	0.00558613	0.0893057	24	8	0.509117
TC0400000963.mm.2	Hook1	0.00558613	0.0893057	24	12	0.16617
TC0400001312.mm.2	Ebna1bp2; D4Ertd617e	0.00558613	0.0893057	24	16	0.339411
TC0400001975.mm.2	Rere	0.00558613	0.0893057	24	10	0.33234
TC0400002576.mm.2	Exosc3	0.00558613	0.0893057	24	20	0.137886
TC0400002729.mm.2	D630039A03Rik	0.00558613	0.0893057	24	6	0.77605
TC0400003760.mm.2	Srrm1	0.00558613	0.0893057	24	8	0.155563
TC0400003862.mm.2	Arhgef10l	0.00558613	0.0893057	24	6	0.36416
TC0500001769.mm.2	Zfp655	0.00558613	0.0893057	24	6	0.355321
TC0500003312.mm.2	Chchd2	0.00558613	0.0893057	24	22	0.169706
TC0700000896.mm.2	Nav2	0.00558613	0.0893057	24	6	0.703571
TC0700001709.mm.2	Acsm5	0.00558613	0.0893057	24	10	0.275772
TC0800000259.mm.2	Defb1	0.00558613	0.0893057	24	2	0.484368
TC0900000609.mm.2	Ppp2r1b	0.00558613	0.0893057	24	4	0.226274
TC0900000692.mm.2	Ptpn9	0.00558613	0.0893057	24	0	0.551543
TC0900001210.mm.2	Tfdp2	0.00558613	0.0893057	24	8	0.367696
TC0X00000216.mm.2	Araf	0.00558613	0.0893057	24	8	0.268701
TC0Y00000235.mm.2	Ddx3y	0.00558613	0.0893057	24	8	0.26163
TC1000003215.mm.2	Sumo3	0.00558613	0.0893057	24	2	0.438406
TC1100003106.mm.2	Slc25a11	0.00558613	0.0893057	24	16	0.512652
TC1200000744.mm.2	Susd6	0.00558613	0.0893057	24	8	0.39598
TC1200001663.mm.2	Ifrd1	0.00558613	0.0893057	24	12	0.422496
TC1200001816.mm.2	Fbxo33	0.00558613	0.0893057	24	16	0.512652
TC1300001789.mm.2	Pxdc1	0.00558613	0.0893057	24	0	0.703571
TC1500001996.mm.2	5031439G07Rik; Mir1249	0.00558613	0.0893057	24	10	0.346482
TC1600001373.mm.2	Tmem41a	0.00558613	0.0893057	24	14	0.615183
TC1700001805.mm.2	Glo1	0.00558613	0.0893057	24	2	0.381838
TC0100000027.mm.2	Pcmtd1	0.00621614	0.0959246	24	12	0.169706
TC0200000459.mm.2	Surf2	0.00621614	0.0959246	24	16	0.360624
TC0200002749.mm.2	Gm14403	0.00621614	0.0959246	24	14	0.685894
TC0200005373.mm.2	Gm14325	0.00621614	0.0959246	24	16	0.434871
TC0300002728.mm.2	Gstm4	0.00621614	0.0959246	24	4	0.30052
TC0500002650.mm.2	Noa1	0.00621614	0.0959246	24	16	0.4278
TC0600002027.mm.2	Chchd3	0.00621614	0.0959246	24	18	0.0989949
TC0600002385.mm.2	Gprin3	0.00621614	0.0959246	24	8	0.422496
TC0600002567.mm.2	Tet3	0.00621614	0.0959246	24	6	0.254558
TC1100003111.mm.2	Inca1	0.00621614	0.0959246	24	4	0.581595
TC1100003447.mm.2	Rps6kb1	0.00621614	0.0959246	24	16	0.344715
TC1200000626.mm.2	Ppm1a	0.00621614	0.0959246	24	10	0.22981
TC1200000751.mm.2	Smoc1	0.00621614	0.0959246	24	10	0.268701
TC1200001938.mm.2	Wdr89; Rplp2-ps1	0.00621614	0.0959246	24	22	0.360624
TC1300000763.mm.2	Mir23b; Mir27b; Mir24-1; 2010111I01Rik	0.00621614	0.0959246	24	12	0.226274
TC1400001105.mm.2	Elf1	0.00621614	0.0959246	24	6	0.268701
TC1600000447.mm.2	Tfrc	0.00621614	0.0959246	24	20	0.737159
TC1800000063.mm.2	Colec12	0.00621614	0.0959246	24	20	0.162635
TC0200004140.mm.2	Cry2	0.00684614	0.100746	24	12	0.452548
TC0200004164.mm.2	Accs	0.00684614	0.100746	24	4	0.503814
TC0200004940.mm.2	Snta1	0.00684614	0.100746	24	16	0.219203
TC0200005349.mm.2	Gm14308	0.00684614	0.100746	24	18	0.434871
TC0200005365.mm.2	Gm14418	0.00684614	0.100746	24	18	0.565685
TC0300000306.mm.2	Slc25a31	0.00684614	0.100746	24	2	0.494975
TC0400000654.mm.2	Ugcg	0.00684614	0.100746	24	8	0.491439
TC0700000663.mm.2	Ankrd27	0.00684614	0.100746	24	10	0.268701
TC0700000867.mm.2	Kdelr1	0.00684614	0.100746	24	8	0.206829
TC0700000978.mm.2	Mtmr10	0.00684614	0.100746	24	14	0.381838
TC0700003908.mm.2	Hbb-bt; Hbb-b2	0.00684614	0.100746	24	20	0.982878
TC0800000511.mm.2	Mtnr1a	0.00684614	0.100746	24	2	0.500278
TC0800001493.mm.2	Cdt1	0.00684614	0.100746	24	6	0.539169
TC1000000056.mm.2	Zc3h12d	0.00684614	0.100746	24	2	0.357089
TC1000003169.mm.2	Mettl7b	0.00684614	0.100746	24	16	0.272236
TC1100000238.mm.2	Xpo1	0.00684614	0.100746	24	16	0.355321
TC1100001095.mm.2	Fam57a	0.00684614	0.100746	24	20	0.417193
TC1100001183.mm.2	Rab11fip4	0.00684614	0.100746	24	2	0.298753
TC1200001715.mm.2	Strn3	0.00684614	0.100746	24	16	0.183848
TC1400000172.mm.2	Fut11	0.00684614	0.100746	24	16	0.378302
TC1500002056.mm.2	Arsa	0.00684614	0.100746	24	8	0.645235
TC1600001011.mm.2	Itsn1	0.00684614	0.100746	24	2	0.319966
TC1700002420.mm.2	Ankrd12	0.00684614	0.100746	24	14	0.406586
TC1700002430.mm.2	Gm10495	0.00684614	0.100746	24	16	0.113137
TC1800001429.mm.2	Grpel2	0.00684614	0.100746	24	8	0.470226
TC1800001461.mm.2	Fech	0.00684614	0.100746	24	12	0.19799
TC1900001512.mm.2	Rrp12	0.00684614	0.100746	24	18	0.717713
TC1900001705.mm.2	Dclre1a	0.00684614	0.100746	24	14	0.390676
TC0100000829.mm.2	Dgkd	0.007601	0.107577	24	10	0.438406
TC0200001049.mm.2	Rapgef4	0.007601	0.107577	24	8	0.811405
TC0200003264.mm.2	D2Wsu81e	0.007601	0.107577	24	18	0.183848
TC0200004269.mm.2	Elp4	0.007601	0.107577	24	22	0.254558
TC0200005383.mm.2	Zfp931	0.007601	0.107577	24	16	0.367696
TC0300000500.mm.2	Mme	0.007601	0.107577	24	18	0.519723
TC0300001530.mm.2	Usp33	0.007601	0.107577	24	16	0.318198
TC0300003194.mm.2	Cth	0.007601	0.107577	24	0	0.403051
TC0600000182.mm.2	Cped1	0.007601	0.107577	24	12	0.215668
TC0700000551.mm.2	Gm5113	0.007601	0.107577	24	18	0.335876
TC0700000818.mm.2	Gm21948; Il4i1; Nup62	0.007601	0.107577	24	4	0.258094
TC0900001005.mm.2	Fam214a	0.007601	0.107577	24	16	0.542704
TC0900001042.mm.2	Elovl5	0.007601	0.107577	24	2	0.431335
TC0900001578.mm.2	Xylb	0.007601	0.107577	24	10	0.353553
TC1000000534.mm.2	Pla2g12b	0.007601	0.107577	24	0	0.360624
TC1100002871.mm.2	Tom1l2	0.007601	0.107577	24	8	0.335876
TC1100002894.mm.2	Flii	0.007601	0.107577	24	8	0.286378
TC1300002436.mm.2	Bhmt	0.007601	0.107577	24	0	0.53033
TC1500001658.mm.2	St3gal1	0.007601	0.107577	24	0	0.493207
TC1500002142.mm.2	Slc38a2	0.007601	0.107577	24	10	0.456084
TC1600000952.mm.2	N6amt1	0.007601	0.107577	24	6	0.30052
TC1700002775.mm.2	Zfp414	0.007601	0.107577	24	6	0.620486
TC1900000517.mm.2	Pcgf5	0.007601	0.107577	24	12	0.265165
TC0100002963.mm.2	Tmem37	0.00835585	0.113974	24	18	0.383605
TC0200003763.mm.2	Atf2	0.00835585	0.113974	24	10	0.120208
TC0200004545.mm.2	Sppl2a	0.00835585	0.113974	24	12	0.176777
TC0200005145.mm.2	Slc35c2	0.00835585	0.113974	24	10	0.321734
TC0200005350.mm.2	Gm14308	0.00835585	0.113974	24	18	0.473762
TC0300000210.mm.2	Skil	0.00835585	0.113974	24	22	0.424264
TC0300002802.mm.2	Vcam1	0.00835585	0.113974	24	14	0.374767
TC0400002151.mm.2	Cyp7a1	0.00835585	0.113974	24	16	0.922774
TC0500001596.mm.2	Upk3bl	0.00835585	0.113974	24	8	0.328805
TC0700002057.mm.2	Ap2a2	0.00835585	0.113974	24	0	0.311127
TC0700004659.mm.2	Rnf141	0.00835585	0.113974	24	2	0.240416
TC0900001486.mm.2	Epm2aip1	0.00835585	0.113974	24	16	0.339411
TC0900003199.mm.2	Tgfbr2	0.00835585	0.113974	24	14	0.293449
TC0X00000064.mm.2	Wdr45	0.00835585	0.113974	24	10	0.201525
TC1000000842.mm.2	Midn	0.00835585	0.113974	24	6	0.622254
TC1000001282.mm.2	E2f7	0.00835585	0.113974	24	0	0.314663
TC1000002467.mm.2	Plpp2	0.00835585	0.113974	24	12	0.318198
TC1100004123.mm.2	Cygb	0.00835585	0.113974	24	10	0.353553
TC1200001118.mm.2	Slc25a47	0.00835585	0.113974	24	8	0.919239
TC1200001768.mm.2	Nfkbia	0.00835585	0.113974	24	10	0.558614
TC1200002389.mm.2	Hsp90aa1	0.00835585	0.113974	24	20	1.14728
TC1400000281.mm.2	Erc2	0.00835585	0.113974	24	2	0.233345
TC1400001783.mm.2	Tspan14	0.00835585	0.113974	24	0	0.403051
TC1500001136.mm.2	Ghr	0.00835585	0.113974	24	14	0.249255
TC1700001145.mm.2	Ypel5	0.00835585	0.113974	24	10	0.293449
TC1800000259.mm.2	Ercc3	0.00835585	0.113974	24	14	0.247487
TC0100001955.mm.2	Arfgef1	0.00925663	0.121773	24	12	0.16617
TC0100003304.mm.2	Xpr1	0.00925663	0.121773	24	10	0.240416
TC0200000477.mm.2	Rxra	0.00925663	0.121773	24	10	0.268701
TC0600001366.mm.2	Pex26	0.00925663	0.121773	24	14	0.544472
TC0600001530.mm.2	Clec2d	0.00925663	0.121773	24	16	0.39598
TC0600002904.mm.2	Srgap3	0.00925663	0.121773	24	0	0.678823
TC0800000975.mm.2	Hook2	0.00925663	0.121773	24	10	0.392444
TC1000000693.mm.2	Zwint	0.00925663	0.121773	24	10	0.190919
TC1000000919.mm.2	AU041133	0.00925663	0.121773	24	14	0.49851
TC1000001542.mm.2	Ctdsp2; Mir26a-2; Mir546	0.00925663	0.121773	24	6	0.675287
TC1000003090.mm.2	Xrcc6bp1	0.00925663	0.121773	24	14	0.544472
TC1000003105.mm.2	Pip4k2c	0.00925663	0.121773	24	8	0.219203
TC1000003158.mm.2	Suox	0.00925663	0.121773	24	22	0.258094
TC1200000679.mm.2	Hspa2	0.00925663	0.121773	24	16	0.304056
TC1200002011.mm.2	Slc10a1	0.00925663	0.121773	24	10	0.254558
TC1600001961.mm.2	Mrpl39	0.00925663	0.121773	24	10	0.160867
TC1900000921.mm.2	Rhod	0.00925663	0.121773	24	2	0.431335
TC1900000999.mm.2	Mrpl49	0.00925663	0.121773	24	18	0.251023
TC0100001859.mm.2	Slc30a1	0.0101574	0.129036	24	16	0.268701
TC0200003177.mm.2	C330006A16Rik	0.0101574	0.129036	24	22	0.296985
TC0200003512.mm.2	Rnd3	0.0101574	0.129036	24	8	0.304056
TC0300003196.mm.2	Srsf11	0.0101574	0.129036	24	10	0.155563
TC0500002895.mm.2	Gbp10; Gbp6	0.0101574	0.129036	24	4	0.595737
TC0500003660.mm.2	Hsph1	0.0101574	0.129036	24	20	1.25511
TC0600001035.mm.2	Mgll	0.0101574	0.129036	24	14	0.381838
TC0600001636.mm.2	Strap	0.0101574	0.129036	24	14	0.226274
TC0700002754.mm.2	Lrfn3	0.0101574	0.129036	24	22	0.53033
TC0900002613.mm.2	Tcf12	0.0101574	0.129036	24	8	0.311127
TC0Y00000006.mm.2	Eif2s3y	0.0101574	0.129036	24	12	0.235113
TC0Y00000209.mm.2	Gm21095; Sly	0.0101574	0.129036	24	4	0.537401
TC1000003047.mm.2	Rassf3	0.0101574	0.129036	24	6	0.487904
TC1100003159.mm.2	Ctns	0.0101574	0.129036	24	10	0.144957
TC1300000359.mm.2	Wrnip1	0.0101574	0.129036	24	22	0.473762
TC1500002309.mm.2	Cbx5	0.0101574	0.129036	24	18	0.240416
TC1600001177.mm.2	Carhsp1	0.0101574	0.129036	24	6	0.341179
TC1900000607.mm.2	4933411K16Rik; Hoga1	0.0101574	0.129036	24	10	0.152028
TC0100002503.mm.2	Erbb4	0.0112281	0.138286	24	8	0.579828
TC0200005346.mm.2	Gm2004	0.0112281	0.138286	24	16	0.367696
TC0200005364.mm.2	Gm14412	0.0112281	0.138286	24	16	0.277539
TC0200005491.mm.2	Gm14419	0.0112281	0.138286	24	16	0.367696
TC0300000708.mm.2	Mrpl24	0.0112281	0.138286	24	18	0.254558
TC0300001378.mm.2	Slc39a8	0.0112281	0.138286	24	0	0.392444
TC0300003250.mm.2	Slc35a3	0.0112281	0.138286	24	14	0.26163
TC0600002492.mm.2	Tgoln1; Tgoln2	0.0112281	0.138286	24	2	0.173241
TC0700000451.mm.2	BC024978	0.0112281	0.138286	24	12	0.282843
TC0800000271.mm.2	Thsd1	0.0112281	0.138286	24	8	0.201525
TC0900000194.mm.2	Ilf3	0.0112281	0.138286	24	14	0.183848
TC0900002875.mm.2	Atp1b3	0.0112281	0.138286	24	14	0.318198
TC0900003051.mm.2	Apeh	0.0112281	0.138286	24	14	0.233345
TC1000002420.mm.2	Adarb1	0.0112281	0.138286	24	12	0.410122
TC1100001592.mm.2	Igfbp4	0.0112281	0.138286	24	14	0.235113
TC1400001554.mm.2	Ap3m1	0.0112281	0.138286	24	10	0.457852
TC1500000417.mm.2	D15Ertd621e	0.0112281	0.138286	24	12	0.247487
TC1600002160.mm.2	Zbtb21	0.0112281	0.138286	24	20	0.484368
TC1900000889.mm.2	Ndufs8	0.0112281	0.138286	24	20	0.268701
TC0100002904.mm.2	Serpinb3d	0.0122987	0.145656	24	2	0.205061
TC0200002869.mm.2	Mcm10	0.0122987	0.145656	24	12	0.449013
TC0300000914.mm.2	Aph1a	0.0122987	0.145656	24	12	0.13435
TC0300002419.mm.2	Lce1m	0.0122987	0.145656	24	22	0.434871
TC0500000349.mm.2	Ywhah	0.0122987	0.145656	24	16	0.353553
TC0500001673.mm.2	Gpr146; D830046C22Rik	0.0122987	0.145656	24	10	0.438406
TC0500003585.mm.2	Smurf1	0.0122987	0.145656	24	8	0.493207
TC0600000902.mm.2	Eva1a	0.0122987	0.145656	24	8	0.30052
TC0700001275.mm.2	Picalm	0.0122987	0.145656	24	12	0.127279
TC0700001431.mm.2	Arap1	0.0122987	0.145656	24	2	0.39598
TC0700002876.mm.2	Ccne1	0.0122987	0.145656	24	10	0.622254
TC0800001740.mm.2	Rasa3	0.0122987	0.145656	24	10	0.342947
TC0900001247.mm.2	Cep70	0.0122987	0.145656	24	6	0.296985
TC0900001635.mm.2	Snrk	0.0122987	0.145656	24	16	0.339411
TC0900001858.mm.2	Tyk2	0.0122987	0.145656	24	4	0.325269
TC0Y00000204.mm.2	Gm21760	0.0122987	0.145656	24	4	0.574524
TC1000000531.mm.2	P4ha1	0.0122987	0.145656	24	18	0.802566
TC1000000626.mm.2	Jmjd1c	0.0122987	0.145656	24	22	0.291682
TC1000001133.mm.2	Hal	0.0122987	0.145656	24	2	0.535633
TC1100000192.mm.2	Rab1a	0.0122987	0.145656	24	18	0.19799
TC1100001018.mm.2	Shpk	0.0122987	0.145656	24	14	0.360624
TC1300000384.mm.2	Ripk1	0.0122987	0.145656	24	6	0.268701
TC1400000413.mm.2	Mbl1	0.0122987	0.145656	24	0	0.362392
TC1400001054.mm.2	Lcp1	0.0122987	0.145656	24	10	0.203293
TC1700001621.mm.2	1600002H07Rik	0.0122987	0.145656	24	20	0.46669
TC1800000184.mm.2	Mapre2	0.0122987	0.145656	24	14	0.452548
TC1900001617.mm.2	Nt5c2	0.0122987	0.145656	24	14	0.378302
TC0100002887.mm.2	Rnf152	0.0135663	0.155606	24	8	0.41189
TC0400001039.mm.2	Lepr	0.0135663	0.155606	24	12	0.473762
TC0400002016.mm.2	Acot7	0.0135663	0.155606	24	14	0.388909
TC0500002085.mm.2	Abcf2	0.0135663	0.155606	24	14	0.304056
TC0700000444.mm.2	Cyp2g1	0.0135663	0.155606	24	8	0.457852
TC0700001264.mm.2	Fzd4	0.0135663	0.155606	24	12	0.286378
TC0700001886.mm.2	Bag3	0.0135663	0.155606	24	16	0.66468
TC0700002800.mm.2	Scgb2b12	0.0135663	0.155606	24	22	0.325269
TC0900000601.mm.2	Timm8b	0.0135663	0.155606	24	16	0.176777
TC0900001616.mm.2	Trak1	0.0135663	0.155606	24	12	0.516188
TC0Y00000293.mm.2	LOC100862113	0.0135663	0.155606	24	2	0.473762
TC1100001770.mm.2	Dcaf7	0.0135663	0.155606	24	6	0.164402
TC1100002043.mm.2	Aspscr1	0.0135663	0.155606	24	18	0.116673
TC0100001202.mm.2	Ppp1r15b	0.0148339	0.163718	24	18	0.249255
TC0100003531.mm.2	Pcp4l1	0.0148339	0.163718	24	20	0.403051
TC0200000006.mm.2	Dclre1c	0.0148339	0.163718	24	10	0.33234
TC0200001972.mm.2	Nop56; Snord57	0.0148339	0.163718	24	16	0.517956
TC0200002318.mm.2	Dnmt3b	0.0148339	0.163718	24	0	0.595737
TC0200002945.mm.2	Itih2	0.0148339	0.163718	24	6	0.190919
TC0200004228.mm.2	Nat10	0.0148339	0.163718	24	18	0.494975
TC0400001935.mm.2	Masp2	0.0148339	0.163718	24	18	0.120208
TC0400002945.mm.2	Ttc39b	0.0148339	0.163718	24	10	0.242184
TC0400003749.mm.2	Tmem50a	0.0148339	0.163718	24	12	0.240416
TC0600000839.mm.2	Polr1a	0.0148339	0.163718	24	16	0.479065
TC0800000550.mm.2	Rwdd4a	0.0148339	0.163718	24	16	0.339411
TC0800001133.mm.2	Mmp15	0.0148339	0.163718	24	12	0.388909
TC0800002593.mm.2	Calr	0.0148339	0.163718	24	2	0.219203
TC0900000845.mm.2	Spg21	0.0148339	0.163718	24	6	0.355321
TC1000000674.mm.2	Slc16a9	0.0148339	0.163718	24	2	0.258094
TC1000002776.mm.2	4930430F08Rik	0.0148339	0.163718	24	18	0.350018
TC1100000537.mm.2	3010026O09Rik	0.0148339	0.163718	24	4	0.590434
TC1200000140.mm.2	Nol10	0.0148339	0.163718	24	16	0.374767
TC1500001954.mm.2	Cyp2d37-ps	0.0148339	0.163718	24	12	0.353553
TC1500002347.mm.2	Parp10	0.0148339	0.163718	24	12	0.438406
TC1900000703.mm.2	Trim8	0.0148339	0.163718	24	8	0.346482
TC0100003279.mm.2	Dhx9	0.0163289	0.174663	24	10	0.307591
TC0300002501.mm.2	Hist2h2aa1	0.0163289	0.174663	24	22	0.311127
TC0300003215.mm.2	Hist2h2aa2	0.0163289	0.174663	24	22	0.311127
TC0400002092.mm.2	Ccnl2	0.0163289	0.174663	24	10	0.236881
TC0500002078.mm.2	Fastk	0.0163289	0.174663	24	12	0.226274
TC0600000340.mm.2	Tmem140	0.0163289	0.174663	24	2	0.413657
TC0600000775.mm.2	Gng12	0.0163289	0.174663	24	14	0.169706
TC0900000810.mm.2	Rpl4	0.0163289	0.174663	24	18	0.130815
TC0900002179.mm.2	Tmem25	0.0163289	0.174663	24	20	0.406586
TC1100002670.mm.2	Canx	0.0163289	0.174663	24	18	0.167938
TC1200000334.mm.2	Agmo	0.0163289	0.174663	24	18	0.22981
TC1400002098.mm.2	Tgm1	0.0163289	0.174663	24	14	0.671751
TC1500000296.mm.2	Atp6v1c1	0.0163289	0.174663	24	10	0.226274
TC1500001942.mm.2	Naga	0.0163289	0.174663	24	8	0.339411
TC1500002181.mm.2	Adcy6	0.0163289	0.174663	24	10	0.342947
TC1600001019.mm.2	Slc5a3; Mrps6	0.0163289	0.174663	24	18	0.307591
TC1900000497.mm.2	Fas	0.0163289	0.174663	24	20	0.279307
TC0100002488.mm.2	Kansl1l	0.0178239	0.182479	24	6	0.636396
TC0100003536.mm.2	Ppox	0.0178239	0.182479	24	6	0.342947
TC0200001935.mm.2	Mertk	0.0178239	0.182479	24	12	0.293449
TC0200003590.mm.2	Wdsub1	0.0178239	0.182479	24	10	0.346482
TC0300002195.mm.2	Fnip2	0.0178239	0.182479	24	12	0.502046
TC0400000354.mm.2	Nfx1	0.0178239	0.182479	24	8	0.325269
TC0400003717.mm.2	Rps6ka1	0.0178239	0.182479	24	10	0.298753
TC0400003911.mm.2	Prdm2	0.0178239	0.182479	24	8	0.233345
TC0600001515.mm.2	Clec2h	0.0178239	0.182479	24	8	1.63695
TC0600002324.mm.2	Ggct	0.0178239	0.182479	24	20	0.296985
TC0700001098.mm.2	Klhl25	0.0178239	0.182479	24	18	0.385373
TC0700001252.mm.2	Nox4	0.0178239	0.182479	24	10	0.350018
TC0700001430.mm.2	Stard10	0.0178239	0.182479	24	14	0.183848
TC0700003608.mm.2	Cpeb1	0.0178239	0.182479	24	10	0.210364
TC0800000146.mm.2	Cln8	0.0178239	0.182479	24	10	0.226274
TC0800000979.mm.2	Fbxw9	0.0178239	0.182479	24	18	0.410122
TC0800001095.mm.2	Mt1	0.0178239	0.182479	24	10	1.83494
TC0800001244.mm.2	Pla2g15	0.0178239	0.182479	24	18	0.392444
TC0800003072.mm.2	Rnf166	0.0178239	0.182479	24	10	0.325269
TC0900001720.mm.2	Birc2	0.0178239	0.182479	24	14	0.208597
TC0900002778.mm.2	Gm17530	0.0178239	0.182479	24	14	0.890955
TC0Y00000176.mm.2	Gm20736	0.0178239	0.182479	24	2	0.516188
TC1000002920.mm.2	Cct2	0.0178239	0.182479	24	14	0.148492
TC1100001348.mm.2	Rnf43; 1110028F11Rik	0.0178239	0.182479	24	10	0.247487
TC1100002107.mm.2	Sec14l2	0.0178239	0.182479	24	20	0.304056
TC1100003775.mm.2	Acly	0.0178239	0.182479	24	18	0.62579
TC1200000258.mm.2	Sh3yl1	0.0178239	0.182479	24	8	0.309359
TC1200001990.mm.2	Actn1	0.0178239	0.182479	24	10	0.611647
TC1300000255.mm.2	Hist1h2bc	0.0178239	0.182479	24	0	0.282843
TC1300001033.mm.2	Dhfr	0.0178239	0.182479	24	8	0.342947
TC1300002588.mm.2	Erbb2ip	0.0178239	0.182479	24	8	0.355321
TC1800000809.mm.2	Zbtb7c	0.0178239	0.182479	24	22	0.449013
TC0100001498.mm.2	F5	0.0195805	0.192818	24	12	0.155563
TC0100001779.mm.2	Rab3gap2	0.0195805	0.192818	24	6	0.378302
TC0200001947.mm.2	Polr1b	0.0195805	0.192818	24	16	0.385373
TC0200002735.mm.2	2210418O10Rik; Gm17258	0.0195805	0.192818	24	16	0.254558
TC0200005354.mm.2	Gm14296	0.0195805	0.192818	24	16	0.254558
TC0400002091.mm.2	Mrpl20	0.0195805	0.192818	24	16	0.259862
TC0500003410.mm.2	Ywhag	0.0195805	0.192818	24	16	0.321734
TC0600001313.mm.2	Cxcl12	0.0195805	0.192818	24	20	0.132583
TC0600001813.mm.2	Slc25a13	0.0195805	0.192818	24	16	0.420729
TC0600002663.mm.2	Rab43	0.0195805	0.192818	24	10	0.346482
TC0600003235.mm.2	Clec1a	0.0195805	0.192818	24	16	0.367696
TC0700003727.mm.2	Tmem126b	0.0195805	0.192818	24	16	0.258094
TC0700004108.mm.2	Eif4g2	0.0195805	0.192818	24	8	0.123744
TC0800001089.mm.2	Ogfod1	0.0195805	0.192818	24	18	0.311127
TC0800001477.mm.2	Banp	0.0195805	0.192818	24	16	0.461387
TC0900000240.mm.2	Gm10181	0.0195805	0.192818	24	0	0.275772
TC0900002156.mm.2	C2cd2l	0.0195805	0.192818	24	10	0.385373
TC0X00000981.mm.2	Ogt	0.0195805	0.192818	24	16	0.247487
TC0X00003098.mm.2	Acsl4	0.0195805	0.192818	24	18	0.282843
TC1000000574.mm.2	Aifm2	0.0195805	0.192818	24	16	0.496743
TC1000003132.mm.2	Spryd4	0.0195805	0.192818	24	20	0.247487
TC1200000009.mm.2	Asxl2	0.0195805	0.192818	24	10	0.205061
TC1200002413.mm.2	Bag5	0.0195805	0.192818	24	14	0.190919
TC1400000797.mm.2	Khnyn	0.0195805	0.192818	24	4	0.408354
TC0200000535.mm.2	Ppp2r4	0.021337	0.203439	24	2	0.201525
TC0200000798.mm.2	Epc2	0.021337	0.203439	24	6	0.53033
TC0200002683.mm.2	Pck1	0.021337	0.203439	24	6	1.25511
TC0200002876.mm.2	Camk1d	0.021337	0.203439	24	0	0.403051
TC0200005151.mm.2	Trp53rka	0.021337	0.203439	24	20	0.399515
TC0400003537.mm.2	Ago3	0.021337	0.203439	24	14	0.282843
TC0700001871.mm.2	Fus	0.021337	0.203439	24	8	0.339411
TC0900001633.mm.2	Fam198a	0.021337	0.203439	24	0	0.399515
TC0X00001633.mm.2	Adgrg2	0.021337	0.203439	24	12	0.834386
TC0Y00000319.mm.2	Gm20896	0.021337	0.203439	24	4	0.445477
TC1000000240.mm.2	Arhgap18	0.021337	0.203439	24	8	0.39598
TC1000000265.mm.2	Echdc1	0.021337	0.203439	24	22	0.212132
TC1100002324.mm.2	Ugp2	0.021337	0.203439	24	12	0.233345
TC1100003799.mm.2	Coa3	0.021337	0.203439	24	18	0.346482
TC1300002544.mm.2	Slc30a5	0.021337	0.203439	24	14	0.339411
TC1500001932.mm.2	Phf5a	0.021337	0.203439	24	16	0.33234
TC1600002056.mm.2	Urb1	0.021337	0.203439	24	14	0.318198
TC1700001646.mm.2	Nubp2	0.021337	0.203439	24	20	0.205061
TC0200002452.mm.2	Top1	0.0233933	0.215906	24	18	0.431335
TC0500001136.mm.2	Ankle2	0.0233933	0.215906	24	14	0.141421
TC0500001715.mm.2	Foxk1	0.0233933	0.215906	24	6	0.523259
TC0600003071.mm.2	Apobec1	0.0233933	0.215906	24	4	0.519723
TC0700002933.mm.2	Gm5595	0.0233933	0.215906	24	20	0.219203
TC0800001586.mm.2	Pard3	0.0233933	0.215906	24	8	0.392444
TC0800002734.mm.2	Ciapin1	0.0233933	0.215906	24	16	0.155563
TC0800003200.mm.2	Tomm20	0.0233933	0.215906	24	16	0.169706
TC1000001894.mm.2	Enpp1	0.0233933	0.215906	24	12	0.371231
TC1100000056.mm.2	Thoc5	0.0233933	0.215906	24	18	0.259862
TC1200000563.mm.2	Mgat2	0.0233933	0.215906	24	16	0.622254
TC1200000712.mm.2	Eif2s1	0.0233933	0.215906	24	14	0.233345
TC1200001644.mm.2	Bzw2	0.0233933	0.215906	24	16	0.321734
TC1400000071.mm.2	Flnb	0.0233933	0.215906	24	14	0.307591
TC1500002053.mm.2	Odf3b	0.0233933	0.215906	24	2	0.350018
TC1600001744.mm.2	Cep97	0.0233933	0.215906	24	22	0.205061
TC1800001366.mm.2	Aldh7a1	0.0233933	0.215906	24	20	0.19799
TC1800001541.mm.2	Poli	0.0233933	0.215906	24	16	0.431335
TC1900001516.mm.2	Mms19	0.0233933	0.215906	24	8	0.374767
TC0100003664.mm.2	Psen2	0.0254495	0.226053	24	22	0.576292
TC0200000391.mm.2	Zmynd19	0.0254495	0.226053	24	16	0.33234
TC0200004308.mm.2	Bbox1	0.0254495	0.226053	24	12	0.249255
TC0200004463.mm.2	Zfp106	0.0254495	0.226053	24	16	0.272236
TC0300000631.mm.2	Pdgfc	0.0254495	0.226053	24	0	0.494975
TC0500002723.mm.2	Ankrd17	0.0254495	0.226053	24	12	0.286378
TC0500003249.mm.2	Pitpnm2	0.0254495	0.226053	24	12	0.282843
TC0600000657.mm.2	Znrf2	0.0254495	0.226053	24	8	0.169706
TC0600002044.mm.2	Slc35b4	0.0254495	0.226053	24	16	0.438406
TC0700002415.mm.2	Gltscr2	0.0254495	0.226053	24	8	0.190919
TC0700003778.mm.2	Tsku	0.0254495	0.226053	24	16	1.70059
TC0700004265.mm.2	Xpo6	0.0254495	0.226053	24	8	0.307591
TC0800000010.mm.2	Mcoln1	0.0254495	0.226053	24	14	0.344715
TC0900003065.mm.2	P4htm	0.0254495	0.226053	24	4	0.325269
TC0X00001382.mm.2	Prps1	0.0254495	0.226053	24	16	0.189151
TC0Y00000149.mm.2	LOC100042443	0.0254495	0.226053	24	2	0.410122
TC0Y00000174.mm.2	LOC100042279	0.0254495	0.226053	24	2	0.410122
TC1000001063.mm.2	Pah	0.0254495	0.226053	24	16	0.222739
TC1000002418.mm.2	Col18a1	0.0254495	0.226053	24	4	0.30052
TC1000003153.mm.2	Erbb3	0.0254495	0.226053	24	4	0.489671
TC1200000865.mm.2	Cipc	0.0254495	0.226053	24	16	0.219203
TC1300000132.mm.2	Vps41	0.0254495	0.226053	24	8	0.318198
TC1300001806.mm.2	Lyrm4	0.0254495	0.226053	24	10	0.247487
TC1400001661.mm.2	Itih3	0.0254495	0.226053	24	0	0.365928
TC1400001662.mm.2	Itih1	0.0254495	0.226053	24	0	0.120208
TC1600001602.mm.2	Nr1i2	0.0254495	0.226053	24	16	0.236881
TC1700001399.mm.2	Ttll2	0.0254495	0.226053	24	2	0.30052
TC1700002400.mm.2	Pja2	0.0254495	0.226053	24	18	0.206829
TC0100001228.mm.2	Adipor1	0.0278478	0.237842	24	14	0.148492
TC0100001877.mm.2	Plxna2	0.0278478	0.237842	24	2	0.371231
TC0200001134.mm.2	Plekha3	0.0278478	0.237842	24	12	0.19799
TC0200002044.mm.2	Crls1	0.0278478	0.237842	24	18	0.233345
TC0200002961.mm.2	Pfkfb3	0.0278478	0.237842	24	12	1.24097
TC0200003162.mm.2	Rabl6	0.0278478	0.237842	24	14	0.533866
TC0200004433.mm.2	Ino80	0.0278478	0.237842	24	10	0.374767
TC0200004975.mm.2	Uqcc1	0.0278478	0.237842	24	16	0.388909
TC0300002959.mm.2	Sgms2	0.0278478	0.237842	24	4	0.367696
TC0500003566.mm.2	Aimp2	0.0278478	0.237842	24	14	0.410122
TC0600000608.mm.2	Cbx3	0.0278478	0.237842	24	8	0.169706
TC0600002326.mm.2	Inmt	0.0278478	0.237842	24	16	0.403051
TC0700001242.mm.2	Olfr297	0.0278478	0.237842	24	0	0.254558
TC0700002832.mm.2	Lsm14a	0.0278478	0.237842	24	8	0.141421
TC0700004224.mm.2	Ndufab1	0.0278478	0.237842	24	20	0.144957
TC0800000938.mm.2	Prkaca	0.0278478	0.237842	24	2	0.293449
TC0800001608.mm.2	Insr	0.0278478	0.237842	24	8	0.33234
TC0X00002453.mm.2	G6pdx	0.0278478	0.237842	24	0	0.394212
TC1000002164.mm.2	Cep85l	0.0278478	0.237842	24	8	0.26163
TC1100001999.mm.2	Gaa	0.0278478	0.237842	24	6	0.296985
TC1200000287.mm.2	Atxn7l1	0.0278478	0.237842	24	4	0.516188
TC1300001794.mm.2	Eci2	0.0278478	0.237842	24	10	0.410122
TC1400000833.mm.2	Rcbtb1	0.0278478	0.237842	24	12	0.0989949
TC1400001183.mm.2	Cln5	0.0278478	0.237842	24	16	0.243952
TC1400001599.mm.2	Zcchc24	0.0278478	0.237842	24	12	0.183848
TC1700000884.mm.2	Yipf3	0.0278478	0.237842	24	10	0.162635
TC1700001839.mm.2	Akap8l	0.0278478	0.237842	24	8	0.258094
TC1700002152.mm.2	Slc29a1	0.0278478	0.237842	24	18	0.293449
TC1900000685.mm.2	Gbf1	0.0278478	0.237842	24	0	0.247487
TC1900000980.mm.2	Ehbp1l1	0.0278478	0.237842	24	4	0.240416
TC0100000971.mm.2	Gin1	0.0302461	0.247931	24	18	0.180312
TC0100002392.mm.2	Trak2	0.0302461	0.247931	24	10	0.371231
TC0100003610.mm.2	Fh1	0.0302461	0.247931	24	18	0.196222
TC0200002844.mm.2	Rpp38	0.0302461	0.247931	24	16	0.388909
TC0200005360.mm.2	Gm14410; Gm14411; Gm14413	0.0302461	0.247931	24	20	0.487904
TC0400003361.mm.2	Plk3	0.0302461	0.247931	24	8	1.15612
TC0400003822.mm.2	Cda	0.0302461	0.247931	24	22	0.643467
TC0500003116.mm.2	Hspb8	0.0302461	0.247931	24	16	0.367696
TC0900002104.mm.2	4931429I11Rik	0.0302461	0.247931	24	22	0.360624
TC1000002041.mm.2	Rpf2	0.0302461	0.247931	24	16	0.369463
TC1000002264.mm.2	Ddx21	0.0302461	0.247931	24	14	0.318198
TC1300000575.mm.2	Gm270	0.0302461	0.247931	24	6	0.226274
TC1400000316.mm.2	Mustn1	0.0302461	0.247931	24	4	0.33234
TC1400001306.mm.2	Rap2a	0.0302461	0.247931	24	16	0.675287
TC1600000088.mm.2	Mettl22	0.0302461	0.247931	24	6	0.279307
TC1700001744.mm.2	D17Wsu92e	0.0302461	0.247931	24	10	0.190919
TC1800000503.mm.2	Dmxl1	0.0302461	0.247931	24	12	0.235113
TC1800001748.mm.2	Apbb3	0.0302461	0.247931	24	10	0.318198
TC1900000718.mm.2	Pdcd11	0.0302461	0.247931	24	14	0.406586
TC0100001181.mm.2	Elk4	0.0330333	0.261511	24	10	0.22981
TC0200002890.mm.2	Echdc3	0.0330333	0.261511	24	2	0.247487
TC0200003215.mm.2	Vav2	0.0330333	0.261511	24	10	0.289914
TC0300000054.mm.2	Zbtb10	0.0330333	0.261511	24	8	0.579828
TC0500000898.mm.2	Gm7792	0.0330333	0.261511	24	4	0.374767
TC0500001452.mm.2	Dnah10	0.0330333	0.261511	24	0	0.228042
TC0500002346.mm.2	Lcorl	0.0330333	0.261511	24	12	0.155563
TC0600003383.mm.2	St8sia1	0.0330333	0.261511	24	22	0.2139
TC0700000476.mm.2	Zfp607	0.0330333	0.261511	24	2	0.236881
TC0700001174.mm.2	Whamm	0.0330333	0.261511	24	10	0.183848
TC0700002785.mm.2	Lsr	0.0330333	0.261511	24	22	0.302288
TC1000000573.mm.2	Tysnd1	0.0330333	0.261511	24	18	0.256326
TC1000001260.mm.2	Lin7a	0.0330333	0.261511	24	16	0.486136
TC1000002702.mm.2	Vezt; Mir331	0.0330333	0.261511	24	8	0.353553
TC1100003434.mm.2	Brip1	0.0330333	0.261511	24	6	0.295217
TC1100003831.mm.2	Ubtf	0.0330333	0.261511	24	6	0.176777
TC1300001037.mm.2	Mtx3	0.0330333	0.261511	24	6	0.445477
TC1500000175.mm.2	Ank; Mir7117	0.0330333	0.261511	24	12	0.378302
TC1500001207.mm.2	Rai14	0.0330333	0.261511	24	22	0.296985
TC1600001253.mm.2	Ube2v2	0.0330333	0.261511	24	22	0.194454
TC1700001634.mm.2	Slc9a3r2	0.0330333	0.261511	24	14	0.31643
TC1800000714.mm.2	Ldlrad4	0.0330333	0.261511	24	8	0.572756
TC1900000163.mm.2	Lbhd1; 1810009A15Rik	0.0330333	0.261511	24	20	0.36416
TC1900001505.mm.2	Tm9sf3	0.0330333	0.261511	24	12	0.0989949
TC0100000439.mm.2	Cflar	0.0358205	0.27325	24	16	0.30052
TC0100002863.mm.2	D1Ertd622e	0.0358205	0.27325	24	10	0.346482
TC0100003416.mm.2	BC055324	0.0358205	0.27325	24	2	0.318198
TC0200003918.mm.2	Olfr1044	0.0358205	0.27325	24	6	0.243952
TC0500000378.mm.2	Sh3bp2	0.0358205	0.27325	24	8	0.540937
TC0500001405.mm.2	Orai1	0.0358205	0.27325	24	16	0.34825
TC0600000078.mm.2	Phf14	0.0358205	0.27325	24	14	0.275772
TC0600002500.mm.2	Kcmf1	0.0358205	0.27325	24	10	0.247487
TC0700000903.mm.2	Htatip2	0.0358205	0.27325	24	2	0.180312
TC0700002468.mm.2	Foxa3	0.0358205	0.27325	24	14	0.413657
TC0700004538.mm.2	Slc25a22	0.0358205	0.27325	24	4	0.346482
TC0800000707.mm.2	Lpl	0.0358205	0.27325	24	4	0.512652
TC0800003178.mm.2	Egln1	0.0358205	0.27325	24	16	0.224506
TC0900000181.mm.2	A230050P20Rik	0.0358205	0.27325	24	2	0.381838
TC0900000205.mm.2	Angptl8	0.0358205	0.27325	24	18	2.11778
TC0X00002556.mm.2	Gk	0.0358205	0.27325	24	0	0.176777
TC1000003078.mm.2	Slc16a7	0.0358205	0.27325	24	16	0.579828
TC1100000021.mm.2	Morc2a	0.0358205	0.27325	24	12	0.282843
TC1100000245.mm.2	Pus10	0.0358205	0.27325	24	12	0.275772
TC1100001317.mm.2	Tubd1	0.0358205	0.27325	24	18	0.304056
TC1100003118.mm.2	C1qbp	0.0358205	0.27325	24	18	0.141421
TC1300001028.mm.2	Acot12	0.0358205	0.27325	24	10	0.233345
TC1400001551.mm.2	Camk2g	0.0358205	0.27325	24	6	0.346482
TC1400002080.mm.2	Ap1g2	0.0358205	0.27325	24	12	0.339411
TC1500000165.mm.2	Fam134b	0.0358205	0.27325	24	8	0.627557
TC1500002301.mm.2	Calcoco1	0.0358205	0.27325	24	8	0.724784
TC1600000424.mm.2	Pigz	0.0358205	0.27325	24	8	0.272236
TC1700001200.mm.2	4921513D11Rik; LOC100502965	0.0358205	0.27325	24	18	0.304056
TC1800000342.mm.2	Tmco6	0.0358205	0.27325	24	2	0.286378
TC1800001043.mm.2	Dsc2	0.0358205	0.27325	24	6	0.655842
TC1800001505.mm.2	Afg3l2	0.0358205	0.27325	24	12	0.224506
TC1900000156.mm.2	Nxf1; Tmem223	0.0358205	0.27325	24	14	0.353553
TC0100003477.mm.2	Uck2	0.0390483	0.288363	24	16	0.339411
TC0200001448.mm.2	Trp53i11	0.0390483	0.288363	24	2	0.254558
TC0200004589.mm.2	Gm10762	0.0390483	0.288363	24	10	0.194454
TC0300000948.mm.2	Hfe2	0.0390483	0.288363	24	22	0.286378
TC0400001217.mm.2	Pdzk1ip1	0.0390483	0.288363	24	4	0.565685
TC0400002460.mm.2	Ubap2	0.0390483	0.288363	24	12	0.251023
TC0500000310.mm.2	Atraid	0.0390483	0.288363	24	14	0.169706
TC0500001353.mm.2	Rpl6	0.0390483	0.288363	24	18	0.162635
TC0500001517.mm.2	Vkorc1l1	0.0390483	0.288363	24	14	0.226274
TC0500001526.mm.2	Rabgef1	0.0390483	0.288363	24	0	0.219203
TC0600001943.mm.2	Ndufa5	0.0390483	0.288363	24	20	0.180312
TC0600002936.mm.2	Atp2b2	0.0390483	0.288363	24	22	0.49851
TC0700001086.mm.2	Akap13	0.0390483	0.288363	24	14	0.374767
TC0700003044.mm.2	Tsg101	0.0390483	0.288363	24	8	0.258094
TC0800002465.mm.2	Slc35e1	0.0390483	0.288363	24	16	0.307591
TC1100003496.mm.2	Msi2	0.0390483	0.288363	24	4	0.180312
TC1100003935.mm.2	Ddx5; Mir3064	0.0390483	0.288363	24	8	0.148492
TC1400002406.mm.2	Lrch1	0.0390483	0.288363	24	10	0.164402
TC1500001977.mm.2	Ttll1	0.0390483	0.288363	24	20	0.268701
TC1500002071.mm.2	Kif21a	0.0390483	0.288363	24	10	0.169706
TC1600002082.mm.2	Gart	0.0390483	0.288363	24	18	0.251023
TC1700002541.mm.2	Fam98a	0.0390483	0.288363	24	18	0.279307
TC1800000945.mm.2	Kif5b	0.0390483	0.288363	24	12	0.291682
TC0100001502.mm.2	Nme7	0.0422761	0.302054	24	6	0.4278
TC0100003397.mm.2	Prrc2c	0.0422761	0.302054	24	14	0.176777
TC0300000485.mm.2	Mbnl1	0.0422761	0.302054	24	12	0.0989949
TC0300002659.mm.2	Mov10	0.0422761	0.302054	24	8	0.494975
TC0400001038.mm.2	Leprot	0.0422761	0.302054	24	6	0.311127
TC0400002011.mm.2	Plekhg5	0.0422761	0.302054	24	8	0.392444
TC0600001525.mm.2	Clec2f	0.0422761	0.302054	24	16	0.187383
TC0800001533.mm.2	Rab4a	0.0422761	0.302054	24	12	0.339411
TC0900000515.mm.2	Ddx6	0.0422761	0.302054	24	12	0.212132
TC0900003002.mm.2	Glyctk	0.0422761	0.302054	24	20	0.493207
TC0900003299.mm.2	Zdhhc3	0.0422761	0.302054	24	12	0.137886
TC0Y00000197.mm.2	Sly	0.0422761	0.302054	24	2	0.4278
TC1100004002.mm.2	Abca6	0.0422761	0.302054	24	10	0.247487
TC1200000711.mm.2	Mpp5	0.0422761	0.302054	24	12	0.212132
TC1300000541.mm.2	Kdm1b	0.0422761	0.302054	24	18	0.226274
TC1300001273.mm.2	Dhx29	0.0422761	0.302054	24	20	0.201525
TC1300002510.mm.2	Tnpo1	0.0422761	0.302054	24	6	0.404819
TC1500001927.mm.2	Rangap1	0.0422761	0.302054	24	14	0.274004
TC1700002208.mm.2	Bysl	0.0422761	0.302054	24	18	0.424264
TC0100002211.mm.2	Lyg2	0.0460011	0.316646	24	22	0.169706
TC0200000545.mm.2	Tor1b	0.0460011	0.316646	24	14	0.178544
TC0200005052.mm.2	Mafb	0.0460011	0.316646	24	10	0.647003
TC0400003421.mm.2	Ybx1	0.0460011	0.316646	24	0	0.212132
TC0400004204.mm.2	Gm13152; Gm13139	0.0460011	0.316646	24	16	0.258094
TC0500000877.mm.2	Stbd1	0.0460011	0.316646	24	10	0.454316
TC0500001369.mm.2	Brap	0.0460011	0.316646	24	8	0.523259
TC0700000904.mm.2	Prmt3	0.0460011	0.316646	24	14	0.388909
TC0700002810.mm.2	Scgb2b19	0.0460011	0.316646	24	2	0.282843
TC0700002964.mm.2	Emc10	0.0460011	0.316646	24	2	0.125511
TC0800001258.mm.2	Cirh1a	0.0460011	0.316646	24	16	0.282843
TC0X00001873.mm.2	Cask	0.0460011	0.316646	24	14	0.226274
TC0X00002158.mm.2	Zdhhc9	0.0460011	0.316646	24	8	0.270468
TC1000002212.mm.2	Mcu	0.0460011	0.316646	24	2	0.251023
TC1000002926.mm.2	Yeats4	0.0460011	0.316646	24	10	0.208597
TC1100000494.mm.2	Trim7	0.0460011	0.316646	24	16	0.288146
TC1100002904.mm.2	Usp22	0.0460011	0.316646	24	12	0.205061
TC1100003117.mm.2	Nup88	0.0460011	0.316646	24	14	0.30052
TC1300000815.mm.2	Ptdss1	0.0460011	0.316646	24	18	0.125511
TC1500000433.mm.2	Nsmce2	0.0460011	0.316646	24	8	0.30052
TC1500001376.mm.2	Ankrd46	0.0460011	0.316646	24	20	0.226274
TC1600000409.mm.2	Bdh1	0.0460011	0.316646	24	10	0.312895
TC1700000348.mm.2	Noxo1	0.0460011	0.316646	24	6	0.116673
TC0100000467.mm.2	Nbeal1	0.049726	0.329224	24	8	0.22981
TC0100001579.mm.2	Nr1i3	0.049726	0.329224	24	14	0.537401
TC0200001472.mm.2	Lrrc4c	0.049726	0.329224	24	4	0.434871
TC0300000224.mm.2	Mfn1	0.049726	0.329224	24	12	0.226274
TC0400003687.mm.2	Fam76a	0.049726	0.329224	24	12	0.289914
TC0500001416.mm.2	Mlxip	0.049726	0.329224	24	14	0.205061
TC0500001912.mm.2	Steap2	0.049726	0.329224	24	10	0.418961
TC0500002010.mm.2	Ptpn12	0.049726	0.329224	24	8	0.233345
TC0500003648.mm.2	Hmgb1	0.049726	0.329224	24	14	0.0459619
TC0600003468.mm.2	Ipo8	0.049726	0.329224	24	16	0.120208
TC0700000620.mm.2	Scgb1b24	0.049726	0.329224	24	2	0.288146
TC0700001673.mm.2	Insc	0.049726	0.329224	24	22	0.715946
TC0700004042.mm.2	Olfr471	0.049726	0.329224	24	0	0.445477
TC0800002596.mm.2	Rnaseh2a	0.049726	0.329224	24	14	0.28461
TC0900000923.mm.2	Gtf2a2	0.049726	0.329224	24	12	0.22981
TC0900001722.mm.2	Birc3	0.049726	0.329224	24	12	0.36416
TC0Y00000148.mm.2	Gm21117	0.049726	0.329224	24	4	0.346482
TC1100000600.mm.2	Zcchc10	0.049726	0.329224	24	22	0.339411
TC1100000617.mm.2	P4ha2	0.049726	0.329224	24	18	0.208597
TC1100002158.mm.2	Camk2b	0.049726	0.329224	24	14	0.304056
TC1100002835.mm.2	Zfp39	0.049726	0.329224	24	10	0.208597
TC1100003285.mm.2	Traf4	0.049726	0.329224	24	10	0.266933
TC1200000875.mm.2	Ahsa1	0.049726	0.329224	24	20	0.487904
TC1500002223.mm.2	Lima1	0.049726	0.329224	24	10	0.270468
TC1500002284.mm.2	Spryd3	0.049726	0.329224	24	20	0.367696
TC1600000441.mm.2	Gm20056	0.049726	0.329224	24	16	0.279307
TC1600000659.mm.2	Nepro	0.049726	0.329224	24	12	0.335876
TC1600001048.mm.2	Morc3	0.049726	0.329224	24	14	0.362392
TC1700000050.mm.2	Tulp4	0.049726	0.329224	24	12	0.265165
TC1700000362.mm.2	Clcn7	0.049726	0.329224	24	10	0.217435
TC1700000473.mm.2	Def6	0.049726	0.329224	24	6	0.258094
TC1700002287.mm.2	Sult1c2	0.049726	0.329224	24	12	0.325269
TC1800000662.mm.2	Onecut2	0.049726	0.329224	24	10	0.212132
TC1800001745.mm.2	Ier3ip1	0.049726	0.329224	24	20	0.272236
TC1900000015.mm.2	1810055G02Rik	0.049726	0.329224	24	10	0.602809
TC1900000777.mm.2	Vti1a	0.049726	0.329224	24	18	0.282843
TC1900001031.mm.2	Stip1	0.049726	0.329224	24	20	0.565685
TC1900001188.mm.2	Olfr1499	0.049726	0.329224	24	8	0.33234
