# Supplementary material for: Tuning of liver circadian transcriptome rhythms by thyroid hormone state in male mice
Source: Sci Rep. 2024 Jan 5;14:640. doi: 10.1038/s41598-023-50374-z (PMC10770409; doi:10.1038/s41598-023-50374-z)
Supplement: Supplementary file 4 — Supplementary Information 4. [file 41598_2023_50374_MOESM4_ESM.xlsx]

## Sheet: Summary
Supplementary File 4 – Differentially rhythm analysis (CircaCompare)
Sheet 1 - CircaCompare analysis between CON and MMI
Sheet 2 - GSEA of Mesor UP genes between CON and MMI
Sheet 3 - GSEA of Mesor DOWN genes between CON and MMI
Sheet 4 - GSEA of Amplitude UP genes between CON and MMI
Sheet 5 - GSEA of Amplitude DOWN between CON and MMI
Sheet 6 - GSEA of Phase advance genes between CON and MMI
Sheet 7 - GSEA of Phase delay genes between CON and MMI
Sheet 8 - Manual curation of GSEA-selected genes

## Sheet: Sheet1
ID	Gene.Symbol	Presence of rhythmicity (p-value) for CON	Presence of rhythmicity (p-value) for MMI	CON mesor estimate	MMI mesor estimate	Mesor difference estimate	P-value for mesor difference	CON amplitude estimate	MMI amplitude estimate	Amplitude difference estimate	P-value for amplitude difference	CON peak time hours	MMI peak time hours	Phase difference estimate	P-value for difference in phase	Shared period estimate	Change for Amplitude	Change for Phase	Change for Mesor
TC0900000835.mm.2	Clpx	6.63743e-14	4.41748e-14	12.4662	12.8786	0.412386	0.000152222	1.77326	1.75371	-0.0195499	0.886739	23.0986	23.6532	0.554592	0.0809598	24	NO CHANGE	NO CHANGE	UP
TC1200000279.mm.2	Nampt	1.62571e-13	2.05084e-10	10.2804	11.1564	0.875947	1.56764e-11	1.44634	1.2208	-0.225542	0.0966042	13.5127	14.2963	0.783667	0.0526977	24	NO CHANGE	NO CHANGE	UP
TC0100001788.mm.2	Slc30a10	1.39163e-12	6.16208e-06	9.08542	8.56773	-0.517689	0.000248797	1.23626	1.01093	-0.225324	0.217821	22.2432	22.1402	-0.103024	0.873421	24	NO CHANGE	NO CHANGE	DOWN
TC0400004074.mm.2	Per3	1.47094e-12	1.69504e-12	8.0425	7.77091	-0.271591	0.0874901	2.30833	2.3443	0.035969	0.867654	11.7212	11.8264	0.105212	0.777039	24	NO CHANGE	NO CHANGE	NO CHANGE
TC0300000864.mm.2	Rorc	2.42804e-12	1.3626e-10	9.88542	10.265	0.379583	0.00930367	2.11523	1.65911	-0.45611	0.0286427	17.3716	17.0172	-0.354409	0.3798	24	DOWN	NO CHANGE	UP
TC0700001660.mm.2	Arntl	4.01156e-12	3.96026e-14	7.78292	7.76909	-0.0138254	0.934305	2.64145	2.59143	-0.0500151	0.830775	21.953	22.3629	0.409823	0.249212	24	NO CHANGE	NO CHANGE	NO CHANGE
TC0700000861.mm.2	Dbp	4.70036e-12	1.14075e-12	12.3296	12.0441	-0.285493	0.387756	4.66962	5.01554	0.345921	0.452821	10.3191	10.3196	0.000458475	0.999019	24	NO CHANGE	NO CHANGE	NO CHANGE
TC0400001856.mm.2	Dhrs3	5.12328e-12	9.22966e-12	13.6508	13.5455	-0.105379	0.0881126	0.770175	0.909809	0.139634	0.102089	23.4985	0.520105	1.02163	0.0142153	24	NO CHANGE	DELAY	NO CHANGE
TC0700003614.mm.2	Homer2	7.81378e-12	3.05335e-08	8.00292	7.60136	-0.401553	0.000466533	1.14027	1.10633	-0.0339342	0.819452	13.7339	14.1099	0.376043	0.468502	24	NO CHANGE	NO CHANGE	DOWN
TC1100003688.mm.2	Nr1d1	1.11767e-11	1.45596e-09	8.49167	8.68955	0.197879	0.483455	3.38461	3.46183	0.0772248	0.849863	6.95973	6.62227	-0.337464	0.439706	24	NO CHANGE	NO CHANGE	NO CHANGE
TC0600003600.mm.2	Cml5	2.88473e-11	4.3585e-07	10.3033	9.88136	-0.42197	0.010039	1.75311	1.36652	-0.386587	0.0954939	17.2707	18.2746	1.00389	0.0710371	24	NO CHANGE	NO CHANGE	DOWN
TC0700003764.mm.2	Thrsp	3.90146e-11	2.6087e-08	15.9208	14.7005	-1.22038	4.05262e-06	2.36199	2.44876	0.0867729	0.791461	15.1079	15.4423	0.33446	0.517288	24	NO CHANGE	NO CHANGE	DOWN
TC0500001584.mm.2	Por	4.46757e-11	4.29306e-09	13.8158	14.0341	0.218258	0.0854808	1.36678	1.3388	-0.0279739	0.871443	12.3697	12.9911	0.621426	0.226572	24	NO CHANGE	NO CHANGE	NO CHANGE
TC1900001425.mm.2	Slc16a12	9.6461e-11	9.38894e-11	11.5092	11.2132	-0.295985	0.00238906	0.955172	1.25978	0.304609	0.0211981	12.1834	13.3418	1.15846	0.0163524	24	UP	DELAY	DOWN
TC0100002969.mm.2	Insig2	1.16479e-10	9.84195e-13	9.96583	10.6536	0.687803	1.07037e-05	1.78089	1.82206	0.041168	0.829226	0.235186	0.931613	0.696427	0.104312	24	NO CHANGE	NO CHANGE	UP
TC1500002052.mm.2	Sco2; Tymp	1.23735e-10	1.68276e-08	6.48208	6.45682	-0.0252652	0.80055	0.993869	1.01191	0.0180451	0.89619	23.4521	23.7885	0.33645	0.543025	24	NO CHANGE	NO CHANGE	NO CHANGE
TC0700002056.mm.2	Tspan4	1.28278e-10	3.00901e-07	10.4392	10.1809	-0.258258	0.0265056	1.09906	1.00426	-0.0948012	0.554517	14.7651	15.0919	0.326847	0.575777	24	NO CHANGE	NO CHANGE	DOWN
TC0500002628.mm.2	Clock	1.81109e-10	1.19807e-08	12.9813	12.8109	-0.170341	0.0631477	0.894688	0.918059	0.023371	0.851118	22.8197	22.9573	0.137647	0.801033	24	NO CHANGE	NO CHANGE	NO CHANGE
TC0700001624.mm.2	Wee1	2.21424e-10	1.46048e-10	9.45625	9.84455	0.388295	0.0199247	1.91177	1.7565	-0.155271	0.487682	12.6973	12.4884	-0.208895	0.669978	24	NO CHANGE	NO CHANGE	UP
TC1400001499.mm.2	Nr1d2	2.23982e-10	7.54065e-12	9.48667	9.60682	0.120152	0.483429	2.12827	2.14348	0.0152126	0.95024	8.50776	8.48692	-0.0208474	0.96137	24	NO CHANGE	NO CHANGE	NO CHANGE
TC0300000272.mm.2	4932438A13Rik	2.535e-10	5.02514e-06	11.8117	11.86	0.0483333	0.528335	0.701003	0.536703	-0.1643	0.125983	22.8284	23.6758	0.847432	0.237443	24	NO CHANGE	NO CHANGE	NO CHANGE
TC0300002489.mm.2	Ciart	2.68229e-10	5.68255e-12	6.5075	6.75409	0.246591	0.319311	3.02668	2.97622	-0.0504662	0.882282	11.5753	11.393	-0.182339	0.688343	24	NO CHANGE	NO CHANGE	NO CHANGE
TC1100002314.mm.2	Lgalsl	3.39595e-10	6.82778e-11	9.16125	9.37273	0.211477	0.129751	1.64682	1.5304	-0.116413	0.548532	21.4744	21.5708	0.0963549	0.838978	24	NO CHANGE	NO CHANGE	NO CHANGE
TC0800000991.mm.2	Gpt2	3.62084e-10	4.71517e-05	13.7025	13.9059	0.203409	0.0092343	0.693112	0.448016	-0.245097	0.0247653	13.7532	14.7568	1.0036	0.19818	24	DOWN	NO CHANGE	UP
TC1000001506.mm.2	Avpr1a	6.8626e-10	1.21113e-05	9.60667	7.46182	-2.14485	3.43065e-18	1.40505	0.864843	-0.540207	0.00932138	22.7224	22.0857	-0.636622	0.404632	24	DOWN	NO CHANGE	DOWN
TC0100003401.mm.2	Fmo1	7.04588e-10	1.5672e-05	16.2879	17.0459	0.757992	3.19284e-17	0.518858	0.337571	-0.181287	0.0219562	16.1964	15.4664	-0.729952	0.318634	24	DOWN	NO CHANGE	UP
TC1700001822.mm.2	Cbs	7.25023e-10	1.8875e-08	13.6492	13.4618	-0.187348	0.0225278	0.84387	0.718079	-0.125791	0.267515	2.56722	2.98679	0.419576	0.453912	24	NO CHANGE	NO CHANGE	DOWN
TC1000002605.mm.2	Cry1	8.33626e-10	1.13991e-10	7.98333	7.69455	-0.288788	0.0123709	1.16845	1.42035	0.2519	0.121626	19.445	19.1406	-0.304423	0.510018	24	NO CHANGE	NO CHANGE	DOWN
TC1500002246.mm.2	Smagp	9.043e-10	0.000299709	8.57583	7.67864	-0.897197	1.15983e-10	1.02183	0.46801	-0.553819	0.00042281	1.24787	0.449926	-0.797945	0.422834	24	DOWN	NO CHANGE	DOWN
TC0700004176.mm.2	Gde1	1.17584e-09	3.0387e-06	10.8829	11.1014	0.218447	0.0302552	0.917528	0.693416	-0.224112	0.112099	15.2988	15.0802	-0.218595	0.748228	24	NO CHANGE	NO CHANGE	UP
TC0700004630.mm.2	Hsd3b7	1.22328e-09	8.10414e-11	12.9804	12.4309	-0.549508	2.83458e-08	0.94467	0.78374	-0.16093	0.159238	1.62002	2.16607	0.546049	0.296066	24	NO CHANGE	NO CHANGE	DOWN
TC0900003040.mm.2	Slc38a3	1.41902e-09	7.5656e-09	17.135	17.1795	0.0445454	0.442091	0.583668	0.548788	-0.0348803	0.666679	9.17173	9.95479	0.78306	0.167304	24	NO CHANGE	NO CHANGE	NO CHANGE
TC1800001237.mm.2	Fgf1	2.01226e-09	1.17855e-06	11.4196	11.4091	-0.0104924	0.92304	1.02478	0.823318	-0.201465	0.203234	16.8249	16.678	-0.146853	0.817601	24	NO CHANGE	NO CHANGE	NO CHANGE
TC0400002373.mm.2	Pnrc1	2.46801e-09	2.38789e-09	11.9671	12.5114	0.54428	0.000114534	1.32327	1.20495	-0.11832	0.509065	23.0918	22.3377	-0.754166	0.183437	24	NO CHANGE	NO CHANGE	UP
TC0100002552.mm.2	Mreg	2.5892e-09	2.03248e-09	8.41667	8.49227	0.0756061	0.281719	0.693931	0.689244	-0.00468737	0.961372	21.1671	22.962	1.79489	0.00238995	24	NO CHANGE	DELAY	NO CHANGE
TC1000002453.mm.2	Pdxk	2.79027e-09	1.12698e-09	11.2696	10.81	-0.459583	1.16986e-05	0.796696	1.14943	0.352738	0.0103726	15.2031	15.6005	0.397348	0.457694	24	UP	NO CHANGE	DOWN
TC0600003374.mm.2	Gys2	3.12225e-09	6.34282e-10	12.1537	12.1909	0.0371595	0.789028	1.37465	1.45323	0.0785771	0.682925	12.1088	12.5061	0.397294	0.46574	24	NO CHANGE	NO CHANGE	NO CHANGE
TC0300002605.mm.2	Atp1a1	3.22706e-09	4.11857e-08	14.135	14.1295	-0.00545455	0.928354	0.590802	0.507317	-0.0834842	0.326885	13.1628	13.655	0.492253	0.426116	24	NO CHANGE	NO CHANGE	NO CHANGE
TC0500003314.mm.2	Asl	4.21853e-09	0.00550707	14.0379	14.0182	-0.0197348	0.890804	1.13591	0.517779	-0.61813	0.0038054	16.7831	14.4842	-2.29892	0.0605829	24	DOWN	NO CHANGE	NO CHANGE
TC1500001214.mm.2	Tars	4.25647e-09	1.59825e-11	12.9833	12.8682	-0.115152	0.148689	0.690157	1.144	0.453842	0.000148039	22.1558	23.5263	1.37051	0.010054	24	UP	DELAY	NO CHANGE
TC0400001925.mm.2	Mad2l2	4.26411e-09	0.000754743	7.07333	6.92227	-0.151061	0.195699	0.75658	0.564792	-0.191788	0.235711	0.305349	0.998744	0.693395	0.493237	24	NO CHANGE	NO CHANGE	NO CHANGE
TC0700002047.mm.2	Eps8l2	4.37402e-09	1.06755e-08	9.81167	10.1632	0.351515	0.010482	1.2603	1.18653	-0.0737695	0.686613	0.881694	0.906659	0.0249652	0.966663	24	NO CHANGE	NO CHANGE	UP
TC1700002199.mm.2	Ubr2	4.41704e-09	6.29267e-06	9.96542	9.55545	-0.409962	2.3279e-06	0.559327	0.529512	-0.0298149	0.773731	12.0313	12.3286	0.297299	0.697798	24	NO CHANGE	NO CHANGE	DOWN
TC1900000684.mm.2	Elovl3	5.29374e-09	1.73128e-10	14.3279	12.5082	-1.81973	5.09223e-07	3.16107	3.07831	-0.0827612	0.845249	23.6723	0.345427	0.673093	0.220973	24	NO CHANGE	NO CHANGE	DOWN
TC1500001657.mm.2	Ndrg1	6.08852e-09	3.59368e-10	6.38917	8.28045	1.89129	9.69768e-13	1.59712	2.28677	0.689654	0.0107172	1.87398	1.62268	-0.251303	0.644854	24	UP	NO CHANGE	UP
TC0X00003075.mm.2	Tsc22d3	8.38693e-09	1.98616e-06	9.87042	9.84773	-0.0226894	0.879961	1.33925	1.05496	-0.284291	0.191738	17.0729	16.0027	-1.0702	0.125138	24	NO CHANGE	NO CHANGE	NO CHANGE
TC1300001779.mm.2	Tubb2a	8.88661e-09	1.86062e-10	9.77542	10.7427	0.967311	1.61488e-05	2.066	1.8195	-0.246496	0.371819	23.1431	23.9549	0.811742	0.161748	24	NO CHANGE	NO CHANGE	UP
TC1700002314.mm.2	Plin5	9.10522e-09	6.30241e-07	6.5025	6.52545	0.0229545	0.848813	0.954001	0.997397	0.0433966	0.799818	17.8179	20.7897	2.97185	5.91975e-05	24	NO CHANGE	DELAY	NO CHANGE
TC1400002859.mm.2	Hacl1	9.45294e-09	1.07008e-08	15.3579	15.3295	-0.0283712	0.789877	0.980282	0.969952	-0.0103298	0.944788	21.3529	21.9221	0.569182	0.343586	24	NO CHANGE	NO CHANGE	NO CHANGE
TC1900001213.mm.2	Vps13a	1.13951e-08	3.56628e-07	9.41708	9.54136	0.12428	0.231651	0.762321	0.890824	0.128503	0.374223	13.6524	13.8124	0.16003	0.8156	24	NO CHANGE	NO CHANGE	NO CHANGE
TC0100002801.mm.2	Per2	1.17333e-08	1.36345e-13	7.47875	7.25864	-0.220114	0.225159	1.9125	2.26171	0.349209	0.169481	13.9942	13.7739	-0.220338	0.64319	24	NO CHANGE	NO CHANGE	NO CHANGE
TC1900001445.mm.2	Ppp1r3c	1.24488e-08	9.41361e-06	13.6787	15.3982	1.71943	3.30227e-08	2.15659	1.57512	-0.581465	0.110052	21.2448	21.2983	0.0535118	0.944757	24	NO CHANGE	NO CHANGE	UP
TC0400002634.mm.2	Acnat1	1.33308e-08	3.80259e-10	12.1292	11.2895	-0.839621	1.01547e-07	1.13036	1.55481	0.42444	0.0256895	21.5257	21.2668	-0.258857	0.634383	24	UP	NO CHANGE	DOWN
TC0100000282.mm.2	Npas2	1.5531e-08	5.49022e-09	5.41125	5.36636	-0.0448864	0.834491	1.8587	2.07456	0.215868	0.469434	23.4622	23.3898	-0.0723919	0.904636	24	NO CHANGE	NO CHANGE	NO CHANGE
TC1200001460.mm.2	Lpin1	2.03736e-08	1.79262e-06	11.1892	10.8741	-0.315076	0.217625	1.98941	1.81826	-0.171151	0.628104	10.5674	10.4506	-0.116869	0.873893	24	NO CHANGE	NO CHANGE	NO CHANGE
TC0200004943.mm.2	Pxmp4	2.36402e-08	3.14413e-09	12.0388	11.8914	-0.147386	0.25468	1.02202	1.36976	0.347738	0.0567495	22.3755	22.7994	0.423842	0.484147	24	NO CHANGE	NO CHANGE	NO CHANGE
TC0200002887.mm.2	Proser2	2.56303e-08	0.00118214	8.0875	8.12182	0.0343182	0.744029	0.733318	0.483984	-0.249334	0.104475	20.4831	19.7334	-0.749694	0.447914	24	NO CHANGE	NO CHANGE	NO CHANGE
TC0200004229.mm.2	Caprin1	2.62517e-08	3.73084e-08	15.175	15.0618	-0.113182	0.18388	0.733258	0.70848	-0.0247785	0.834251	22.1166	21.6724	-0.444188	0.488048	24	NO CHANGE	NO CHANGE	NO CHANGE
TC0900000497.mm.2	Usp2	2.72132e-08	1.46455e-10	7.65167	7.76909	0.117424	0.694664	2.72951	3.17796	0.44845	0.281948	13.1869	12.5312	-0.655757	0.24661	24	NO CHANGE	NO CHANGE	NO CHANGE
TC0500001751.mm.2	Bri3	3.29532e-08	3.16204e-07	9.15292	9.62864	0.47572	8.90278e-07	0.735989	0.551888	-0.184102	0.112524	9.76388	11.4933	1.72938	0.0237663	24	NO CHANGE	DELAY	UP
TC0500001464.mm.2	Aacs	3.38398e-08	0.00092225	9.92917	9.16045	-0.768712	0.00710014	2.08966	1.14276	-0.946904	0.0170328	14.033	14.2264	0.193424	0.856409	24	DOWN	NO CHANGE	DOWN
TC0100001180.mm.2	Slc45a3	3.44176e-08	2.28227e-07	8.02917	7.86273	-0.166439	0.383109	1.76982	1.2562	-0.513626	0.0626128	20.9365	20.7979	-0.13861	0.845872	24	NO CHANGE	NO CHANGE	NO CHANGE
TC1100001276.mm.2	Acaca	3.4523e-08	0.00378136	10.895	10.5432	-0.351818	0.0100681	0.814994	0.518975	-0.296018	0.111391	12.7428	13.7374	0.994518	0.401702	24	NO CHANGE	NO CHANGE	DOWN
TC0600000841.mm.2	St3gal5	3.46303e-08	1.7894e-10	12.9267	12.9436	0.0169697	0.87123	1.00989	0.956267	-0.0536186	0.712721	13.225	13.2294	0.00444155	0.993986	24	NO CHANGE	NO CHANGE	NO CHANGE
TC0200003307.mm.2	Fpgs; Mir8093	3.47907e-08	2.85232e-10	11.105	10.8	-0.305	0.000495249	0.676791	0.948336	0.271544	0.021121	22.0733	21.6294	-0.443941	0.430587	24	UP	NO CHANGE	DOWN
TC0500002213.mm.2	Spon2	3.52602e-08	2.11633e-10	6.98458	6.84227	-0.142311	0.338699	1.28051	1.63378	0.353271	0.0903916	0.845855	0.670937	-0.174918	0.758271	24	NO CHANGE	NO CHANGE	NO CHANGE
TC0X00000319.mm.2	Lonrf3	3.65945e-08	4.67741e-06	6.66083	6.75136	0.0905301	0.559414	1.33194	0.97525	-0.356685	0.117722	18.3399	18.1498	-0.190025	0.796027	24	NO CHANGE	NO CHANGE	NO CHANGE
TC1000002338.mm.2	A930033H14Rik	4.10404e-08	5.6255e-09	5.83833	6.18773	0.349394	0.00781605	1.17955	0.962305	-0.217249	0.21585	11.3807	12.5998	1.21918	0.0723696	24	NO CHANGE	NO CHANGE	UP
TC0300001137.mm.2	Sort1	4.14784e-08	0.0193163	8.8925	7.99636	-0.896136	1.15592e-09	0.795681	0.354064	-0.441618	0.0107146	5.26092	6.29616	1.03524	0.435509	24	DOWN	NO CHANGE	DOWN
TC0100001680.mm.2	Desi2	4.57213e-08	1.23606e-06	7.55542	7.40182	-0.153598	0.0686397	0.669759	0.603354	-0.0664055	0.578423	19.962	19.2368	-0.72516	0.298108	24	NO CHANGE	NO CHANGE	NO CHANGE
TC0700000388.mm.2	Ethe1	4.69097e-08	5.02144e-07	12.4379	13.1823	0.744356	5.04164e-07	0.964388	0.954929	-0.00945844	0.956686	23.0954	1.25866	2.16321	0.00435387	24	NO CHANGE	DELAY	UP
TC0400001509.mm.2	Ak2	4.78981e-08	1.87977e-06	13.3483	13.0632	-0.285152	0.0131325	0.729231	0.846593	0.117363	0.44439	13.15	12.0429	-1.10715	0.160207	24	NO CHANGE	NO CHANGE	DOWN
TC1200002518.mm.2	Asap2	5.17809e-08	2.55318e-08	6.37625	6.21682	-0.159432	0.276573	1.35071	1.00854	-0.342173	0.0953177	23.2229	23.2413	0.0184736	0.979318	24	NO CHANGE	NO CHANGE	NO CHANGE
TC1500001585.mm.2	Mtss1	5.25093e-08	1.11699e-07	11.2433	10.8795	-0.363788	0.0119218	1.03713	1.18653	0.149396	0.438722	12.3519	12.1932	-0.158666	0.81892	24	NO CHANGE	NO CHANGE	DOWN
TC1700001757.mm.2	Fkbp5	5.86242e-08	2.20956e-05	11.1454	12.2532	1.10777	1.62238e-10	1.17727	0.591751	-0.585515	0.00236384	12.6864	12.7306	0.0442285	0.964509	24	DOWN	NO CHANGE	UP
TC0500002170.mm.2	Slc5a6	5.9532e-08	1.35489e-05	7.00792	7.26773	0.259811	0.0786936	0.977143	0.969494	-0.00764924	0.970112	9.95768	9.46856	-0.489117	0.547215	24	NO CHANGE	NO CHANGE	NO CHANGE
TC1700000202.mm.2	Riok2	6.46904e-08	1.19642e-06	9.68625	9.89773	0.211477	0.035272	0.737319	0.703464	-0.0338548	0.803649	13.7943	13.5459	-0.248337	0.739998	24	NO CHANGE	NO CHANGE	UP
TC0200000868.mm.2	Gpd2	7.38053e-08	0.0223073	9.52083	7.01955	-2.50129	1.48436e-18	0.61336	0.533174	-0.0801865	0.720774	8.5835	12.6224	4.03895	0.014134	24	NO CHANGE	DELAY	DOWN
TC1900001355.mm.2	Gldc	7.46863e-08	3.36248e-08	11.2167	11.0532	-0.163485	0.137606	0.912457	0.855724	-0.0567321	0.705993	22.8251	0.375558	1.55043	0.0277896	24	NO CHANGE	DELAY	NO CHANGE
TC0500001936.mm.2	Crot	7.55869e-08	1.02485e-07	16.2871	16.4577	0.170644	0.144906	1.04501	0.770356	-0.274651	0.0993896	2.18737	3.06918	0.881813	0.22321	24	NO CHANGE	NO CHANGE	NO CHANGE
TC0200005317.mm.2	Slmo2	7.88338e-08	5.46943e-05	10.1442	10.0391	-0.105076	0.220734	0.591307	0.482253	-0.109054	0.361049	15.655	13.805	-1.85002	0.0426699	24	NO CHANGE	ADVANCE	NO CHANGE
TC0200000393.mm.2	Pnpla7	7.88592e-08	2.44958e-05	14.3821	13.4168	-0.965265	3.80236e-16	0.501802	0.454758	-0.047044	0.648337	3.07435	1.87147	-1.20289	0.16263	24	NO CHANGE	NO CHANGE	DOWN
TC0400000496.mm.2	Stra6l	8.31324e-08	6.86859e-09	13.4217	12.7823	-0.639394	7.40133e-08	0.873739	0.752679	-0.12106	0.373651	0.707146	0.162447	-0.5447	0.422922	24	NO CHANGE	NO CHANGE	DOWN
TC0400002633.mm.2	Acnat2	8.43905e-08	1.92493e-07	10.2667	9.65909	-0.607576	8.40971e-05	0.947153	1.26429	0.317136	0.11432	21.134	21.1199	-0.0141551	0.9839	24	NO CHANGE	NO CHANGE	DOWN
TC0100003662.mm.2	Adck3	9.28092e-08	1.52362e-09	15.2912	15.47	0.17875	0.245957	1.26858	1.45575	0.187164	0.378072	23.1358	23.8714	0.735643	0.240921	24	NO CHANGE	NO CHANGE	NO CHANGE
TC1200000839.mm.2	Mfsd7c	9.32283e-08	8.515e-05	5.79667	6.65045	0.853788	2.71755e-07	0.884856	0.856224	-0.0286317	0.887187	5.40569	5.48655	0.0808612	0.923863	24	NO CHANGE	NO CHANGE	UP
TC0900000509.mm.2	Slc37a4	1.01618e-07	5.06146e-10	14.5008	14.15	-0.350833	0.009693	1.07778	1.33441	0.256623	0.161715	14.2944	13.5492	-0.745202	0.217111	24	NO CHANGE	NO CHANGE	DOWN
TC0100001381.mm.2	Rgs16	1.03732e-07	1.8672e-08	7.24917	7.73455	0.485379	0.311485	3.69445	4.48288	0.78843	0.250103	9.421	8.45416	-0.966847	0.13237	24	NO CHANGE	NO CHANGE	NO CHANGE
TC1500001088.mm.2	Tns2	1.04842e-07	1.86402e-08	9.33375	9.20727	-0.126477	0.349641	1.09057	1.21538	0.124809	0.52058	7.02328	7.51114	0.487852	0.435374	24	NO CHANGE	NO CHANGE	NO CHANGE
TC0X00002993.mm.2	Timm8a1	1.25185e-07	0.000175904	9.49292	9.38591	-0.107008	0.206725	0.539607	0.438546	-0.101061	0.388877	13.5237	13.352	-0.1717	0.859316	24	NO CHANGE	NO CHANGE	NO CHANGE
TC1200000142.mm.2	Odc1	1.26624e-07	8.1822e-07	10.6575	10.4977	-0.159773	0.139052	0.928251	0.650005	-0.278246	0.0773862	17.2589	18.3355	1.0766	0.155168	24	NO CHANGE	NO CHANGE	NO CHANGE
TC0200003195.mm.2	Agpat2	1.34544e-07	1.63717e-06	16.15	15.6245	-0.525455	1.46129e-05	0.706153	0.857252	0.151099	0.328895	19.1616	19.9081	0.74647	0.317017	24	NO CHANGE	NO CHANGE	DOWN
TC0400000341.mm.2	Aco1	1.51745e-07	0.00533144	14.3575	14.3082	-0.0493182	0.492134	0.41482	0.280337	-0.134483	0.193703	17.0053	15.7477	-1.25753	0.288155	24	NO CHANGE	NO CHANGE	NO CHANGE
TC0300000354.mm.2	Noct	1.62962e-07	7.35321e-09	6.2875	6.06136	-0.226136	0.3824	1.9516	2.43504	0.483436	0.182461	14.1074	13.3712	-0.736123	0.263642	24	NO CHANGE	NO CHANGE	NO CHANGE
TC0700003793.mm.2	Dgat2	1.66052e-07	2.44039e-07	14.325	13.9032	-0.421818	3.77204e-06	0.509698	0.692986	0.183288	0.103537	12.4664	13.7962	1.32982	0.0783649	24	NO CHANGE	NO CHANGE	DOWN
TC0600002620.mm.2	Nat8	1.66491e-07	0.00524435	7.0725	7.26818	0.195682	0.142681	0.877783	0.486949	-0.390834	0.0458949	17.4644	17.4833	0.018899	0.986966	24	DOWN	NO CHANGE	NO CHANGE
TC1500000731.mm.2	Tef	1.89631e-07	1.5919e-08	4.81875	4.77636	-0.0423862	0.75641	1.03186	1.2105	0.178639	0.348251	10.9199	11.1003	0.180421	0.789339	24	NO CHANGE	NO CHANGE	NO CHANGE
TC0100002121.mm.2	Ptp4a1; Gm13363	1.9703e-07	4.67577e-09	15.3646	15.7918	0.427235	2.42861e-06	0.594652	0.739784	0.145132	0.185499	13.2535	12.6774	-0.576187	0.380838	24	NO CHANGE	NO CHANGE	UP
TC1600001419.mm.2	Cldn1	2.08161e-07	4.6408e-08	11.9067	11.3291	-0.577576	0.0027243	1.36483	1.50453	0.139701	0.580134	23.5664	23.2436	-0.322862	0.645412	24	NO CHANGE	NO CHANGE	DOWN
TC0900000863.mm.2	Fam96a	2.08183e-07	0.00589881	10.66	10.7941	0.134091	0.16245	0.550533	0.364846	-0.185686	0.177542	19.8207	19.8809	0.0601806	0.959415	24	NO CHANGE	NO CHANGE	NO CHANGE
TC0X00001502.mm.2	Pfkfb1	2.37612e-07	1.55953e-05	12.1054	11.6909	-0.414508	0.000327281	0.747857	0.668093	-0.0797638	0.604398	17.0275	18.6971	1.66959	0.0413646	24	NO CHANGE	DELAY	DOWN
TC1100000576.mm.2	Sar1b	2.46588e-07	0.00124648	15.3988	15.3882	-0.0105682	0.869001	0.361877	0.308655	-0.0532216	0.567152	17.465	17.3358	-0.129262	0.899259	24	NO CHANGE	NO CHANGE	NO CHANGE
TC0600003428.mm.2	Bhlhe41	2.69288e-07	6.3843e-06	5.76292	5.97955	0.216629	0.374451	1.41017	1.80696	0.39679	0.254135	9.49615	8.73407	-0.762079	0.360337	24	NO CHANGE	NO CHANGE	NO CHANGE
TC0800000424.mm.2	Ppp1r3b	2.77083e-07	9.62791e-08	12.3892	11.9455	-0.443712	0.118575	2.10012	2.34733	0.247207	0.543052	17.8424	17.3271	-0.51531	0.442879	24	NO CHANGE	NO CHANGE	NO CHANGE
TC0400001510.mm.2	Rnf19b	2.99576e-07	2.91373e-06	8.77	8.47409	-0.295909	0.00112844	0.607372	0.571297	-0.0360747	0.765454	7.85585	8.60511	0.749254	0.338136	24	NO CHANGE	NO CHANGE	DOWN
TC1800001139.mm.2	Nrep	3.14278e-07	5.02914e-06	8.18125	8.04818	-0.133068	0.554089	1.26279	1.64481	0.382023	0.224778	12.5132	13.1591	0.645837	0.456757	24	NO CHANGE	NO CHANGE	NO CHANGE
TC1600001304.mm.2	Prodh	3.15926e-07	8.80463e-05	12.6725	11.6864	-0.986136	6.0169e-10	0.679597	0.764461	0.0848635	0.631114	16.3377	16.3001	-0.037578	0.967054	24	NO CHANGE	NO CHANGE	DOWN
TC0500002699.mm.2	Sult1d1	3.17278e-07	0.325785	12.8525	12.7973	-0.0552273	0.684999	0.752324	0.173877	-0.578448	0.00509953	16.6999	16.7742	0.074246	0.980433	24	DOWN	NO CHANGE	NO CHANGE
TC1700000836.mm.2	Cyp39a1	3.18698e-07	0.00757685	12.3054	10.87	-1.43542	2.58729e-11	0.680993	0.649018	-0.0319755	0.888566	17.1386	16.4454	-0.69324	0.585868	24	NO CHANGE	NO CHANGE	DOWN
TC0300000322.mm.2	Jade1	3.21449e-07	3.9713e-08	7.95542	8.00773	0.0523106	0.617161	0.792394	0.890275	0.0978808	0.515885	7.36846	7.72033	0.351874	0.597323	24	NO CHANGE	NO CHANGE	NO CHANGE
TC0500003297.mm.2	Stx2	3.22375e-07	0.0121738	9.10208	9.56818	0.466098	1.39654e-05	0.465388	0.340651	-0.124737	0.358727	18.7753	20.4863	1.71093	0.199136	24	NO CHANGE	NO CHANGE	UP
TC1100000032.mm.2	Sec14l4	3.2339e-07	0.242188	13.5262	13.2941	-0.232159	0.000410784	0.352557	0.0895122	-0.263045	0.00415838	17.3796	19.8239	2.44434	0.360827	24	DOWN	NO CHANGE	DOWN
TC0800000790.mm.2	Mrpl34	3.2858e-07	1.7748e-05	10.1163	9.72818	-0.388068	3.63074e-05	0.600672	0.506249	-0.0944226	0.440383	18.7623	17.8802	-0.882095	0.280397	24	NO CHANGE	NO CHANGE	DOWN
TC0200003698.mm.2	Abcb11	3.31727e-07	5.44838e-05	14.0942	13.5636	-0.53053	1.57058e-05	0.659322	0.645304	-0.0140172	0.927024	0.338391	2.46034	2.12195	0.0238271	24	NO CHANGE	DELAY	DOWN
TC0700004076.mm.2	St5	3.36296e-07	3.55098e-08	7.84	7.65273	-0.187273	0.275878	1.317	1.31818	0.00117623	0.996027	23.7848	23.427	-0.357782	0.618142	24	NO CHANGE	NO CHANGE	NO CHANGE
TC0800001494.mm.2	Trappc2l	3.48934e-07	0.293589	8.08875	8.28318	0.194432	0.0624623	0.543818	0.1344	-0.409418	0.00646154	11.5807	21.7558	10.1751	0.00207064	24	DOWN	NO CHANGE	NO CHANGE
TC0100001123.mm.2	Acmsd	3.59547e-07	1.15849e-05	10.34	9.70091	-0.639091	0.000957806	1.33333	1.06596	-0.267377	0.308782	19.5922	18.8846	-0.707621	0.385649	24	NO CHANGE	NO CHANGE	DOWN
TC1800000160.mm.2	Rnf125	4.00974e-07	1.21282e-10	15.2567	15.41	0.153333	0.486751	1.8372	1.98013	0.142922	0.639378	0.553764	0.757271	0.203507	0.749219	24	NO CHANGE	NO CHANGE	NO CHANGE
TC0900001921.mm.2	Dpy19l1	4.15459e-07	5.9013e-05	8.85417	8.33273	-0.521439	2.39197e-11	0.287001	0.388163	0.101163	0.227624	17.2067	18.8085	1.60186	0.0908968	24	NO CHANGE	NO CHANGE	DOWN
TC1700001677.mm.2	Fam195a	4.31887e-07	0.000121213	5.55875	5.96773	0.408977	0.000202284	0.702142	0.511689	-0.190452	0.194377	17.2412	16.6924	-0.548793	0.549803	24	NO CHANGE	NO CHANGE	UP
TC1900001095.mm.2	Fads2	4.4147e-07	1.81941e-05	17.3304	16.4409	-0.889508	8.0199e-13	0.600754	0.491137	-0.109617	0.367708	10.5479	13.568	3.0201	0.00156153	24	NO CHANGE	DELAY	DOWN
TC0400001034.mm.2	Ak4	4.42297e-07	1.70342e-07	10.295	10.5405	0.245455	0.0835532	1.04242	0.990083	-0.0523354	0.78617	13.1087	12.714	-0.394662	0.604221	24	NO CHANGE	NO CHANGE	NO CHANGE
TC0900002332.mm.2	Nrg4	4.47658e-07	6.68354e-08	7.2425	8.05636	0.813864	0.002667	1.75245	2.15343	0.400983	0.260657	12.2745	11.9069	-0.36764	0.61516	24	NO CHANGE	NO CHANGE	UP
TC0400003530.mm.2	Thrap3	4.51894e-07	0.000299252	10.6367	10.5814	-0.055303	0.599669	0.567023	0.59358	0.0265577	0.861812	5.80059	5.7211	-0.0794838	0.933919	24	NO CHANGE	NO CHANGE	NO CHANGE
TC1200002296.mm.2	Clmn	4.94845e-07	1.06471e-07	11.4642	11.6968	0.232652	0.0397375	0.788868	0.877524	0.0886553	0.56797	8.69585	9.59621	0.90036	0.216468	24	NO CHANGE	NO CHANGE	UP
TC1700002655.mm.2	Abcg5	4.95536e-07	4.57684e-05	11.7217	11.2282	-0.493485	0.0275459	1.32058	1.25984	-0.0607391	0.841001	9.31796	10.4229	1.10499	0.237896	24	NO CHANGE	NO CHANGE	DOWN
TC1300002099.mm.2	Hnrnpk	5.04541e-07	0.00361934	16.7825	16.6382	-0.144318	0.00461389	0.305145	0.185229	-0.119916	0.0923713	5.58362	6.9934	1.40978	0.223411	24	NO CHANGE	NO CHANGE	DOWN
TC0500000740.mm.2	Polr2b	5.17148e-07	4.31062e-06	12.1733	12.0991	-0.0742425	0.408615	0.607324	0.592694	-0.0146305	0.908358	15.7036	15.1908	-0.51278	0.525612	24	NO CHANGE	NO CHANGE	NO CHANGE
TC1900000866.mm.2	Grk5	5.88112e-07	0.0152655	6.91542	6.07409	-0.841326	2.50531e-05	1.36841	0.397503	-0.970909	0.000332728	23.9558	21.9861	-1.96967	0.291748	24	DOWN	NO CHANGE	DOWN
TC0900003008.mm.2	Acy1	6.32544e-07	0.00110982	10.2796	10.2895	0.00996212	0.914483	0.535475	0.417742	-0.117733	0.374055	15.6577	15.194	-0.46378	0.668297	24	NO CHANGE	NO CHANGE	NO CHANGE
TC0700000816.mm.2	Vrk3	6.42554e-07	0.00247486	9.0975	9.22455	0.127045	0.186566	0.48069	0.431877	-0.048813	0.723738	6.49457	6.15962	-0.33495	0.762208	24	NO CHANGE	NO CHANGE	NO CHANGE
TC1900000205.mm.2	Ddb1	6.50493e-07	0.000998998	11.9375	11.9523	0.0147727	0.773959	0.30952	0.216206	-0.0933138	0.194252	10.8623	11.7613	0.89904	0.437618	24	NO CHANGE	NO CHANGE	NO CHANGE
TC1100003224.mm.2	Serpinf2	6.55848e-07	1.51676e-08	16.9425	16.2641	-0.678409	2.25807e-15	0.370175	0.520009	0.149834	0.057729	4.33147	2.61655	-1.71492	0.0167593	24	NO CHANGE	ADVANCE	DOWN
TC0800001891.mm.2	1810011O10Rik	6.58047e-07	0.000101604	6.64708	6.78864	0.141553	0.318384	0.959643	0.706702	-0.252941	0.211632	14.8221	15.2844	0.462245	0.627331	24	NO CHANGE	NO CHANGE	NO CHANGE
TC1300000735.mm.2	Dapk1	6.60841e-07	9.09944e-06	11.3333	11.3473	0.0139394	0.888174	0.71646	0.534885	-0.181574	0.190455	22.6456	23.5491	0.903441	0.327446	24	NO CHANGE	NO CHANGE	NO CHANGE
TC0300001306.mm.2	Elovl6	7.20743e-07	6.55549e-05	13.705	13.2191	-0.485909	0.0576717	1.5018	1.39533	-0.106469	0.760304	12.8386	13.567	0.728371	0.44716	24	NO CHANGE	NO CHANGE	NO CHANGE
TC1900000610.mm.2	Marveld1	7.32133e-07	3.36986e-10	9.98792	9.99136	0.00344697	0.975391	0.829838	1.15425	0.324417	0.0435474	14.4127	14.0803	-0.332438	0.601121	24	UP	NO CHANGE	NO CHANGE
TC0500000277.mm.2	Dnajb6	7.7947e-07	9.24358e-10	13.225	13.315	0.09	0.128438	0.446629	0.532431	0.0858013	0.298121	14.5699	14.2259	-0.344076	0.599994	24	NO CHANGE	NO CHANGE	NO CHANGE
TC1900000018.mm.2	Chka	7.87938e-07	6.25569e-08	6.03542	5.785	-0.250417	0.287939	1.70055	1.81424	0.113688	0.730352	21.703	21.4866	-0.216496	0.765305	24	NO CHANGE	NO CHANGE	NO CHANGE
TC0200002067.mm.2	Plcb4	7.98455e-07	0.0438213	5.32333	5.57909	0.255758	0.0185115	0.522606	0.286902	-0.235704	0.121397	21.4442	20.2632	-1.18103	0.460216	24	NO CHANGE	NO CHANGE	UP
TC1200001971.mm.2	Atp6v1d	8.00741e-07	4.67182e-05	8.61792	8.32227	-0.295644	0.0103502	0.56278	0.708183	0.145403	0.353388	14.4073	14.5539	0.146578	0.878599	24	NO CHANGE	NO CHANGE	DOWN
TC1100002728.mm.2	Leap2	8.52296e-07	1.74067e-07	10.4258	10.2955	-0.130379	0.378784	1.07689	1.02788	-0.0490094	0.811501	20.9528	22.4732	1.52046	0.0546401	24	NO CHANGE	NO CHANGE	NO CHANGE
TC0600002013.mm.2	Lncpint	8.53036e-07	2.8294e-07	10.1392	10.0923	-0.0468939	0.711704	0.97898	0.807316	-0.171665	0.347085	6.99682	8.13014	1.13332	0.14794	24	NO CHANGE	NO CHANGE	NO CHANGE
TC1100000440.mm.2	Rnf145	8.57453e-07	1.1652e-05	9.84875	9.75682	-0.0919318	0.500166	0.832551	0.843271	0.0107195	0.954564	10.5817	11.6303	1.04857	0.247071	24	NO CHANGE	NO CHANGE	NO CHANGE
TC1400000574.mm.2	Pnp	8.67008e-07	1.57493e-06	11.03	10.9718	-0.058182	0.718449	0.9558	1.19225	0.236452	0.292692	22.7136	23.6004	0.886761	0.293583	24	NO CHANGE	NO CHANGE	NO CHANGE
TC0600003598.mm.2	Cml3	8.78918e-07	7.89007e-07	4.88708	4.26545	-0.621629	0.000696329	1.30842	1.02929	-0.279131	0.259566	16.8138	16.6917	-0.12212	0.877374	24	NO CHANGE	NO CHANGE	DOWN
TC1300000016.mm.2	Akr1c14	8.89058e-07	0.000226504	16.2408	16.6086	0.367803	0.000443934	0.667291	0.421233	-0.246059	0.0757366	14.1653	14.2771	0.111769	0.916216	24	NO CHANGE	NO CHANGE	UP
TC1000000355.mm.2	Ddo	8.96026e-07	0.000467499	6.99958	7.05045	0.0508712	0.606521	0.668292	0.414814	-0.253479	0.0752333	16.1787	14.9378	-1.24091	0.255946	24	NO CHANGE	NO CHANGE	NO CHANGE
TC1200001281.mm.2	Crip2	8.99447e-07	3.79473e-07	8.72667	8.53773	-0.188939	0.168039	0.889932	1.01713	0.127195	0.499814	23.0993	22.9757	-0.12358	0.874957	24	NO CHANGE	NO CHANGE	NO CHANGE
TC1300000266.mm.2	Slc17a3	1.04844e-06	8.81902e-06	11.8237	10.9486	-0.875114	1.23836e-08	0.775444	0.829114	0.0536705	0.764598	18.2526	17.7271	-0.525474	0.520133	24	NO CHANGE	NO CHANGE	DOWN
TC0300000967.mm.2	Fmo5	1.09667e-06	3.64924e-07	15.8879	16.0027	0.114811	0.209253	0.568178	0.730896	0.162719	0.208533	16.1037	14.8705	-1.2332	0.114423	24	NO CHANGE	NO CHANGE	NO CHANGE
TC0500003708.mm.2	Mrpl33	1.16771e-06	0.111712	11.7129	11.7359	0.0229924	0.717903	0.278427	0.131565	-0.146862	0.101659	16.9471	23.0765	6.12936	0.00644838	24	NO CHANGE	NO CHANGE	NO CHANGE
TC0100002800.mm.2	Hes6	1.17157e-06	4.14772e-06	8.13208	6.70591	-1.42617	9.14344e-11	1.01842	1.12193	0.103516	0.656635	15.5646	14.5692	-0.995412	0.239865	24	NO CHANGE	NO CHANGE	DOWN
TC0800001319.mm.2	Vac14	1.17946e-06	0.000245981	8.71333	8.90364	0.190303	0.0513887	0.634206	0.442122	-0.192084	0.167164	14.748	16.4895	1.74143	0.0849065	24	NO CHANGE	NO CHANGE	NO CHANGE
TC0400003756.mm.2	Clic4	1.25885e-06	0.000102828	10.1929	10.3068	0.113902	0.121895	0.428285	0.407408	-0.0208775	0.841713	22.5815	19.4851	-3.0964	0.00167796	24	NO CHANGE	ADVANCE	NO CHANGE
TC0600002966.mm.2	Tmcc1	1.30454e-06	1.12328e-06	10.6838	10.7	0.0162498	0.905989	0.82451	1.06124	0.236728	0.229154	14.5131	15.0286	0.51548	0.522451	24	NO CHANGE	NO CHANGE	NO CHANGE
TC0200003607.mm.2	Rbms1	1.32102e-06	6.70555e-08	12.5446	12.9905	0.445871	2.47091e-05	0.704055	0.677975	-0.0260801	0.84844	6.34109	6.38695	0.0458573	0.94923	24	NO CHANGE	NO CHANGE	UP
TC0700004221.mm.2	Gga2	1.34538e-06	0.0437682	6.12	5.99545	-0.124545	0.111323	0.385116	0.21145	-0.173666	0.124122	19.814	16.9165	-2.89745	0.0690701	24	NO CHANGE	NO CHANGE	NO CHANGE
TC1100001047.mm.2	Cluh	1.35035e-06	1.946e-05	15.07	15.0459	-0.0240909	0.754996	0.479937	0.441439	-0.0384975	0.718747	23.9702	0.520784	0.550613	0.555984	24	NO CHANGE	NO CHANGE	NO CHANGE
TC0500000008.mm.2	Cdk6	1.37953e-06	2.69508e-06	9.80375	10.1709	0.367159	9.91913e-06	0.42467	0.536162	0.111492	0.283628	8.64771	9.26906	0.621352	0.459929	24	NO CHANGE	NO CHANGE	UP
TC0300002242.mm.2	Trim2	1.45501e-06	9.86364e-08	8.34375	8.06	-0.28375	0.0439058	0.876275	1.12397	0.24769	0.198104	22.7921	22.9873	0.195205	0.799308	24	NO CHANGE	NO CHANGE	DOWN
TC0200000740.mm.2	Kynu	1.48861e-06	0.000375148	13.9	14.1255	0.225455	0.0174469	0.549906	0.410621	-0.139285	0.275251	0.807706	0.640201	-0.167505	0.879161	24	NO CHANGE	NO CHANGE	UP
TC0100000097.mm.2	Rdh10	1.52695e-06	0.0677229	7.89125	8.08545	0.194205	0.0679088	0.456929	0.270418	-0.186511	0.221007	16.0801	17.4888	1.40866	0.402176	24	NO CHANGE	NO CHANGE	NO CHANGE
TC1300000671.mm.2	Ddx46	1.54098e-06	0.000224384	9.2725	9.26	-0.0125	0.88863	0.528741	0.431611	-0.09713	0.436867	8.25605	10.4102	2.15414	0.0447364	24	NO CHANGE	DELAY	NO CHANGE
TC0400001924.mm.2	Mthfr	1.64151e-06	3.76803e-08	7.21333	7.34727	0.133939	0.242441	0.804586	0.856911	0.0523244	0.741415	23.4422	22.3709	-1.07132	0.158969	24	NO CHANGE	NO CHANGE	NO CHANGE
TC0100002349.mm.2	Pgap1	1.66751e-06	5.43445e-06	9.06667	9.49364	0.42697	0.00186623	0.763771	0.86682	0.103049	0.57046	9.29582	9.67842	0.382598	0.658699	24	NO CHANGE	NO CHANGE	UP
TC1700001062.mm.2	Man2a1	1.67214e-06	1.38223e-08	13.1942	13.6509	0.456742	2.79343e-06	0.636555	0.580064	-0.0564912	0.629638	12.7295	12.9311	0.201583	0.793989	24	NO CHANGE	NO CHANGE	UP
TC1300002474.mm.2	Hmgcr	1.76143e-06	0.0151921	13.2888	12.7368	-0.551932	0.0309424	1.27235	0.773047	-0.499304	0.155123	12.7516	13.7395	0.98787	0.506923	24	NO CHANGE	NO CHANGE	DOWN
TC0500001410.mm.2	Setd1b	1.77246e-06	8.01259e-05	7.83	7.80364	-0.0263638	0.800881	0.652937	0.546345	-0.106592	0.474976	6.27466	8.65604	2.38138	0.0161296	24	NO CHANGE	DELAY	NO CHANGE
TC1100002897.mm.2	Shmt1	1.8473e-06	0.000389517	12.3117	11.43	-0.881667	1.15543e-10	0.478888	0.577749	0.0988605	0.508735	16.3361	18.3728	2.03666	0.056378	24	NO CHANGE	NO CHANGE	DOWN
TC1000002695.mm.2	Amdhd1	1.86352e-06	0.000469571	11.7579	11.7227	-0.0351894	0.759552	0.685118	0.537653	-0.147464	0.374224	1.57261	4.20702	2.63441	0.0136719	24	NO CHANGE	DELAY	NO CHANGE
TC0200000879.mm.2	Upp2	1.88456e-06	1.11979e-06	14.5929	12.9182	-1.67473	1.20063e-06	1.61488	2.27378	0.658904	0.11207	11.6843	11.9227	0.238455	0.78284	24	NO CHANGE	NO CHANGE	DOWN
TC1100003462.mm.2	Ypel2	1.90781e-06	2.16394e-08	7.53125	7.99818	0.466932	0.0181651	1.39512	1.34907	-0.0460488	0.861798	23.0855	23.1478	0.0622882	0.93553	24	NO CHANGE	NO CHANGE	UP
TC1700000500.mm.2	BC004004	1.9259e-06	1.43296e-07	13.1346	13.4364	0.30178	0.000231528	0.458342	0.617076	0.158734	0.133653	0.571605	1.23137	0.659762	0.403356	24	NO CHANGE	NO CHANGE	UP
TC0300002797.mm.2	S1pr1	1.97707e-06	0.000415676	8.79667	8.33545	-0.461212	0.000497142	0.705742	0.60302	-0.102722	0.56317	21.0811	18.7639	-2.31712	0.0248433	24	NO CHANGE	ADVANCE	DOWN
TC0700000554.mm.2	Polr2i	1.97734e-06	0.0321311	9.69292	9.86136	0.168447	0.0169376	0.480742	0.129531	-0.351211	0.000550341	16.4746	12.2804	-4.19424	0.063569	24	DOWN	NO CHANGE	UP
TC1100003300.mm.2	Tmem97	2.00728e-06	0.000547619	12.6187	12.6282	0.00943182	0.919369	0.523571	0.417274	-0.106298	0.412238	11.4509	12.7182	1.26729	0.264905	24	NO CHANGE	NO CHANGE	NO CHANGE
TC0800002552.mm.2	Scoc	2.0432e-06	0.0159476	8.12833	8.41909	0.290758	0.00430622	0.496396	0.307663	-0.188732	0.175223	16.7388	15.3686	-1.37022	0.337551	24	NO CHANGE	NO CHANGE	UP
TC1300000919.mm.2	Glrx	2.06864e-06	2.34477e-05	12.2775	12.4745	0.197045	0.0274861	0.472839	0.571238	0.0983982	0.432579	16.0909	16.5308	0.439906	0.623127	24	NO CHANGE	NO CHANGE	UP
TC0700004474.mm.2	Bnip3	2.09669e-06	2.33585e-07	11.3821	12.1886	0.806553	1.69866e-08	0.807354	0.754245	-0.0531086	0.739874	12.4485	12.5821	0.133621	0.870926	24	NO CHANGE	NO CHANGE	UP
TC0100002354.mm.2	Hspd1	2.10078e-06	0.0005798	14.6854	14.6755	-0.00996212	0.860361	0.368811	0.233597	-0.135214	0.102134	16.5369	16.1595	-0.377396	0.728915	24	NO CHANGE	NO CHANGE	NO CHANGE
TC1700000496.mm.2	Cdkn1a	2.1417e-06	2.04369e-07	5.45292	5.84773	0.394811	0.198728	2.04206	2.17965	0.13759	0.74625	22.8397	22.1695	-0.670128	0.398207	24	NO CHANGE	NO CHANGE	NO CHANGE
TC0200003753.mm.2	Gpr155	2.17717e-06	6.47701e-05	9.34917	9.20409	-0.145076	0.274413	0.741033	0.741317	0.000283653	0.998777	15.3961	14.3101	-1.08602	0.266748	24	NO CHANGE	NO CHANGE	NO CHANGE
TC0200001524.mm.2	Slc1a2	2.2022e-06	4.06147e-06	11.3304	11.2686	-0.0617803	0.503903	0.547476	0.60531	0.0578339	0.65138	10.7603	11.1085	0.348191	0.693769	24	NO CHANGE	NO CHANGE	NO CHANGE
TC0600000655.mm.2	Plekha8	2.21401e-06	3.11381e-06	8.985	9.12455	0.139545	0.17708	0.674516	0.623978	-0.0505374	0.725105	14.6281	14.3043	-0.323859	0.707839	24	NO CHANGE	NO CHANGE	NO CHANGE
TC0500003000.mm.2	Ulk1	2.21837e-06	0.0046929	7.02042	6.53545	-0.484962	0.00210845	0.98813	0.457625	-0.530504	0.0162822	6.17582	8.01356	1.83774	0.182396	24	DOWN	NO CHANGE	DOWN
TC1400001314.mm.2	Ipo5	2.23053e-06	0.000142591	9.9375	10.1345	0.197045	0.0157251	0.426031	0.408964	-0.0170663	0.875289	13.0053	11.8131	-1.19215	0.258085	24	NO CHANGE	NO CHANGE	UP
TC0200000603.mm.2	Angptl2	2.23645e-06	0.0014543	6.70292	5.91591	-0.787008	3.16845e-12	0.40315	0.34795	-0.0552003	0.62273	10.1299	13.2634	3.13346	0.012125	24	NO CHANGE	DELAY	DOWN
TC1000001679.mm.2	Syne1	2.26927e-06	7.12853e-08	8.92917	9.38591	0.456742	0.0026776	1.0232	0.972123	-0.051078	0.797849	1.30376	1.0955	-0.208255	0.793912	24	NO CHANGE	NO CHANGE	UP
TC0500001590.mm.2	Hspb1	2.3526e-06	1.18257e-09	8.91083	8.98045	0.0696212	0.739961	1.58405	1.68998	0.105929	0.72744	18.3363	18.6375	0.301191	0.657477	24	NO CHANGE	NO CHANGE	NO CHANGE
TC0400003894.mm.2	Efhd2	2.35396e-06	9.50717e-07	6.72167	6.86455	0.142879	0.224848	0.614008	0.922683	0.308675	0.0612956	11.3909	12.1076	0.716768	0.416279	24	NO CHANGE	NO CHANGE	NO CHANGE
TC0100003104.mm.2	Adora1	2.35654e-06	0.000404477	9.05042	10.8918	1.8414	2.42635e-16	0.875728	0.611504	-0.264224	0.189685	7.43087	7.75622	0.325356	0.756013	24	NO CHANGE	NO CHANGE	UP
TC1900000801.mm.2	Nhlrc2	2.38173e-06	1.59585e-09	7.20208	7.75227	0.550189	1.96953e-08	0.457796	0.890565	0.432769	0.000289109	13.5776	12.0086	-1.56904	0.0396427	24	UP	ADVANCE	UP
TC0200000222.mm.2	Il15ra	2.40845e-06	8.49667e-06	9.86875	9.15818	-0.710568	8.32351e-07	0.754167	0.749585	-0.00458207	0.978776	8.01055	9.81973	1.80918	0.0480611	24	NO CHANGE	DELAY	DOWN
TC0200001223.mm.2	Timm10	2.49048e-06	0.141636	7.0175	6.78045	-0.237045	0.0307997	0.418891	0.213	-0.205891	0.175954	13.5382	14.6686	1.13038	0.606654	24	NO CHANGE	NO CHANGE	DOWN
TC1800000994.mm.2	Npc1	2.50224e-06	2.27572e-08	10.4113	10.1082	-0.303068	0.00427964	0.605572	0.979361	0.373789	0.0124403	8.46105	8.41863	-0.0424222	0.954112	24	UP	NO CHANGE	DOWN
TC1200001549.mm.2	Rnf144a	2.59736e-06	2.25729e-06	5.92833	5.91909	-0.00924242	0.913625	0.600752	0.451794	-0.148958	0.21075	0.291702	0.0338189	-0.257883	0.78305	24	NO CHANGE	NO CHANGE	NO CHANGE
TC1100001564.mm.2	Ppp1r1b	2.67417e-06	0.0306723	5.15125	5.00682	-0.144432	0.218391	0.714109	0.287564	-0.426545	0.014351	18.4683	19.3611	0.892838	0.587914	24	DOWN	NO CHANGE	NO CHANGE
TC0700004610.mm.2	Ccnd1; Mir3962	2.72345e-06	0.0452966	9.33125	7.98045	-1.3508	1.05053e-12	0.944615	0.224704	-0.719911	0.000346799	8.884	13.3541	4.47012	0.0745575	24	DOWN	NO CHANGE	DOWN
TC1100001841.mm.2	Map2k6	2.72512e-06	2.10641e-05	7.38875	7.57	0.18125	0.233127	0.800591	0.931796	0.131205	0.530374	13.2865	11.4343	-1.85227	0.0604114	24	NO CHANGE	NO CHANGE	NO CHANGE
TC0400000212.mm.2	Ndufaf4	2.90065e-06	7.14222e-07	11.7804	11.3332	-0.447235	6.81038e-05	0.646478	0.720497	0.0740193	0.608615	15.2818	15.4601	0.17828	0.823562	24	NO CHANGE	NO CHANGE	DOWN
TC1500001531.mm.2	Enpp2	2.92279e-06	4.97677e-06	12.1813	12.87	0.68875	9.55133e-10	0.580422	0.479479	-0.100943	0.405496	12.4369	11.5609	-0.876058	0.35015	24	NO CHANGE	NO CHANGE	UP
TC0800002385.mm.2	Rfxank	3.10168e-06	3.59221e-08	7.38708	7.26318	-0.123902	0.391394	0.964962	1.13047	0.165511	0.416371	21.7513	21.4494	-0.301859	0.688105	24	NO CHANGE	NO CHANGE	NO CHANGE
TC0500000819.mm.2	Slc4a4	3.11867e-06	0.000397056	8.6925	9.42318	0.730682	1.63971e-06	0.742841	0.639596	-0.103245	0.586824	5.05907	6.72851	1.66944	0.104493	24	NO CHANGE	NO CHANGE	UP
TC0600002056.mm.2	Wdr91	3.29162e-06	0.0225135	9.24833	8.66455	-0.583788	1.02324e-07	0.550141	0.220271	-0.329869	0.0116909	23.7771	23.5394	-0.237757	0.894535	24	DOWN	NO CHANGE	DOWN
TC0600001051.mm.2	Txnrd3	3.30698e-06	0.0108309	5.4325	5.18318	-0.249318	0.0765026	0.69824	0.454721	-0.243519	0.214791	10.9046	9.4715	-1.43312	0.312744	24	NO CHANGE	NO CHANGE	NO CHANGE
TC0100000393.mm.2	Coq10b	3.33257e-06	7.32924e-10	8.82792	8.53455	-0.293371	0.122759	1.18462	1.95731	0.772691	0.00461416	11.3397	12.3136	0.973828	0.174209	24	UP	NO CHANGE	NO CHANGE
TC1900000320.mm.2	Nmrk1	3.4397e-06	6.6855e-11	11.4925	11.365	-0.1275	0.340356	1.00052	1.08959	0.0890729	0.632213	13.5554	13.8289	0.273509	0.695387	24	NO CHANGE	NO CHANGE	NO CHANGE
TC0900003328.mm.2	Rsl24d1	3.47244e-06	0.000568248	7.16	7.01227	-0.147727	0.0379251	0.334702	0.333155	-0.0015475	0.987185	14.2885	10.6477	-3.64086	0.00264987	24	NO CHANGE	ADVANCE	DOWN
TC1900000882.mm.2	Lrp5	3.54343e-06	7.71238e-08	9.3225	8.8	-0.5225	1.29422e-06	0.654084	0.583739	-0.0703447	0.58298	0.68003	0.320997	-0.359034	0.667745	24	NO CHANGE	NO CHANGE	DOWN
TC0100002308.mm.2	Myo1b	3.59325e-06	0.162432	14.3683	14.0791	-0.289242	0.00257178	0.450431	0.149443	-0.300988	0.0203903	22.0306	23.241	1.21043	0.639608	24	DOWN	NO CHANGE	DOWN
TC1600001722.mm.2	Alcam	3.59761e-06	0.00081687	12.2654	12.5114	0.245947	0.029318	0.669901	0.446001	-0.2239	0.158503	6.82951	8.13706	1.30755	0.24832	24	NO CHANGE	NO CHANGE	UP
TC1100003928.mm.2	Tex2	3.64363e-06	2.44301e-07	11.4508	12.1836	0.732803	5.11285e-11	0.508696	0.636958	0.128263	0.274581	0.758997	2.27983	1.52083	0.0629239	24	NO CHANGE	NO CHANGE	UP
TC1500001410.mm.2	Klf10	3.649e-06	6.96507e-06	6.84917	6.37864	-0.47053	0.0170449	1.1478	1.16853	0.0207318	0.938181	8.84153	9.67761	0.836078	0.353322	24	NO CHANGE	NO CHANGE	DOWN
TC1100003019.mm.2	Ndel1	3.65661e-06	7.8235e-06	11.0896	11.1045	0.0149621	0.876821	0.47593	0.666076	0.190147	0.159711	11.8562	12.3532	0.497005	0.605944	24	NO CHANGE	NO CHANGE	NO CHANGE
TC0700001800.mm.2	Sbk1	3.68046e-06	0.000166065	3.2575	3.03227	-0.225227	0.0107872	0.441463	0.435811	-0.00565151	0.961549	11.8161	11.7939	-0.0221341	0.983512	24	NO CHANGE	NO CHANGE	DOWN
TC1000002668.mm.2	Slc25a3	3.70275e-06	0.00889397	14.9438	15	0.0562499	0.16433	0.220423	0.134138	-0.0862849	0.141038	17.2192	17.1082	-0.110926	0.932402	24	NO CHANGE	NO CHANGE	NO CHANGE
TC0700001005.mm.2	Ttc23	3.90615e-06	3.80794e-06	9.84375	9.62045	-0.223295	0.130601	0.773892	1.04401	0.270116	0.191899	15.3532	14.3835	-0.969705	0.282109	24	NO CHANGE	NO CHANGE	NO CHANGE
TC1900001485.mm.2	Sorbs1	3.93308e-06	2.33432e-08	10.3133	10.605	0.291667	0.01344	0.778301	0.880952	0.102652	0.530019	7.35276	7.79937	0.44661	0.543435	24	NO CHANGE	NO CHANGE	UP
TC0900001462.mm.2	Kif9	4.05219e-06	0.161707	3.47875	3.56727	0.0885227	0.34983	0.412089	0.171088	-0.241001	0.0758272	0.019313	21.2442	-2.77507	0.237944	24	NO CHANGE	NO CHANGE	NO CHANGE
TC1600000443.mm.2	Pcyt1a	4.0542e-06	0.066055	10.5833	10.6891	0.105758	0.249401	0.492804	0.191818	-0.300986	0.0216705	15.3182	13.4055	-1.91266	0.351498	24	DOWN	NO CHANGE	NO CHANGE
TC0900001414.mm.2	Impdh2	4.1453e-06	0.00197399	9.01167	8.79591	-0.215758	0.019834	0.507178	0.348489	-0.15869	0.217579	14.3866	15.4293	1.04272	0.384755	24	NO CHANGE	NO CHANGE	DOWN
TC0500000306.mm.2	Khk	4.16677e-06	0.0382731	13.7458	13.4023	-0.343561	0.00277139	0.627351	0.265854	-0.361497	0.0259127	17.5906	17.8029	0.21233	0.897908	24	DOWN	NO CHANGE	DOWN
TC0200001951.mm.2	Slc20a1	4.1674e-06	3.41506e-06	9.97792	9.91273	-0.0651894	0.710386	0.99773	1.16239	0.164665	0.499267	11.6021	11.2911	-0.311006	0.729942	24	NO CHANGE	NO CHANGE	NO CHANGE
TC1600002177.mm.2	Dexi	4.19703e-06	2.66434e-05	9.48	8.19727	-1.28273	7.32959e-13	0.702414	0.775263	0.0728491	0.687807	20.7618	17.9004	-2.8614	0.00259323	24	NO CHANGE	ADVANCE	DOWN
TC1700001265.mm.2	Abcg8	4.24646e-06	4.07434e-05	11.4863	11.5141	0.0278409	0.884184	1.1996	0.985675	-0.213923	0.434922	7.93897	8.36969	0.430725	0.652779	24	NO CHANGE	NO CHANGE	NO CHANGE
TC1300000009.mm.2	Asb13	4.28921e-06	0.000126753	10.2425	9.83955	-0.402955	1.18023e-05	0.531437	0.343223	-0.188214	0.104639	21.6468	21.6033	-0.043456	0.968432	24	NO CHANGE	NO CHANGE	DOWN
TC1500000605.mm.2	Gpt	4.45981e-06	0.0554015	12.3358	12.4195	0.0837121	0.349613	0.483152	0.20626	-0.276892	0.0349933	16.4889	16.0139	-0.474969	0.790723	24	DOWN	NO CHANGE	NO CHANGE
TC1600001553.mm.2	Dirc2	4.46987e-06	0.00638488	10.7979	9.81045	-0.987462	6.8697e-11	0.690273	0.328937	-0.361336	0.0256731	2.47244	1.07069	-1.40176	0.360489	24	DOWN	NO CHANGE	DOWN
TC1700000484.mm.2	Mapk14	4.54334e-06	7.47648e-06	10.8012	10.5768	-0.224432	0.0199446	0.543944	0.580244	0.0362996	0.781793	14.7705	14.363	-0.40746	0.6525	24	NO CHANGE	NO CHANGE	DOWN
TC1400001275.mm.2	Gpr180	4.55186e-06	0.0390328	6.40625	6.25364	-0.152614	0.0651922	0.491851	0.171098	-0.320753	0.00646272	15.4709	12.8669	-2.60394	0.203048	24	DOWN	NO CHANGE	NO CHANGE
TC0700000445.mm.2	Cyp2a5; Cyp2a4	4.5572e-06	0.0204427	17.9104	19.6864	1.77595	7.23185e-17	1.04011	0.0849181	-0.95519	4.37461e-06	14.2706	9.75962	-4.51094	0.458825	24	DOWN	NO CHANGE	UP
TC1100000324.mm.2	Cpeb4	4.83045e-06	2.94027e-06	11.0063	11.1077	0.101477	0.282105	0.634593	0.482305	-0.152287	0.243958	0.989126	23.6828	-1.30628	0.181577	24	NO CHANGE	NO CHANGE	NO CHANGE
TC0500000303.mm.2	Agbl5	4.86719e-06	0.000141458	6.32	6.80273	0.482727	2.30272e-05	0.569734	0.510979	-0.0587543	0.68143	7.34876	9.41508	2.06632	0.0500023	24	NO CHANGE	NO CHANGE	UP
TC0600003601.mm.2	Foxp1	4.88876e-06	4.28572e-05	10.8575	10.8	-0.0575	0.606301	0.716015	0.545085	-0.17093	0.286772	3.40185	3.75983	0.357982	0.714527	24	NO CHANGE	NO CHANGE	NO CHANGE
TC0100000890.mm.2	Ube2f	4.94077e-06	4.89844e-06	12.6713	12.5914	-0.0798864	0.320546	0.452291	0.558823	0.106531	0.360639	17.6521	17.7927	0.140606	0.868536	24	NO CHANGE	NO CHANGE	NO CHANGE
TC1600000650.mm.2	Naa50	5.03649e-06	9.22306e-05	11.765	11.7145	-0.0504545	0.506595	0.461276	0.351389	-0.109887	0.29858	12.3802	12.7716	0.39142	0.715294	24	NO CHANGE	NO CHANGE	NO CHANGE
TC0600003146.mm.2	Plekhg6	5.16401e-06	0.0115511	4.83542	5.08545	0.250038	0.0495797	0.527739	0.455358	-0.0723805	0.687579	9.88508	6.89194	-2.99314	0.031408	24	NO CHANGE	ADVANCE	UP
TC0500001228.mm.2	Fam222a	5.20268e-06	3.61245e-05	4.73667	4.48591	-0.250758	0.050653	0.684666	0.710104	0.0254384	0.884118	22.7087	22.4694	-0.2393	0.808522	24	NO CHANGE	NO CHANGE	NO CHANGE
TC1300002445.mm.2	Scamp1	5.22832e-06	6.04419e-07	10.8904	11.1027	0.212311	0.0642408	0.737773	0.711362	-0.0264109	0.867878	9.44506	9.18548	-0.259574	0.757979	24	NO CHANGE	NO CHANGE	NO CHANGE
TC0500000050.mm.2	Abcb1a	5.23318e-06	2.65772e-05	6.9975	8.16227	1.16477	1.50643e-07	0.907965	1.13749	0.229523	0.37084	12.5081	11.8539	-0.654187	0.517552	24	NO CHANGE	NO CHANGE	UP
TC0600002214.mm.2	Zfp786	5.29899e-06	0.212714	3.62833	3.56545	-0.0628788	0.650562	0.70668	0.210231	-0.496449	0.016088	16.3541	15.9796	-0.374535	0.886754	24	DOWN	NO CHANGE	NO CHANGE
TC1100002637.mm.2	Trim41	5.33823e-06	8.58415e-05	8.70875	8.44045	-0.268295	0.0188374	0.550153	0.610801	0.0606475	0.691688	14.0902	12.7044	-1.38581	0.191879	24	NO CHANGE	NO CHANGE	DOWN
TC0700001198.mm.2	Stard5	5.44528e-06	7.1492e-06	13.3567	13.3577	0.00106061	0.99049	0.44873	0.603103	0.154373	0.215499	14.2828	12.9307	-1.35215	0.161488	24	NO CHANGE	NO CHANGE	NO CHANGE
TC1300001837.mm.2	Eef1e1	5.50197e-06	0.00200485	10.1846	10.3318	0.147235	0.131149	0.532381	0.382655	-0.149726	0.283257	15.6737	16.4993	0.825531	0.48067	24	NO CHANGE	NO CHANGE	NO CHANGE
TC1000002535.mm.2	Tjp3	5.50805e-06	2.35297e-05	7.55333	7.25727	-0.296061	0.0368163	0.82553	0.743901	-0.081629	0.672781	21.9366	22.0322	0.0956885	0.921465	24	NO CHANGE	NO CHANGE	DOWN
TC0100003093.mm.2	Zbed6; Zc3h11a	5.5731e-06	0.00255079	11.8313	11.7423	-0.0889773	0.227128	0.405135	0.261584	-0.143551	0.161626	8.80338	10.9955	2.19212	0.102496	24	NO CHANGE	NO CHANGE	NO CHANGE
TC1900000008.mm.2	Cpt1a	5.69959e-06	4.65761e-07	13.3488	13.0041	-0.344659	0.0115266	0.840779	0.842231	0.00145258	0.99363	7.97918	10.8441	2.86492	0.0017389	24	NO CHANGE	DELAY	DOWN
TC0500000876.mm.2	Fam47e	5.83192e-06	2.69056e-07	7.46125	7.79682	0.335568	0.0116537	0.838005	0.827484	-0.0105217	0.953024	15.005	13.8694	-1.13561	0.1822	24	NO CHANGE	NO CHANGE	UP
TC0800001255.mm.2	Cdh1	5.87294e-06	0.00013431	13.1567	10.9282	-2.22848	1.0846e-16	0.592792	1.06421	0.471423	0.0511987	23.6046	19.4544	-4.15024	0.00107853	24	NO CHANGE	ADVANCE	DOWN
TC1100003610.mm.2	Atp5g1	6.00759e-06	0.0240477	14.5308	14.555	0.0241667	0.825112	0.412637	0.357817	-0.0548199	0.726753	18.4957	20.0187	1.52293	0.323362	24	NO CHANGE	NO CHANGE	NO CHANGE
TC1100003161.mm.2	Aspa	6.06162e-06	0.0982286	10.2613	10.3923	0.131023	0.230757	0.511922	0.226688	-0.285234	0.0697544	16.8463	15.2517	-1.59462	0.432191	24	NO CHANGE	NO CHANGE	NO CHANGE
TC0700003719.mm.2	l7Rn6	6.29587e-06	0.000811914	10.5258	10.4541	-0.0717424	0.479885	0.609652	0.407953	-0.2017	0.173531	19.8381	18.9072	-0.930874	0.407774	24	NO CHANGE	NO CHANGE	NO CHANGE
TC0600002635.mm.2	Pcyox1	6.58573e-06	0.000920987	12.8254	12.5777	-0.247689	0.044165	0.556328	0.562133	0.00580506	0.972662	16.2663	14.7172	-1.54903	0.188413	24	NO CHANGE	NO CHANGE	DOWN
TC0500000536.mm.2	Slc34a2	6.70182e-06	0.00100195	4.87417	4.34636	-0.527803	0.000132671	0.860656	0.380881	-0.479775	0.0110177	23.2726	19.43	-3.84255	0.00708264	24	DOWN	ADVANCE	DOWN
TC0200003080.mm.2	Arhgap21	6.71083e-06	0.000289907	11.1654	11.0877	-0.0776894	0.503012	0.687146	0.481776	-0.20537	0.203964	10.4827	12.2618	1.77915	0.132616	24	NO CHANGE	NO CHANGE	NO CHANGE
TC1100000850.mm.2	Sco1	6.76753e-06	0.0341247	5.77875	5.92545	0.146705	0.13436	0.485233	0.26428	-0.220952	0.120338	15.8753	17.6239	1.74855	0.264929	24	NO CHANGE	NO CHANGE	NO CHANGE
TC0700003769.mm.2	Aqp11	6.84173e-06	2.69666e-07	13.6292	13.55	-0.0791667	0.457547	0.671907	0.708993	0.0370861	0.801407	13.2192	13.0139	-0.205215	0.808969	24	NO CHANGE	NO CHANGE	NO CHANGE
TC0200001377.mm.2	Lrp4	7.00079e-06	4.35796e-06	8.04958	8.19955	0.149962	0.224134	0.701754	0.762189	0.0604349	0.722002	12.7233	13.108	0.384725	0.67644	24	NO CHANGE	NO CHANGE	NO CHANGE
TC1200000280.mm.2	Gdap10	7.21848e-06	1.06763e-08	6.68958	6.91636	0.22678	0.118498	0.828494	1.31902	0.490528	0.0168576	9.21932	11.6985	2.4792	0.00278826	24	UP	DELAY	NO CHANGE
TC0600002548.mm.2	Pole4	7.28502e-06	0.000562154	10.8712	10.7523	-0.118977	0.16129	0.427006	0.410727	-0.0162796	0.893585	18.3297	18.1275	-0.202112	0.84864	24	NO CHANGE	NO CHANGE	NO CHANGE
TC1100000771.mm.2	Map2k3	7.33224e-06	1.85621e-07	9.17583	9.01409	-0.161742	0.117941	0.653042	0.685634	0.0325914	0.81917	13.7169	13.9244	0.20749	0.803491	24	NO CHANGE	NO CHANGE	NO CHANGE
TC0300001192.mm.2	Dbt	7.33959e-06	0.00075364	11.5229	11.7527	0.229811	0.00556995	0.471879	0.318941	-0.152938	0.185379	18.4685	18.8807	0.41221	0.712985	24	NO CHANGE	NO CHANGE	UP
TC0700001723.mm.2	Anks4b	7.35831e-06	0.00144116	8.2775	7.83273	-0.444773	0.00254675	0.661711	0.588411	-0.0733	0.704515	13.3765	13.1603	-0.216192	0.861564	24	NO CHANGE	NO CHANGE	DOWN
TC0300001076.mm.2	Slc16a1	7.38456e-06	1.86863e-07	11.0217	11.1418	0.120152	0.205983	0.641867	0.535258	-0.10661	0.415084	22.8443	23.3511	0.506725	0.575156	24	NO CHANGE	NO CHANGE	NO CHANGE
TC1500000388.mm.2	Mal2	7.39299e-06	5.99905e-07	12.3483	11.8691	-0.479242	0.000262478	0.7574	0.821528	0.0641282	0.712611	19.7371	19.1973	-0.539834	0.507065	24	NO CHANGE	NO CHANGE	DOWN
TC1700002686.mm.2	Mcfd2	7.52417e-06	0.0275217	9.63542	9.71182	0.0764015	0.441656	0.447006	0.296996	-0.15001	0.297112	19.0172	19.1983	0.181158	0.904125	24	NO CHANGE	NO CHANGE	NO CHANGE
TC0100003125.mm.2	Timm17a	7.79285e-06	0.0027512	10.8346	10.6336	-0.200947	0.0714253	0.401754	0.469027	0.0672726	0.656632	11.7026	11.5305	-0.172044	0.901606	24	NO CHANGE	NO CHANGE	NO CHANGE
TC0200000507.mm.2	Rapgef1	8.04218e-06	1.72543e-05	8.24208	8.16591	-0.0761742	0.344973	0.505074	0.392498	-0.112577	0.317303	10.0655	10.3855	0.320034	0.752846	24	NO CHANGE	NO CHANGE	NO CHANGE
TC1100002862.mm.2	Flcn	8.08623e-06	1.02148e-07	8.36375	8.26136	-0.102386	0.632029	1.45628	1.35327	-0.103005	0.739255	6.66014	6.68608	0.0259446	0.974319	24	NO CHANGE	NO CHANGE	NO CHANGE
TC1000002650.mm.2	Utp20	8.29674e-06	0.0105385	6.72792	6.59591	-0.132008	0.183601	0.518081	0.297637	-0.220444	0.11432	15.0121	13.9657	-1.04636	0.486703	24	NO CHANGE	NO CHANGE	NO CHANGE
TC0100002965.mm.2	Steap3	8.31077e-06	1.46026e-07	9.03792	9.04318	0.00526515	0.963592	0.676419	0.876757	0.200338	0.214725	0.266092	23.1656	-1.10047	0.191091	24	NO CHANGE	NO CHANGE	NO CHANGE
TC1800000396.mm.2	Rnf14	8.35446e-06	0.00423139	10.645	10.8355	0.190455	0.00299169	0.381186	0.179012	-0.202174	0.0247495	9.00528	7.70364	-1.30163	0.361455	24	DOWN	NO CHANGE	UP
TC0200004241.mm.2	Hipk3; Mir1902	8.37601e-06	0.000135348	12.2917	12.5386	0.24697	0.00113488	0.364425	0.377425	0.0129998	0.8971	7.76404	8.94056	1.17652	0.258636	24	NO CHANGE	NO CHANGE	UP
TC1700002788.mm.2	H2-Q8; H2-Q6	8.424e-06	0.349153	8.26458	7.87591	-0.388674	0.000236544	0.408315	0.11522	-0.293095	0.0371879	13.8312	9.24872	-4.58245	0.18626	24	DOWN	NO CHANGE	DOWN
TC1100003993.mm.2	Fam20a	8.43536e-06	1.77725e-06	9.07625	9.09682	0.0205682	0.821607	0.615378	0.481931	-0.133447	0.313955	3.75932	4.76601	1.00669	0.26886	24	NO CHANGE	NO CHANGE	NO CHANGE
TC1300002766.mm.2	Nsun2	8.74281e-06	0.00262537	9.65333	9.62682	-0.0265152	0.770319	0.490655	0.320848	-0.169807	0.181751	12.5435	12.658	0.114494	0.932209	24	NO CHANGE	NO CHANGE	NO CHANGE
TC1900000636.mm.2	Abcc2	8.76972e-06	2.19973e-06	16.3304	17.1814	0.850947	9.63423e-15	0.458755	0.421628	-0.037127	0.71998	8.73304	7.52428	-1.20876	0.170488	24	NO CHANGE	NO CHANGE	UP
TC1900001621.mm.2	Usmg5	8.86239e-06	0.0966892	15.7363	15.6686	-0.0676136	0.293702	0.246276	0.150003	-0.0962732	0.302288	17.944	17.558	-0.386083	0.836167	24	NO CHANGE	NO CHANGE	NO CHANGE
TC1400001930.mm.2	Gch1	9.14816e-06	0.0442078	12.7188	12.3695	-0.349205	0.0141797	0.622218	0.360054	-0.262164	0.185211	6.88966	8.35989	1.47022	0.384655	24	NO CHANGE	NO CHANGE	DOWN
TC1100002664.mm.2	Sqstm1	9.18531e-06	1.41941e-05	14.3287	14.7614	0.432614	1.88138e-08	0.31232	0.411038	0.0987182	0.269046	3.32381	3.43806	0.114244	0.904036	24	NO CHANGE	NO CHANGE	UP
TC1100001853.mm.2	Sox9	9.27036e-06	1.31589e-07	6.68417	7.21364	0.52947	0.00168583	0.873405	1.30084	0.427438	0.0583735	22.5926	22.3504	-0.242224	0.772044	24	NO CHANGE	NO CHANGE	UP
TC1700002656.mm.2	Lrpprc	9.45398e-06	0.00069925	10.3708	9.98364	-0.387197	4.08611e-05	0.37018	0.402949	0.0327687	0.780754	13.8808	13.3858	-0.495079	0.68127	24	NO CHANGE	NO CHANGE	DOWN
TC1000002509.mm.2	Mknk2	9.54826e-06	6.41351e-08	9.37917	10.2777	0.898561	3.37508e-09	0.759107	0.849677	0.0905694	0.588894	12.2266	10.3955	-1.83102	0.0302907	24	NO CHANGE	ADVANCE	UP
TC0600002616.mm.2	Gm4477	9.58916e-06	0.000142514	5.52417	5.27045	-0.253712	0.161804	0.916563	0.976133	0.0595699	0.817722	17.1077	19.3646	2.25694	0.0296755	24	NO CHANGE	DELAY	NO CHANGE
TC1600000708.mm.2	Cd47	9.64645e-06	0.056959	12.9071	12.7105	-0.196629	0.00780973	0.333736	0.167189	-0.166547	0.101127	7.22694	9.19605	1.96911	0.288376	24	NO CHANGE	NO CHANGE	DOWN
TC1100000383.mm.2	Pank3	9.68824e-06	0.000826714	10.2762	10.2868	0.0105682	0.904876	0.418274	0.394525	-0.0237487	0.846554	11.7182	12.9739	1.25568	0.301329	24	NO CHANGE	NO CHANGE	NO CHANGE
TC0800001410.mm.2	Hsd17b2	9.84931e-06	5.9306e-05	12.5396	11.4736	-1.06595	4.79706e-15	0.399516	0.522612	0.123096	0.318008	2.42175	1.38602	-1.03574	0.335347	24	NO CHANGE	NO CHANGE	DOWN
TC1100002225.mm.2	Ddc	9.94713e-06	2.15291e-06	11.9375	12.305	0.3675	0.0894381	1.23097	1.35763	0.126662	0.670182	21.2014	22.1377	0.936251	0.301721	24	NO CHANGE	NO CHANGE	NO CHANGE
TC0700003831.mm.2	P2ry2	1.00213e-05	7.00547e-05	6.91625	6.99136	0.0751136	0.554814	0.729027	0.609635	-0.119391	0.498831	10.9748	11.0924	0.117604	0.912376	24	NO CHANGE	NO CHANGE	NO CHANGE
TC1700002526.mm.2	Xdh	1.00375e-05	8.84277e-06	12.63	12.7668	0.136818	0.142345	0.426579	0.624587	0.198008	0.125463	12.5014	11.571	-0.930381	0.357515	24	NO CHANGE	NO CHANGE	NO CHANGE
TC0600003019.mm.2	Wnt5b	1.01728e-05	0.00307808	4.73833	4.69636	-0.0419697	0.775995	0.849162	0.506261	-0.342901	0.111404	15.2664	16.2577	0.991256	0.442004	24	NO CHANGE	NO CHANGE	NO CHANGE
TC1100001206.mm.2	Psmd11	1.04015e-05	2.83804e-05	11.1342	11.7941	0.659924	6.30629e-08	0.453519	0.645494	0.191974	0.177833	3.74362	2.27056	-1.47307	0.158701	24	NO CHANGE	NO CHANGE	UP
TC0900002503.mm.2	Hacd3	1.04752e-05	0.00708487	12.4558	12.68	0.224167	0.000489979	0.35557	0.161936	-0.193634	0.0236408	13.1638	13.5136	0.34976	0.828	24	DOWN	NO CHANGE	UP
TC1700001311.mm.2	Ttc7	1.08828e-05	1.47002e-07	6.78042	6.81273	0.0323106	0.76788	0.714689	0.678057	-0.0366319	0.811787	10.6942	9.67641	-1.01784	0.240628	24	NO CHANGE	NO CHANGE	NO CHANGE
TC0800002012.mm.2	Rbpms	1.08918e-05	0.000230021	10.6125	10.7023	0.0897727	0.397284	0.66408	0.417416	-0.246665	0.109703	4.50959	4.21172	-0.297871	0.792566	24	NO CHANGE	NO CHANGE	NO CHANGE
TC0100003449.mm.2	Mpzl1	1.09057e-05	7.66658e-07	6.46333	6.39227	-0.0710606	0.574814	0.806014	0.718098	-0.0879161	0.615783	23.6441	23.7018	0.05777	0.950383	24	NO CHANGE	NO CHANGE	NO CHANGE
TC0200003148.mm.2	BC029214	1.11012e-05	0.27811	5.7475	5.06545	-0.682045	0.0001054	0.866279	0.181437	-0.684842	0.00364034	20.6312	1.89823	5.26703	0.148186	24	DOWN	NO CHANGE	DOWN
TC0700001203.mm.2	Mesdc2	1.12931e-05	0.000199323	10.0608	10.0355	-0.0253788	0.841849	0.60938	0.700656	0.0912755	0.62035	16.9932	17.0702	0.0770346	0.940712	24	NO CHANGE	NO CHANGE	NO CHANGE
TC0500002420.mm.2	Sel1l3	1.14321e-05	2e-05	8.4125	7.09318	-1.31932	2.97327e-16	0.549871	0.551993	0.0021212	0.987759	8.18821	12.2666	4.07842	0.000205837	24	NO CHANGE	DELAY	DOWN
TC1600000564.mm.2	Igsf11	1.14828e-05	0.00305924	8.97083	8.54864	-0.422197	0.00108069	0.583504	0.485932	-0.0975726	0.576114	4.8834	4.84805	-0.0353501	0.976739	24	NO CHANGE	NO CHANGE	DOWN
TC0700003765.mm.2	Aamdc	1.14872e-05	0.10725	7.20167	6.77727	-0.424394	0.0174391	0.538782	0.3796	-0.159182	0.507853	13.6002	13.4212	-0.178999	0.934855	24	NO CHANGE	NO CHANGE	DOWN
TC0400002236.mm.2	Otud6b	1.17144e-05	0.000647586	11.4337	11.1918	-0.241932	0.000446776	0.341544	0.281858	-0.0596856	0.516343	14.6734	16.5576	1.88422	0.0931021	24	NO CHANGE	NO CHANGE	DOWN
TC1500001412.mm.2	Azin1	1.19617e-05	4.92056e-05	13.5929	13.39	-0.202917	0.0469501	0.543818	0.512087	-0.031731	0.817905	11.5807	11.847	0.266398	0.799708	24	NO CHANGE	NO CHANGE	DOWN
TC0500001113.mm.2	Fgfrl1	1.21962e-05	1.1407e-05	9.54	10.395	0.855	2.2217e-09	0.654478	0.647586	-0.00689276	0.965961	8.35311	7.57221	-0.780899	0.396888	24	NO CHANGE	NO CHANGE	UP
TC0700002507.mm.2	Pvr	1.2204e-05	0.00192178	7.08333	7.16773	0.0843939	0.482835	0.612027	0.487871	-0.124156	0.473405	7.50715	7.59407	0.0869201	0.941565	24	NO CHANGE	NO CHANGE	NO CHANGE
TC1900001163.mm.2	Dtx4	1.24548e-05	1.00823e-06	5.50542	5.1	-0.405417	0.00347917	0.837352	0.714841	-0.12251	0.501359	23.285	23.7888	0.503856	0.597702	24	NO CHANGE	NO CHANGE	DOWN
TC0500002944.mm.2	Atp5k	1.25387e-05	0.479056	5.52	5.35909	-0.160909	0.112095	0.394932	0.093508	-0.301424	0.0407341	16.9612	16.358	-0.60322	0.884682	24	DOWN	NO CHANGE	NO CHANGE
TC0600002668.mm.2	Cnbp	1.25809e-05	0.00341117	12.8179	13.1005	0.282538	0.000353047	0.285865	0.311417	0.0255518	0.805481	18.7178	20.5709	1.85314	0.163639	24	NO CHANGE	NO CHANGE	UP
TC1100001908.mm.2	Llgl2	1.26004e-05	0.00876881	8.32458	8.42364	0.099053	0.358527	0.567094	0.318012	-0.249082	0.0991697	23.1194	0.330723	1.21135	0.43641	24	NO CHANGE	NO CHANGE	NO CHANGE
TC0600001252.mm.2	Il17rc	1.27307e-05	0.0471017	10.3887	10.4132	0.0244318	0.819422	0.500908	0.270561	-0.230347	0.138726	16.213	16.0053	-0.207697	0.903389	24	NO CHANGE	NO CHANGE	NO CHANGE
TC1600001593.mm.2	Ndufb4	1.28914e-05	0.0165041	13.9808	14.0936	0.112803	0.115976	0.263227	0.249314	-0.0139128	0.891856	19.1154	18.7118	-0.403622	0.782397	24	NO CHANGE	NO CHANGE	NO CHANGE
TC0600003145.mm.2	Ltbr	1.30233e-05	0.000242689	12.12	11.7782	-0.341818	0.00296955	0.471171	0.595666	0.124495	0.42151	8.41629	8.90541	0.489113	0.662384	24	NO CHANGE	NO CHANGE	DOWN
TC0500003632.mm.2	Slc46a3	1.30843e-05	5.76602e-06	11.2063	9.80727	-1.39898	5.82976e-10	0.805893	1.25456	0.448665	0.0733194	15.0318	14.7029	-0.328924	0.735725	24	NO CHANGE	NO CHANGE	DOWN
TC1100001632.mm.2	Stat5a	1.30959e-05	0.0457631	7.15833	6.91955	-0.238788	0.0226585	0.499304	0.23631	-0.262994	0.0686308	0.793005	22.3399	-2.45309	0.198537	24	NO CHANGE	NO CHANGE	DOWN
TC1000003050.mm.2	Xpot	1.31147e-05	2.7928e-05	9.55875	9.78864	0.229886	0.0141598	0.557995	0.403228	-0.154767	0.219733	10.3959	12.676	2.28012	0.0423996	24	NO CHANGE	DELAY	UP
TC0900001400.mm.2	Rhoa	1.33378e-05	0.0558671	11.7988	11.9109	0.112159	0.0255516	0.211947	0.114713	-0.0972342	0.154513	9.29364	12.7371	3.44348	0.080349	24	NO CHANGE	NO CHANGE	UP
TC1300002463.mm.2	Iqgap2	1.3369e-05	0.00211932	14.7404	14.8614	0.120947	0.00672803	0.188858	0.174551	-0.014307	0.80901	12.798	13.2014	0.403447	0.756429	24	NO CHANGE	NO CHANGE	UP
TC0400000349.mm.2	Dnaja1; Mir207	1.33749e-05	2.61197e-08	16.5025	15.8723	-0.630227	1.93299e-06	0.595533	1.10385	0.508316	0.00296808	16.0829	15.0615	-1.02138	0.217969	24	UP	NO CHANGE	DOWN
TC0400002549.mm.2	Gne	1.34451e-05	2.31373e-06	15.7229	14.8277	-0.895189	1.04278e-08	0.657505	0.848001	0.190496	0.275675	9.40646	11.9752	2.56877	0.00856536	24	NO CHANGE	DELAY	DOWN
TC1500001051.mm.2	Dazap2	1.36014e-05	0.0989023	12.1979	12.3805	0.182538	0.0112063	0.312224	0.148193	-0.164032	0.107069	3.66825	6.48495	2.8167	0.149741	24	NO CHANGE	NO CHANGE	UP
TC1700000047.mm.2	Synj2	1.36435e-05	0.0164432	5.15	4.81818	-0.331818	0.0131785	0.688861	0.340102	-0.348759	0.056637	9.40129	10.8483	1.44699	0.39355	24	NO CHANGE	NO CHANGE	DOWN
TC0300000161.mm.2	Tnfsf10	1.40794e-05	0.0203964	7.49667	7.39909	-0.0975758	0.479237	0.555975	0.427264	-0.128711	0.506511	16.1203	14.3217	-1.79857	0.258484	24	NO CHANGE	NO CHANGE	NO CHANGE
TC1000001577.mm.2	Sdr9c7	1.41359e-05	0.000264539	12.3133	10.9723	-1.34106	2.51837e-12	0.757879	0.594838	-0.163041	0.395583	21.4636	21.8493	0.385794	0.733991	24	NO CHANGE	NO CHANGE	DOWN
TC0400003653.mm.2	Epb41	1.43356e-05	0.000521504	10.9712	10.4123	-0.558977	1.10731e-05	0.544584	0.505098	-0.0394858	0.79937	10.0051	11.1847	1.17959	0.323197	24	NO CHANGE	NO CHANGE	DOWN
TC0300000786.mm.2	Crtc2	1.43853e-05	0.0217154	10.625	10.4705	-0.154545	0.194102	0.578443	0.344591	-0.233852	0.175964	5.02192	5.912	0.890071	0.550078	24	NO CHANGE	NO CHANGE	NO CHANGE
TC0200001535.mm.2	Abtb2	1.46086e-05	4.2289e-09	6.58125	5.94727	-0.633977	2.50391e-05	0.887332	0.960592	0.0732604	0.70171	20.6816	20.4379	-0.243738	0.754803	24	NO CHANGE	NO CHANGE	DOWN
TC0400003747.mm.2	Tmem57	1.47513e-05	6.11937e-05	8.77417	8.67955	-0.0946212	0.486345	0.751761	0.681769	-0.0699916	0.713746	14.723	14.4018	-0.321184	0.757081	24	NO CHANGE	NO CHANGE	NO CHANGE
TC0100002739.mm.2	Ncl	1.50119e-05	0.0110364	11.4067	11.73	0.323333	1.38176e-05	0.362546	0.183975	-0.178571	0.0597871	13.9392	14.6733	0.73409	0.639341	24	NO CHANGE	NO CHANGE	UP
TC0800000854.mm.2	Nr3c2	1.51568e-05	0.000149425	9.02917	8.95955	-0.0696212	0.605694	0.700929	0.698207	-0.00272238	0.98881	8.65487	7.43514	-1.21974	0.237571	24	NO CHANGE	NO CHANGE	NO CHANGE
TC0300000307.mm.2	Hspa4l	1.52859e-05	4.4938e-07	9.68042	9.00773	-0.672689	0.00138178	1.15283	1.41366	0.260828	0.362692	17.7751	17.1965	-0.578562	0.484322	24	NO CHANGE	NO CHANGE	DOWN
TC0400002437.mm.2	Ndufb6	1.54871e-05	0.0164337	11.8058	11.6736	-0.132197	0.202258	0.456851	0.333621	-0.123231	0.408481	17.8914	17.0567	-0.834628	0.55982	24	NO CHANGE	NO CHANGE	NO CHANGE
TC0100000711.mm.2	Agfg1	1.57015e-05	0.000352179	10.0983	10.1177	0.0193939	0.757423	0.29686	0.301336	0.0044761	0.95914	8.15552	10.5795	2.42394	0.0409892	24	NO CHANGE	DELAY	NO CHANGE
TC1100001345.mm.2	Mtmr4	1.57042e-05	0.0378059	10.5008	10.3036	-0.197197	0.115843	0.721464	0.265509	-0.455956	0.0142799	19.2406	18.0311	-1.20941	0.51462	24	DOWN	NO CHANGE	NO CHANGE
TC0100003402.mm.2	Fmo2	1.60738e-05	4.8232e-07	9.43625	10.1909	0.754659	5.11389e-07	0.59443	1.044	0.449571	0.0140795	13.768	12.8372	-0.930765	0.325169	24	UP	NO CHANGE	UP
TC0900001377.mm.2	Ifrd2	1.61203e-05	0.119576	9.6475	9.89136	0.243864	0.0165507	0.436966	0.18967	-0.247296	0.0810136	15.4407	14.9967	-0.444068	0.839579	24	NO CHANGE	NO CHANGE	UP
TC0500002642.mm.2	Ppat	1.61395e-05	1.38695e-05	7.42667	7.42455	-0.00212121	0.986656	0.620723	0.784496	0.163773	0.353773	12.9614	12.6359	-0.325467	0.74721	24	NO CHANGE	NO CHANGE	NO CHANGE
TC1900000432.mm.2	Rcl1	1.64341e-05	0.00056362	11.8821	11.3459	-0.536174	6.19264e-07	0.510156	0.381039	-0.129117	0.329522	7.21454	7.29045	0.0759102	0.946145	24	NO CHANGE	NO CHANGE	DOWN
TC1100003369.mm.2	Rffl	1.64564e-05	0.00340396	9.8175	9.66364	-0.153864	0.027261	0.36946	0.228292	-0.141168	0.147018	6.90376	8.74083	1.83707	0.175263	24	NO CHANGE	NO CHANGE	DOWN
TC1000002330.mm.2	1700040L02Rik	1.65193e-05	0.00811676	7.19333	7.65136	0.45803	0.0196564	1.00475	0.575459	-0.42929	0.113629	8.16003	9.51101	1.35098	0.365335	24	NO CHANGE	NO CHANGE	UP
TC0100001016.mm.2	Zcchc2	1.65408e-05	0.373909	9.02708	9.09182	0.0647348	0.52487	0.414262	0.109468	-0.304794	0.0352127	4.59793	11.2804	6.6825	0.0919342	24	DOWN	NO CHANGE	NO CHANGE
TC1300002360.mm.2	Polr3g	1.66664e-05	0.000361164	6.125	5.84409	-0.280909	0.00755018	0.526372	0.438768	-0.0876039	0.530936	16.8351	13.0763	-3.75885	0.00250345	24	NO CHANGE	ADVANCE	DOWN
TC0900001399.mm.2	Amt	1.71758e-05	8.06269e-09	10.8704	10.9009	0.0304927	0.792874	0.734587	0.852226	0.117639	0.47026	1.29425	1.91201	0.617759	0.444246	24	NO CHANGE	NO CHANGE	NO CHANGE
TC0900003119.mm.2	Tmie	1.72402e-05	0.000960788	7.17917	7.21136	0.032197	0.826877	0.795548	0.559148	-0.2364	0.251332	21.5659	22.9022	1.33624	0.297438	24	NO CHANGE	NO CHANGE	NO CHANGE
TC0900001403.mm.2	Usp4	1.73264e-05	0.0465879	10.6037	10.3277	-0.276023	0.000177371	0.256922	0.174803	-0.0821196	0.381905	9.44006	10.6849	1.24486	0.499696	24	NO CHANGE	NO CHANGE	DOWN
TC1300001509.mm.2	Yae1d1	1.743e-05	0.136305	8.41583	8.37591	-0.0399242	0.648923	0.395949	0.159669	-0.23628	0.0625593	16.185	14.9864	-1.19859	0.603396	24	NO CHANGE	NO CHANGE	NO CHANGE
TC1100000902.mm.2	Aloxe3	1.75026e-05	0.194878	3.87917	3.79136	-0.087803	0.362943	0.378619	0.158175	-0.220444	0.107139	0.607877	21.9041	-2.70374	0.302615	24	NO CHANGE	NO CHANGE	NO CHANGE
TC0300002311.mm.2	Slc25a44	1.75239e-05	0.0172029	9.82417	9.21364	-0.61053	2.67534e-06	0.50872	0.339481	-0.169239	0.288475	14.725	14.4623	-0.262698	0.865606	24	NO CHANGE	NO CHANGE	DOWN
TC0900000922.mm.2	Bnip2	1.76195e-05	0.00833854	10.5446	10.4232	-0.121402	0.118375	0.417336	0.221872	-0.195464	0.0748634	15.2788	14.286	-0.992736	0.519006	24	NO CHANGE	NO CHANGE	NO CHANGE
TC1300001604.mm.2	Vmn1r210	1.76992e-05	0.72044	4.01208	3.97636	-0.0357197	0.774881	0.674541	0.0454177	-0.629124	0.000876779	23.5103	2.5911	3.08085	0.777446	24	DOWN	NO CHANGE	NO CHANGE
TC0900001236.mm.2	Copb2	1.78153e-05	0.00709627	12.7037	12.6909	-0.0128409	0.813899	0.274683	0.17845	-0.0962332	0.217718	6.73718	8.95992	2.22274	0.119886	24	NO CHANGE	NO CHANGE	NO CHANGE
TC1900000250.mm.2	Glyat	1.8196e-05	1.97014e-05	17.0921	17.1859	0.0938258	0.0601331	0.257578	0.276618	0.0190399	0.780069	14.3214	13.7447	-0.576752	0.565957	24	NO CHANGE	NO CHANGE	NO CHANGE
TC0X00000897.mm.2	Apoo; Apoo-ps	1.83288e-05	0.0158126	11.5354	11.6959	0.160492	0.0429416	0.354361	0.242887	-0.111473	0.317646	16.0314	16.0688	0.0373667	0.979625	24	NO CHANGE	NO CHANGE	UP
TC1100000625.mm.2	Fnip1	1.83663e-05	0.000332439	8.47875	8.44682	-0.0319318	0.828199	0.756689	0.692124	-0.0645645	0.758845	7.8822	8.32808	0.445885	0.684182	24	NO CHANGE	NO CHANGE	NO CHANGE
TC1700000535.mm.2	Pde9a	1.83907e-05	6.57278e-07	9.14958	8.45455	-0.695038	5.49318e-05	0.910875	0.989019	0.0781439	0.719277	21.4442	21.8921	0.447906	0.616218	24	NO CHANGE	NO CHANGE	DOWN
TC1700000143.mm.2	Tcp1	1.8649e-05	5.45194e-05	10.0196	9.93364	-0.085947	0.361167	0.480124	0.51202	0.0318951	0.809638	14.2413	14.7939	0.552597	0.590204	24	NO CHANGE	NO CHANGE	NO CHANGE
TC0900001349.mm.2	Pcbp4	1.88171e-05	0.000276165	7.73292	7.66091	-0.0720076	0.561184	0.665476	0.567549	-0.0979271	0.581247	7.38025	8.06646	0.686214	0.528521	24	NO CHANGE	NO CHANGE	NO CHANGE
TC0200000033.mm.2	Bend7	1.88607e-05	0.000225087	7.00542	7.08909	0.0836742	0.50126	0.560941	0.658667	0.0977261	0.579442	8.99578	8.92753	-0.068248	0.950842	24	NO CHANGE	NO CHANGE	NO CHANGE
TC0100000633.mm.2	Ctdsp1	1.88783e-05	0.125723	14.1529	14.38	0.227083	0.00733216	0.447521	0.132126	-0.315395	0.0099758	5.96304	5.83301	-0.130032	0.956515	24	DOWN	NO CHANGE	UP
TC0200001927.mm.2	Bcl2l11	1.89029e-05	0.0620682	4.26458	4.34318	0.0785985	0.424204	0.488395	0.208078	-0.280317	0.0470635	8.77103	9.68566	0.914636	0.650797	24	DOWN	NO CHANGE	NO CHANGE
TC1300002116.mm.2	Agtpbp1; A230056J06Rik	1.89617e-05	0.00234241	7.35583	7.28591	-0.0699242	0.548441	0.68766	0.373184	-0.314476	0.0669542	18.7219	16.9067	-1.8152	0.178003	24	NO CHANGE	NO CHANGE	NO CHANGE
TC1100003687.mm.2	Med24	1.90984e-05	0.0026632	7.7525	8.00955	0.257045	0.0172045	0.453185	0.415806	-0.0373787	0.796937	0.806701	22.3306	-2.47613	0.0671545	24	NO CHANGE	NO CHANGE	UP
TC1400000575.mm.2	Pnp2	1.91201e-05	1.77704e-05	10.3321	10.4336	0.101553	0.416991	0.619891	0.736601	0.116711	0.499734	23.3107	23.5974	0.286623	0.778995	24	NO CHANGE	NO CHANGE	NO CHANGE
TC0700002053.mm.2	Pnpla2	1.92245e-05	3.45878e-06	11.3854	11.5068	0.121402	0.386385	0.837889	0.770498	-0.0673904	0.733594	7.84042	8.93512	1.0947	0.249441	24	NO CHANGE	NO CHANGE	NO CHANGE
TC0300000641.mm.2	Fga	1.9268e-05	7.32394e-08	18.5971	18.3764	-0.22072	1.40282e-05	0.27134	0.316073	0.0447326	0.480546	3.72408	2.46338	-1.2607	0.137235	24	NO CHANGE	NO CHANGE	DOWN
TC0500001663.mm.2	Fam20c	1.96566e-05	4.25919e-05	8.65708	8.45636	-0.20072	0.034585	0.426547	0.535508	0.108961	0.396075	13.7219	11.4741	-2.24779	0.0412252	24	NO CHANGE	ADVANCE	DOWN
TC0300000491.mm.2	P2ry1	1.98135e-05	3.18353e-05	6.79917	6.96591	0.166742	0.138121	0.552066	0.625662	0.0735959	0.632798	13.1593	11.0815	-2.07783	0.0514265	24	NO CHANGE	NO CHANGE	NO CHANGE
TC1000000903.mm.2	Aes	1.99179e-05	0.0186158	16.4937	16.6677	0.173977	0.0010623	0.249867	0.130902	-0.118965	0.0887013	21.2449	23.7518	2.50691	0.149864	24	NO CHANGE	NO CHANGE	UP
TC0400004127.mm.2	Fam213b	2.01384e-05	0.327397	7.16917	7.17773	0.00856061	0.946569	0.694196	0.13207	-0.562126	0.00387615	19.6556	16.7901	-2.8655	0.441884	24	DOWN	NO CHANGE	NO CHANGE
TC0X00001071.mm.2	Pgk1	2.01464e-05	0.0157944	13.6204	13.4236	-0.19678	0.00361037	0.323272	0.189363	-0.133909	0.153836	18.1791	17.1785	-1.00067	0.49699	24	NO CHANGE	NO CHANGE	DOWN
TC0700002931.mm.2	9830147E19Rik	2.02213e-05	0.201805	7.83708	7.745	-0.0920833	0.445985	0.560485	0.173916	-0.386569	0.0247967	12.8155	12.6957	-0.119792	0.967462	24	DOWN	NO CHANGE	NO CHANGE
TC0400002790.mm.2	Hdhd3	2.10366e-05	7.38461e-05	6.45	6.25136	-0.198636	0.106033	0.653931	0.62711	-0.0268206	0.877974	16.444	19.1377	2.69372	0.00999011	24	NO CHANGE	DELAY	NO CHANGE
TC1000000246.mm.2	Ptprk	2.11797e-05	0.0115912	13.4242	12.7514	-0.672803	3.72231e-10	0.464437	0.209076	-0.255361	0.030851	3.24461	1.8325	-1.41211	0.411362	24	DOWN	NO CHANGE	DOWN
TC1500001870.mm.2	Tmem184b	2.12176e-05	0.000940853	10.0213	10.1986	0.177386	0.119771	0.52327	0.500058	-0.0232113	0.884071	8.20693	8.98479	0.777862	0.514445	24	NO CHANGE	NO CHANGE	NO CHANGE
TC0900003204.mm.2	Rbms3	2.13247e-05	0.305571	7.37875	7.49227	0.113523	0.197813	0.400066	0.107909	-0.292157	0.0236933	4.13529	3.93364	-0.201646	0.949822	24	DOWN	NO CHANGE	NO CHANGE
TC1900000705.mm.2	Sfxn2	2.17921e-05	0.521134	8.85042	8.70773	-0.142689	0.167382	0.459973	0.0796435	-0.380329	0.0127338	18.3963	16.2039	-2.19233	0.658665	24	DOWN	NO CHANGE	NO CHANGE
TC1900000249.mm.2	Gm4952	2.18498e-05	9.62617e-08	12.9954	13.5777	0.582311	0.0017878	1.12127	1.02368	-0.0975879	0.694307	2.182	2.97709	0.795094	0.373352	24	NO CHANGE	NO CHANGE	UP
TC1000002436.mm.2	Lrrc3	2.19339e-05	0.000227946	8.25	7.68227	-0.567727	1.15465e-06	0.545081	0.461684	-0.0833972	0.565171	17.457	18.4489	0.991814	0.351715	24	NO CHANGE	NO CHANGE	DOWN
TC1100001580.mm.2	Thra	2.19473e-05	0.000148237	7.3575	7.35455	-0.00295455	0.973981	0.485114	0.418102	-0.0670124	0.597603	22.6394	1.9156	3.27618	0.00518313	24	NO CHANGE	DELAY	NO CHANGE
TC1400001039.mm.2	Gm21750	2.23888e-05	0.555228	6.77917	7.165	0.385833	0.00685011	0.651943	0.0950438	-0.556899	0.00710746	4.2761	5.88397	1.60787	0.76638	24	DOWN	NO CHANGE	UP
TC1400001676.mm.2	Sh3bp5	2.23954e-05	0.038835	9.36125	9.09182	-0.269432	0.00471274	0.392771	0.246393	-0.146378	0.266012	19.0083	19.4438	0.435534	0.790271	24	NO CHANGE	NO CHANGE	DOWN
TC0700000439.mm.2	Cyp2a4	2.27449e-05	0.00891524	13.6375	17.4868	3.84932	8.27148e-23	1.31691	0.222716	-1.0942	0.000148218	14.1822	13.0508	-1.13137	0.746395	24	DOWN	NO CHANGE	UP
TC0700003988.mm.2	Rrp8	2.31743e-05	1.41499e-05	7.765	7.55091	-0.214091	0.0722592	0.710094	0.530376	-0.179718	0.274962	14.0621	13.9943	-0.0678285	0.949652	24	NO CHANGE	NO CHANGE	NO CHANGE
TC0500000052.mm.2	Abcb1b	2.35066e-05	5.44276e-10	5.10083	5.81727	0.716439	5.17891e-08	0.597938	1.12469	0.526756	0.000998158	10.6065	11.6531	1.04662	0.184364	24	UP	NO CHANGE	UP
TC0400002980.mm.2	Plin2	2.36182e-05	4.50882e-05	14.8983	14.4832	-0.415151	0.000544375	0.577495	0.578026	0.000531478	0.997252	0.639616	1.11604	0.476428	0.654	24	NO CHANGE	NO CHANGE	DOWN
TC0300000640.mm.2	Fgg	2.38483e-05	4.28669e-07	19.2679	19.1209	-0.147008	3.60267e-07	0.123502	0.190061	0.0665591	0.057655	3.56088	2.54575	-1.01513	0.259509	24	NO CHANGE	NO CHANGE	DOWN
TC0300001149.mm.2	Taf13	2.39583e-05	0.203854	5.95	5.75091	-0.199091	0.0700936	0.487439	0.170458	-0.316981	0.0476107	17.785	18.4051	0.62008	0.80432	24	DOWN	NO CHANGE	NO CHANGE
TC0100001207.mm.2	Etnk2	2.41373e-05	4.61852e-08	13.6346	13.6518	0.0172348	0.859973	0.536464	0.781075	0.244611	0.0761416	13.8921	11.5564	-2.33565	0.00863135	24	NO CHANGE	ADVANCE	NO CHANGE
TC1700000573.mm.2	Zfp563	2.41564e-05	0.0494917	6.34167	6.11682	-0.224848	0.117179	0.455262	0.379828	-0.0754339	0.701902	16.1959	13.5234	-2.67242	0.164337	24	NO CHANGE	NO CHANGE	NO CHANGE
TC1600001667.mm.2	Phldb2	2.42562e-05	0.00016855	11.2517	11.4041	0.152424	0.0768849	0.483029	0.37027	-0.112759	0.358789	7.88466	6.90175	-0.982913	0.364133	24	NO CHANGE	NO CHANGE	NO CHANGE
TC0300002813.mm.2	Agl	2.4335e-05	0.00015806	11.5887	12.2718	0.683068	8.37181e-11	0.438941	0.336696	-0.102245	0.354276	10.2011	10.4365	0.235456	0.838928	24	NO CHANGE	NO CHANGE	UP
TC0400001934.mm.2	Srm	2.47595e-05	1.857e-07	10.2929	10.1318	-0.161098	0.399891	1.18865	1.11491	-0.0737377	0.784086	15.2221	14.6951	-0.526908	0.559873	24	NO CHANGE	NO CHANGE	NO CHANGE
TC0500000896.mm.2	Ccng2	2.4795e-05	4.46019e-05	9.86542	10.2241	0.358674	0.119642	1.29901	1.02454	-0.27447	0.384282	0.686121	0.233159	-0.452962	0.685356	24	NO CHANGE	NO CHANGE	NO CHANGE
TC1300002036.mm.2	Nop16	2.48063e-05	7.93482e-06	10.9454	10.5764	-0.369053	0.000173892	0.565421	0.400654	-0.164766	0.205726	17.9854	16.2003	-1.78507	0.0915509	24	NO CHANGE	NO CHANGE	DOWN
TC1100000994.mm.2	Ggt6	2.5079e-05	0.000113672	7.90708	8.46727	0.560189	2.37611e-05	0.636577	0.564047	-0.0725293	0.666134	19.5162	20.6198	1.10364	0.30404	24	NO CHANGE	NO CHANGE	UP
TC1000002496.mm.2	Pcsk4	2.52623e-05	7.2628e-05	5.69708	6.10955	0.412462	0.00204335	0.620676	0.651442	0.0307667	0.859688	10.2266	11.8534	1.62674	0.142574	24	NO CHANGE	NO CHANGE	UP
TC0100003639.mm.2	Adss	2.5411e-05	0.114079	11.1825	11.2259	0.0434091	0.592588	0.261989	0.168982	-0.0930074	0.40837	16.0425	11.8643	-4.17818	0.0720674	24	NO CHANGE	NO CHANGE	NO CHANGE
TC1300000258.mm.2	Hist1h1c	2.54717e-05	0.000261659	8.21542	7.39545	-0.819962	0.000943341	1.41057	0.83859	-0.571978	0.0924018	18.364	16.852	-1.51206	0.214065	24	NO CHANGE	NO CHANGE	DOWN
TC0600002484.mm.2	Usp39	2.55387e-05	3.79675e-06	10.2958	9.92682	-0.369015	4.44379e-05	0.470826	0.468016	-0.0028095	0.980815	16.4915	16.5456	0.0541061	0.953027	24	NO CHANGE	NO CHANGE	DOWN
TC1700001299.mm.2	Epas1	2.5963e-05	0.00402463	11.0192	11.0405	0.0212879	0.844786	0.416874	0.426699	0.00982525	0.948067	8.1795	11.0226	2.84307	0.0511309	24	NO CHANGE	NO CHANGE	NO CHANGE
TC1300001784.mm.2	Slc22a23	2.61705e-05	0.00122347	10.7283	10.5086	-0.219697	0.0158073	0.360879	0.386636	0.0257561	0.832326	10.0611	12.8669	2.80581	0.0352792	24	NO CHANGE	DELAY	DOWN
TC0500002688.mm.2	Ugt2b34	2.63118e-05	0.000187849	16.3175	16.595	0.2775	0.000203881	0.334767	0.347009	0.0122419	0.90033	15.6572	15.7894	0.132124	0.902132	24	NO CHANGE	NO CHANGE	UP
TC0200002721.mm.2	Gm14436; Gm8923	2.64339e-05	3.69266e-06	14.5646	14.4682	-0.0964015	0.403641	0.642302	0.675354	0.0330512	0.838103	15.995	14.4213	-1.57377	0.103494	24	NO CHANGE	NO CHANGE	NO CHANGE
TC0100000817.mm.2	Neu2	2.67833e-05	0.0675765	6.55583	6.46591	-0.0899242	0.42367	0.497148	0.261452	-0.235696	0.150591	17.0704	16.9427	-0.127673	0.944006	24	NO CHANGE	NO CHANGE	NO CHANGE
TC0400003330.mm.2	Uqcrh	2.69659e-05	0.0925285	14.8975	14.6155	-0.282045	0.00250763	0.258398	0.213723	-0.044675	0.722669	18.9265	20.2885	1.36195	0.504169	24	NO CHANGE	NO CHANGE	DOWN
TC0100001351.mm.2	Ivns1abp	2.74293e-05	2.02625e-06	12.4008	12.8109	0.410076	0.000917999	0.549379	0.826088	0.276709	0.0906496	14.85	13.5219	-1.32808	0.173914	24	NO CHANGE	NO CHANGE	UP
TC1600002168.mm.2	Vasn	2.74711e-05	0.266539	6.25958	6.21909	-0.0404924	0.683538	0.438571	0.126212	-0.312359	0.0275193	0.421814	23.438	-0.98382	0.767172	24	DOWN	NO CHANGE	NO CHANGE
TC0300000550.mm.2	Gfm1	2.75347e-05	0.0221465	13.0113	12.8841	-0.127159	0.0265048	0.275004	0.152362	-0.122641	0.130984	18.0201	16.5155	-1.50455	0.341836	24	NO CHANGE	NO CHANGE	DOWN
TC1400000502.mm.2	Cgrrf1	2.75648e-05	0.0734611	11.1892	10.9995	-0.189621	0.027191	0.338478	0.187651	-0.150827	0.200535	15.0983	14.0632	-1.03508	0.605032	24	NO CHANGE	NO CHANGE	DOWN
TC0900002604.mm.2	Aqp9	2.75663e-05	9.32353e-06	16.3221	16.4291	0.107008	0.198546	0.461037	0.45296	-0.00807729	0.944804	7.20371	9.04495	1.84124	0.0650779	24	NO CHANGE	NO CHANGE	NO CHANGE
TC0400001970.mm.2	Slc2a5	2.76493e-05	0.000147225	8.22792	8.51955	0.291629	0.147032	1.02746	0.935935	-0.0915217	0.742272	10.2148	9.924	-0.290747	0.794098	24	NO CHANGE	NO CHANGE	NO CHANGE
TC0100000395.mm.2	Hspe1	2.77097e-05	1.32416e-05	10.7917	10.7109	-0.0807576	0.274341	0.4098	0.409949	0.000149085	0.99888	18.3233	18.5941	0.270868	0.774791	24	NO CHANGE	NO CHANGE	NO CHANGE
TC1100002157.mm.2	Gck	2.82625e-05	0.000513967	10.0512	9.56091	-0.490341	0.0598397	1.35226	1.07773	-0.274524	0.454599	16.1648	16.1365	-0.028344	0.980237	24	NO CHANGE	NO CHANGE	NO CHANGE
TC0500002754.mm.2	Sdad1	2.83294e-05	0.0951947	7.92625	7.87227	-0.0539773	0.567104	0.454194	0.182536	-0.271658	0.0485629	13.507	8.4062	-5.10081	0.0210507	24	DOWN	NO CHANGE	NO CHANGE
TC1800001595.mm.2	Lipg	2.84326e-05	8.56054e-06	7.36292	6.24273	-1.12019	1.06154e-07	1.00334	0.878988	-0.124354	0.60744	12.7148	12.6749	-0.039906	0.969343	24	NO CHANGE	NO CHANGE	DOWN
TC0400001164.mm.2	Eps15	2.84707e-05	0.0103884	9.74958	9.75682	0.00723485	0.919219	0.325737	0.228349	-0.0973883	0.335922	8.15151	9.38285	1.23134	0.407876	24	NO CHANGE	NO CHANGE	NO CHANGE
TC0200002720.mm.2	Gm14431; Gm8898	2.85876e-05	2.44406e-06	14.6317	14.5745	-0.0571212	0.604957	0.652408	0.590452	-0.0619562	0.688956	16.0098	14.1494	-1.86032	0.0625253	24	NO CHANGE	NO CHANGE	NO CHANGE
TC0200002738.mm.2	Gm8898; Gm14431	2.85876e-05	2.44406e-06	14.6317	14.5745	-0.0571213	0.604957	0.652408	0.590452	-0.0619561	0.688957	16.0098	14.1494	-1.86032	0.0625252	24	NO CHANGE	NO CHANGE	NO CHANGE
TC0200005341.mm.2	Gm14431; Gm8898	2.85876e-05	2.44407e-06	14.6317	14.5745	-0.0571212	0.604958	0.652408	0.590452	-0.061956	0.688957	16.0098	14.1494	-1.86032	0.0625251	24	NO CHANGE	NO CHANGE	NO CHANGE
TC0300000180.mm.2	Slc2a2	2.94938e-05	7.42753e-11	18.1062	18.0964	-0.00988636	0.9022	0.518384	0.621901	0.103517	0.355596	11.6341	11.2927	-0.341379	0.663643	24	NO CHANGE	NO CHANGE	NO CHANGE
TC0300002815.mm.2	Palmd	2.97095e-05	2.00048e-07	12.6483	13.0909	0.442576	2.51863e-05	0.545536	0.647098	0.101562	0.453652	7.29287	7.21758	-0.0752942	0.928667	24	NO CHANGE	NO CHANGE	UP
TC0700004346.mm.2	Prss8	2.98135e-05	0.00804939	5.845	6.90818	1.06318	1.95191e-06	0.721356	0.710966	-0.0103908	0.969503	9.80502	9.25194	-0.553077	0.704955	24	NO CHANGE	NO CHANGE	UP
TC1800000924.mm.2	Crem	2.991e-05	0.00390292	10.3083	10.3255	0.0171212	0.873402	0.597318	0.310086	-0.287232	0.0589671	0.306747	0.425853	0.119106	0.939441	24	NO CHANGE	NO CHANGE	NO CHANGE
TC1400000200.mm.2	Vdac2	3.00351e-05	3.85541e-07	14.5079	14.4191	-0.0888258	0.18593	0.349083	0.481851	0.132768	0.156106	12.6367	13.373	0.736357	0.417128	24	NO CHANGE	NO CHANGE	NO CHANGE
TC1200000798.mm.2	Acot1	3.03294e-05	0.00090616	8.94417	9.77364	0.82947	0.00112918	1.32036	0.849913	-0.470444	0.165287	19.2146	21.5305	2.31588	0.0802237	24	NO CHANGE	NO CHANGE	UP
TC0900003249.mm.2	Gorasp1	3.04239e-05	0.0130917	6.64125	6.33045	-0.310795	0.00271668	0.480937	0.274606	-0.206332	0.13443	14.1778	10.8709	-3.30689	0.0484978	24	NO CHANGE	ADVANCE	DOWN
TC0300000713.mm.2	Gpatch4	3.05446e-05	0.0147299	6.8425	6.74864	-0.0938636	0.439822	0.493403	0.410368	-0.083035	0.636719	16.7368	17.7513	1.0145	0.480554	24	NO CHANGE	NO CHANGE	NO CHANGE
TC0500000699.mm.2	Rasl11b	3.15011e-05	0.676267	4.41958	4.43864	0.019053	0.894082	0.635633	0.0696856	-0.565948	0.00759896	19.1492	21.0976	1.94844	0.810147	24	DOWN	NO CHANGE	NO CHANGE
TC0700000488.mm.2	Dyrk1b	3.18557e-05	0.00267544	7.14458	7.21182	0.0672348	0.67539	0.796427	0.60044	-0.195988	0.39831	4.75632	4.44712	-0.309195	0.80653	24	NO CHANGE	NO CHANGE	NO CHANGE
TC1100003314.mm.2	Lgals9	3.21097e-05	0.0645864	16.1379	15.9705	-0.167462	0.122424	0.483201	0.241667	-0.241535	0.119085	4.33309	3.68154	-0.651552	0.730903	24	NO CHANGE	NO CHANGE	NO CHANGE
TC1800000301.mm.2	Egr1	3.21895e-05	0.00550985	6.8125	5.82591	-0.986591	0.00119965	1.8017	0.610383	-1.19131	0.00598448	3.74629	6.13552	2.38923	0.198729	24	DOWN	NO CHANGE	DOWN
TC0200002737.mm.2	Gm14288; Gm14435	3.2194e-05	5.27234e-06	14.5517	14.4909	-0.0607576	0.581027	0.604056	0.626583	0.0225266	0.883945	16.0132	14.2492	-1.76399	0.0761146	24	NO CHANGE	NO CHANGE	NO CHANGE
TC0200002719.mm.2	Gm14288; Gm14440	3.21941e-05	5.27234e-06	14.5517	14.4909	-0.0607574	0.581028	0.604056	0.626583	0.0225266	0.883945	16.0132	14.2492	-1.76398	0.0761152	24	NO CHANGE	NO CHANGE	NO CHANGE
TC1100000900.mm.2	Per1	3.21985e-05	2.01403e-08	5.99	6.24045	0.250455	0.299894	1.35693	1.86833	0.5114	0.129464	11.2085	11.329	0.120534	0.88637	24	NO CHANGE	NO CHANGE	NO CHANGE
TC1600001006.mm.2	Ifngr2	3.2416e-05	0.000398074	9.57792	9.42	-0.157917	0.0996513	0.565717	0.321388	-0.24433	0.0763297	6.28288	8.04303	1.76015	0.175685	24	NO CHANGE	NO CHANGE	NO CHANGE
TC1000002043.mm.2	Amd2; Amd1	3.25438e-05	3.54867e-07	10.62	10.6164	-0.00363636	0.980157	0.785943	1.03616	0.25022	0.225046	13.4828	13.819	0.336194	0.708069	24	NO CHANGE	NO CHANGE	NO CHANGE
TC0900001764.mm.2	Gm17571	3.25574e-05	0.0830662	15.2067	15.1495	-0.0571212	0.679539	0.571975	0.29448	-0.277494	0.155808	2.12533	1.81181	-0.31352	0.880805	24	NO CHANGE	NO CHANGE	NO CHANGE
TC1900000797.mm.2	Casp7	3.26684e-05	0.0150607	8.52792	8.39864	-0.12928	0.217099	0.545547	0.264957	-0.28059	0.0580708	13.5442	13.6353	0.0911334	0.958024	24	NO CHANGE	NO CHANGE	NO CHANGE
TC1700002042.mm.2	Znrd1	3.27284e-05	0.0335403	9.62042	9.27364	-0.34678	0.00247876	0.507648	0.277907	-0.229741	0.142571	17.5264	15.7731	-1.75327	0.303896	24	NO CHANGE	NO CHANGE	DOWN
TC1600001805.mm.2	Crybg3	3.30946e-05	8.46849e-06	7.56042	7.43727	-0.123144	0.319291	0.650858	0.745822	0.0949643	0.592555	17.5884	16.5538	-1.03459	0.275472	24	NO CHANGE	NO CHANGE	NO CHANGE
TC0800002060.mm.2	Lonrf1	3.32314e-05	6.19085e-06	6.71625	6.56864	-0.147614	0.443321	1.04328	1.06717	0.0238955	0.928427	12.9621	12.8646	-0.0974575	0.922697	24	NO CHANGE	NO CHANGE	NO CHANGE
TC1000001704.mm.2	Tab2	3.35218e-05	0.000282436	9.88667	9.81136	-0.075303	0.498591	0.55118	0.492217	-0.0589636	0.701173	2.62801	0.295183	-2.33283	0.0554442	24	NO CHANGE	NO CHANGE	NO CHANGE
TC0300002491.mm.2	Car14	3.36243e-05	2.36145e-07	10.49	10.6641	0.174091	0.116691	0.672384	0.593357	-0.079027	0.604575	20.4222	1.60113	5.17894	2.96567e-06	24	NO CHANGE	DELAY	NO CHANGE
TC0400000698.mm.2	Slc31a1	3.37221e-05	0.00857415	13.6246	13.5673	-0.0573106	0.367923	0.311774	0.187162	-0.124611	0.160235	15.9796	11.6116	-4.36801	0.00812664	24	NO CHANGE	ADVANCE	NO CHANGE
TC1100003269.mm.2	Taok1	3.37902e-05	0.000135144	9.76792	9.805	0.0370833	0.522379	0.279296	0.297516	0.0182203	0.824532	8.01709	8.80188	0.78478	0.470073	24	NO CHANGE	NO CHANGE	NO CHANGE
TC0400001413.mm.2	Rragc	3.3803e-05	0.00947734	11.7892	11.9205	0.131288	0.0709954	0.284121	0.243227	-0.0408943	0.681247	9.59172	10.2688	0.677104	0.653344	24	NO CHANGE	NO CHANGE	NO CHANGE
TC1900001506.mm.2	Pik3ap1	3.39675e-05	2.38932e-07	11.705	11.2127	-0.492273	0.000463403	0.728706	0.929192	0.200486	0.286523	6.17786	7.72537	1.54751	0.0751454	24	NO CHANGE	NO CHANGE	DOWN
TC1200000503.mm.2	Ctage5	3.41061e-05	8.03096e-07	15.5408	15.5809	0.0400758	0.506352	0.303014	0.42937	0.126356	0.13639	11.3082	10.6842	-0.623965	0.505211	24	NO CHANGE	NO CHANGE	NO CHANGE
TC0400002636.mm.2	Baat	3.41778e-05	2.55211e-06	13.2596	13.2468	-0.0127652	0.867976	0.355189	0.569261	0.214072	0.055688	20.0986	20.6413	0.542704	0.573671	24	NO CHANGE	NO CHANGE	NO CHANGE
TC1800000665.mm.2	Nedd4l	3.43002e-05	4.17322e-05	11.6267	11.7232	0.0965152	0.550997	0.945373	0.682155	-0.263218	0.248269	22.2509	22.036	-0.214981	0.850939	24	NO CHANGE	NO CHANGE	NO CHANGE
TC0800001038.mm.2	Cyld	3.46383e-05	0.00042056	7.86333	7.83636	-0.0269697	0.767825	0.463686	0.403602	-0.0600844	0.645565	8.15106	8.32691	0.175849	0.877545	24	NO CHANGE	NO CHANGE	NO CHANGE
TC1300002274.mm.2	Papd7	3.49125e-05	7.60895e-06	7.13292	6.72864	-0.40428	0.00230139	0.576762	0.827394	0.250631	0.157489	13.4919	14.0713	0.579429	0.566875	24	NO CHANGE	NO CHANGE	DOWN
TC0500002059.mm.2	Pus7	3.514e-05	0.000355134	5.85	5.98409	0.134091	0.378674	0.794891	0.659912	-0.134979	0.535624	15.6572	16.0058	0.348629	0.758138	24	NO CHANGE	NO CHANGE	NO CHANGE
TC0900002991.mm.2	Atp2c1	3.5199e-05	0.0312913	8.98	9.07227	0.0922727	0.304449	0.3467	0.248004	-0.0986962	0.429979	12.9698	13.6784	0.708571	0.684206	24	NO CHANGE	NO CHANGE	NO CHANGE
TC0600001238.mm.2	Thumpd3	3.52599e-05	0.182554	7.05542	7.17955	0.124129	0.230608	0.498197	0.144393	-0.353804	0.0162777	16.3134	12.1058	-4.2076	0.166969	24	DOWN	NO CHANGE	NO CHANGE
TC0700000972.mm.2	E030018B13Rik	3.54199e-05	0.458776	5.05792	4.30045	-0.757462	5.62007e-05	0.855414	0.127574	-0.727841	0.00356882	16.1787	10.1297	-6.04901	0.264244	24	DOWN	NO CHANGE	DOWN
TC0400001274.mm.2	Eif2b3	3.58763e-05	0.00109449	8.37708	8.33455	-0.0425379	0.707796	0.497948	0.516021	0.0180723	0.911764	13.6841	16.2871	2.60306	0.0339558	24	NO CHANGE	DELAY	NO CHANGE
TC0800000737.mm.2	Nr2c2ap	3.59553e-05	0.000104535	6.9025	6.76682	-0.135682	0.105181	0.398594	0.438207	0.0396133	0.737314	17.4867	20.0686	2.58197	0.0182855	24	NO CHANGE	DELAY	NO CHANGE
TC0300002453.mm.2	Cgn	3.6305e-05	0.00039101	7.49292	7.49318	0.000265152	0.998063	0.607917	0.400476	-0.207441	0.17474	21.1263	23.7805	2.65421	0.0468193	24	NO CHANGE	DELAY	NO CHANGE
TC0400004026.mm.2	Tardbp	3.6331e-05	7.87303e-05	10.3458	10.1464	-0.19947	0.00684897	0.30684	0.388593	0.0817528	0.403257	21.1208	23.7196	2.59877	0.0262275	24	NO CHANGE	DELAY	DOWN
TC0800002145.mm.2	Fam149a	3.78415e-05	0.0911399	9.7025	9.99136	0.288864	0.0031147	0.4042	0.181148	-0.223052	0.0872193	23.937	23.2358	-0.701185	0.75529	24	NO CHANGE	NO CHANGE	UP
TC0400003773.mm.2	Pnrc2	3.79799e-05	0.000183176	10.2792	10.3041	0.0249242	0.747695	0.340846	0.39789	0.057044	0.597804	23.4848	1.55978	2.07498	0.0785686	24	NO CHANGE	NO CHANGE	NO CHANGE
TC0X00002307.mm.2	Atp11c	3.88896e-05	0.0143486	14.1454	13.905	-0.240417	0.00344527	0.293694	0.248471	-0.0452236	0.674738	6.99682	11.6691	4.67225	0.00595357	24	NO CHANGE	DELAY	DOWN
TC1200000788.mm.2	Rbm25	3.8967e-05	0.000409937	10.32	10.3445	0.0245455	0.838105	0.545191	0.578395	0.0332039	0.845843	13.8989	15.2464	1.34753	0.246883	24	NO CHANGE	NO CHANGE	NO CHANGE
TC1100001587.mm.2	Rara	3.89927e-05	5.6732e-05	7.81792	7.82682	0.00890159	0.904348	0.380959	0.37688	-0.00407912	0.968884	7.2601	9.31017	2.05007	0.0592873	24	NO CHANGE	NO CHANGE	NO CHANGE
TC0800000449.mm.2	6430573F11Rik	3.94485e-05	0.000871866	5.14417	5.56727	0.423106	0.0200291	0.767253	0.768791	0.0015377	0.994981	22.6353	1.32307	2.6878	0.038114	24	NO CHANGE	DELAY	UP
TC1500002142.mm.2	Slc38a2	3.9651e-05	0.000549309	13.8892	13.4555	-0.433712	0.00675484	0.87102	0.517301	-0.353719	0.102385	6.89756	10.4556	3.55808	0.0120339	24	NO CHANGE	DELAY	DOWN
TC1800001227.mm.2	Pcdh1	3.97384e-05	0.0666475	10.8021	9.95909	-0.842992	9.30898e-07	0.655938	0.327155	-0.328783	0.121871	3.56474	3.67708	0.112343	0.953282	24	NO CHANGE	NO CHANGE	DOWN
TC1400001436.mm.2	Pdhb	4.04108e-05	2.80333e-05	13.9821	13.3373	-0.644811	1.69916e-08	0.422338	0.551479	0.129141	0.3222	12.4002	14.2802	1.88	0.0802027	24	NO CHANGE	NO CHANGE	DOWN
TC0300002488.mm.2	Mrps21	4.05495e-05	0.000840249	10.6817	10.8868	0.205152	0.0887577	0.483857	0.582017	0.0981607	0.56738	17.1556	17.1451	-0.010555	0.992926	24	NO CHANGE	NO CHANGE	NO CHANGE
TC0700002974.mm.2	Atf5	4.07429e-05	1.69576e-08	9.32625	9.145	-0.18125	0.285171	1.03826	1.01697	-0.0212834	0.927623	2.99354	1.36606	-1.62748	0.0774579	24	NO CHANGE	NO CHANGE	NO CHANGE
TC0600001203.mm.2	Bhlhe40	4.09324e-05	1.16746e-08	13.4696	12.6464	-0.82322	0.000126109	1.07449	1.5872	0.512711	0.0631103	12.3084	11.9386	-0.369799	0.661889	24	NO CHANGE	NO CHANGE	DOWN
TC0200003362.mm.2	Stom	4.10338e-05	0.000266119	10.9854	11.5718	0.586402	4.62215e-07	0.492084	0.465772	-0.0263114	0.853241	4.54194	5.1769	0.634956	0.560143	24	NO CHANGE	NO CHANGE	UP
TC1100002015.mm.2	Baiap2	4.22617e-05	0.000530855	8.45917	7.54636	-0.912803	7.5085e-06	0.822579	0.854829	0.0322499	0.900914	18.9135	17.6383	-1.27523	0.261309	24	NO CHANGE	NO CHANGE	DOWN
TC1100000205.mm.2	Peli1	4.23548e-05	0.400258	8.9925	9.22273	0.230227	0.0203574	0.351812	0.10062	-0.251192	0.0665576	2.10971	22.1864	-3.92334	0.325344	24	NO CHANGE	NO CHANGE	UP
TC0400003814.mm.2	Alpl	4.28275e-05	2.35626e-06	6.49292	6.595	0.102083	0.504738	0.887716	0.788483	-0.0992328	0.643073	15.4875	14.0633	-1.42421	0.162048	24	NO CHANGE	NO CHANGE	NO CHANGE
TC0200005378.mm.2	Gm14326	4.28672e-05	3.82465e-06	14.0538	14.0286	-0.0251136	0.750718	0.425476	0.460851	0.0353754	0.750341	15.6441	14.3757	-1.26847	0.196745	24	NO CHANGE	NO CHANGE	NO CHANGE
TC1300000102.mm.2	AW209491	4.29343e-05	0.0148981	8.05583	7.835	-0.220833	0.048071	0.569507	0.288196	-0.281311	0.0777399	15.9301	16.0514	0.121224	0.940089	24	NO CHANGE	NO CHANGE	DOWN
TC0800001867.mm.2	Slc25a15	4.30145e-05	0.0913753	13.9775	13.7218	-0.255682	0.00100296	0.383245	0.127747	-0.255498	0.0189462	21.2691	17.7625	-3.50659	0.12224	24	DOWN	NO CHANGE	DOWN
TC1400002310.mm.2	Slc25a37	4.33767e-05	0.000550138	8.5175	9.41227	0.894773	5.00817e-11	0.512789	0.401094	-0.111695	0.426838	12.6267	12.3051	-0.321585	0.799899	24	NO CHANGE	NO CHANGE	UP
TC0600002240.mm.2	Tra2a	4.34469e-05	1.17234e-05	9.18625	9.06409	-0.122159	0.374968	0.80451	0.64997	-0.15454	0.43837	20.5059	18.3653	-2.14065	0.0396689	24	NO CHANGE	ADVANCE	NO CHANGE
TC0200000503.mm.2	Med27	4.35423e-05	0.00412571	8.2375	8.03455	-0.202955	0.0292654	0.454444	0.310278	-0.144166	0.274516	16.4141	18.4631	2.04906	0.12563	24	NO CHANGE	NO CHANGE	DOWN
TC0200004932.mm.2	Commd7	4.35996e-05	0.000182662	9.44792	9.68727	0.239356	0.0146806	0.514721	0.378711	-0.13601	0.302106	0.580449	0.843995	0.263545	0.82981	24	NO CHANGE	NO CHANGE	UP
TC1300002013.mm.2	Nfil3	4.38667e-05	1.31161e-10	7.96042	7.87682	-0.0835986	0.640567	1.09657	1.46675	0.370186	0.144685	21.1509	21.9921	0.841235	0.284719	24	NO CHANGE	NO CHANGE	NO CHANGE
TC1000002239.mm.2	Sgpl1	4.39295e-05	0.00833387	7.56833	7.70364	0.135303	0.0953261	0.476622	0.167556	-0.309067	0.00804173	22.2199	22.0987	-0.121163	0.951905	24	DOWN	NO CHANGE	NO CHANGE
TC0200003656.mm.2	Cobll1	4.40803e-05	0.00163066	5.48042	5.78545	0.305038	0.00185021	0.489572	0.309091	-0.180481	0.166148	7.61901	10.0928	2.47375	0.0801136	24	NO CHANGE	NO CHANGE	UP
TC0300001409.mm.2	Adh1	4.44162e-05	0.16749	19.2129	19.3695	0.156629	1.9133e-07	0.13412	0.0350297	-0.0990901	0.00916495	16.8739	18.1574	1.28357	0.643181	24	DOWN	NO CHANGE	UP
TC0500001408.mm.2	Tmem120b	4.46798e-05	2.32931e-05	7.56042	6.97	-0.590417	5.30596e-05	0.707667	0.649942	-0.0577244	0.752873	11.8695	13.6688	1.79923	0.0982119	24	NO CHANGE	NO CHANGE	DOWN
TC0200003701.mm.2	Fastkd1	4.48075e-05	2.31996e-05	8.38875	8.46136	0.0726136	0.468663	0.413557	0.643239	0.229681	0.107055	13.3233	14.2118	0.888565	0.418719	24	NO CHANGE	NO CHANGE	NO CHANGE
TC0900000786.mm.2	Anp32a	4.50842e-05	1.54032e-07	14.5296	14.6791	0.149508	0.247747	0.703305	0.879887	0.176582	0.323482	21.3978	23.2374	1.8396	0.0472502	24	NO CHANGE	DELAY	NO CHANGE
TC1600001008.mm.2	Son	4.51618e-05	0.202906	9.62708	9.62091	-0.00617424	0.932382	0.348685	0.103693	-0.244991	0.0229248	5.35657	8.12895	2.77238	0.325818	24	DOWN	NO CHANGE	NO CHANGE
TC0400002479.mm.2	Sigmar1	4.57089e-05	1.41753e-07	15.5213	15.2755	-0.245795	0.0224903	0.542732	0.774403	0.231671	0.11375	23.9648	0.370516	0.405707	0.653949	24	NO CHANGE	NO CHANGE	DOWN
TC0900001099.mm.2	Sh3bgrl2	4.61952e-05	0.000713992	8.93125	9.76955	0.838295	2.59184e-10	0.520365	0.411123	-0.109242	0.455367	7.96024	7.12244	-0.837803	0.477096	24	NO CHANGE	NO CHANGE	UP
TC1600001213.mm.2	Rsl1d1	4.68932e-05	0.00267901	11.0862	11.3082	0.221932	0.022181	0.503271	0.285172	-0.218099	0.0993898	14.7442	12.8234	-1.92073	0.208398	24	NO CHANGE	NO CHANGE	UP
TC0600000131.mm.2	Met	4.68975e-05	6.71438e-05	11.3825	11.145	-0.2375	0.00460147	0.350098	0.437572	0.0874735	0.429209	8.69944	11.4481	2.74869	0.0187248	24	NO CHANGE	DELAY	DOWN
TC1100002869.mm.2	Srebf1; Mir6922	4.78237e-05	0.00020334	9.47042	9.37091	-0.0995076	0.613587	1.06655	0.795257	-0.271292	0.328213	13.9095	14.0971	0.187536	0.876399	24	NO CHANGE	NO CHANGE	NO CHANGE
TC1300000834.mm.2	Gm7969	4.79002e-05	3.18846e-05	8.95125	9.03045	0.0792045	0.464352	0.583276	0.503738	-0.0795381	0.594661	0.087324	3.82775e-08	-0.087324	0.937636	24	NO CHANGE	NO CHANGE	NO CHANGE
TC0800003076.mm.2	Aprt	4.79937e-05	0.0187583	9.93667	10.7923	0.855606	3.45444e-10	0.392471	0.321378	-0.0710923	0.625774	13.0345	10.1853	-2.84916	0.0875833	24	NO CHANGE	NO CHANGE	UP
TC0200002753.mm.2	Gm14327	4.82288e-05	3.13642e-06	14.3167	14.2614	-0.055303	0.644849	0.661394	0.665136	0.00374187	0.982234	15.8797	14.1302	-1.74953	0.082361	24	NO CHANGE	NO CHANGE	NO CHANGE
TC1600000038.mm.2	Mgrn1	4.85884e-05	0.00422565	10.1592	10.1373	-0.0218939	0.832808	0.518914	0.346558	-0.172355	0.250441	9.41871	7.98071	-1.43801	0.29604	24	NO CHANGE	NO CHANGE	NO CHANGE
TC0500002760.mm.2	Scarb2	4.86946e-05	0.000104428	12.6658	12.6582	-0.00765152	0.893088	0.262112	0.298006	0.0358941	0.653925	11.3533	9.7278	-1.62548	0.149269	24	NO CHANGE	NO CHANGE	NO CHANGE
TC0500003625.mm.2	Urad	4.87701e-05	1.66245e-06	11.9804	10.7173	-1.26314	1.63383e-14	0.469065	0.882904	0.413839	0.0115476	16.4216	18.1155	1.69395	0.089024	24	UP	NO CHANGE	DOWN
TC1400000318.mm.2	Nek4	4.89413e-05	0.00841498	8.52458	8.485	-0.0395833	0.710109	0.46839	0.337092	-0.131298	0.374773	0.0305812	23.7392	-0.291405	0.850437	24	NO CHANGE	NO CHANGE	NO CHANGE
TC1000000015.mm.2	Mthfd1l	4.92867e-05	0.000141671	5.61208	6.68409	1.07201	8.27769e-09	0.565819	0.826798	0.260979	0.209411	11.9719	11.432	-0.539899	0.660047	24	NO CHANGE	NO CHANGE	UP
TC0600002253.mm.2	Cycs	5.03702e-05	0.00490456	15.525	15.3041	-0.220909	0.00243356	0.329524	0.239435	-0.0900882	0.368292	17.4966	18.2304	0.733791	0.580448	24	NO CHANGE	NO CHANGE	DOWN
TC1100004270.mm.2	Tlcd2	5.06354e-05	0.00254987	12.9217	10.5818	-2.33985	3.70985e-16	0.675636	0.754635	0.0789992	0.753801	21.1233	21.3733	0.250001	0.854079	24	NO CHANGE	NO CHANGE	DOWN
TC0500001572.mm.2	Abhd11	5.0666e-05	0.0492252	7.8075	7.56909	-0.238409	0.0863504	0.493393	0.353762	-0.139631	0.468266	14.6116	14.3676	-0.244028	0.895007	24	NO CHANGE	NO CHANGE	NO CHANGE
TC0100002319.mm.2	Nab1	5.16627e-05	0.00041699	9.8625	9.81591	-0.0465909	0.586786	0.451347	0.325382	-0.125966	0.291386	7.86245	12.7144	4.85193	0.000486735	24	NO CHANGE	DELAY	NO CHANGE
TC0900001489.mm.2	Dclk3	5.23833e-05	4.00577e-06	5.02125	5.08364	0.0623864	0.642706	0.642199	0.857674	0.215475	0.250009	14.2491	12.1024	-2.1467	0.0386783	24	NO CHANGE	ADVANCE	NO CHANGE
TC0900003004.mm.2	Alas1	5.28801e-05	1.81793e-09	16.5108	16.05	-0.460833	0.0765634	1.5294	1.79642	0.267026	0.451442	12.7903	12.67	-0.120243	0.887645	24	NO CHANGE	NO CHANGE	NO CHANGE
TC0X00000131.mm.2	Mid1ip1	5.28813e-05	2.61582e-05	7.48833	6.67682	-0.811515	0.000201275	1.03899	1.03496	-0.00403362	0.988592	14.7233	14.7949	0.0715967	0.945356	24	NO CHANGE	NO CHANGE	DOWN
TC0600003603.mm.2	Grcc10	5.30293e-05	0.12335	13.8225	13.7927	-0.0297727	0.773743	0.420648	0.20355	-0.217097	0.150569	17.4741	19.5746	2.10047	0.328734	24	NO CHANGE	NO CHANGE	NO CHANGE
TC1200000201.mm.2	Klf11	5.31565e-05	3.22631e-06	5.80792	5.91909	0.111174	0.405802	0.698602	0.844552	0.14595	0.451501	5.71563	5.95757	0.241938	0.793547	24	NO CHANGE	NO CHANGE	NO CHANGE
TC1100004147.mm.2	Tk1	5.40667e-05	0.015458	6.06958	6.01818	-0.0514015	0.690802	0.570904	0.396036	-0.174868	0.349513	15.7238	16.4168	0.692991	0.644135	24	NO CHANGE	NO CHANGE	NO CHANGE
TC0700004666.mm.2	Fgfr2	5.43693e-05	0.000597377	7.83625	7.30455	-0.531705	0.000205673	0.610703	0.598874	-0.0118296	0.950208	5.72894	6.98679	1.25785	0.276859	24	NO CHANGE	NO CHANGE	DOWN
TC0200005350.mm.2	Gm14308	5.48494e-05	0.00104139	13.8096	13.8527	0.0431439	0.610363	0.413612	0.33735	-0.0762617	0.52807	17.7198	15.5161	-2.20375	0.0799409	24	NO CHANGE	NO CHANGE	NO CHANGE
TC1900001419.mm.2	Lipa	5.50266e-05	5.72561e-06	13.8012	14.125	0.32375	4.15297e-06	0.338139	0.324956	-0.0131832	0.879526	21.8614	20.7288	-1.13259	0.259589	24	NO CHANGE	NO CHANGE	UP
TC0500002770.mm.2	Ccni	5.54835e-05	4.37165e-05	15.8429	16.3027	0.459811	2.0913e-10	0.312704	0.229343	-0.0833612	0.287163	3.70451	2.96086	-0.743643	0.517163	24	NO CHANGE	NO CHANGE	UP
TC1100001550.mm.2	Lasp1	5.58481e-05	4.43569e-05	14.965	14.9327	-0.0322727	0.766771	0.620002	0.43735	-0.182652	0.231922	0.455439	22.5694	-1.88606	0.121838	24	NO CHANGE	NO CHANGE	NO CHANGE
TC0300001382.mm.2	Ppp3ca	5.59825e-05	9.22187e-05	11.5612	11.5209	-0.0403409	0.631114	0.411167	0.421357	0.0101902	0.931766	8.62992	8.9281	0.298174	0.784471	24	NO CHANGE	NO CHANGE	NO CHANGE
TC0600003045.mm.2	Atp6v1e1	5.60008e-05	0.0032849	11.2417	11.2514	0.00969697	0.901197	0.301247	0.303769	0.00252224	0.981376	10.2839	11.7483	1.4644	0.308898	24	NO CHANGE	NO CHANGE	NO CHANGE
TC1900000373.mm.2	Klf9	5.62697e-05	0.000232475	10.8587	10.4018	-0.456932	0.0218718	1.02855	0.820219	-0.208335	0.456871	4.62795	5.20445	0.576496	0.60915	24	NO CHANGE	NO CHANGE	DOWN
TC0800002516.mm.2	Mmaa	5.69848e-05	4.56796e-05	7.58	7.38455	-0.195455	0.0470275	0.534	0.438176	-0.0958241	0.492324	17.6122	17.5776	-0.0345235	0.973999	24	NO CHANGE	NO CHANGE	DOWN
TC0700002166.mm.2	Ppp6r1	5.7846e-05	0.25207	10.1342	9.93	-0.204167	0.00594813	0.312313	0.0923414	-0.219972	0.0322079	8.7696	9.37931	0.609715	0.846217	24	DOWN	NO CHANGE	DOWN
TC0200000007.mm.2	Phxr1	5.78972e-05	0.00569271	5.02667	5.08136	0.054697	0.733643	0.725892	0.570333	-0.155558	0.504645	6.76849	6.843	0.0745083	0.955723	24	NO CHANGE	NO CHANGE	NO CHANGE
TC1100001293.mm.2	Bcas3	5.8118e-05	0.0170678	7.3325	7.39409	0.0615909	0.581311	0.463129	0.330273	-0.132856	0.39626	7.40653	10.1144	2.70783	0.101642	24	NO CHANGE	NO CHANGE	NO CHANGE
TC0100002707.mm.2	C130026I21Rik; A530032D15Rik	5.82494e-05	0.00642306	5.75333	5.58273	-0.170606	0.0733346	0.468384	0.274428	-0.193956	0.142939	3.04897	1.92466	-1.12431	0.471005	24	NO CHANGE	NO CHANGE	NO CHANGE
TC1200001982.mm.2	Zfyve26	5.83554e-05	0.0180191	9.21375	9.17136	-0.0423864	0.70911	0.459223	0.359303	-0.0999205	0.542977	6.06003	4.72594	-1.33409	0.378852	24	NO CHANGE	NO CHANGE	NO CHANGE
TC1100003296.mm.2	Slc13a2	5.86762e-05	0.0232998	6.95708	6.70545	-0.251629	0.0690479	0.715588	0.296985	-0.418603	0.0316807	21.1493	22.2908	1.14147	0.563035	24	DOWN	NO CHANGE	NO CHANGE
TC1100002100.mm.2	4921536K21Rik	6.01472e-05	0.804989	3.36833	3.37864	0.010303	0.930675	0.471594	0.0355293	-0.436064	0.0128453	3.04165	8.70275	5.66111	0.663628	24	DOWN	NO CHANGE	NO CHANGE
TC0600003599.mm.2	Gm11128	6.01849e-05	0.00149419	5.14042	4.79818	-0.342235	0.0835327	0.99317	0.699862	-0.293308	0.29418	16.8532	15.8055	-1.04768	0.419271	24	NO CHANGE	NO CHANGE	NO CHANGE
TC0300000792.mm.2	Gatad2b	6.07604e-05	0.048759	10.2667	10.1832	-0.0834848	0.424125	0.469611	0.249316	-0.220295	0.149048	5.95891	6.71176	0.752854	0.670861	24	NO CHANGE	NO CHANGE	NO CHANGE
TC0300002620.mm.2	Nr1h5	6.11168e-05	0.0870789	5.16542	4.95455	-0.210871	0.0862168	0.562596	0.221133	-0.341463	0.0464341	12.1443	12.7828	0.638461	0.787238	24	DOWN	NO CHANGE	NO CHANGE
TC0Y00000325.mm.2	Gm29073	6.12854e-05	0.0114782	6.00875	5.69955	-0.309205	0.089712	0.880094	0.494793	-0.3853	0.131235	1.20815	2.37779	1.16964	0.473243	24	NO CHANGE	NO CHANGE	NO CHANGE
TC1000002003.mm.2	Amd2	6.14851e-05	2.41446e-05	8.2975	8.28227	-0.0152273	0.916139	0.709888	0.781715	0.0718268	0.722136	11.7195	13.689	1.96949	0.0701655	24	NO CHANGE	NO CHANGE	NO CHANGE
TC0100002690.mm.2	Pid1	6.16879e-05	0.00029849	11.4492	11.4614	0.0121959	0.919747	0.556157	0.550179	-0.00597793	0.971583	0.154571	23.1601	-0.99444	0.413309	24	NO CHANGE	NO CHANGE	NO CHANGE
TC1700001986.mm.2	Atat1	6.18028e-05	0.0147134	10.1817	9.71682	-0.464848	0.000532347	0.556535	0.370833	-0.185702	0.298104	0.0772137	20.4089	-3.66828	0.0212077	24	NO CHANGE	ADVANCE	DOWN
TC0900001459.mm.2	Scap	6.22239e-05	0.000245979	10.9679	10.0141	-0.953826	2.10786e-15	0.392036	0.33553	-0.0565061	0.607502	4.34555	3.80211	-0.543434	0.635197	24	NO CHANGE	NO CHANGE	DOWN
TC1700001838.mm.2	Akap8	6.259e-05	0.0177791	7.30458	7.14091	-0.163674	0.0450094	0.345881	0.22186	-0.12402	0.264341	15.334	12.6487	-2.68536	0.11943	24	NO CHANGE	NO CHANGE	DOWN
TC0100002600.mm.2	Cnppd1	6.29963e-05	2.73081e-06	10.0438	9.75091	-0.292841	0.0269955	0.668566	0.812538	0.143972	0.440233	6.73432	6.77198	0.037662	0.967705	24	NO CHANGE	NO CHANGE	DOWN
TC1700001642.mm.2	Ndufb10	6.32705e-05	0.0613581	8.94333	9.07909	0.135758	0.277814	0.468718	0.308808	-0.15991	0.372259	16.1461	16.1423	-0.00379225	0.998343	24	NO CHANGE	NO CHANGE	NO CHANGE
TC0800001917.mm.2	Ddhd2	6.33932e-05	1.96316e-05	8.67042	8.47455	-0.195871	0.143064	0.689017	0.653631	-0.0353866	0.846346	11.5462	12.3453	0.799061	0.465967	24	NO CHANGE	NO CHANGE	NO CHANGE
TC0700000319.mm.2	Vmn1r100	6.34807e-05	0.459793	4.51708	4.42591	-0.0911742	0.582965	0.609948	0.150022	-0.459925	0.0524283	2.44391	1.7682	-0.675707	0.882209	24	NO CHANGE	NO CHANGE	NO CHANGE
TC0700000340.mm.2	Vmn1r148	6.34848e-05	0.459793	4.51708	4.42591	-0.0911742	0.582965	0.609948	0.150022	-0.459926	0.0524285	2.44391	1.76836	-0.675543	0.882237	24	NO CHANGE	NO CHANGE	NO CHANGE
TC0100003478.mm.2	Uck2	6.36494e-05	0.00183589	8.0375	8.15273	0.115227	0.300022	0.522364	0.414692	-0.107673	0.491689	14.7435	14.8002	0.056711	0.965535	24	NO CHANGE	NO CHANGE	NO CHANGE
TC1000003119.mm.2	Lrp1	6.44317e-05	0.00229147	13.0867	12.6336	-0.45303	2.37537e-07	0.347824	0.280223	-0.0676004	0.526207	5.33085	5.57612	0.245275	0.845349	24	NO CHANGE	NO CHANGE	DOWN
TC0900003066.mm.2	Arih2	6.47737e-05	9.03918e-05	9.24083	9.31591	0.0750758	0.366392	0.468857	0.312053	-0.156804	0.181941	8.17318	9.72591	1.55274	0.216523	24	NO CHANGE	NO CHANGE	NO CHANGE
TC1300000278.mm.2	BC005537	6.53336e-05	1.76188e-05	16.5263	16.6464	0.120114	0.0426718	0.268721	0.356584	0.0878628	0.293159	14.2053	16.2546	2.04933	0.0482254	24	NO CHANGE	DELAY	UP
TC0800002008.mm.2	Ubxn8	6.53564e-05	0.00358738	9.09958	9.47227	0.372689	8.6889e-06	0.34888	0.243377	-0.105503	0.304544	9.61213	11.0566	1.44448	0.325954	24	NO CHANGE	NO CHANGE	UP
TC0600001810.mm.2	Pdk4	6.53814e-05	1.14703e-07	5.89583	6.425	0.529167	0.018912	1.11554	1.61109	0.495552	0.105839	22.1186	23.4121	1.29344	0.162262	24	NO CHANGE	NO CHANGE	UP
TC1000001480.mm.2	Llph	6.56611e-05	0.00152856	10.1492	9.91455	-0.234621	0.0374399	0.419169	0.469221	0.0500516	0.741891	14.0132	12.5679	-1.4453	0.29356	24	NO CHANGE	NO CHANGE	DOWN
TC0400000018.mm.2	Chchd7	6.66993e-05	0.000295925	7.61292	7.55591	-0.0570076	0.55055	0.428489	0.447633	0.019144	0.8859	14.1029	13.9772	-0.125735	0.915914	24	NO CHANGE	NO CHANGE	NO CHANGE
TC0300000747.mm.2	Pklr	6.71192e-05	0.000313123	12.3442	12.1986	-0.14553	0.453403	0.933459	0.850068	-0.0833915	0.759226	13.4369	14.3439	0.907019	0.447939	24	NO CHANGE	NO CHANGE	NO CHANGE
TC0200005114.mm.2	Sdc4	6.72761e-05	0.0066018	13.6846	12.6991	-0.985492	4.89696e-12	0.474805	0.336196	-0.138609	0.346501	4.96557	8.31137	3.3458	0.0230629	24	NO CHANGE	DELAY	DOWN
TC0X00001781.mm.2	Magix	6.75627e-05	1.57597e-05	7.01125	6.92909	-0.0821591	0.378344	0.495556	0.453329	-0.0422274	0.744333	22.2394	22.4174	0.178044	0.869411	24	NO CHANGE	NO CHANGE	NO CHANGE
TC1900001511.mm.2	Frat2	6.77196e-05	0.302865	3.82	3.94591	0.125909	0.201226	0.426075	0.119069	-0.307006	0.034095	0.562336	7.22477	6.66243	0.0428758	24	DOWN	NO CHANGE	NO CHANGE
TC0200003654.mm.2	Grb14	6.78128e-05	0.148867	9.06333	8.63909	-0.424242	0.00297293	0.46063	0.261405	-0.199224	0.304581	4.98882	3.65065	-1.33817	0.55681	24	NO CHANGE	NO CHANGE	DOWN
TC0100003603.mm.2	Grem2	6.83982e-05	5.14731e-06	6.29792	5.89864	-0.39928	0.0109015	0.85453	0.707345	-0.147185	0.487429	8.80305	9.74338	0.940338	0.383108	24	NO CHANGE	NO CHANGE	DOWN
TC0900000358.mm.2	Tmem218	6.90135e-05	0.000440314	7.36667	6.95455	-0.412121	0.00393947	0.520597	0.698375	0.177777	0.35919	2.23844	3.33345	1.09502	0.375963	24	NO CHANGE	NO CHANGE	DOWN
TC0600000565.mm.2	Gimap9	6.92955e-05	2.07975e-05	6.20708	5.93955	-0.267538	0.0625774	0.733133	0.729932	-0.00320083	0.987284	18.5547	15.6857	-2.86901	0.0078465	24	NO CHANGE	ADVANCE	NO CHANGE
TC0200000909.mm.2	44627	6.93217e-05	0.000841778	10.01	10.2168	0.206818	0.133704	0.627279	0.596466	-0.0308135	0.875848	6.29469	5.78266	-0.512024	0.663445	24	NO CHANGE	NO CHANGE	NO CHANGE
TC0900000737.mm.2	Nptn	6.96226e-05	2.94799e-05	11.8133	11.9614	0.14803	0.0201384	0.298616	0.32569	0.0270737	0.752046	13.0581	13.3597	0.301553	0.781302	24	NO CHANGE	NO CHANGE	UP
TC0200003298.mm.2	Uck1	6.9667e-05	0.000122888	10.05	9.75773	-0.292273	0.0255667	0.564437	0.683094	0.118656	0.515466	17.213	19.9385	2.72546	0.0168119	24	NO CHANGE	DELAY	DOWN
TC0700000430.mm.2	Cyp2b10	6.99772e-05	0.0947495	6.13083	8.12545	1.99462	1.59717e-07	1.34047	0.613591	-0.726877	0.105491	18.6885	22.448	3.75951	0.102617	24	NO CHANGE	NO CHANGE	UP
TC1200000500.mm.2	Pnn	7.02564e-05	0.0640452	11.2587	11.0714	-0.187386	0.0305487	0.322003	0.205947	-0.116056	0.341178	15.8912	16.5607	0.669476	0.714416	24	NO CHANGE	NO CHANGE	DOWN
TC1000000884.mm.2	Eef2	7.04981e-05	0.0330932	17.1767	17.2823	0.105606	0.0199555	0.153007	0.131947	-0.0210602	0.740433	7.95839	6.56616	-1.39223	0.398324	24	NO CHANGE	NO CHANGE	UP
TC0300002230.mm.2	Fgb	7.04985e-05	5.49399e-05	18.0587	17.7727	-0.286023	4.3286e-08	0.240351	0.174268	-0.0660834	0.282566	4.0596	3.71479	-0.344806	0.765233	24	NO CHANGE	NO CHANGE	DOWN
TC1700002191.mm.2	Rpl7l1	7.07135e-05	6.65237e-05	11.3417	11.025	-0.316667	0.000717781	0.37261	0.519561	0.146951	0.24792	17.0201	18.0584	1.03824	0.3359	24	NO CHANGE	NO CHANGE	DOWN
TC0100000794.mm.2	Dis3l2	7.07601e-05	0.00627849	8.19333	8.29182	0.0984848	0.24218	0.369721	0.287194	-0.0825275	0.491267	8.36214	8.13469	-0.227449	0.870864	24	NO CHANGE	NO CHANGE	NO CHANGE
TC0400002251.mm.2	Ripk2	7.09824e-05	0.017318	6.68917	6.305	-0.384167	0.0152767	0.777853	0.358496	-0.419357	0.052812	7.8506	11.1677	3.31708	0.0838494	24	NO CHANGE	NO CHANGE	DOWN
TC1900001253.mm.2	Gda	7.13403e-05	0.000204856	10.9279	10.9782	0.0502651	0.634654	0.547749	0.462993	-0.0847559	0.580829	16.2763	18.2502	1.97397	0.0827592	24	NO CHANGE	NO CHANGE	NO CHANGE
TC0200005342.mm.2	Gm14440; Gm14288	7.19746e-05	2.49277e-06	14.5608	14.5027	-0.0581061	0.59999	0.586893	0.63466	0.0477666	0.758932	15.9105	14.3737	-1.5368	0.125316	24	NO CHANGE	NO CHANGE	NO CHANGE
TC0400002729.mm.2	D630039A03Rik	7.20182e-05	6.25687e-05	6.33375	6.34136	0.00761364	0.957363	0.733522	0.699915	-0.0336074	0.870485	5.31232	5.12187	-0.190452	0.856561	24	NO CHANGE	NO CHANGE	NO CHANGE
TC0X00001286.mm.2	Armcx1	7.25994e-05	0.0285926	4.92417	5.14864	0.22447	0.0381859	0.429681	0.282302	-0.147379	0.319796	15.8629	1.78995	9.92703	1.33087e-06	24	NO CHANGE	DELAY	UP
TC1100002364.mm.2	Ahsa2	7.26635e-05	2.02975e-08	9.83667	9.50227	-0.334394	0.00218075	0.53973	0.868352	0.328623	0.0308993	16.479	16.3386	-0.14036	0.867513	24	UP	NO CHANGE	DOWN
TC0900001927.mm.2	Herpud2	7.29908e-05	0.000447745	11.83	11.9895	0.159545	0.012831	0.305069	0.264583	-0.0404861	0.649834	5.17123	7.10951	1.93828	0.0996679	24	NO CHANGE	NO CHANGE	UP
TC0900000793.mm.2	Cln6	7.31205e-05	0.00286509	5.83417	7.11818	1.28402	8.001e-08	0.866636	0.76901	-0.0976257	0.731654	7.62291	7.41973	-0.203181	0.874938	24	NO CHANGE	NO CHANGE	UP
TC0700001774.mm.2	Aqp8	7.35751e-05	2.64574e-07	12.385	13.3791	0.994091	0.000922366	1.46062	1.86591	0.40529	0.29817	21.6409	0.492667	2.85179	0.00405885	24	NO CHANGE	DELAY	UP
TC0800002953.mm.2	Bcar1	7.49018e-05	0.00600656	8.25792	8.16955	-0.0883712	0.445254	0.515609	0.386959	-0.12865	0.433031	7.2859	9.00866	1.72277	0.234524	24	NO CHANGE	NO CHANGE	NO CHANGE
TC0700003568.mm.2	Pex11a	7.5968e-05	0.0065405	10.7392	11.335	0.595833	3.02399e-05	0.679855	0.331234	-0.34862	0.0573082	16.0328	14.3617	-1.67104	0.32364	24	NO CHANGE	NO CHANGE	UP
TC1100000407.mm.2	Nudcd2	7.59974e-05	0.342282	10.9167	11.1882	0.271515	0.000449069	0.263812	0.0888553	-0.174956	0.0969829	15.2224	18.3417	3.11929	0.328254	24	NO CHANGE	NO CHANGE	UP
TC1600000150.mm.2	Mkl2	7.64683e-05	0.0138235	11.8338	12.0323	0.198523	0.0366567	0.40982	0.270755	-0.139065	0.289258	23.2178	21.4071	-1.81073	0.258951	24	NO CHANGE	NO CHANGE	UP
TC0600000849.mm.2	Tmem150a	7.6646e-05	0.000536784	12.6675	12.3218	-0.345682	0.000730905	0.442988	0.417023	-0.0259647	0.848226	19.0266	20.4522	1.42552	0.235743	24	NO CHANGE	NO CHANGE	DOWN
TC1800000891.mm.2	Fbxo15	7.70386e-05	0.217065	3.49542	3.44591	-0.0495076	0.645343	0.447541	0.158758	-0.288783	0.0651943	21.5927	20.4582	-1.13446	0.682088	24	NO CHANGE	NO CHANGE	NO CHANGE
TC1800000851.mm.2	Txnl4a	7.73355e-05	0.000442043	9.55375	9.52	-0.03375	0.794621	0.513374	0.637937	0.124563	0.495391	14.7567	14.334	-0.422674	0.733804	24	NO CHANGE	NO CHANGE	NO CHANGE
TC0600001448.mm.2	Nop2	7.74423e-05	0.000431682	9.11625	8.66455	-0.451705	0.0102729	0.772269	0.783812	0.0115428	0.962122	15.2049	16.4604	1.25549	0.280372	24	NO CHANGE	NO CHANGE	DOWN
TC0200005105.mm.2	Wfdc5	7.7497e-05	0.0406106	3.60083	3.63136	0.0305303	0.784891	0.475991	0.288703	-0.187288	0.252074	22.7401	5.85674	7.11661	0.000131346	24	NO CHANGE	DELAY	NO CHANGE
TC0200005339.mm.2	Gm14434; 0610010B08Rik; Gm4724	7.77335e-05	0.000631205	13.7542	13.7864	0.032197	0.723785	0.419663	0.396402	-0.0232606	0.857927	17.6514	15.5642	-2.08714	0.0882696	24	NO CHANGE	NO CHANGE	NO CHANGE
TC1500000298.mm.2	Fzd6	7.77573e-05	0.000535325	6.12542	5.94045	-0.184962	0.151178	0.61415	0.537584	-0.0765654	0.673904	5.35508	3.68078	-1.6743	0.166673	24	NO CHANGE	NO CHANGE	NO CHANGE
TC0800001307.mm.2	Tat	7.89837e-05	7.86002e-06	18.2763	18.1859	-0.0903409	0.312371	0.463259	0.478991	0.0157322	0.900232	18.4234	14.7149	-3.70843	0.000763617	24	NO CHANGE	ADVANCE	NO CHANGE
TC0300000675.mm.2	Sh3d19	7.95909e-05	0.000365844	12.2117	12.6582	0.446515	0.000187558	0.533175	0.485213	-0.0479618	0.762039	5.88107	6.40413	0.523061	0.646008	24	NO CHANGE	NO CHANGE	UP
TC1100003559.mm.2	Luc7l3	7.98279e-05	0.152514	8.93667	8.85727	-0.0793939	0.37528	0.337235	0.166253	-0.170981	0.189113	18.5496	19.0926	0.543003	0.809071	24	NO CHANGE	NO CHANGE	NO CHANGE
TC0500001370.mm.2	Atxn2	8.02309e-05	0.0227399	13.6721	13.5964	-0.0757197	0.626307	0.731343	0.402076	-0.329268	0.14365	4.35523	3.779	-0.576231	0.732407	24	NO CHANGE	NO CHANGE	NO CHANGE
TC0200002731.mm.2	Gm2026	8.06999e-05	0.00132067	14.4675	14.4732	0.00568182	0.943828	0.344724	0.344446	-0.000277924	0.998075	17.0713	15.6349	-1.43638	0.25703	24	NO CHANGE	NO CHANGE	NO CHANGE
TC1500001822.mm.2	Txn2	8.07837e-05	0.385291	11.1679	11.2859	0.117992	0.0932974	0.291658	0.0721786	-0.21948	0.0330531	17.3542	17.3088	-0.04544	0.990183	24	DOWN	NO CHANGE	NO CHANGE
TC0900003300.mm.2	Cdcp1	8.08137e-05	4.91639e-06	6.115	6.72045	0.605455	2.44093e-06	0.532242	0.691528	0.159286	0.31087	19.6857	21.5449	1.85922	0.0702019	24	NO CHANGE	NO CHANGE	UP
TC0400000580.mm.2	Slc44a1	8.19929e-05	1.45103e-07	10.1592	10.5777	0.418561	2.80713e-05	0.469421	0.599369	0.129948	0.294986	21.093	23.8661	2.7731	0.00478946	24	NO CHANGE	DELAY	UP
TC1300000543.mm.2	Rnf144b	8.26541e-05	1.67397e-05	8.64458	7.965	-0.679583	1.07756e-07	0.478353	0.652232	0.173879	0.253247	22.0346	20.5472	-1.48733	0.157648	24	NO CHANGE	NO CHANGE	DOWN
TC1200000203.mm.2	Rrm2	8.29132e-05	0.0447202	6.41333	6.02182	-0.391515	0.0105453	0.676835	0.330097	-0.346739	0.101343	13.8411	14.9932	1.15212	0.549794	24	NO CHANGE	NO CHANGE	DOWN
TC0200004619.mm.2	Idh3b	8.29366e-05	0.0476808	12.7792	12.6132	-0.165985	0.0512043	0.321053	0.204636	-0.116417	0.319892	16.2381	13.9609	-2.27717	0.233316	24	NO CHANGE	NO CHANGE	NO CHANGE
TC0600001317.mm.2	Gm7292	8.32996e-05	0.0029386	9.06792	9.01955	-0.0483712	0.480244	0.318873	0.24969	-0.0691833	0.484968	3.43393	4.96047	1.52654	0.245699	24	NO CHANGE	NO CHANGE	NO CHANGE
TC0500001401.mm.2	P2rx4	8.33396e-05	0.000125578	9.03417	8.10818	-0.925985	1.60218e-05	0.919084	0.891004	-0.02808	0.916347	8.10911	9.57993	1.47082	0.203903	24	NO CHANGE	NO CHANGE	DOWN
TC1100003334.mm.2	Utp6	8.35752e-05	0.325966	8.08458	7.97864	-0.105947	0.226816	0.331965	0.107498	-0.224467	0.0775671	18.4578	16.1022	-2.35565	0.468293	24	NO CHANGE	NO CHANGE	NO CHANGE
TC0100003422.mm.2	Atp1b1	8.38654e-05	1.97328e-07	10.9025	10.6395	-0.262955	0.00435609	0.394517	0.712738	0.318221	0.0120257	11.0835	10.7477	-0.335796	0.728629	24	UP	NO CHANGE	DOWN
TC0100001756.mm.2	Taf1a	8.4065e-05	0.162328	5.75792	5.75136	-0.00655303	0.958285	0.401861	0.230408	-0.171453	0.332719	12.4486	14.2598	1.81126	0.463057	24	NO CHANGE	NO CHANGE	NO CHANGE
TC0600002919.mm.2	Rpusd3	8.48119e-05	0.0455484	8.31167	7.84955	-0.462121	0.000591392	0.353378	0.348552	-0.00482586	0.977992	14.619	14.2152	-0.403747	0.835307	24	NO CHANGE	NO CHANGE	DOWN
TC1700000355.mm.2	Igfals	8.55024e-05	0.0034167	10.7704	10.2473	-0.523144	1.83522e-05	0.500654	0.390715	-0.109939	0.483722	16.7033	16.913	0.209622	0.8738	24	NO CHANGE	NO CHANGE	DOWN
TC0900000659.mm.2	Idh3a	8.56868e-05	8.48501e-06	11.4658	10.4168	-1.04902	2.09628e-11	0.475995	0.804511	0.328516	0.0512075	14.7047	15.8332	1.12844	0.288472	24	NO CHANGE	NO CHANGE	DOWN
TC0200000843.mm.2	Arl6ip6	8.59018e-05	0.0434078	7.56792	7.47364	-0.0942803	0.252276	0.399781	0.170868	-0.228913	0.0526108	8.64803	9.29912	0.651087	0.749116	24	NO CHANGE	NO CHANGE	NO CHANGE
TC0500001302.mm.2	Fbxo21	8.67325e-05	3.78581e-06	8.57125	9.09227	0.521023	0.00972563	1.08425	0.96131	-0.122943	0.660959	6.24169	6.36186	0.120166	0.90467	24	NO CHANGE	NO CHANGE	UP
TC0400001017.mm.2	Ube2u	8.68336e-05	1.076e-05	5.93167	5.68	-0.251667	0.173578	0.940073	0.942238	0.00216506	0.993206	22.7825	22.6764	-0.106113	0.921035	24	NO CHANGE	NO CHANGE	NO CHANGE
TC0500001522.mm.2	Tpst1	8.70261e-05	0.00417658	8.25708	7.56909	-0.687992	2.13023e-08	0.475614	0.333654	-0.141961	0.324449	15.9632	16.3914	0.428161	0.755739	24	NO CHANGE	NO CHANGE	DOWN
TC0800000072.mm.2	Gm10217	8.73314e-05	0.0527769	14.8712	14.8014	-0.0698864	0.644342	0.587651	0.359013	-0.228638	0.281982	2.30053	1.66402	-0.63651	0.744371	24	NO CHANGE	NO CHANGE	NO CHANGE
TC0100000253.mm.2	Cox5b	8.8543e-05	0.0318156	13.8779	13.4741	-0.403826	2.81751e-06	0.267025	0.210837	-0.0561879	0.593629	20	21.4622	1.46216	0.404715	24	NO CHANGE	NO CHANGE	DOWN
TC1800000103.mm.2	Lama3	8.94363e-05	0.0999066	5.72167	5.03227	-0.689394	2.82609e-05	0.781866	0.204068	-0.577798	0.00665305	14.1516	11.719	-2.43267	0.423166	24	DOWN	NO CHANGE	DOWN
TC0200004560.mm.2	Zfp661	8.94392e-05	0.0350252	5.9725	5.67045	-0.302045	0.012317	0.491039	0.281129	-0.20991	0.195424	17.2199	12.3401	-4.87974	0.0136596	24	NO CHANGE	ADVANCE	DOWN
TC1000000752.mm.2	Slc19a1	8.9812e-05	0.000102421	7.75875	7.89955	0.140795	0.276439	0.577529	0.657524	0.0799948	0.658048	10.6669	9.65701	-1.00984	0.376885	24	NO CHANGE	NO CHANGE	NO CHANGE
TC1000001145.mm.2	Fgd6	8.99936e-05	0.0704595	8.63125	8.47364	-0.157614	0.164318	0.437808	0.264117	-0.173691	0.288182	4.41889	6.26113	1.84224	0.322336	24	NO CHANGE	NO CHANGE	NO CHANGE
TC1100004248.mm.2	Ogfod3	9.0195e-05	0.00172426	6.6375	6.82636	0.188864	0.0346404	0.37294	0.342283	-0.0306566	0.801046	10.2589	13.9468	3.68794	0.00844724	24	NO CHANGE	DELAY	UP
TC0200005489.mm.2	Gm14306	9.03271e-05	5.39858e-07	14.3071	14.2136	-0.093447	0.382525	0.574105	0.637981	0.0638758	0.670961	16.1359	14.6	-1.53582	0.114235	24	NO CHANGE	NO CHANGE	NO CHANGE
TC1100003997.mm.2	Abca8b	9.10624e-05	6.45056e-06	10.3929	10.9541	0.561174	7.65896e-06	0.552797	0.643893	0.0910963	0.564136	3.56431	3.98073	0.416412	0.67429	24	NO CHANGE	NO CHANGE	UP
TC0100002544.mm.2	Fn1	9.18298e-05	0.00377269	15.1925	14.5559	-0.636591	3.12877e-13	0.312024	0.1704	-0.141624	0.0975808	7.4575	10.3337	2.87618	0.0773072	24	NO CHANGE	NO CHANGE	DOWN
TC0100000925.mm.2	Agxt	9.28159e-05	0.00100494	10.9146	11.0309	0.116326	0.393222	0.595767	0.596112	0.000344953	0.998601	5.39597	5.92601	0.530037	0.659718	24	NO CHANGE	NO CHANGE	NO CHANGE
TC0600001193.mm.2	Itpr1	9.28382e-05	3.01809e-06	10.525	10.4191	-0.105909	0.217712	0.417291	0.520052	0.102761	0.389813	12.248	13.824	1.5759	0.123004	24	NO CHANGE	NO CHANGE	NO CHANGE
TC1400000248.mm.2	Anxa11	9.28393e-05	2.86209e-06	8.25083	8.27955	0.0287121	0.727711	0.391064	0.532168	0.141104	0.227145	13.7178	14.2789	0.561152	0.575461	24	NO CHANGE	NO CHANGE	NO CHANGE
TC0900002969.mm.2	Cdv3	9.28461e-05	0.00435148	12.1746	12.465	0.290417	5.79085e-05	0.268576	0.230885	-0.0376905	0.677326	12.571	13.4223	0.851317	0.559105	24	NO CHANGE	NO CHANGE	UP
TC1100000722.mm.2	Jmjd4	9.50905e-05	0.000506554	7.11292	6.62273	-0.490189	2.44354e-05	0.492343	0.418381	-0.0739617	0.608914	13.3984	13.7191	0.32064	0.800295	24	NO CHANGE	NO CHANGE	DOWN
TC0400003369.mm.2	Rnf220	9.53658e-05	0.00405157	9.31375	9.23591	-0.0778409	0.358875	0.371614	0.304812	-0.0668018	0.581926	3.66981	4.06423	0.394413	0.771336	24	NO CHANGE	NO CHANGE	NO CHANGE
TC0300002828.mm.2	Ptbp2	9.5928e-05	0.0031108	9.47125	9.195	-0.27625	0.00918492	0.437315	0.368785	-0.0685304	0.630103	5.03151	1.94767	-3.08384	0.0328746	24	NO CHANGE	ADVANCE	DOWN
TC1100003918.mm.2	Smarcd2	9.67572e-05	0.0720181	6.71542	6.72727	0.0118561	0.918388	0.398459	0.287275	-0.111184	0.508559	15.4307	17.5189	2.08823	0.264499	24	NO CHANGE	NO CHANGE	NO CHANGE
TC0900001616.mm.2	Trak1	9.74001e-05	1.05159e-06	9.97875	9.735	-0.24375	0.00792185	0.455836	0.513967	0.0581318	0.63247	10.327	11.7806	1.45368	0.152297	24	NO CHANGE	NO CHANGE	DOWN
TC0400001047.mm.2	Pde4b	9.75193e-05	0.000530215	7.76667	7.86455	0.0978788	0.558463	0.687552	0.8056	0.118048	0.622182	5.01898	3.93302	-1.08596	0.370142	24	NO CHANGE	NO CHANGE	NO CHANGE
TC0200004667.mm.2	Slc23a2	9.85087e-05	0.000883664	6.92333	6.93318	0.00984849	0.950972	0.811748	0.597366	-0.214383	0.358065	7.13385	6.67728	-0.45657	0.714312	24	NO CHANGE	NO CHANGE	NO CHANGE
TC0400001930.mm.2	Mtor	9.90016e-05	0.00261396	9.19583	9.22682	0.0309848	0.782856	0.572727	0.360117	-0.21261	0.193241	6.91852	7.6761	0.757581	0.587702	24	NO CHANGE	NO CHANGE	NO CHANGE
TC0600000648.mm.2	Chn2	9.93321e-05	0.000203061	10.2279	10.2455	0.0175382	0.839452	0.413306	0.37392	-0.0393857	0.74231	10.6636	12.0817	1.41809	0.252268	24	NO CHANGE	NO CHANGE	NO CHANGE
TC1400001673.mm.2	Phf7	9.99613e-05	0.100518	6.08	6.15	0.07	0.565457	0.452079	0.241118	-0.210961	0.213977	12.2572	12.0951	-0.162126	0.943663	24	NO CHANGE	NO CHANGE	NO CHANGE
TC0300001378.mm.2	Slc39a8	0.00010117	0.00058771	10.2021	10.1959	-0.00617424	0.935894	0.347519	0.324443	-0.0230757	0.830384	22.702	2.16914	3.46716	0.00820931	24	NO CHANGE	DELAY	NO CHANGE
TC1000000830.mm.2	Wdr18	0.000101354	0.0765957	9.93833	9.88636	-0.0519697	0.622255	0.338182	0.258078	-0.080105	0.596471	15.6843	15.9852	0.300873	0.877294	24	NO CHANGE	NO CHANGE	NO CHANGE
TC1900000206.mm.2	Vwce	0.000101734	0.00039313	8.47875	8.73364	0.254886	0.110267	0.634318	0.775867	0.14155	0.526384	8.94809	8.89496	-0.0531282	0.965181	24	NO CHANGE	NO CHANGE	NO CHANGE
TC1300000623.mm.2	Sfxn1	0.000102258	0.0327552	12.7083	12.9632	0.254848	0.00605044	0.375928	0.228569	-0.147359	0.247297	16.3264	15.6024	-0.724004	0.676647	24	NO CHANGE	NO CHANGE	UP
TC0400003116.mm.2	Tm2d1	0.000103287	8.33574e-05	10.2179	10.2814	0.063447	0.485488	0.352086	0.507222	0.155136	0.221016	9.47376	12.5707	3.09692	0.0136631	24	NO CHANGE	DELAY	NO CHANGE
TC0800000976.mm.2	2310036O22Rik	0.000104637	0.0112925	12.8821	12.6023	-0.279811	1.172e-05	0.28761	0.138112	-0.149498	0.06452	22.8308	21.6401	-1.19068	0.504143	24	NO CHANGE	NO CHANGE	DOWN
TC0400004135.mm.2	Rer1	0.000104772	0.00725724	10.2667	10.0905	-0.176212	0.161461	0.463258	0.429003	-0.0342549	0.842271	13.5467	12.563	-0.983725	0.526947	24	NO CHANGE	NO CHANGE	NO CHANGE
TC1400001627.mm.2	Appl1	0.000104915	2.0654e-05	9.7625	9.65091	-0.111591	0.220086	0.409393	0.504772	0.0953788	0.447267	22.8556	0.948038	2.09248	0.0622629	24	NO CHANGE	NO CHANGE	NO CHANGE
TC1400000072.mm.2	Abhd6	0.000104958	2.42559e-06	12.2383	11.3623	-0.876061	6.57436e-06	0.852381	1.04769	0.195308	0.422852	16.6113	15.5716	-1.03968	0.289293	24	NO CHANGE	NO CHANGE	DOWN
TC0200002751.mm.2	Gm14322	0.000105804	0.000986442	11.9146	12.155	0.240417	0.0323278	0.540719	0.393473	-0.147246	0.3423	16.5315	14.7703	-1.76127	0.189254	24	NO CHANGE	NO CHANGE	UP
TC0800001883.mm.2	Gpat4	0.000106194	0.0167241	11.7292	12.0909	0.361742	0.00105752	0.428442	0.289408	-0.139035	0.332319	14.3479	11.967	-2.38094	0.169462	24	NO CHANGE	NO CHANGE	UP
TC1400000851.mm.2	Spata13	0.000106227	0.00015468	6.35917	6.02818	-0.330985	0.00805896	0.590061	0.543266	-0.0467948	0.785908	4.55489	4.57698	0.0220895	0.984324	24	NO CHANGE	NO CHANGE	DOWN
TC0300002481.mm.2	Adamtsl4	0.000106395	0.347992	6.90708	6.73136	-0.17572	0.167909	0.474373	0.141524	-0.332849	0.0648901	2.68945	2.07013	-0.619321	0.866896	24	NO CHANGE	NO CHANGE	NO CHANGE
TC1000000126.mm.2	Reps1	0.000107308	1.80118e-05	9.73958	9.96682	0.227235	0.0541999	0.605317	0.567948	-0.0373692	0.822306	5.07095	4.67266	-0.398291	0.703671	24	NO CHANGE	NO CHANGE	NO CHANGE
TC0100001757.mm.2	Hhipl2	0.00010734	0.113365	3.45958	3.66455	0.204962	0.0650311	0.510813	0.187955	-0.322858	0.045636	3.65994	6.67822	3.01828	0.195801	24	DOWN	NO CHANGE	NO CHANGE
TC1500002295.mm.2	Npff; Atf7	0.000107645	0.0025024	9.7	9.59818	-0.101818	0.183787	0.289032	0.301238	0.0122059	0.907783	8.91736	10.6873	1.76991	0.214914	24	NO CHANGE	NO CHANGE	NO CHANGE
TC0400003437.mm.2	Ctps	0.000107877	0.00311473	6.315	6.86909	0.554091	0.00013862	0.473579	0.570875	0.0972962	0.612282	16.9265	17.3449	0.41838	0.758085	24	NO CHANGE	NO CHANGE	UP
TC0200004676.mm.2	Gpcpd1	0.000108105	2.53319e-06	8.61375	7.725	-0.88875	0.000443791	1.05773	1.55349	0.495757	0.133132	8.87895	10.5106	1.63167	0.116972	24	NO CHANGE	NO CHANGE	DOWN
TC0500002415.mm.2	Sepsecs	0.000108113	3.5366e-05	9.44833	8.81818	-0.630152	2.10693e-07	0.387907	0.623148	0.235241	0.101815	13.7511	13.4969	-0.254199	0.829222	24	NO CHANGE	NO CHANGE	DOWN
TC0X00000668.mm.2	Nsdhl	0.000108367	0.0428624	13.8817	13.8927	0.0110606	0.929283	0.576601	0.287029	-0.289572	0.114701	8.18774	5.60553	-2.5822	0.159665	24	NO CHANGE	NO CHANGE	NO CHANGE
TC0600000359.mm.2	Akr1d1	0.000108867	0.00780519	13.5567	14.4773	0.920606	7.98905e-10	0.630536	0.268792	-0.361744	0.0337443	17.9257	20.313	2.38731	0.188978	24	DOWN	NO CHANGE	UP
TC1200002272.mm.2	Serpina6	0.000109141	3.34372e-07	11.2958	11.6555	0.359621	0.0107546	0.635112	1.00363	0.368519	0.0567605	12.0351	13.8187	1.78357	0.0695643	24	NO CHANGE	NO CHANGE	UP
TC0200001053.mm.2	Zak	0.000109285	0.00603824	6.11167	6.02727	-0.0843939	0.389973	0.340754	0.385078	0.0443238	0.752969	6.79861	7.54511	0.746502	0.604823	24	NO CHANGE	NO CHANGE	NO CHANGE
TC1700001465.mm.2	Unc93a; Gm9992	0.000109739	0.00113695	5.82583	6.94409	1.11826	2.76867e-09	0.608394	0.667455	0.0590605	0.783253	4.85469	5.51132	0.656625	0.594389	24	NO CHANGE	NO CHANGE	UP
TC1900000335.mm.2	Aldh1a1	0.000110211	0.0459467	17.6742	18.4132	0.739015	6.04532e-17	0.225953	0.126524	-0.0994288	0.194682	19.4629	20.7328	1.26991	0.496814	24	NO CHANGE	NO CHANGE	UP
TC0100000237.mm.2	Hs6st1	0.000110521	0.000825853	8.65375	8.40591	-0.247841	0.0261915	0.512025	0.410155	-0.10187	0.500415	10.5946	10.3162	-0.27837	0.833246	24	NO CHANGE	NO CHANGE	DOWN
TC0400001147.mm.2	Zcchc11	0.000110673	0.000669024	5.19917	5.94818	0.749015	5.55987e-06	0.67654	0.604085	-0.0724549	0.727858	8.21183	7.08224	-1.12959	0.348622	24	NO CHANGE	NO CHANGE	UP
TC0400002007.mm.2	Dnajc11	0.000110802	0.0178874	8.84417	8.75409	-0.0900758	0.261057	0.358586	0.224376	-0.13421	0.248484	12.8367	18.2213	5.38461	0.00126493	24	NO CHANGE	DELAY	NO CHANGE
TC1000002657.mm.2	Nr1h4	0.000110804	0.000639733	12.4738	12.3705	-0.103295	0.402353	0.632647	0.424375	-0.208272	0.230098	14.4674	14.0032	-0.46415	0.73445	24	NO CHANGE	NO CHANGE	NO CHANGE
TC0800002702.mm.2	Ces1d	0.00011126	0.000242547	15.3913	15.9636	0.572386	8.61255e-06	0.594429	0.436786	-0.157644	0.336395	17.2202	16.7203	-0.4999	0.679106	24	NO CHANGE	NO CHANGE	UP
TC1100003990.mm.2	Slc16a6	0.000111447	0.00551423	8.12875	6.95591	-1.17284	1.0451e-07	0.831974	0.614254	-0.21772	0.412579	21.5517	18.4498	-3.10183	0.0293238	24	NO CHANGE	ADVANCE	DOWN
TC1800001054.mm.2	Garem	0.000111496	0.0105384	8.53917	8.44273	-0.0964394	0.394423	0.476294	0.353344	-0.12295	0.443254	6.05209	8.99774	2.94565	0.0599451	24	NO CHANGE	NO CHANGE	NO CHANGE
TC0200005438.mm.2	Helz2	0.000111538	0.000383959	10.2613	9.62955	-0.631705	1.80767e-07	0.545599	0.33401	-0.211588	0.142147	0.787339	21.4976	-3.28975	0.0214694	24	NO CHANGE	ADVANCE	DOWN
TC0400000654.mm.2	Ugcg	0.000112918	0.000535062	8.86125	9.01364	0.152386	0.133535	0.519359	0.358463	-0.160896	0.263107	7.48051	8.58435	1.10384	0.398374	24	NO CHANGE	NO CHANGE	NO CHANGE
TC1200001601.mm.2	Hbp1	0.000113057	0.0103396	12.0183	11.9505	-0.0678788	0.504135	0.462926	0.307174	-0.155752	0.290954	3.66609	4.89893	1.23285	0.40915	24	NO CHANGE	NO CHANGE	NO CHANGE
TC1600000097.mm.2	1810013L24Rik	0.000113435	0.00126195	9.14083	9.08545	-0.0553788	0.593354	0.416566	0.454573	0.0380069	0.797282	6.33129	8.33866	2.00737	0.121882	24	NO CHANGE	NO CHANGE	NO CHANGE
TC0400002638.mm.2	Aldob	0.000113908	0.145015	19.5058	19.605	0.0991667	0.000182235	0.106272	0.0377234	-0.0685487	0.0466781	15.7752	10.8698	-4.90543	0.079269	24	DOWN	NO CHANGE	UP
TC1700002207.mm.2	Taf8	0.000114143	0.192397	9.68875	9.68318	-0.00556818	0.942618	0.334599	0.113271	-0.221328	0.0490711	5.7279	3.06763	-2.66027	0.346075	24	DOWN	NO CHANGE	NO CHANGE
TC0X00001533.mm.2	Hsd17b10	0.00011473	0.108363	14.2433	14.7645	0.521212	5.40805e-10	0.255689	0.119837	-0.135852	0.133766	17.7194	23.9044	6.18497	0.013164	24	NO CHANGE	NO CHANGE	UP
TC1000001621.mm.2	Mmp19	0.000115792	9.98292e-06	12.0492	12.3818	0.332652	0.000220596	0.469763	0.32483	-0.144933	0.22549	18.9184	19.7588	0.840393	0.473102	24	NO CHANGE	NO CHANGE	UP
TC1100003917.mm.2	Ftsj3	0.000116238	0.00522569	7.02333	7.08864	0.065303	0.5808	0.524782	0.374127	-0.150655	0.358864	15.7055	12.3681	-3.33741	0.0350901	24	NO CHANGE	ADVANCE	NO CHANGE
TC0200004251.mm.2	Prrg4	0.000116292	0.000615851	5.82375	5.76591	-0.057841	0.724547	0.82642	0.584433	-0.241986	0.293986	9.14564	10.279	1.13337	0.40381	24	NO CHANGE	NO CHANGE	NO CHANGE
TC1500001090.mm.2	Soat2	0.000119217	1.18538e-06	10.7929	10.9495	0.156629	0.194261	0.616322	0.740752	0.12443	0.473356	5.62368	5.37952	-0.244162	0.795639	24	NO CHANGE	NO CHANGE	NO CHANGE
TC0800000482.mm.2	Slc7a2	0.000119287	1.4417e-06	14.2867	14.5345	0.247879	0.161722	0.758293	1.30626	0.547969	0.0325308	7.25866	8.67645	1.41779	0.164309	24	UP	NO CHANGE	NO CHANGE
TC0600002582.mm.2	Tex261	0.000119968	0.0145993	10.88	10.8627	-0.0172727	0.78134	0.302632	0.163535	-0.139097	0.127478	15.6947	16.9589	1.26423	0.438045	24	NO CHANGE	NO CHANGE	NO CHANGE
TC1100002028.mm.2	Hgs	0.000121909	0.120764	9.40375	9.26636	-0.137386	0.0888908	0.278975	0.16332	-0.115654	0.314871	23.7946	7.3982	7.60363	0.00085109	24	NO CHANGE	NO CHANGE	NO CHANGE
TC0200005334.mm.2	Gm14391; Gm6710	0.00012226	8.49794e-05	13.38	13.4873	0.107273	0.217296	0.420076	0.410143	-0.00993264	0.935913	15.9394	16.0244	0.0850567	0.938914	24	NO CHANGE	NO CHANGE	NO CHANGE
TC1500001920.mm.2	St13	0.000122288	0.00313489	10.7817	10.9	0.118333	0.0877006	0.34016	0.197941	-0.142219	0.136561	17.3074	12.5909	-4.71646	0.00482025	24	NO CHANGE	ADVANCE	NO CHANGE
TC0700002771.mm.2	Cox6b1	0.000123303	0.122712	12.8775	13.1273	0.249773	0.00221494	0.261562	0.149673	-0.111889	0.299678	17.4394	22.4245	4.98507	0.0386349	24	NO CHANGE	NO CHANGE	UP
TC0700002636.mm.2	Ceacam2	0.000124515	0.0165064	3.51	3.34591	-0.164091	0.0773015	0.348336	0.290131	-0.0582055	0.657737	4.53172	4.49845	-0.0332753	0.982752	24	NO CHANGE	NO CHANGE	NO CHANGE
TC0200005349.mm.2	Gm14308	0.000125836	0.000321059	13.8387	13.8223	-0.0164773	0.850741	0.395333	0.399757	0.00442406	0.971746	17.7068	15.5451	-2.16179	0.0735969	24	NO CHANGE	NO CHANGE	NO CHANGE
TC0400004191.mm.2	Slc6a9	0.000126263	0.000120611	10.5504	11.1773	0.626856	0.000167869	0.637394	0.771789	0.134395	0.524541	12.3726	11.1491	-1.22349	0.310513	24	NO CHANGE	NO CHANGE	UP
TC0100002950.mm.2	Epb41l5	0.000126382	0.00238201	11.5337	11.9009	0.367159	8.33987e-05	0.39696	0.278939	-0.118021	0.317229	8.04811	10.7812	2.73311	0.0672209	24	NO CHANGE	NO CHANGE	UP
TC0700001644.mm.2	Mical2	0.000126432	0.0129141	7.24083	7.23409	-0.00674242	0.953387	0.483202	0.349581	-0.133621	0.416139	22.8806	20.9171	-1.96358	0.215032	24	NO CHANGE	NO CHANGE	NO CHANGE
TC1500000821.mm.2	Ppara	0.000126922	9.15552e-08	12.5996	12.1595	-0.440038	0.0028736	0.650808	1.09684	0.446037	0.0251301	10.2713	12.3347	2.06343	0.0355337	24	UP	DELAY	DOWN
TC1000003215.mm.2	Sumo3	0.000126961	0.00063846	10.7996	10.5755	-0.224129	0.0382461	0.434701	0.457496	0.0227952	0.875749	0.673478	0.641742	-0.0317359	0.980581	24	NO CHANGE	NO CHANGE	DOWN
TC1600000190.mm.2	Prkdc	0.000127217	0.0375164	6.43208	6.18091	-0.251174	0.0618252	0.482824	0.349456	-0.133369	0.473435	14.7586	14.5661	-0.192523	0.915033	24	NO CHANGE	NO CHANGE	NO CHANGE
TC1000001897.mm.2	Arg1	0.000127441	0.0551616	15.4371	15.6614	0.22428	0.000283024	0.242497	0.127416	-0.115081	0.160656	17.2911	15.6473	-1.64389	0.395756	24	NO CHANGE	NO CHANGE	UP
TC0200002056.mm.2	Plcb1	0.000128657	8.33715e-05	9.83958	9.74909	-0.0904924	0.330772	0.275919	0.57507	0.299151	0.0240549	10.6019	12.9942	2.39231	0.0961983	24	UP	NO CHANGE	NO CHANGE
TC0300003247.mm.2	Amy1	0.000128772	0.0812036	13.3779	13.8423	0.464356	5.17901e-06	0.391607	0.165582	-0.226025	0.0727268	19.4494	22.9007	3.45123	0.145659	24	NO CHANGE	NO CHANGE	UP
TC1800001138.mm.2	Stard4	0.00012938	0.000136631	11.2654	11.0209	-0.244508	0.127367	0.680526	0.791266	0.11074	0.617612	10.0689	9.92788	-0.141003	0.904841	24	NO CHANGE	NO CHANGE	NO CHANGE
TC0200001006.mm.2	Dhrs9	0.000129619	8.17533e-06	5.05042	4.25227	-0.798144	0.000356962	0.960372	1.20822	0.247852	0.393454	23.3758	21.7376	-1.63812	0.124223	24	NO CHANGE	NO CHANGE	DOWN
TC0400002151.mm.2	Cyp7a1	0.000129632	2.47199e-06	15.5896	13.6145	-1.97504	8.08695e-09	1.28863	1.83852	0.549886	0.16991	15.0796	17.0718	1.99213	0.0454024	24	NO CHANGE	DELAY	DOWN
TC0300003139.mm.2	Dnajb4	0.000129882	2.53411e-06	10.4679	10.5291	0.0611742	0.649431	0.620135	0.867943	0.247809	0.192487	15.6659	13.952	-1.71389	0.0987674	24	NO CHANGE	NO CHANGE	NO CHANGE
TC0200005331.mm.2	Gm14399	0.00013022	6.32863e-05	16.2525	16.1964	-0.0561364	0.573109	0.489943	0.453	-0.0369431	0.790822	15.805	13.9951	-1.80989	0.124612	24	NO CHANGE	NO CHANGE	NO CHANGE
TC1700001400.mm.2	Gm9992	0.000130702	0.000773225	5.61792	6.715	1.09708	9.37454e-08	0.752507	0.740376	-0.0121309	0.960702	5.57786	5.51842	-0.0594425	0.960597	24	NO CHANGE	NO CHANGE	UP
TC1100002155.mm.2	Pold2	0.000130814	0.28101	9.15125	9.04045	-0.110795	0.265521	0.394011	0.119105	-0.274906	0.0495008	12.3235	11.9198	-0.403698	0.908674	24	DOWN	NO CHANGE	NO CHANGE
TC0600003020.mm.2	Erc1	0.000131111	0.000414625	10.7142	10.7818	0.0676515	0.418736	0.455806	0.263122	-0.192684	0.11327	15.8358	16.2179	0.382033	0.782998	24	NO CHANGE	NO CHANGE	NO CHANGE
TC1500002318.mm.2	Itga5	0.000131135	0.000254666	5.73167	5.605	-0.126667	0.276798	0.5057	0.569028	0.0633287	0.704872	19.7323	19.1256	-0.60666	0.59743	24	NO CHANGE	NO CHANGE	NO CHANGE
TC0400004058.mm.2	H6pd	0.000131245	0.000692294	13.635	13.7432	0.108182	0.250857	0.489294	0.310229	-0.179066	0.183863	2.93903	3.50767	0.568648	0.677695	24	NO CHANGE	NO CHANGE	NO CHANGE
TC0800002470.mm.2	Smim7	0.000131823	0.00254617	12.3588	12.2514	-0.107386	0.145015	0.287142	0.300366	0.0132244	0.89981	8.65728	7.16519	-1.4921	0.260014	24	NO CHANGE	NO CHANGE	NO CHANGE
TC0100003872.mm.2	Irf6	0.000131992	0.000238935	10.7888	11.045	0.25625	0.0342941	0.532242	0.529167	-0.00307514	0.985093	1.76678	1.90411	0.137327	0.910082	24	NO CHANGE	NO CHANGE	UP
TC1700001805.mm.2	Glo1	0.000133689	6.59196e-06	15.7525	15.7818	0.0293178	0.678566	0.366016	0.359714	-0.00630142	0.949817	1.02543	2.97222	1.94679	0.0707608	24	NO CHANGE	NO CHANGE	NO CHANGE
TC0200003629.mm.2	Fap	0.000133965	0.178833	3.74667	3.49773	-0.248939	0.0202029	0.408238	0.159478	-0.24876	0.0894102	3.22273	1.09265	-2.13008	0.449186	24	NO CHANGE	NO CHANGE	DOWN
TC0200004965.mm.2	Gss	0.000134022	0.00534928	9.91167	10.6545	0.742879	1.47141e-08	0.382721	0.393457	0.0107361	0.942325	8.67722	9.73355	1.05632	0.47855	24	NO CHANGE	NO CHANGE	UP
TC1200000688.mm.2	Fut8	0.000134456	0.650904	5.76708	5.67773	-0.0893561	0.414291	0.483005	0.0514984	-0.431507	0.00719731	16.1088	9.6247	-6.48406	0.444826	24	DOWN	NO CHANGE	NO CHANGE
TC0700001814.mm.2	Mapk3	0.00013488	0.00356778	11.2583	11.995	0.736667	4.1526e-10	0.362457	0.342822	-0.0196346	0.878574	7.73192	8.69467	0.962748	0.48815	24	NO CHANGE	NO CHANGE	UP
TC0200004896.mm.2	Trib3	0.000135222	5.6018e-07	5.68417	5.855	0.170833	0.212391	0.724362	0.799867	0.0755043	0.701276	6.45777	6.46295	0.00517836	0.995625	24	NO CHANGE	NO CHANGE	NO CHANGE
TC0900001290.mm.2	Anapc13	0.000135272	0.0733992	14.4342	14.3845	-0.0496212	0.601984	0.290606	0.232741	-0.0578657	0.668104	19.2056	20.8839	1.6782	0.405413	24	NO CHANGE	NO CHANGE	NO CHANGE
TC0200002755.mm.2	Etohi1	0.000135699	6.79636e-06	16.1971	16.1127	-0.0843561	0.414754	0.512431	0.548449	0.0360179	0.802309	15.9565	13.7223	-2.23421	0.0412048	24	NO CHANGE	ADVANCE	NO CHANGE
TC0100003253.mm.2	Swt1	0.000135756	2.82875e-05	5.15042	4.94818	-0.202235	0.0574909	0.52593	0.476948	-0.0489814	0.735364	15.2044	13.3835	-1.82092	0.119505	24	NO CHANGE	NO CHANGE	NO CHANGE
TC0800001682.mm.2	Lig4	0.000135811	0.000821304	6.175	5.78682	-0.388182	0.00902601	0.675392	0.556008	-0.119384	0.559703	15.7595	16.0696	0.31004	0.805058	24	NO CHANGE	NO CHANGE	DOWN
TC0500001576.mm.2	Tbl2	0.000135823	4.0764e-06	8.37292	8.62545	0.252538	0.0397679	0.664342	0.527328	-0.137014	0.42672	15.4495	16.1395	0.689948	0.529964	24	NO CHANGE	NO CHANGE	UP
TC1500000644.mm.2	Mpst	0.000136853	0.00288562	7.91208	8.00182	0.0897348	0.444411	0.502364	0.416706	-0.0856576	0.600561	18.4842	22.2224	3.73822	0.0117505	24	NO CHANGE	DELAY	NO CHANGE
TC1900001346.mm.2	Ermp1	0.000137392	0.0724853	6.545	7.88318	1.33818	3.81755e-13	0.636534	0.211023	-0.425511	0.0215553	11.8174	9.70055	-2.11686	0.402488	24	DOWN	NO CHANGE	UP
TC0X00002671.mm.2	Las1l	0.000137601	0.0971632	8.52667	8.59409	0.0674242	0.515046	0.415924	0.211056	-0.204868	0.174831	16.468	16.8462	0.378198	0.854687	24	NO CHANGE	NO CHANGE	NO CHANGE
TC0800002818.mm.2	Lrrc29	0.000137603	0.110145	5.18667	5.17318	-0.0134848	0.912306	0.412084	0.262351	-0.149733	0.396994	7.44576	7.77602	0.330255	0.874827	24	NO CHANGE	NO CHANGE	NO CHANGE
TC1600001191.mm.2	Emp2	0.000137979	0.0899056	6.87375	6.72364	-0.150114	0.29143	0.508128	0.30001	-0.208118	0.297785	5.57597	9.7066	4.13063	0.0595961	24	NO CHANGE	NO CHANGE	NO CHANGE
TC1400001418.mm.2	Gm6356	0.000138086	0.478461	5.78042	5.64227	-0.138144	0.146233	0.342303	0.0838516	-0.258452	0.0613841	0.28393	16.4452	-7.83877	0.0783593	24	NO CHANGE	NO CHANGE	NO CHANGE
TC0200004953.mm.2	Ahcy; Gm4737	0.000139131	0.0249259	17.6321	17.8527	0.220644	0.000811217	0.303989	0.134195	-0.169793	0.0567287	16.5411	15.2116	-1.32943	0.492862	24	NO CHANGE	NO CHANGE	UP
TC0200001049.mm.2	Rapgef4	0.000139357	0.000234864	13.5162	13.3823	-0.133977	0.37584	0.724588	0.625855	-0.0987326	0.640464	6.66147	9.87136	3.20989	0.0125333	24	NO CHANGE	DELAY	NO CHANGE
TC0900000692.mm.2	Ptpn9	0.000139713	0.00110148	8.48375	9.01	0.52625	5.67887e-05	0.521849	0.447029	-0.07482	0.645975	22.7712	23.859	1.08779	0.427846	24	NO CHANGE	NO CHANGE	UP
TC1400000324.mm.2	Tnnc1	0.000140705	0.199202	7.19875	7.17364	-0.0251136	0.872457	0.68829	0.219461	-0.46883	0.0403631	17.0035	15.3573	-1.64615	0.57052	24	DOWN	NO CHANGE	NO CHANGE
TC1400001537.mm.2	Anxa7	0.000140834	7.223e-05	8.61	9.43591	0.825909	5.28568e-09	0.460998	0.60237	0.141372	0.366066	10.3773	12.6114	2.23402	0.0655122	24	NO CHANGE	NO CHANGE	UP
TC1800000265.mm.2	Wdr36	0.000141252	0.0147213	9.00917	8.98	-0.0291667	0.787681	0.46368	0.30039	-0.16329	0.281658	13.397	13.3098	-0.0872052	0.95912	24	NO CHANGE	NO CHANGE	NO CHANGE
TC0500001337.mm.2	Sds	0.000142182	0.00024062	10.4008	10.5455	0.144621	0.394861	0.611055	0.886936	0.275881	0.245493	12.3574	10.597	-1.76035	0.177641	24	NO CHANGE	NO CHANGE	NO CHANGE
TC0300000853.mm.2	S100a10	0.000143255	0.0016191	10.6608	11.2618	0.600985	4.89998e-05	0.585536	0.489617	-0.0959186	0.604004	0.548221	1.14843	0.600211	0.666473	24	NO CHANGE	NO CHANGE	UP
TC0800001420.mm.2	Osgin1	0.000143887	0.425722	12.7992	10.8927	-1.90644	7.17038e-09	0.983798	0.247439	-0.736359	0.0511614	2.44654	14.1493	11.7028	0.0100446	24	NO CHANGE	NO CHANGE	DOWN
TC4_JH584294_random00000008.mm.2	Gm2023; Ccl19	0.000145159	0.129892	6.07292	5.74273	-0.330189	0.00572004	0.466947	0.19502	-0.271927	0.0934206	4.03068	1.94342	-2.08725	0.407787	24	NO CHANGE	NO CHANGE	DOWN
TC1500000704.mm.2	Fam83f	0.00014517	0.131595	3.08542	3.42773	0.342311	0.0158762	0.524666	0.238879	-0.285787	0.136282	16.8752	23.992	7.11676	0.00738476	24	NO CHANGE	NO CHANGE	UP
TC1700002573.mm.2	Atl2	0.000145978	0.000404945	13.5204	13.1559	-0.364508	1.31066e-05	0.275001	0.370099	0.0950981	0.363525	14.2106	14.5945	0.383929	0.763656	24	NO CHANGE	NO CHANGE	DOWN
TC1600000988.mm.2	Mrap	0.00014614	2.04628e-06	11.5329	11.6982	0.165265	0.229336	0.665324	0.827935	0.162611	0.400033	19.5324	21.2982	1.76582	0.0841747	24	NO CHANGE	NO CHANGE	NO CHANGE
TC0300001719.mm.2	Naaladl2	0.000146273	4.76598e-07	5.98708	6.56591	0.578826	0.000221993	0.705058	0.923105	0.218048	0.276408	12.6464	12.7728	0.126424	0.898374	24	NO CHANGE	NO CHANGE	UP
TC1000001895.mm.2	Enpp3	0.000147136	6.01967e-07	13.8163	13.4823	-0.333977	0.0206563	0.740452	0.775783	0.0353307	0.85774	2.8026	2.75645	-0.0461501	0.963135	24	NO CHANGE	NO CHANGE	DOWN
TC1200001874.mm.2	L2hgdh	0.000148504	0.000439138	9.74417	9.96727	0.223106	0.0120499	0.374873	0.363455	-0.0114179	0.923302	14.3904	10.8255	-3.56487	0.00768521	24	NO CHANGE	ADVANCE	UP
TC0400000662.mm.2	Snx30	0.000148723	8.81348e-06	6.94083	6.84591	-0.0949242	0.351791	0.494377	0.577095	0.0827179	0.573468	6.11154	6.98535	0.873815	0.38992	24	NO CHANGE	NO CHANGE	NO CHANGE
TC0200000551.mm.2	Ass1; Gm5424	0.000149492	0.0115575	17.8537	17.805	-0.04875	0.43396	0.253436	0.186631	-0.0668052	0.44163	22.1088	22.4649	0.356158	0.826605	24	NO CHANGE	NO CHANGE	NO CHANGE
TC1900000162.mm.2	Ubxn1	0.000149632	3.66287e-06	8.08125	7.975	-0.10625	0.220216	0.402036	0.541717	0.13968	0.258545	2.38463	3.65137	1.26674	0.212026	24	NO CHANGE	NO CHANGE	NO CHANGE
TC1300001812.mm.2	Nrn1	0.000150346	0.179451	14.6704	14.6286	-0.0417803	0.69579	0.472925	0.148007	-0.324918	0.033427	5.02174	13.2616	8.23984	0.00953319	24	DOWN	NO CHANGE	NO CHANGE
TC1700001855.mm.2	Zfp870	0.000150363	0.0484975	9.81875	9.28182	-0.536932	1.31927e-05	0.5469	0.202771	-0.34413	0.0324123	18.6074	16.1319	-2.47553	0.259724	24	DOWN	NO CHANGE	DOWN
TC1700002562.mm.2	Prkd3	0.000150456	0.000168318	14.3929	13.97	-0.422917	0.00104116	0.592679	0.524005	-0.0686748	0.694038	4.91089	5.49879	0.587907	0.608565	24	NO CHANGE	NO CHANGE	DOWN
TC0100002305.mm.2	Nabp1	0.000150751	1.61908e-05	8.71083	9.17273	0.461894	0.000735958	0.571385	0.710984	0.139599	0.430983	9.37485	13.1481	3.77325	0.0013726	24	NO CHANGE	DELAY	UP
TC0100002772.mm.2	A730008H23Rik; Hjurp; 6430706D22Rik	0.000151397	9.46791e-09	12.1508	12.0118	-0.139015	0.102425	0.477341	0.475588	-0.00175389	0.9884	9.58918	7.45504	-2.13415	0.0268474	24	NO CHANGE	ADVANCE	NO CHANGE
TC0X00001634.mm.2	Phka2	0.000151915	0.00933039	10.31	10.4686	0.158636	0.207162	0.416826	0.464164	0.0473381	0.792502	5.2276	7.15792	1.93031	0.204431	24	NO CHANGE	NO CHANGE	NO CHANGE
TC0700002977.mm.2	Med25	0.000152767	0.511291	8.06417	8.07182	0.00765152	0.937091	0.422439	0.0708397	-0.351599	0.0158211	4.13189	5.2559	1.12401	0.828995	24	DOWN	NO CHANGE	NO CHANGE
TC0200005140.mm.2	Ncoa5	0.00015338	0.00673506	6.15958	5.88682	-0.272765	0.0268979	0.617136	0.307127	-0.310008	0.0792132	19.5424	18.4498	-1.09262	0.502534	24	NO CHANGE	NO CHANGE	DOWN
TC0600001917.mm.2	Tspan12	0.000153464	2.25043e-05	15.9542	15.8564	-0.097803	0.0946323	0.257759	0.315199	0.0574401	0.474721	9.82883	10.4885	0.659639	0.554052	24	NO CHANGE	NO CHANGE	NO CHANGE
TC0800002107.mm.2	Cnot7	0.000153787	0.002324	10.945	10.6586	-0.286364	0.00631149	0.393076	0.398548	0.00547212	0.969112	6.7553	9.19585	2.44055	0.0806074	24	NO CHANGE	NO CHANGE	DOWN
TC0500001338.mm.2	Slc8b1	0.0001546	0.000181913	9.60417	9.35727	-0.246894	0.302479	1.18818	0.998454	-0.189725	0.582964	5.5185	5.65994	0.141435	0.903205	24	NO CHANGE	NO CHANGE	NO CHANGE
TC1400001315.mm.2	Farp1	0.000156703	0.00274412	8.19125	8.08364	-0.107614	0.316878	0.462378	0.381554	-0.0808248	0.59141	8.94944	9.60337	0.653935	0.642804	24	NO CHANGE	NO CHANGE	NO CHANGE
TC1900000693.mm.2	Tmem180	0.000156865	0.0022397	7.54833	6.90227	-0.646061	1.26783e-05	0.53649	0.485102	-0.051388	0.776258	0.305885	23.5739	-0.731966	0.608718	24	NO CHANGE	NO CHANGE	DOWN
TC1200000498.mm.2	Gemin2	0.000156928	0.0609205	6.22833	6.00136	-0.22697	0.153405	0.536262	0.368962	-0.1673	0.443824	12.6893	12.9039	0.214604	0.916585	24	NO CHANGE	NO CHANGE	NO CHANGE
TC1200001369.mm.2	Ubxn2a	0.000156991	0.0199839	8.85708	8.95636	0.0992803	0.365839	0.499467	0.268513	-0.230954	0.13634	16.9893	13.963	-3.02623	0.102808	24	NO CHANGE	NO CHANGE	NO CHANGE
TC0600002491.mm.2	Mat2a	0.000157825	3.24345e-06	13.2942	12.9318	-0.362349	0.000846287	0.440647	0.660953	0.220306	0.122817	14.3131	13.3885	-0.924679	0.38388	24	NO CHANGE	NO CHANGE	DOWN
TC0400002022.mm.2	Rpl22	0.000158823	0.0119893	13.5692	13.9327	0.363561	4.6439e-05	0.248765	0.270969	0.022204	0.841204	19.7567	23.8096	4.0529	0.0215982	24	NO CHANGE	DELAY	UP
TC0800001925.mm.2	Hgsnat	0.000158831	0.000129595	9.68667	9.62636	-0.060303	0.49356	0.37214	0.429802	0.0576619	0.635547	13.9333	11.7243	-2.20907	0.0747233	24	NO CHANGE	NO CHANGE	NO CHANGE
TC1800001307.mm.2	Cdo1	0.000159399	0.0004093	17.3258	17.2123	-0.113561	0.091676	0.275161	0.305037	0.0298763	0.748814	2.95154	2.59249	-0.359044	0.772537	24	NO CHANGE	NO CHANGE	NO CHANGE
TC0700003406.mm.2	Klf13	0.000159861	0.00187416	8.25833	8.23818	-0.0201515	0.890381	0.535545	0.600474	0.0649293	0.748867	12.0535	11.1599	-0.893562	0.531053	24	NO CHANGE	NO CHANGE	NO CHANGE
TC0900001578.mm.2	Xylb	0.000159925	0.000829152	13.1646	13.5968	0.432235	0.00024588	0.48868	0.420513	-0.0681677	0.653047	7.37186	9.90231	2.53045	0.0604789	24	NO CHANGE	NO CHANGE	UP
TC1100003318.mm.2	Wsb1	0.000160555	0.0166304	8.09125	8.32955	0.238295	0.325396	0.954828	0.721978	-0.23285	0.498525	2.78797	3.40772	0.619755	0.698944	24	NO CHANGE	NO CHANGE	NO CHANGE
TC0500003186.mm.2	Trafd1	0.000161086	0.00661063	9.64167	9.75636	0.114697	0.219804	0.361905	0.328113	-0.0337914	0.798752	5.40345	3.79618	-1.60727	0.27001	24	NO CHANGE	NO CHANGE	NO CHANGE
TC0200005081.mm.2	Gm20267	0.000161535	0.0423354	10.3629	10.7332	0.370265	5.0815e-06	0.307015	0.166135	-0.14088	0.171667	16.3114	16.3569	0.0455073	0.980201	24	NO CHANGE	NO CHANGE	UP
TC1100001706.mm.2	Hexim1	0.000162764	0.00247443	7.86	7.30773	-0.552273	8.07856e-05	0.497806	0.523109	0.0253036	0.890357	19.2633	17.551	-1.71225	0.196698	24	NO CHANGE	NO CHANGE	DOWN
TC1000002727.mm.2	Mrpl42	0.000163764	0.0372573	13.1896	13.36	0.170417	0.0459176	0.285799	0.238629	-0.0471698	0.696253	15.9666	17.7225	1.75592	0.304326	24	NO CHANGE	NO CHANGE	UP
TC0200000490.mm.2	Tsc1	0.000163884	0.0001879	9.72625	9.82773	0.101477	0.394308	0.531018	0.575649	0.0446317	0.794818	6.18176	5.05169	-1.13007	0.32373	24	NO CHANGE	NO CHANGE	NO CHANGE
TC0800001429.mm.2	Klhl36	0.000165332	0.0393425	5.0275	5.14455	0.117045	0.22929	0.353749	0.263469	-0.0902795	0.519181	21.4132	5.22035	7.8071	4.27626e-05	24	NO CHANGE	DELAY	NO CHANGE
TC0600003205.mm.2	Fkbp4	0.000165507	9.6029e-07	10.9783	10.1668	-0.811515	1.05039e-05	0.834435	0.958776	0.124341	0.59629	18.3341	16.91	-1.42411	0.145532	24	NO CHANGE	NO CHANGE	DOWN
TC0X00000704.mm.2	Rpl10; Snora70	0.000165811	0.152369	16.2633	16.4727	0.209394	0.000156066	0.149891	0.10109	-0.0488008	0.504818	17.1092	16.9789	-0.130251	0.954042	24	NO CHANGE	NO CHANGE	UP
TC1100001578.mm.2	Psmd3	0.000166469	0.000414084	11.3012	11.0282	-0.273068	0.0012169	0.358573	0.347854	-0.0107192	0.925229	7.46563	6.83882	-0.62681	0.597006	24	NO CHANGE	NO CHANGE	DOWN
TC1400000421.mm.2	1700024B05Rik	0.000166886	0.00862158	4.52667	4.4	-0.126667	0.383558	0.612792	0.432364	-0.180429	0.369975	0.697322	23.5528	-1.14449	0.483265	24	NO CHANGE	NO CHANGE	NO CHANGE
TC1200001237.mm.2	Tnfaip2	0.000169023	6.60343e-05	9.60458	8.61045	-0.994129	6.49361e-07	0.712648	0.910629	0.197981	0.407767	23.7295	21.7167	-2.01285	0.0877257	24	NO CHANGE	NO CHANGE	DOWN
TC0400000108.mm.2	Rbm12b1	0.000169087	0.00361967	11.3192	11.1282	-0.190985	0.0394857	0.377461	0.334974	-0.0424874	0.744611	19.9621	19.257	-0.705097	0.603154	24	NO CHANGE	NO CHANGE	DOWN
TC1000002658.mm.2	Slc17a8	0.000169139	0.000795688	6.68542	6.40318	-0.282235	0.060963	0.76402	0.45702	-0.307	0.145093	18.8254	21.3417	2.51625	0.0911271	24	NO CHANGE	NO CHANGE	NO CHANGE
TC0700000236.mm.2	Slc1a5	0.000171024	0.586361	4.5475	4.47727	-0.0702273	0.547324	0.538275	0.061974	-0.476301	0.00580819	9.79508	14.7204	4.92532	0.50991	24	DOWN	NO CHANGE	NO CHANGE
TC1600001527.mm.2	Umps	0.000171517	0.00531967	9.34	9.56364	0.223636	0.0652658	0.602262	0.317683	-0.284579	0.101769	15.4538	16.4383	0.984491	0.538764	24	NO CHANGE	NO CHANGE	NO CHANGE
TC0200001575.mm.2	Gm11060	0.00017365	0.149412	10.4962	10.5695	0.0732955	0.599037	0.501768	0.239644	-0.262124	0.179712	3.17201	1.03264	-2.13938	0.408898	24	NO CHANGE	NO CHANGE	NO CHANGE
TC1000001024.mm.2	Rfx4	0.000173843	0.000979418	5.705	5.38318	-0.321818	0.0698637	0.836646	0.614054	-0.222593	0.367999	1.12922	2.86853	1.73931	0.204473	24	NO CHANGE	NO CHANGE	NO CHANGE
TC0800001577.mm.2	Coa6	0.000173878	0.00681713	8.31667	8.75455	0.437879	0.00136951	0.556649	0.390609	-0.16604	0.354762	15.3449	13.5373	-1.80757	0.256078	24	NO CHANGE	NO CHANGE	UP
TC0700000896.mm.2	Nav2	0.000174106	3.56528e-05	8.66375	9.50182	0.838068	4.79292e-05	0.812707	1.03935	0.226646	0.394542	4.42978	3.86721	-0.562568	0.606767	24	NO CHANGE	NO CHANGE	UP
TC1100002134.mm.2	Znrf3	0.000176553	0.00218637	8.27583	8.50864	0.232803	0.0370552	0.490349	0.396651	-0.0936978	0.551569	6.5188	7.04142	0.522624	0.692729	24	NO CHANGE	NO CHANGE	UP
TC0800000353.mm.2	Eif4ebp1	0.000176796	0.166148	8.905	9.25591	0.350909	0.00021203	0.372227	0.13203	-0.240197	0.0570388	12.3168	3.34954	-8.96723	0.0017772	24	NO CHANGE	NO CHANGE	UP
TC0500001512.mm.2	Cct6a; Snora15	0.000177351	2.0336e-05	10.5337	10.6232	0.0894318	0.162534	0.293975	0.354226	0.0602507	0.511971	16.157	17.3431	1.18602	0.260545	24	NO CHANGE	NO CHANGE	NO CHANGE
TC0200005476.mm.2	Nup35	0.000177448	0.000152134	6.97	6.67864	-0.291364	0.0431629	0.635342	0.669873	0.0345313	0.863849	16.3336	16.01	-0.323614	0.778683	24	NO CHANGE	NO CHANGE	DOWN
TC1100002854.mm.2	Zkscan17	0.000177644	0.00289127	6.17	5.96955	-0.200455	0.0759066	0.484472	0.405053	-0.0794188	0.620738	6.26195	5.1909	-1.07105	0.423991	24	NO CHANGE	NO CHANGE	NO CHANGE
TC0400003383.mm.2	St3gal3	0.000178855	0.193117	12.9408	12.1009	-0.839924	2.38018e-10	0.403868	0.151345	-0.252523	0.0827476	5.5003	2.98159	-2.51871	0.365937	24	NO CHANGE	NO CHANGE	DOWN
TC1000002538.mm.2	Hmg20b	0.000179522	0.0258821	8.25083	8.09773	-0.153106	0.0778238	0.357917	0.228491	-0.129426	0.296393	14.7834	16.9868	2.20342	0.188989	24	NO CHANGE	NO CHANGE	NO CHANGE
TC0200001843.mm.2	Sord	0.000179826	1.23457e-07	17.5867	17.7645	0.177879	0.00230395	0.304579	0.262712	-0.0418664	0.583117	13.8008	12.6354	-1.1654	0.287712	24	NO CHANGE	NO CHANGE	UP
TC0200002152.mm.2	Dtd1	0.000180027	0.019351	7.06125	7.54273	0.481477	5.61686e-06	0.357529	0.259269	-0.0982603	0.445829	0.985787	0.914782	-0.0710052	0.967576	24	NO CHANGE	NO CHANGE	UP
TC1000000312.mm.2	Hdac2	0.00018042	0.614166	10.0888	10.055	-0.03375	0.721444	0.299779	0.0636579	-0.236121	0.0903144	15.8354	18.8737	3.03832	0.594824	24	NO CHANGE	NO CHANGE	NO CHANGE
TC0500002461.mm.2	Rell1	0.00018091	0.0636399	7.1825	6.79545	-0.387045	0.00935601	0.69588	0.258736	-0.437144	0.0395443	4.26094	5.44402	1.18308	0.591611	24	DOWN	NO CHANGE	DOWN
TC1500002265.mm.2	Gm5476	0.000181782	0.409786	3.32375	3.31455	-0.00920455	0.91621	0.349467	0.0847708	-0.264696	0.0408302	1.7553	4.46299	2.70769	0.502247	24	DOWN	NO CHANGE	NO CHANGE
TC0900002608.mm.2	Cgnl1	0.000182553	0.00127539	8.93542	8.87364	-0.0617803	0.548037	0.470299	0.368146	-0.102153	0.478726	12.8392	14.0412	1.20195	0.386612	24	NO CHANGE	NO CHANGE	NO CHANGE
TC0500002919.mm.2	Tgfbr3	0.000182565	0.00647445	7.36625	7.02045	-0.345795	0.00408027	0.440854	0.384921	-0.0559331	0.725041	9.76223	10.6418	0.879606	0.569401	24	NO CHANGE	NO CHANGE	DOWN
TC1100001681.mm.2	Nags	0.000184625	0.00385901	11.8037	11.3873	-0.416477	2.9493e-05	0.406358	0.296672	-0.109686	0.396567	20.4594	17.2519	-3.20748	0.0254153	24	NO CHANGE	ADVANCE	DOWN
TC1900001109.mm.2	Tkfc	0.000184627	0.000163769	13.2063	12.9455	-0.260795	0.0232945	0.547678	0.434011	-0.113667	0.46392	13.1112	13.2592	0.148054	0.908436	24	NO CHANGE	NO CHANGE	DOWN
TC0600002116.mm.2	Kdm7a	0.000184917	0.0374868	9.49625	9.335	-0.16125	0.102928	0.397566	0.226665	-0.1709	0.208314	6.06934	11.9157	5.84639	0.0049734	24	NO CHANGE	DELAY	NO CHANGE
TC1700001888.mm.2	Rps18	0.000187083	0.172947	14.3425	14.7745	0.432045	1.60301e-09	0.23825	0.0868328	-0.151417	0.0672872	18.4407	18.6701	0.229448	0.928796	24	NO CHANGE	NO CHANGE	UP
TC0200002013.mm.2	Pank2	0.000187125	0.0543431	10.3025	10.0427	-0.259773	0.00526954	0.267504	0.222248	-0.0452557	0.71213	10.0206	11.6989	1.67831	0.414059	24	NO CHANGE	NO CHANGE	DOWN
TC1500000705.mm.2	Tnrc6b; Mir5113	0.000187305	0.0651179	9.80083	9.72773	-0.0731061	0.460875	0.464745	0.186357	-0.278388	0.0561496	2.4399	7.45499	5.01509	0.0245135	24	NO CHANGE	NO CHANGE	NO CHANGE
TC0200002729.mm.2	Gm6710; Gm14391	0.000187876	0.000121688	13.4058	13.5677	0.161894	0.0878321	0.46558	0.381938	-0.0836417	0.531541	16.2257	15.8875	-0.338277	0.777616	24	NO CHANGE	NO CHANGE	NO CHANGE
TC0800001230.mm.2	Thap11	0.000188618	0.0092573	5.99708	5.86273	-0.134356	0.21594	0.48985	0.311573	-0.178277	0.252397	14.2027	16.1702	1.96747	0.209138	24	NO CHANGE	NO CHANGE	NO CHANGE
TC1100004233.mm.2	Fasn	0.000188747	0.0128904	14.4846	13.3859	-1.09867	0.000647281	1.31392	0.828574	-0.485343	0.253941	13.9392	14.7206	0.781409	0.637575	24	NO CHANGE	NO CHANGE	DOWN
TC0400001974.mm.2	Eno1; Eno1b	0.000188844	0.00684992	16.7037	16.6377	-0.0660227	0.283974	0.246443	0.213767	-0.0326759	0.712745	17.7313	18.4914	0.76007	0.592242	24	NO CHANGE	NO CHANGE	NO CHANGE
TC0200003763.mm.2	Atf2	0.000188892	0.00579866	10.5425	10.5345	-0.00795455	0.917814	0.307554	0.268907	-0.038647	0.724925	6.07171	8.63323	2.56152	0.0840295	24	NO CHANGE	NO CHANGE	NO CHANGE
TC0600002904.mm.2	Srgap3	0.000189315	0.000523038	4.76167	4.48636	-0.275303	0.0565292	0.65879	0.53805	-0.12074	0.540867	22.1968	22.2656	0.0688474	0.958544	24	NO CHANGE	NO CHANGE	NO CHANGE
TC1100003478.mm.2	Rad51c	0.00018933	0.00356062	6.27167	5.53864	-0.73303	0.00149396	1.14841	0.53461	-0.613796	0.0559485	19.2057	17.9227	-1.28301	0.443236	24	NO CHANGE	NO CHANGE	DOWN
TC0500002827.mm.2	Hnrnpd	0.000189772	0.00268126	10.3038	10.2777	-0.0260231	0.802264	0.471528	0.339062	-0.132465	0.362283	10.8309	10.5638	-0.26701	0.857611	24	NO CHANGE	NO CHANGE	NO CHANGE
TC1900000637.mm.2	Gm10768; Abcc2	0.000190665	0.0340589	12.2092	13.2768	1.06765	6.24826e-06	0.810044	0.548323	-0.261721	0.381529	7.62412	7.52859	-0.0955356	0.955639	24	NO CHANGE	NO CHANGE	UP
TC0200004221.mm.2	Pdhx	0.000190754	0.0208382	7.8125	7.64636	-0.166136	0.151227	0.460944	0.3073	-0.153644	0.337397	11.1788	13.5324	2.35354	0.187119	24	NO CHANGE	NO CHANGE	NO CHANGE
TC0200001564.mm.2	Cstf3	0.000193768	0.000221065	8.36917	8.07682	-0.292348	0.0327001	0.514326	0.703771	0.189445	0.323945	17.678	16.1058	-1.57219	0.196898	24	NO CHANGE	NO CHANGE	DOWN
TC1100003409.mm.2	Gm11437	0.00019414	9.06795e-05	9.84167	10.0336	0.19197	0.30806	0.839201	0.913033	0.0738319	0.780377	19.5858	21.1544	1.56861	0.180819	24	NO CHANGE	NO CHANGE	NO CHANGE
TC0100002488.mm.2	Kansl1l	0.00019434	0.00116734	10.2692	10.2955	0.0262879	0.825994	0.512572	0.457699	-0.0548734	0.74138	5.83323	10.7775	4.94426	0.000804594	24	NO CHANGE	DELAY	NO CHANGE
TC1300000020.mm.2	Akr1c19	0.000195284	0.00129184	10.3687	11.8845	1.5158	6.61348e-14	0.654962	0.452114	-0.202848	0.292609	13.6417	14.3352	0.693446	0.627707	24	NO CHANGE	NO CHANGE	UP
TC1100002062.mm.2	Narf	0.000195683	7.84874e-06	9.46542	9.13273	-0.332689	0.0119754	0.583349	0.716225	0.132876	0.45447	10.0284	10.5838	0.555479	0.609585	24	NO CHANGE	NO CHANGE	DOWN
TC0500000532.mm.2	Pi4k2b	0.000196119	0.000530069	8.28208	8.05727	-0.224811	0.083959	0.460871	0.609954	0.149083	0.404257	15.1539	13.5788	-1.5751	0.242382	24	NO CHANGE	NO CHANGE	NO CHANGE
TC1600000335.mm.2	St6gal1	0.000196466	0.00119737	11.1267	11.3077	0.181061	0.358003	1.01925	0.582981	-0.436269	0.129894	6.36568	6.6126	0.246925	0.864728	24	NO CHANGE	NO CHANGE	NO CHANGE
TC0100002963.mm.2	Tmem37	0.000196973	2.8765e-05	7.55792	7.50182	-0.0560985	0.532784	0.420655	0.47637	0.0557148	0.668914	16.5429	17.8495	1.30664	0.22333	24	NO CHANGE	NO CHANGE	NO CHANGE
TC0800002844.mm.2	Slc12a4	0.000197654	0.0174593	6.47042	6.285	-0.185417	0.138174	0.498893	0.339098	-0.159795	0.353767	10.9035	13.1966	2.29306	0.19271	24	NO CHANGE	NO CHANGE	NO CHANGE
TC1100000954.mm.2	Gltpd2	0.000197692	0.0219777	11.3767	11.0441	-0.332576	0.000703374	0.363634	0.263169	-0.100466	0.448671	20.7176	18.4304	-2.28725	0.157622	24	NO CHANGE	NO CHANGE	DOWN
TC0900001419.mm.2	Prkar2a	0.000198804	3.52979e-05	11.1163	11.2095	0.0932955	0.276982	0.405023	0.432664	0.0276404	0.822701	17.9592	18.8088	0.849657	0.432554	24	NO CHANGE	NO CHANGE	NO CHANGE
TC1400001695.mm.2	Dph3	0.00019918	0.15507	8.84958	8.78636	-0.0632197	0.585374	0.519088	0.16902	-0.350068	0.0376777	17.2842	14.9677	-2.31652	0.411626	24	DOWN	NO CHANGE	NO CHANGE
TC0300002451.mm.2	BC021767	0.000199481	7.63333e-06	7.65458	7.63864	-0.015947	0.871809	0.506305	0.454842	-0.0514632	0.709497	21.3213	22.2329	0.911573	0.425094	24	NO CHANGE	NO CHANGE	NO CHANGE
TC1100003948.mm.2	Pitpnc1	0.000199732	1.8258e-07	9.94542	10.0177	0.0723106	0.442878	0.415559	0.718745	0.303186	0.0241912	11.4117	11.0934	-0.31833	0.749839	24	UP	NO CHANGE	NO CHANGE
TC1600002118.mm.2	Pigp	0.000200178	0.00159988	9.59542	10.2536	0.65822	5.24514e-09	0.362533	0.349897	-0.0126356	0.919437	11.8595	13.6742	1.81474	0.194363	24	NO CHANGE	NO CHANGE	UP
TC1100004296.mm.2	Nme1	0.000200815	0.230107	9.55333	9.33636	-0.21697	0.0705377	0.467846	0.166616	-0.30123	0.0807811	18.2181	19.5837	1.36552	0.630752	24	NO CHANGE	NO CHANGE	NO CHANGE
TC1400000465.mm.2	Gm8232; Gm21991	0.000203178	0.00426531	5.73417	5.90318	0.169015	0.222109	0.611322	0.42147	-0.189852	0.319871	1.94138	23.9819	-1.9595	0.217359	24	NO CHANGE	NO CHANGE	NO CHANGE
TC1400001177.mm.2	Lmo7	0.000204041	2.48357e-05	12.0992	12.4173	0.318106	0.0048195	0.520404	0.494336	-0.0260687	0.860572	12.0642	12.356	0.291732	0.803917	24	NO CHANGE	NO CHANGE	UP
TC0300002343.mm.2	Slc50a1	0.000204695	0.00881972	8.79083	8.895	0.104167	0.312486	0.360036	0.371588	0.0115517	0.937762	17.4158	16.7383	-0.677542	0.649288	24	NO CHANGE	NO CHANGE	NO CHANGE
TC0800001213.mm.2	Elmo3	0.000204924	0.0024649	7.49417	7.56682	0.0726515	0.492458	0.431002	0.413203	-0.0177986	0.906959	7.13598	7.32748	0.191504	0.885497	24	NO CHANGE	NO CHANGE	NO CHANGE
TC0800001635.mm.2	Elavl1	0.000205298	0.000862162	8.87333	8.89955	0.0262121	0.700054	0.332089	0.225069	-0.10702	0.263614	3.42752	22.2034	-5.2241	0.000723513	24	NO CHANGE	ADVANCE	NO CHANGE
TC0800002142.mm.2	F11	0.000206499	0.000523783	11.8317	11.1582	-0.673485	5.91157e-07	0.510773	0.491503	-0.0192704	0.907458	5.56732	5.98317	0.41585	0.730278	24	NO CHANGE	NO CHANGE	DOWN
TC1300002588.mm.2	Erbb2ip	0.000207603	6.60546e-05	12.6025	12.7505	0.147955	0.0830521	0.375602	0.418688	0.0430858	0.716811	7.271	9.00718	1.73618	0.134523	24	NO CHANGE	NO CHANGE	NO CHANGE
TC0100000135.mm.2	Gsta3	0.000207636	0.226204	18.8079	19.1055	0.297538	1.48583e-07	0.224171	0.0550608	-0.169111	0.0165692	18.0246	19.1697	1.14509	0.730227	24	DOWN	NO CHANGE	UP
TC0600000180.mm.2	Ing3	0.000207932	0.0894659	8.955	8.97727	0.0222731	0.82371	0.431326	0.18419	-0.247136	0.0870175	14.4806	15.0519	0.5713	0.803334	24	NO CHANGE	NO CHANGE	NO CHANGE
TC0100003874.mm.2	Ankrd23	0.000208061	0.0239073	5.91	5.51591	-0.394091	0.000202925	0.411984	0.255226	-0.156759	0.264238	21.4359	19.8297	-1.6062	0.346075	24	NO CHANGE	NO CHANGE	DOWN
TC1100001097.mm.2	Rnmtl1	0.00020817	0.0814671	5.315	5.00545	-0.309545	0.00958004	0.433927	0.23031	-0.203617	0.203027	13.7393	12.1078	-1.63152	0.47177	24	NO CHANGE	NO CHANGE	DOWN
TC1300002538.mm.2	Marveld2	0.000208172	0.00224104	7.93333	8.24727	0.313939	0.0081631	0.517727	0.402166	-0.115561	0.484009	3.53158	5.89031	2.35874	0.0829817	24	NO CHANGE	NO CHANGE	UP
TC0100002353.mm.2	Sf3b1	0.000208685	0.00588166	10.7267	10.7286	0.0019697	0.976663	0.290425	0.207445	-0.08298	0.378363	9.97154	10.587	0.615447	0.695986	24	NO CHANGE	NO CHANGE	NO CHANGE
TC1100001133.mm.2	Myo18a	0.000209151	0.00620577	8.22125	8.1	-0.12125	0.204627	0.400553	0.312914	-0.0876384	0.520042	7.20354	7.86112	0.657579	0.651238	24	NO CHANGE	NO CHANGE	NO CHANGE
TC0400001641.mm.2	Paqr7	0.00020944	0.000352098	9.99292	9.36636	-0.626553	2.41029e-05	0.603276	0.552964	-0.0503127	0.788814	16.5586	15.2843	-1.27432	0.30632	24	NO CHANGE	NO CHANGE	DOWN
TC1000003226.mm.2	Gstt3	0.000209521	0.00803433	12.0596	13.7614	1.70178	2.43513e-13	0.820524	0.374804	-0.44572	0.0592465	18.0638	17.1471	-0.916728	0.602233	24	NO CHANGE	NO CHANGE	UP
TC1200002203.mm.2	Foxn3	0.000210083	0.136932	10.1404	9.62864	-0.51178	0.000194279	0.489303	0.209109	-0.280194	0.112354	6.09015	11.579	5.48889	0.0423594	24	NO CHANGE	NO CHANGE	DOWN
TC0500001578.mm.2	Baz1b	0.000211986	3.67206e-07	11.1588	10.8991	-0.259659	0.0234928	0.479597	0.850044	0.370447	0.0217499	14.0287	14.4215	0.392721	0.696975	24	UP	NO CHANGE	DOWN
TC0800002852.mm.2	Esrp2	0.000212135	0.0106288	12.2996	12.2245	-0.0750379	0.296523	0.299667	0.204119	-0.0955487	0.336663	21.7791	23.3703	1.59116	0.347025	24	NO CHANGE	NO CHANGE	NO CHANGE
TC1000002660.mm.2	Actr6	0.000213132	1.32614e-05	7.69875	7.63227	-0.0664773	0.52427	0.523106	0.47555	-0.0475557	0.74412	15.5149	13.8643	-1.65061	0.157053	24	NO CHANGE	NO CHANGE	NO CHANGE
TC0400003200.mm.2	Pcsk9	0.000213133	0.00679912	8.8525	8.55864	-0.293864	0.0359534	0.542256	0.445958	-0.0962982	0.613986	12.8915	13.9264	1.03491	0.503785	24	NO CHANGE	NO CHANGE	DOWN
TC1100001082.mm.2	Ywhae	0.000213219	0.598569	15.9179	16.0332	0.115265	0.115744	0.271854	0.0452336	-0.226621	0.0329771	6.142	3.80992	-2.33208	0.707527	24	DOWN	NO CHANGE	NO CHANGE
TC0700004508.mm.2	Bet1l	0.000214114	0.00892441	6.03292	6.00182	-0.0310985	0.844092	0.652191	0.476041	-0.17615	0.424976	14.8351	13.3136	-1.5215	0.350987	24	NO CHANGE	NO CHANGE	NO CHANGE
TC1600001373.mm.2	Tmem41a	0.000214671	0.00143449	7.0075	7.17955	0.172045	0.225803	0.591847	0.542895	-0.0489513	0.804573	13.7343	14.3085	0.574279	0.673522	24	NO CHANGE	NO CHANGE	NO CHANGE
TC0900001005.mm.2	Fam214a	0.000216748	0.000263688	11.1008	10.0945	-1.00629	4.246e-08	0.718133	0.577579	-0.140554	0.503351	16.0465	13.6478	-2.39874	0.0721637	24	NO CHANGE	NO CHANGE	DOWN
TC0400000659.mm.2	Hsdl2	0.000216958	0.00202793	11.0587	10.635	-0.42375	4.88241e-05	0.400585	0.349948	-0.0506376	0.704784	20.0596	20.538	0.478392	0.724508	24	NO CHANGE	NO CHANGE	DOWN
TC0200005518.mm.2	Zfp512b	0.000217492	0.00104156	8.80417	9.02182	0.217652	0.0787206	0.619079	0.375464	-0.243615	0.169787	7.28892	7.18635	-0.10257	0.942505	24	NO CHANGE	NO CHANGE	NO CHANGE
TC0700001580.mm.2	Olfml1	0.000217848	0.000368206	7.51125	7.85727	0.346023	0.00656533	0.492166	0.551145	0.0589796	0.727394	11.4156	13.4408	2.02517	0.119807	24	NO CHANGE	NO CHANGE	UP
TC0500003531.mm.2	Papolb	0.00021811	0.784311	4.37208	4.49	0.117917	0.276799	0.405525	0.0334031	-0.372122	0.0170687	0.718518	13.8431	-10.8754	0.40431	24	DOWN	NO CHANGE	NO CHANGE
TC0200002170.mm.2	Naa20	0.00021894	0.00976308	7.9275	7.76545	-0.162045	0.172425	0.467868	0.35425	-0.113618	0.485413	15.7583	12.2266	-3.53175	0.037099	24	NO CHANGE	ADVANCE	NO CHANGE
TC1500000659.mm.2	Nol12	0.000219552	0.025419	6.77417	6.92727	0.153106	0.233818	0.482573	0.368401	-0.114172	0.537267	17.3224	17.3154	-0.0069311	0.996606	24	NO CHANGE	NO CHANGE	NO CHANGE
TC0600001736.mm.2	Stk38l	0.000220412	0.0437136	9.0925	9.29545	0.202955	0.0782252	0.473024	0.267978	-0.205046	0.214505	14.4322	17.1916	2.75945	0.134221	24	NO CHANGE	NO CHANGE	NO CHANGE
TC1200002416.mm.2	Ppp1r13b	0.000222056	0.0409313	8.305	7.94909	-0.355909	0.000843155	0.441874	0.211266	-0.230608	0.104274	5.73778	9.58162	3.84385	0.0657946	24	NO CHANGE	NO CHANGE	DOWN
TC0300001448.mm.2	Ccbl2	0.000222621	0.149237	14.3083	14.3655	0.0571212	0.613283	0.458272	0.175379	-0.282893	0.0757583	18.8615	11.651	-7.21043	0.0129002	24	NO CHANGE	NO CHANGE	NO CHANGE
TC1200000671.mm.2	Syne2; Mir5101	0.000223448	0.0821878	7.425	7.375	-0.05	0.685926	0.403983	0.274002	-0.12998	0.454029	11.3228	9.9839	-1.33888	0.531853	24	NO CHANGE	NO CHANGE	NO CHANGE
TC1900000465.mm.2	Minpp1	0.000224027	0.164881	8.74792	8.655	-0.0929167	0.314625	0.292091	0.164562	-0.127529	0.327933	10.0283	9.34178	-0.686527	0.783459	24	NO CHANGE	NO CHANGE	NO CHANGE
TC1500001831.mm.2	Tst	0.000225419	0.205415	12.115	11.9773	-0.137727	0.0655993	0.28323	0.112398	-0.170832	0.112706	18.8239	18.7906	-0.0333299	0.989879	24	NO CHANGE	NO CHANGE	NO CHANGE
TC0700002754.mm.2	Lrfn3	0.000226175	0.000804557	5.9675	5.56045	-0.407045	0.00213706	0.554587	0.485992	-0.0685958	0.697474	21.4865	21.2389	-0.247611	0.850683	24	NO CHANGE	NO CHANGE	DOWN
TC0Y00000565.mm.2	Gm20854	0.000226742	0.00443239	5.5475	5.59545	0.0479545	0.751479	0.696676	0.442505	-0.25417	0.231758	2.83764	1.39002	-1.44762	0.369497	24	NO CHANGE	NO CHANGE	NO CHANGE
TC0400002854.mm.2	Tle1	0.000227013	0.00028523	10.9771	10.3305	-0.646629	1.18786e-06	0.559286	0.43857	-0.120716	0.465094	5.20063	6.95268	1.75204	0.161854	24	NO CHANGE	NO CHANGE	DOWN
TC0700000978.mm.2	Mtmr10	0.000228364	9.60111e-05	10.2013	10.1986	-0.00261855	0.977654	0.380083	0.476777	0.0966938	0.457793	12.6522	13.0465	0.394326	0.746027	24	NO CHANGE	NO CHANGE	NO CHANGE
TC1900001630.mm.2	Sh3pxd2a	0.000229559	0.00483325	7.83667	7.38591	-0.450758	0.000354674	0.524585	0.344365	-0.18022	0.268694	1.78443	22.6345	-3.14993	0.0541308	24	NO CHANGE	NO CHANGE	DOWN
TC1500000599.mm.2	Adck5	0.000229618	0.000146752	8.88125	8.82818	-0.0530682	0.761999	0.787686	0.796991	0.00930519	0.970009	0.529049	2.77241	2.24337	0.0671515	24	NO CHANGE	NO CHANGE	NO CHANGE
TC1900000766.mm.2	Shoc2	0.000229644	0.0164153	11.5604	11.6695	0.109129	0.138768	0.325033	0.194225	-0.130808	0.218243	5.60918	5.15575	-0.453428	0.781591	24	NO CHANGE	NO CHANGE	NO CHANGE
TC0700003448.mm.2	Lrrc28	0.000230147	3.35375e-05	10.3446	10.0982	-0.246402	0.14291	0.731689	0.858472	0.126782	0.584077	13.9699	13.4999	-0.469969	0.6837	24	NO CHANGE	NO CHANGE	NO CHANGE
TC0900000204.mm.2	Ldlr	0.000231033	0.000613472	10.1942	9.84727	-0.346894	0.00566135	0.460485	0.533193	0.0727081	0.66257	14.4922	13.5736	-0.918627	0.489323	24	NO CHANGE	NO CHANGE	DOWN
TC0300002836.mm.2	Rwdd3	0.000232263	0.000615007	3.3975	3.51045	0.112955	0.286613	0.501399	0.376381	-0.125018	0.400973	9.40937	9.52712	0.117749	0.930921	24	NO CHANGE	NO CHANGE	NO CHANGE
TC0200000585.mm.2	Fam102a	0.000233356	1.7621e-08	7.25417	7.41727	0.163106	0.25434	0.700399	1.05279	0.352389	0.0812377	13.1346	13.7697	0.635095	0.496501	24	NO CHANGE	NO CHANGE	NO CHANGE
TC0600002315.mm.2	Fkbp14	0.000234062	0.000576891	6.89667	6.89864	0.0019697	0.988218	0.557976	0.593068	0.0350921	0.854808	17.8419	16.2368	-1.60501	0.199303	24	NO CHANGE	NO CHANGE	NO CHANGE
TC0600003475.mm.2	Dennd5b	0.000237	0.000103104	11.4867	11.5709	0.0842424	0.318439	0.374194	0.390919	0.0167248	0.886897	8.8404	9.94288	1.10247	0.360693	24	NO CHANGE	NO CHANGE	NO CHANGE
TC0300000457.mm.2	Eif2a	0.000238054	0.000450431	11.1363	11.3264	0.190114	0.0151922	0.297958	0.344136	0.0461786	0.66239	9.93525	9.96876	0.0335137	0.979271	24	NO CHANGE	NO CHANGE	UP
TC0900000330.mm.2	Srpr	0.000239986	0.000133778	13.5675	13.1582	-0.409318	2.82381e-09	0.261041	0.213922	-0.0471186	0.532198	9.73578	11.0345	1.29869	0.317617	24	NO CHANGE	NO CHANGE	DOWN
TC1000000422.mm.2	Prep	0.000240598	0.00144736	12.2746	12.03	-0.244583	0.00217838	0.33417	0.273645	-0.0605249	0.570972	12.564	15.1001	2.53604	0.0684108	24	NO CHANGE	NO CHANGE	DOWN
TC0200001366.mm.2	Psmc3	0.000241259	0.260044	12.8208	12.5286	-0.292197	3.98666e-07	0.174039	0.0669029	-0.107136	0.126684	5.49164	8.68885	3.19721	0.29159	24	NO CHANGE	NO CHANGE	DOWN
TC1000001374.mm.2	Mdm1	0.000241498	0.0791124	3.99083	4.10591	0.115076	0.214007	0.298853	0.200626	-0.0982266	0.440735	18.4159	0.458031	6.04213	0.00837932	24	NO CHANGE	NO CHANGE	NO CHANGE
TC1300001348.mm.2	4833420G17Rik	0.000242789	0.0126091	9.43458	9.32545	-0.109129	0.418574	0.482792	0.44648	-0.036312	0.850863	8.29368	7.78707	-0.506612	0.743611	24	NO CHANGE	NO CHANGE	NO CHANGE
TC0900001883.mm.2	Spc24	0.000242967	0.0887755	6.6475	6.80773	0.160227	0.186013	0.427528	0.264335	-0.163192	0.349914	16.814	17.3926	0.578616	0.771859	24	NO CHANGE	NO CHANGE	NO CHANGE
TC0900003064.mm.2	Wdr6	0.000243324	0.00673171	5.99417	6.15045	0.156288	0.207147	0.506971	0.407447	-0.0995242	0.574281	7.171	7.44849	0.277487	0.848754	24	NO CHANGE	NO CHANGE	NO CHANGE
TC0200005344.mm.2	Gm8898; Gm14431	0.000245503	0.000135077	14.4921	14.4773	-0.0148106	0.89346	0.514557	0.472658	-0.0418992	0.787528	16.6716	14.3077	-2.36386	0.0601287	24	NO CHANGE	NO CHANGE	NO CHANGE
TC1900000409.mm.2	Smarca2	0.000245674	0.000438767	12.3004	12.4932	0.192765	0.244913	0.678989	0.705965	0.026976	0.905706	12.5528	12.6964	0.143649	0.912803	24	NO CHANGE	NO CHANGE	NO CHANGE
TC1900001085.mm.2	Stxbp3-ps	0.000248185	4.84761e-05	9.15708	9.41136	0.25428	0.00333467	0.397925	0.375185	-0.0227399	0.848074	4.90434	5.20065	0.296314	0.792211	24	NO CHANGE	NO CHANGE	UP
TC1500001596.mm.2	E430025E21Rik	0.00024901	0.0226057	9.6375	9.74091	0.103409	0.216198	0.295566	0.245783	-0.0497827	0.674246	7.57372	8.34238	0.768664	0.64551	24	NO CHANGE	NO CHANGE	NO CHANGE
TC0400001070.mm.2	Oma1	0.000249832	0.28004	8.42	8.53273	0.112727	0.333061	0.427012	0.151295	-0.275717	0.101711	17.5275	20.2179	2.69034	0.389639	24	NO CHANGE	NO CHANGE	NO CHANGE
TC0200002279.mm.2	Tbc1d20	0.000250343	1.62679e-05	8.87042	9.12818	0.257765	0.0193367	0.480962	0.58492	0.103958	0.494234	7.86099	8.56943	0.708441	0.515606	24	NO CHANGE	NO CHANGE	UP
TC0200001624.mm.2	Bdnf	0.000250979	4.06404e-06	4.27667	4.49727	0.220606	0.103307	0.583804	0.802251	0.218447	0.239974	13.9481	12.4174	-1.53062	0.165103	24	NO CHANGE	NO CHANGE	NO CHANGE
TC0300000453.mm.2	Tsc22d2	0.000251128	0.00138121	10.1767	9.88818	-0.288485	0.00588437	0.477547	0.312736	-0.16481	0.240278	7.8233	10.4027	2.57939	0.0924359	24	NO CHANGE	NO CHANGE	DOWN
TC0700003547.mm.2	Mrpl46	0.000252027	0.876631	6.05708	6.04727	-0.00981061	0.924649	0.391377	0.0177764	-0.3736	0.0125573	12.9953	11.133	-1.86231	0.937628	24	DOWN	NO CHANGE	NO CHANGE
TC1600001042.mm.2	Cbr1	0.000253011	0.13882	10.8792	14.0518	3.17265	7.30575e-28	0.583256	0.135764	-0.447493	0.00953973	16.0819	5.16077	-10.9211	0.00158508	24	DOWN	NO CHANGE	UP
TC0200000994.mm.2	Cers6	0.000253322	6.85399e-09	9.14167	10.2968	1.15515	1.61979e-11	0.636635	0.888373	0.251738	0.153218	9.46567	10.9529	1.48719	0.116525	24	NO CHANGE	NO CHANGE	UP
TC0X00000973.mm.2	Gjb1	0.000253337	1.0137e-05	15.1392	14.995	-0.144167	0.0229592	0.298923	0.305514	0.00659146	0.939802	2.23993	3.32289	1.08297	0.325188	24	NO CHANGE	NO CHANGE	DOWN
TC0X00003301.mm.2	Reps2	0.000254011	0.0358322	11.0875	11.215	0.1275	0.159345	0.395896	0.204736	-0.19116	0.144657	5.81192	7.12004	1.30812	0.480885	24	NO CHANGE	NO CHANGE	NO CHANGE
TC1700001301.mm.2	Tmem247	0.000254478	0.08136	3.5375	3.52773	-0.00977273	0.931353	0.409932	0.233308	-0.176624	0.264833	23.9689	0.691392	0.722451	0.746954	24	NO CHANGE	NO CHANGE	NO CHANGE
TC0400003475.mm.2	Mfsd2a	0.000254604	0.000532106	7.82458	9.81818	1.9936	2.55449e-05	1.78792	1.72161	-0.0663127	0.909598	13.3821	11.3782	-2.00388	0.138161	24	NO CHANGE	NO CHANGE	UP
TC1300002269.mm.2	Mtrr	0.000255741	0.000147331	6.55875	6.60136	0.0426136	0.706712	0.504092	0.52901	0.0249189	0.878001	17.0947	16.0271	-1.06763	0.364673	24	NO CHANGE	NO CHANGE	NO CHANGE
TC0500001570.mm.2	Cldn3	0.000255937	0.0017904	10.425	10.0982	-0.326818	0.00232976	0.361495	0.411609	0.0501138	0.720498	23.0979	23.5862	0.488315	0.736382	24	NO CHANGE	NO CHANGE	DOWN
TC1100000730.mm.2	Mprip	0.000256271	0.00874491	12.9429	12.5836	-0.35928	3.98844e-05	0.351589	0.226376	-0.125213	0.271398	4.10416	4.6314	0.527247	0.734008	24	NO CHANGE	NO CHANGE	DOWN
TC0700002498.mm.2	Tomm40	0.000256869	5.52345e-05	8.52375	8.55	0.02625	0.787265	0.395249	0.518352	0.123103	0.365426	14.7369	13.3782	-1.35865	0.258307	24	NO CHANGE	NO CHANGE	NO CHANGE
TC0200002018.mm.2	Smox	0.000258361	0.0631761	6.3675	6.21045	-0.157045	0.156339	0.366029	0.250723	-0.115306	0.447963	1.71354	23.5495	-2.16409	0.306886	24	NO CHANGE	NO CHANGE	NO CHANGE
TC0X00003308.mm.2	Txlng	0.00025982	0.000393597	9.16167	9.12364	-0.0380303	0.595592	0.252109	0.373494	0.121385	0.242015	16.6022	16.2738	-0.328415	0.798566	24	NO CHANGE	NO CHANGE	NO CHANGE
TC0200003280.mm.2	Tor1a	0.000260077	0.00877301	7.87458	8.02818	0.153598	0.0672534	0.315457	0.263051	-0.0524058	0.649472	13.1632	14.0755	0.9123	0.56538	24	NO CHANGE	NO CHANGE	NO CHANGE
TC0200005360.mm.2	Gm14410; Gm14411; Gm14413	0.000261397	0.00527365	12.5188	12.6614	0.142614	0.132256	0.426654	0.283034	-0.143621	0.289937	18.291	16.6681	-1.62297	0.279978	24	NO CHANGE	NO CHANGE	NO CHANGE
TC0300002348.mm.2	Adam15	0.000262633	0.427893	4.72417	4.63682	-0.0873485	0.398618	0.412625	0.0868231	-0.325801	0.0273077	4.37474	13.1388	8.76407	0.0800265	24	DOWN	NO CHANGE	NO CHANGE
TC1200001813.mm.2	Sec23a	0.000262905	6.62881e-05	11.5333	11.9027	0.369394	1.05636e-06	0.258719	0.339335	0.0806156	0.369896	12.6054	11.5544	-1.05104	0.389351	24	NO CHANGE	NO CHANGE	UP
TC0900001785.mm.2	4931406C07Rik	0.000264697	0.00735562	14.2921	14.3914	0.0992803	0.176993	0.347447	0.191721	-0.155726	0.140958	17.4747	16.0797	-1.39501	0.398922	24	NO CHANGE	NO CHANGE	NO CHANGE
TC0700004148.mm.2	Sox6	0.000265806	0.00146241	7.84083	7.59682	-0.244015	0.0135244	0.333904	0.401267	0.0673626	0.609947	7.2176	11.0527	3.83508	0.010406	24	NO CHANGE	DELAY	DOWN
TC1600001378.mm.2	Tra2b	0.000267038	0.000262736	11.9429	11.7614	-0.181553	0.0391765	0.390931	0.370908	-0.0200232	0.871898	20.6009	18.5895	-2.01146	0.0970065	24	NO CHANGE	NO CHANGE	DOWN
TC1400000910.mm.2	Pinx1	0.000267111	4.61356e-07	7.44167	7.22864	-0.21303	0.0587941	0.561275	0.6251	0.063825	0.688796	17.7887	16.8401	-0.948617	0.340575	24	NO CHANGE	NO CHANGE	NO CHANGE
TC0400002434.mm.2	Ddx58	0.000268318	0.370391	8.78	8.63773	-0.142273	0.108324	0.327663	0.0942501	-0.233413	0.0697661	4.9171	4.99397	0.0768754	0.983044	24	NO CHANGE	NO CHANGE	NO CHANGE
TC0300000623.mm.2	Ppid	0.000268469	9.43595e-06	11.3812	11.3323	-0.0489773	0.654615	0.49898	0.599141	0.100161	0.516492	16.6636	14.4821	-2.1815	0.0513157	24	NO CHANGE	NO CHANGE	NO CHANGE
TC1500002075.mm.2	Abcd2	0.000268854	0.000121262	8.53833	8.35682	-0.181515	0.405726	1.03861	0.892254	-0.146351	0.634549	8.49636	9.15968	0.663326	0.592351	24	NO CHANGE	NO CHANGE	NO CHANGE
TC1200001364.mm.2	Fam228b	0.000270205	0.326203	6.21917	6.43136	0.212197	0.120359	0.480536	0.158611	-0.321925	0.0967438	20.7804	21.0894	0.308944	0.929482	24	NO CHANGE	NO CHANGE	NO CHANGE
TC0500003371.mm.2	Gtf2ird1	0.000271069	2.56589e-05	7.71417	8.05091	0.336742	0.0108064	0.566714	0.645785	0.0790707	0.654807	1.18142	1.54087	0.359457	0.755094	24	NO CHANGE	NO CHANGE	UP
TC1100002575.mm.2	Adra1b	0.000271238	3.6647e-07	9.24	9.23818	-0.00181818	0.986663	0.548878	0.598562	0.0496836	0.743142	22.2261	22.5211	0.294973	0.777441	24	NO CHANGE	NO CHANGE	NO CHANGE
TC1700000513.mm.2	Zfand3	0.000271801	0.232126	11.315	11.0418	-0.273182	0.00152548	0.282748	0.121513	-0.161235	0.170235	8.2422	7.71292	-0.529285	0.847167	24	NO CHANGE	NO CHANGE	DOWN
TC0600001375.mm.2	Gm10319	0.000272853	1.21127e-06	14.0367	14.1855	0.148788	0.0354116	0.304991	0.449167	0.144176	0.13851	1.60157	1.69651	0.094933	0.927546	24	NO CHANGE	NO CHANGE	UP
TC0400002531.mm.2	Gba2	0.000273019	0.0398769	5.45917	4.93636	-0.522803	0.00148044	0.619503	0.352324	-0.267179	0.217008	10.6845	10.6955	0.0110387	0.9956	24	NO CHANGE	NO CHANGE	DOWN
TC1100004284.mm.2	Afmid	0.000273449	0.00366902	13.0258	13.4277	0.401894	0.00034057	0.514225	0.275541	-0.238684	0.115571	18.6736	18.9812	0.307606	0.847183	24	NO CHANGE	NO CHANGE	UP
TC1600001747.mm.2	Trmt10c	0.000277165	0.0123022	8.00875	7.90864	-0.100114	0.273985	0.367713	0.278665	-0.0890477	0.49938	18.7622	17.1319	-1.6303	0.290872	24	NO CHANGE	NO CHANGE	NO CHANGE
TC0700000806.mm.2	Josd2; Mir7052	0.000277388	0.00427738	8.65792	7.95	-0.707917	4.50546e-09	0.441157	0.294227	-0.14693	0.293	20.9105	18.1499	-2.76057	0.0643035	24	NO CHANGE	NO CHANGE	DOWN
TC0100001522.mm.2	Adcy10	0.000278196	0.000334849	4.18917	4.08909	-0.100076	0.399204	0.512106	0.510002	-0.0021042	0.989962	3.14761	21.111	-6.03665	1.93634e-05	24	NO CHANGE	ADVANCE	NO CHANGE
TC1700001145.mm.2	Ypel5	0.000278639	0.00182643	11.6288	11.6232	-0.00556818	0.957167	0.434039	0.385587	-0.0484517	0.741298	9.33614	9.14645	-0.189696	0.890941	24	NO CHANGE	NO CHANGE	NO CHANGE
TC1600001395.mm.2	Masp1	0.000280058	0.0123345	13.4554	13.1695	-0.285871	4.67432e-05	0.219893	0.203654	-0.0162385	0.854689	7.19796	9.59315	2.3952	0.147012	24	NO CHANGE	NO CHANGE	DOWN
TC1400002023.mm.2	Hnrnpc	0.000280445	5.46911e-05	12.3479	12.315	-0.0329167	0.710899	0.420426	0.410416	-0.0100106	0.937743	19.5218	19.1948	-0.326955	0.773247	24	NO CHANGE	NO CHANGE	NO CHANGE
TC1600000958.mm.2	Bach1	0.000282443	5.71929e-05	9.73875	10.0018	0.263068	0.0330453	0.522634	0.615009	0.0923745	0.590106	6.73774	8.40056	1.66282	0.150277	24	NO CHANGE	NO CHANGE	UP
TC0700000997.mm.2	Lins1	0.000284061	0.224837	5.39958	5.10864	-0.290947	0.00139028	0.407099	0.0941954	-0.312904	0.0145703	16.7237	17.084	0.360371	0.917699	24	DOWN	NO CHANGE	DOWN
TC1900001390.mm.2	Sgms1	0.000285626	0.000121026	5.80792	6.60591	0.797992	2.6604e-05	0.714904	0.83582	0.120915	0.616115	8.85304	8.68634	-0.166708	0.888052	24	NO CHANGE	NO CHANGE	UP
TC1300001419.mm.2	Gtpbp4	0.000286321	0.00019907	10.7575	10.5632	-0.194318	0.0657157	0.457672	0.467995	0.0103234	0.944581	14.2532	16.2093	1.95609	0.106368	24	NO CHANGE	NO CHANGE	NO CHANGE
TC0300003077.mm.2	Sh3glb1	0.000286953	0.000166627	12.3612	12.4814	0.120114	0.0682713	0.266276	0.299908	0.0336318	0.706548	11.1564	12.3316	1.17519	0.354352	24	NO CHANGE	NO CHANGE	NO CHANGE
TC1000002258.mm.2	Supv3l1	0.000287572	0.000150027	7.07125	7.07864	0.00738636	0.950507	0.503201	0.54492	0.0417192	0.800114	13.3838	12.4426	-0.94117	0.455218	24	NO CHANGE	NO CHANGE	NO CHANGE
TC1500001955.mm.2	Cyp2d40	0.00028775	0.0858398	14.1979	13.7295	-0.468371	9.09188e-06	0.245053	0.218003	-0.0270499	0.835663	16.7517	14.3431	-2.4086	0.278197	24	NO CHANGE	NO CHANGE	DOWN
TC1100001425.mm.2	Spag9	0.000288438	0.00432233	8.88917	9.26364	0.37447	5.34717e-05	0.345478	0.290603	-0.0548745	0.649043	9.92818	7.10628	-2.8219	0.0502103	24	NO CHANGE	NO CHANGE	UP
TC0200004543.mm.2	Trpm7	0.000288783	3.75892e-06	12.1254	11.9182	-0.207235	0.0378115	0.479032	0.488841	0.00980899	0.943188	8.9809	8.96851	-0.0123972	0.990885	24	NO CHANGE	NO CHANGE	DOWN
TC1400000877.mm.2	Rnaseh2b	0.0002893	0.0437147	6.31	6.86773	0.557727	0.0050561	0.610637	0.503206	-0.107431	0.689003	14.9115	15.0235	0.111962	0.95232	24	NO CHANGE	NO CHANGE	UP
TC1100001051.mm.2	Tsr1	0.000289522	6.0399e-05	7.56333	7.42091	-0.142424	0.211341	0.52481	0.534769	0.00995948	0.951391	14.1892	17.2319	3.04274	0.00972078	24	NO CHANGE	DELAY	NO CHANGE
TC1100002654.mm.2	Btnl9	0.000289743	0.00822001	4.14042	4.94455	0.804129	1.25232e-05	0.579372	0.568821	-0.0105506	0.963747	17.5086	15.6966	-1.81197	0.237072	24	NO CHANGE	NO CHANGE	UP
TC0800002144.mm.2	Klkb1; Cyp4v3	0.000290606	2.786e-07	15.4813	15.0277	-0.453523	4.18243e-10	0.268725	0.36162	0.0928951	0.247848	6.79562	8.06602	1.2704	0.196131	24	NO CHANGE	NO CHANGE	DOWN
TC1100001886.mm.2	Slc9a3r1	0.000293117	1.22349e-08	12.5017	11.9518	-0.549848	8.66607e-08	0.353412	0.814622	0.46121	0.000361693	13.0302	14.2411	1.21089	0.22459	24	UP	NO CHANGE	DOWN
TC1400001741.mm.2	Ccser2	0.000293645	0.0259451	8.385	8.32818	-0.0568182	0.60782	0.493576	0.241109	-0.252467	0.104489	14.4029	12.3092	-2.09367	0.311006	24	NO CHANGE	NO CHANGE	NO CHANGE
TC1200000502.mm.2	Mia2	0.000293843	4.0253e-05	12.8079	12.7882	-0.0197348	0.815532	0.34251	0.455831	0.113321	0.336535	11.0181	11.1766	0.158571	0.894248	24	NO CHANGE	NO CHANGE	NO CHANGE
TC1500002183.mm.2	Rnd1	0.000293938	0.103131	7.68542	7.69	0.00458333	0.981011	0.865629	0.296222	-0.569407	0.0380444	22.2517	23.0954	0.843649	0.761281	24	DOWN	NO CHANGE	NO CHANGE
TC0700000513.mm.2	Hnrnpl	0.000294555	0.00125789	11.01	10.8377	-0.172273	0.0434702	0.380532	0.299045	-0.0814876	0.50038	6.09419	5.7694	-0.324781	0.805879	24	NO CHANGE	NO CHANGE	DOWN
TC0600000012.mm.2	Casd1	0.00029474	0.0143925	10.4871	10.3627	-0.124356	0.0968812	0.283212	0.209673	-0.073539	0.47177	1.46289	23.6076	-1.85526	0.28779	24	NO CHANGE	NO CHANGE	NO CHANGE
TC0800001247.mm.2	Prmt7	0.00029502	0.142781	9.01292	9.245	0.232083	0.00879511	0.35086	0.132549	-0.218311	0.0728488	18.0471	21.6146	3.56745	0.19074	24	NO CHANGE	NO CHANGE	UP
TC0600001530.mm.2	Clec2d	0.000295285	1.17602e-05	16.1983	15.7132	-0.485152	0.000100891	0.457644	0.681103	0.223459	0.161125	15.6203	13.4779	-2.14242	0.0661467	24	NO CHANGE	NO CHANGE	DOWN
TC1300000070.mm.2	Heatr1	0.000297616	0.000620264	8.28625	7.93955	-0.346705	0.0191966	0.609696	0.598012	-0.0116843	0.954468	15.0532	15.8291	0.775878	0.541971	24	NO CHANGE	NO CHANGE	DOWN
TC1100004299.mm.2	Mif4gd	0.000298368	0.00360766	9.87583	9.78227	-0.0935606	0.543799	0.622043	0.549124	-0.0729185	0.740059	20.8435	20.3553	-0.488228	0.731405	24	NO CHANGE	NO CHANGE	NO CHANGE
TC0900002038.mm.2	Ei24	0.000298514	0.000212782	13.2729	13.3441	0.0711742	0.257509	0.249024	0.292932	0.0439078	0.612422	0.0703065	22.9975	-1.07278	0.402134	24	NO CHANGE	NO CHANGE	NO CHANGE
TC0800002300.mm.2	Palld	0.000298662	0.000962123	11.1879	11.6191	0.431174	0.0593762	1.00601	0.850236	-0.155773	0.631489	18.6999	18.1589	-0.541	0.674408	24	NO CHANGE	NO CHANGE	NO CHANGE
TC1700001150.mm.2	Lclat1	0.000299016	0.00573389	11.3583	11.8518	0.493485	6.56723e-06	0.394834	0.306924	-0.0879102	0.516029	7.75798	9.45023	1.69225	0.273091	24	NO CHANGE	NO CHANGE	UP
TC0900002936.mm.2	Nck1	0.000300123	0.0694602	8.97875	8.89091	-0.0878409	0.337589	0.326823	0.204598	-0.122225	0.347634	15.5706	15.2127	-0.357837	0.85966	24	NO CHANGE	NO CHANGE	NO CHANGE
TC1000001084.mm.2	Arl1	0.000300407	0.000230719	14.0871	14.0377	-0.0493561	0.424815	0.248186	0.293526	0.0453399	0.602185	13.5771	14.5713	0.994186	0.426286	24	NO CHANGE	NO CHANGE	NO CHANGE
TC1400000366.mm.2	Gm5460	0.000303166	0.463886	2.9025	2.83364	-0.0688636	0.44074	0.328006	0.0729432	-0.255063	0.0442585	21.5197	1.08815	3.56845	0.482215	24	DOWN	NO CHANGE	NO CHANGE
TC0500003728.mm.2	D5Ertd579e	0.000303353	3.3598e-07	10.7733	10.3809	-0.392424	0.00088741	0.518763	0.693042	0.174279	0.257989	14.0266	13.2542	-0.772326	0.450625	24	NO CHANGE	NO CHANGE	DOWN
TC0700000565.mm.2	Arhgap33os	0.000307159	0.535368	4.1675	4.23773	0.0702273	0.567633	0.349619	0.10244	-0.247178	0.16621	3.28569	19.6967	-7.58897	0.114896	24	NO CHANGE	NO CHANGE	NO CHANGE
TC1400001438.mm.2	Acox2	0.000308548	1.81748e-07	11.7567	12.7268	0.970152	1.69246e-13	0.406387	0.65197	0.245583	0.0580099	0.0744148	2.51184	2.43743	0.0176151	24	NO CHANGE	DELAY	UP
TC0200004819.mm.2	Gm10750	0.000311366	0.340319	3.42125	3.42545	0.00420455	0.968253	0.324488	0.1236	-0.200887	0.1745	0.97686	23.5353	-1.44156	0.697026	24	NO CHANGE	NO CHANGE	NO CHANGE
TC0800000889.mm.2	Gypa	0.000311846	0.8703	4.05583	3.71045	-0.345379	0.0174954	0.569028	0.0246969	-0.544331	0.00912453	16.5925	15.4764	-1.11616	0.959558	24	DOWN	NO CHANGE	DOWN
TC0200002749.mm.2	Gm14403	0.000312459	4.10062e-07	13.8421	13.9309	0.0888258	0.546732	0.689263	0.939241	0.249977	0.230182	13.936	14.2241	0.288061	0.776121	24	NO CHANGE	NO CHANGE	NO CHANGE
TC1600000168.mm.2	Mpv17l	0.000315518	0.0128932	9.91417	10.5232	0.609015	1.25017e-05	0.587511	0.287836	-0.299675	0.0959405	15.3411	16.2756	0.934453	0.605188	24	NO CHANGE	NO CHANGE	UP
TC0800002529.mm.2	Gab1	0.000315625	0.000334584	7.08125	7.08409	0.00284091	0.979102	0.462833	0.449418	-0.0134142	0.928766	10.5078	11.715	1.20726	0.362677	24	NO CHANGE	NO CHANGE	NO CHANGE
TC0500000263.mm.2	Rbm33	0.000316448	0.0204298	10.3688	10.2295	-0.139205	0.118199	0.406469	0.202448	-0.204021	0.112877	7.2712	7.26197	-0.00923462	0.995959	24	NO CHANGE	NO CHANGE	NO CHANGE
TC1100004250.mm.2	Wdr45b	0.000317347	0.121065	8.66542	8.43	-0.235417	0.037319	0.371898	0.207309	-0.164588	0.286717	8.93364	10.3863	1.45263	0.547363	24	NO CHANGE	NO CHANGE	DOWN
TC1100003106.mm.2	Slc25a11	0.000318788	0.000124698	13.71	13.7941	0.0840909	0.516842	0.535783	0.614065	0.0782823	0.66343	14.7824	13.0974	-1.68499	0.180483	24	NO CHANGE	NO CHANGE	NO CHANGE
TC1000002383.mm.2	Gstt1	0.000318967	0.148949	13.82	14.2564	0.436364	0.000523186	0.443672	0.201604	-0.242067	0.155485	17.8508	19.0525	1.20163	0.61468	24	NO CHANGE	NO CHANGE	UP
TC1000000150.mm.2	Map7	0.000320341	0.0750563	8.43375	8.67227	0.238523	0.0147639	0.299566	0.209809	-0.0897568	0.493366	23.9203	23.0621	-0.85819	0.693146	24	NO CHANGE	NO CHANGE	UP
TC0700004628.mm.2	Prr14	0.000321709	0.0932523	12.1421	11.8677	-0.274356	0.0402452	0.404524	0.27988	-0.124644	0.495403	4.1653	10.0227	5.85736	0.0112899	24	NO CHANGE	NO CHANGE	DOWN
TC1200001253.mm.2	Aspg	0.000321762	0.000752152	10.7767	10.5423	-0.234394	0.0337515	0.384418	0.516918	0.132499	0.39515	6.28711	7.03658	0.749474	0.565833	24	NO CHANGE	NO CHANGE	DOWN
TC1500000725.mm.2	Aco2	0.000323095	0.00233801	11.0438	11.4105	0.366705	0.00270995	0.454598	0.433835	-0.0207623	0.898614	14.0303	14.6913	0.660964	0.640832	24	NO CHANGE	NO CHANGE	UP
TC1400002430.mm.2	Slc25a30	0.000323334	0.246996	8.60292	6.24091	-2.36201	7.68508e-13	1.14768	0.196825	-0.95085	0.0048392	2.90188	1.46181	-1.44007	0.763854	24	DOWN	NO CHANGE	DOWN
TC0100003323.mm.2	Ralgps2	0.000323553	0.00434335	9.38833	9.38318	-0.00515152	0.960468	0.45796	0.332908	-0.125051	0.407758	7.37161	6.88565	-0.485967	0.737137	24	NO CHANGE	NO CHANGE	NO CHANGE
TC0200002814.mm.2	Ppdpf	0.000325599	0.00754015	12.5887	12.6559	0.0671591	0.442996	0.343009	0.278082	-0.0649263	0.597775	21.662	21.5049	-0.157085	0.920039	24	NO CHANGE	NO CHANGE	NO CHANGE
TC1300001173.mm.2	Adamts6	0.000328511	0.000555532	3.85125	4.24091	0.389659	0.0258908	0.778369	0.633004	-0.145366	0.548967	6.65126	3.62982	-3.02144	0.026	24	NO CHANGE	ADVANCE	UP
TC1100001369.mm.2	Mrps23	0.000329891	0.388048	7.89583	7.95318	0.0573485	0.513819	0.286598	0.0953821	-0.191215	0.131745	13.5469	8.41127	-5.1356	0.173321	24	NO CHANGE	NO CHANGE	NO CHANGE
TC0X00001797.mm.2	Rbm3	0.000330425	0.00187657	11.1367	11.3977	0.261061	0.0872498	0.554022	0.58391	0.0298877	0.885398	11.626	11.6659	0.0399941	0.978099	24	NO CHANGE	NO CHANGE	NO CHANGE
TC1500001102.mm.2	Pcbp2	0.000334491	6.92628e-06	13.8142	14.2968	0.482652	2.82109e-10	0.294618	0.24181	-0.0528084	0.516708	9.32279	10.4835	1.16073	0.345223	24	NO CHANGE	NO CHANGE	UP
TC0100003513.mm.2	Atf6	0.000335573	0.0269409	12.0388	12.1273	0.0885227	0.291407	0.265601	0.255753	-0.00984805	0.934952	9.50039	6.73752	-2.76287	0.108332	24	NO CHANGE	NO CHANGE	NO CHANGE
TC0X00000216.mm.2	Araf	0.000335683	0.00183132	10.9783	11.2759	0.297576	0.000358671	0.344568	0.245356	-0.0992118	0.354161	8.83812	11.0724	2.23427	0.147488	24	NO CHANGE	NO CHANGE	UP
TC0500001975.mm.2	Gm17019	0.000336784	0.0550747	3.82292	3.73	-0.0929167	0.41756	0.474935	0.235894	-0.239041	0.143557	2.31378	2.72776	0.413975	0.844403	24	NO CHANGE	NO CHANGE	NO CHANGE
TC0700003790.mm.2	Uvrag	0.000336991	0.000170648	10.1992	9.81273	-0.386439	0.000332971	0.325925	0.541536	0.215611	0.124043	10.2878	13.5556	3.26778	0.0198105	24	NO CHANGE	DELAY	DOWN
TC1800001153.mm.2	Brd8	0.000337134	0.00226823	8.2675	8.28182	0.0143182	0.899751	0.438621	0.450338	0.0117177	0.942851	3.31416	4.29078	0.976625	0.475234	24	NO CHANGE	NO CHANGE	NO CHANGE
TC1400002490.mm.2	Naa16	0.000338204	0.00140089	8.48167	7.98318	-0.498485	0.00135114	0.448531	0.650837	0.202306	0.319592	14.8805	12.9851	-1.89542	0.215682	24	NO CHANGE	NO CHANGE	DOWN
TC1000000626.mm.2	Jmjd1c	0.000339356	0.000605041	10.0104	9.98591	-0.0245076	0.813698	0.39447	0.493538	0.0990682	0.512261	21.2189	18.3019	-2.91695	0.0250369	24	NO CHANGE	ADVANCE	NO CHANGE
TC1900000343.mm.2	Gm3443	0.000343152	0.12207	4.73917	4.58045	-0.158712	0.277585	0.575053	0.238892	-0.336161	0.0996543	22.8999	23.96	1.06009	0.690328	24	NO CHANGE	NO CHANGE	NO CHANGE
TC0600001589.mm.2	Borcs5	0.000343412	0.0326188	6.42042	6.28318	-0.137235	0.224014	0.463693	0.273831	-0.189862	0.245293	18.3572	17.4036	-0.953599	0.591718	24	NO CHANGE	NO CHANGE	NO CHANGE
TC0500000075.mm.2	Gm6460	0.000346001	0.013065	5.18458	5.18227	-0.00231061	0.986649	0.553552	0.400878	-0.152674	0.438284	2.94586	3.21555	0.269689	0.868958	24	NO CHANGE	NO CHANGE	NO CHANGE
TC0700001715.mm.2	Acsm3	0.000347934	0.000273989	12.895	13.38	0.485	1.16091e-06	0.410925	0.291595	-0.119329	0.317793	14.0805	13.379	-0.701508	0.620759	24	NO CHANGE	NO CHANGE	UP
TC1300001789.mm.2	Pxdc1	0.000348119	0.000101946	10.5346	10.6536	0.119053	0.407557	0.667248	0.571438	-0.0958093	0.629073	22.4139	0.374935	1.96099	0.137023	24	NO CHANGE	NO CHANGE	NO CHANGE
TC1500002056.mm.2	Arsa	0.000348425	7.20422e-06	7.34042	7.83091	0.490492	0.00297907	0.71381	0.876502	0.162692	0.472233	7.40228	7.06742	-0.334853	0.751421	24	NO CHANGE	NO CHANGE	UP
TC1900001512.mm.2	Rrp12	0.000349483	0.00051825	5.63917	5.28182	-0.357348	0.02724	0.718468	0.602237	-0.116231	0.609423	16.6972	17.1977	0.500433	0.694532	24	NO CHANGE	NO CHANGE	DOWN
TC0900000132.mm.2	Chordc1	0.000350906	9.70859e-08	10.0925	9.93364	-0.158864	0.394351	0.93673	1.08891	0.152182	0.567905	17.2417	15.8803	-1.36139	0.173324	24	NO CHANGE	NO CHANGE	NO CHANGE
TC1400001687.mm.2	Ankrd28	0.00035199	0.00099522	8.12792	8.15727	0.0293561	0.674735	0.286381	0.267149	-0.0192319	0.842479	13.1162	11.4259	-1.69026	0.232954	24	NO CHANGE	NO CHANGE	NO CHANGE
TC1500000417.mm.2	D15Ertd621e	0.000352254	4.3497e-06	11.8108	11.9982	0.187348	0.00571382	0.309903	0.324192	0.0142899	0.875192	10.3295	9.45308	-0.876447	0.430605	24	NO CHANGE	NO CHANGE	UP
TC1900000527.mm.2	44625	0.000353048	0.0154355	11.5521	11.5764	0.0242803	0.760958	0.275584	0.245208	-0.030376	0.786225	10.5319	9.80092	-0.730946	0.665608	24	NO CHANGE	NO CHANGE	NO CHANGE
TC1700000091.mm.2	T; t	0.00035351	0.020774	5.1375	5.18182	0.0443182	0.583906	0.347923	0.205312	-0.142611	0.226536	18.0238	17.0504	-0.973383	0.570886	24	NO CHANGE	NO CHANGE	NO CHANGE
TC0300000494.mm.2	Arhgef26	0.000353597	1.07786e-05	8.34833	8.31955	-0.0287879	0.828121	0.56102	0.758366	0.197346	0.290602	8.8321	10.0963	1.26424	0.265914	24	NO CHANGE	NO CHANGE	NO CHANGE
TC0500002284.mm.2	Slc2a9	0.000354738	5.8692e-07	9.45292	9.61273	0.159811	0.239653	0.638511	0.79177	0.153259	0.41739	10.3762	10.2268	-0.149426	0.886207	24	NO CHANGE	NO CHANGE	NO CHANGE
TC0100003351.mm.2	Cacybp	0.000354767	1.60597e-05	9.81458	9.75	-0.0645833	0.679453	0.699445	0.844078	0.144633	0.521156	16.4653	16.4382	-0.027118	0.98015	24	NO CHANGE	NO CHANGE	NO CHANGE
TC0600001450.mm.2	Mrpl51	0.000355987	1.64821e-06	11.5779	11.5114	-0.066553	0.267625	0.273934	0.344396	0.070462	0.398454	13.4649	13.5991	0.134156	0.900335	24	NO CHANGE	NO CHANGE	NO CHANGE
TC1100003667.mm.2	Fbxl20	0.000356224	0.00122463	8.93208	9.10955	0.177462	0.202141	0.630328	0.476272	-0.154056	0.439623	5.58811	7.40309	1.81498	0.188418	24	NO CHANGE	NO CHANGE	NO CHANGE
TC0500002486.mm.2	Ugdh	0.000357602	0.000191342	14.0433	15.8495	1.80621	1.77956e-23	0.398427	0.346075	-0.0523519	0.671967	9.38854	5.92034	-3.4682	0.00657898	24	NO CHANGE	ADVANCE	UP
TC0100003664.mm.2	Psen2	0.000357928	3.1091e-07	11.5787	11.6955	0.116705	0.505414	0.820314	1.07622	0.255906	0.293954	22.3804	23.2553	0.874921	0.40021	24	NO CHANGE	NO CHANGE	NO CHANGE
TC0700002876.mm.2	Ccne1	0.000360506	0.00557844	6.10167	5.74591	-0.355758	0.0203466	0.663559	0.412163	-0.251396	0.229182	10.0997	10.1438	0.044064	0.978922	24	NO CHANGE	NO CHANGE	DOWN
TC0300003250.mm.2	Slc35a3	0.000360868	0.0155644	10.9833	11.0977	0.114394	0.30117	0.336281	0.348219	0.0119386	0.937481	12.7913	11.3719	-1.41937	0.425794	24	NO CHANGE	NO CHANGE	NO CHANGE
TC1100002046.mm.2	Hmga1-rs1	0.000361583	0.000184057	6.78	7.03636	0.256364	0.0713051	0.616746	0.59158	-0.025166	0.897899	8.43707	9.50514	1.06807	0.397904	24	NO CHANGE	NO CHANGE	NO CHANGE
TC0200005383.mm.2	Zfp931	0.000366155	0.000209737	11.9729	11.9505	-0.0224621	0.852171	0.461276	0.592631	0.131354	0.43973	16.0863	14.3143	-1.77193	0.167368	24	NO CHANGE	NO CHANGE	NO CHANGE
TC0500002650.mm.2	Noa1	0.000367214	0.0010109	6.41042	6.50545	0.0950379	0.427455	0.48749	0.472448	-0.0150424	0.928846	15.2075	14.7071	-0.500387	0.711536	24	NO CHANGE	NO CHANGE	NO CHANGE
TC1300000460.mm.2	Gcnt2	0.000367723	0.00156769	9.36792	9.33409	-0.0338258	0.841492	0.679866	0.63904	-0.0408257	0.863378	7.19101	9.84294	2.65193	0.0651386	24	NO CHANGE	NO CHANGE	NO CHANGE
TC0200000532.mm.2	Fam73b	0.000367944	0.0669728	7.13292	7.21045	0.0775379	0.545411	0.54687	0.233868	-0.313002	0.0844662	16.5108	13.3509	-3.15988	0.189528	24	NO CHANGE	NO CHANGE	NO CHANGE
TC1700002317.mm.2	Mydgf	0.000369947	0.212711	10.2667	10.1464	-0.120303	0.18384	0.342851	0.131312	-0.211538	0.108446	19.2525	18.7179	-0.534551	0.845093	24	NO CHANGE	NO CHANGE	NO CHANGE
TC0800000704.mm.2	Ints10	0.000370948	0.00901018	7.25625	6.90045	-0.355795	0.00152528	0.376748	0.364287	-0.012461	0.934675	20.241	16.8713	-3.36968	0.030045	24	NO CHANGE	ADVANCE	DOWN
TC0500001719.mm.2	Slc29a4	0.000371603	0.227488	3.08458	3.19955	0.114962	0.308225	0.368059	0.165188	-0.202871	0.201339	21.542	2.10515	4.56312	0.126395	24	NO CHANGE	NO CHANGE	NO CHANGE
TC0700004473.mm.2	Mapk1ip1	0.00037181	0.0819629	7.34583	7.465	0.119167	0.365102	0.394155	0.305823	-0.088332	0.637008	5.64983	3.62313	-2.0267	0.329574	24	NO CHANGE	NO CHANGE	NO CHANGE
TC1900000127.mm.2	Ppp1r14b	0.000373476	0.000970972	7.3225	7.59227	0.269773	0.0730068	0.594319	0.600251	0.00593237	0.977392	15.0282	15.1474	0.119215	0.928773	24	NO CHANGE	NO CHANGE	NO CHANGE
TC1300002553.mm.2	Pik3r1	0.000374089	6.61343e-07	12.0596	11.7259	-0.333674	0.0122159	0.596553	0.776382	0.179828	0.321531	13.5321	14.549	1.01693	0.327862	24	NO CHANGE	NO CHANGE	DOWN
TC1900001498.mm.2	Blnk	0.000375552	0.46605	5.73833	5.45864	-0.279697	0.0517741	0.543172	0.112165	-0.431006	0.034583	10.2845	9.29308	-0.991407	0.843824	24	DOWN	NO CHANGE	NO CHANGE
TC1300001374.mm.2	Net1	0.000375789	0.000623634	12.5054	12.7441	0.238674	0.0136239	0.412432	0.335191	-0.0772412	0.549436	22.7262	23.6977	0.971473	0.493375	24	NO CHANGE	NO CHANGE	UP
TC1000000656.mm.2	Rhobtb1	0.000375902	0.0236045	10.0279	9.65773	-0.370189	0.0517907	0.745741	0.479095	-0.266646	0.314985	18.5826	15.0997	-3.48289	0.0557773	24	NO CHANGE	NO CHANGE	NO CHANGE
TC0300000060.mm.2	Fabp5	0.000376108	0.0293089	9.48208	6.66909	-2.81299	5.31497e-14	1.14018	0.500441	-0.639738	0.0713535	6.0677	0.663535	-5.40417	0.0180547	24	NO CHANGE	ADVANCE	DOWN
TC1400000810.mm.2	Mphosph8	0.000376202	0.000210492	8.59292	8.39091	-0.202008	0.0300202	0.400121	0.377875	-0.0222459	0.861456	16.932	14.6221	-2.30994	0.0739633	24	NO CHANGE	NO CHANGE	DOWN
TC1200001816.mm.2	Fbxo33	0.000376665	9.85601e-06	7.30708	7.23545	-0.0716288	0.562378	0.510213	0.762908	0.252695	0.159127	14.3625	16.159	1.79647	0.106282	24	NO CHANGE	NO CHANGE	NO CHANGE
TC0500003184.mm.2	Ptpn11	0.000376788	0.158832	8.49125	8.33545	-0.155795	0.130344	0.295188	0.180367	-0.114821	0.415569	11.5352	11.6713	0.136125	0.958812	24	NO CHANGE	NO CHANGE	NO CHANGE
TC1300000694.mm.2	Smad5	0.000377003	0.0398413	10.3625	10.2364	-0.126136	0.2784	0.329094	0.310907	-0.0181876	0.909388	8.01934	12.2336	4.21423	0.0409273	24	NO CHANGE	DELAY	NO CHANGE
TC0300001695.mm.2	Armc1	0.000378085	0.00513983	11.1429	10.8809	-0.262008	0.00316769	0.271701	0.32504	0.0533384	0.65579	14.0609	15.361	1.30009	0.39742	24	NO CHANGE	NO CHANGE	DOWN
TC0400002159.mm.2	Tox	0.000380084	2.55948e-05	7.09167	8.12818	1.03652	1.37768e-08	0.636397	0.769915	0.133519	0.521725	9.30307	9.17438	-0.12869	0.910434	24	NO CHANGE	NO CHANGE	UP
TC0400003253.mm.2	Zfyve9	0.000382197	1.51836e-06	8.01208	8.03727	0.0251894	0.745371	0.370307	0.405314	0.0350072	0.744993	13.6496	12.9863	-0.663313	0.548625	24	NO CHANGE	NO CHANGE	NO CHANGE
TC0800002056.mm.2	Cldn23	0.000386325	0.136616	3.04167	3.05318	0.0115152	0.903913	0.360783	0.166192	-0.194591	0.15936	22.4057	3.84769	5.44197	0.0288584	24	NO CHANGE	NO CHANGE	NO CHANGE
TC0100001909.mm.2	Mrpl15	0.000386663	0.0186456	9.02208	9.25591	0.233826	0.013995	0.408111	0.211261	-0.196851	0.131796	15.8401	14.3738	-1.46628	0.445676	24	NO CHANGE	NO CHANGE	UP
TC1900000517.mm.2	Pcgf5	0.000387009	0.000348249	7.79917	7.89864	0.0994697	0.301832	0.351699	0.450456	0.0987571	0.4595	11.8597	10.7302	-1.12945	0.398758	24	NO CHANGE	NO CHANGE	NO CHANGE
TC1400000829.mm.2	Fgf9	0.000389403	0.21115	4.49958	4.60727	0.107689	0.370522	0.398319	0.193264	-0.205055	0.241459	21.3463	6.19985	8.85359	0.00127972	24	NO CHANGE	NO CHANGE	NO CHANGE
TC0600000591.mm.2	Mpp6	0.000391008	0.000152006	11.2833	11.345	0.0616667	0.367388	0.281815	0.32798	0.0461651	0.635612	19.8079	15.7042	-4.10372	0.0014331	24	NO CHANGE	ADVANCE	NO CHANGE
TC1100002894.mm.2	Flii	0.000392488	0.000480167	8.7875	9.06727	0.279773	0.00214433	0.280722	0.433129	0.152407	0.213545	5.65584	9.16209	3.50625	0.0145996	24	NO CHANGE	DELAY	UP
TC0X00002266.mm.2	Mmgt1; Mir5116	0.000393343	0.0356422	9.39458	9.75273	0.358144	7.73199e-05	0.367719	0.170289	-0.19743	0.0990417	16.8821	16.2385	-0.643628	0.749015	24	NO CHANGE	NO CHANGE	UP
TC1900000709.mm.2	As3mt	0.000393701	0.00118244	10.9608	10.1168	-0.844015	3.66262e-09	0.413585	0.506743	0.0931573	0.570742	16.9884	17.7932	0.80475	0.542501	24	NO CHANGE	NO CHANGE	DOWN
TC0700002693.mm.2	Timm50	0.000394161	0.0234401	8.41208	8.47545	0.0633712	0.568842	0.383336	0.320894	-0.0624424	0.69212	15.4668	15.1127	-0.354156	0.837946	24	NO CHANGE	NO CHANGE	NO CHANGE
TC0500000547.mm.2	Stim2	0.000395357	0.000165607	7.79708	6.64818	-1.1489	1.37329e-14	0.366428	0.494358	0.12793	0.353184	12.8229	13.7919	0.968991	0.450439	24	NO CHANGE	NO CHANGE	DOWN
TC0900002034.mm.2	A630095E13Rik	0.000400522	0.27043	3.63292	3.66773	0.0348106	0.776817	0.490028	0.139785	-0.350243	0.0451487	3.99026	1.08004	-2.91022	0.432164	24	DOWN	NO CHANGE	NO CHANGE
TC0300001956.mm.2	Ndufc1	0.000400559	0.00593081	14.6583	14.5491	-0.109242	0.193651	0.329267	0.280081	-0.0491866	0.681982	20.1257	19.3992	-0.726537	0.620906	24	NO CHANGE	NO CHANGE	NO CHANGE
TC0700002526.mm.2	Vmn1r111	0.000401345	0.0611599	3.73	3.72682	-0.00318202	0.986225	0.6755	0.394935	-0.280566	0.275887	0.00466305	0.87321	0.868547	0.687563	24	NO CHANGE	NO CHANGE	NO CHANGE
TC0300000227.mm.2	Ndufb5	0.000401768	0.241081	11.8737	11.8691	-0.00465909	0.957839	0.340903	0.119759	-0.221143	0.0893801	16.5764	18.2533	1.67686	0.565929	24	NO CHANGE	NO CHANGE	NO CHANGE
TC1500001192.mm.2	Skp2	0.000402319	0.00363138	5.56042	4.97727	-0.583144	0.000185493	0.496314	0.565648	0.0693343	0.735519	17.1829	16.4042	-0.778633	0.588548	24	NO CHANGE	NO CHANGE	DOWN
TC0500000647.mm.2	Tmem33	0.000402426	9.88903e-05	13.4671	13.365	-0.102083	0.176222	0.272528	0.427277	0.154749	0.156487	18.3038	16.8943	-1.40947	0.250331	24	NO CHANGE	NO CHANGE	NO CHANGE
TC1300001020.mm.2	Ssbp2	0.000405712	0.000237673	5.39792	5.36	-0.0379167	0.77201	0.52311	0.593002	0.0698921	0.701227	14.6193	10.638	-3.9813	0.00354068	24	NO CHANGE	ADVANCE	NO CHANGE
TC0700000732.mm.2	2610021A01Rik	0.000406071	2.10111e-07	8.895	8.72955	-0.165455	0.091069	0.4184	0.691739	0.27334	0.0472684	14.2505	13.809	-0.441511	0.666846	24	UP	NO CHANGE	NO CHANGE
TC1200000334.mm.2	Agmo	0.000407927	0.000522648	14.3717	14.5873	0.215606	0.00293841	0.270328	0.287979	0.0176512	0.852497	15.7879	12.7678	-3.02011	0.0305387	24	NO CHANGE	ADVANCE	UP
TC1300002126.mm.2	Zcchc6	0.000407988	7.22551e-05	11.0646	11.0668	0.00223485	0.977462	0.343387	0.391848	0.0484611	0.673048	5.57364	6.31693	0.743291	0.517206	24	NO CHANGE	NO CHANGE	NO CHANGE
TC0500003261.mm.2	Eif2b1	0.000409208	0.114181	9.36125	9.07091	-0.290341	0.013769	0.467088	0.182447	-0.284641	0.0769571	15.9012	13.3579	-2.54332	0.344586	24	NO CHANGE	NO CHANGE	DOWN
TC0X00001786.mm.2	Eras	0.000411947	0.420123	4.27458	4.31091	0.0363258	0.663353	0.313249	0.0726911	-0.240558	0.0430077	13.7358	1.17446	11.4387	0.0202821	24	DOWN	NO CHANGE	NO CHANGE
TC1600000234.mm.2	Dgcr6	0.000413285	0.264512	7.37792	7.595	0.217083	0.0980689	0.434239	0.169593	-0.264645	0.145847	17.0048	10.5825	-6.42227	0.0551502	24	NO CHANGE	NO CHANGE	NO CHANGE
TC0200003436.mm.2	Scai	0.000414133	0.00022136	5.98542	5.75182	-0.233598	0.0505246	0.446502	0.565629	0.119127	0.469249	8.67726	9.57463	0.897373	0.482317	24	NO CHANGE	NO CHANGE	NO CHANGE
TC1600000538.mm.2	Lrrc58	0.000414242	0.00270266	12.7383	13.41	0.671667	6.74313e-08	0.410962	0.378252	-0.0327102	0.824961	18.3965	19.208	0.811479	0.557747	24	NO CHANGE	NO CHANGE	UP
TC1100000496.mm.2	Ifi47; Olfr56	0.000415446	0.0337435	9.245	8.72955	-0.515455	0.000445842	0.443824	0.362532	-0.0812923	0.668071	2.68692	1.79307	-0.893846	0.636261	24	NO CHANGE	NO CHANGE	DOWN
TC1600001177.mm.2	Carhsp1	0.000415453	0.000267211	9.83292	9.76045	-0.0724621	0.385568	0.31345	0.420324	0.106874	0.375176	5.50613	7.34591	1.83978	0.143585	24	NO CHANGE	NO CHANGE	NO CHANGE
TC0700002057.mm.2	Ap2a2	0.000415712	0.00842332	9.90833	9.91909	0.0107576	0.90973	0.337103	0.307591	-0.0295115	0.822996	23.4933	22.7614	-0.731924	0.654715	24	NO CHANGE	NO CHANGE	NO CHANGE
TC0100001955.mm.2	Arfgef1	0.000416975	0.000143473	12.4188	12.6832	0.264432	8.17579e-07	0.187951	0.207197	0.0192461	0.760579	11.0852	11.8986	0.813376	0.525772	24	NO CHANGE	NO CHANGE	UP
TC0200002876.mm.2	Camk1d	0.000417252	2.70426e-07	11.2717	11.1136	-0.15803	0.169277	0.53039	0.689636	0.159247	0.314155	23.8079	0.374465	0.566592	0.5887	24	NO CHANGE	NO CHANGE	NO CHANGE
TC0600000538.mm.2	Zfp398	0.000418177	0.184263	6.28042	6.12364	-0.15678	0.168331	0.35097	0.187318	-0.163652	0.303545	12.5094	9.70243	-2.80697	0.297004	24	NO CHANGE	NO CHANGE	NO CHANGE
TC0Y00000235.mm.2	Ddx3y	0.000419261	0.0049385	11.3942	11.4077	0.0135606	0.910489	0.398876	0.44088	0.0420035	0.802177	8.29956	10.8204	2.52082	0.117233	24	NO CHANGE	NO CHANGE	NO CHANGE
TC0100001585.mm.2	Dedd	0.000419532	0.621528	8.53208	8.22091	-0.311174	0.000158221	0.322616	0.0342153	-0.288401	0.00798115	23.9556	0.503677	0.548076	0.951484	24	DOWN	NO CHANGE	DOWN
TC0900003234.mm.2	Acaa1b	0.000419755	0.818622	13.3071	13.1586	-0.148447	0.294542	0.648659	0.0287275	-0.619932	0.00394222	18.1828	17.519	-0.663805	0.971121	24	DOWN	NO CHANGE	NO CHANGE
TC0900001042.mm.2	Elovl5	0.000420299	9.16957e-06	16.8896	16.2027	-0.686856	8.83632e-07	0.506628	0.666447	0.15982	0.338696	1.65676	1.65621	-0.00054954	0.999614	24	NO CHANGE	NO CHANGE	DOWN
TC0800001608.mm.2	Insr	0.00042426	5.28289e-05	14.4558	14.4545	-0.00128788	0.986568	0.35159	0.333226	-0.0183643	0.865018	7.89591	9.29869	1.40278	0.252967	24	NO CHANGE	NO CHANGE	NO CHANGE
TC0X00003391.mm.2	Rhox2c	0.000424386	0.517726	3.49458	3.48273	-0.0118561	0.893531	0.288755	0.0705177	-0.218237	0.0885406	2.41127	20.8326	-5.57866	0.27144	24	NO CHANGE	NO CHANGE	NO CHANGE
TC0700003806.mm.2	Neu3	0.000425151	0.0718668	6.20333	6.16045	-0.0428788	0.74552	0.503179	0.266177	-0.237002	0.204109	22.3346	22.0756	-0.259012	0.90706	24	NO CHANGE	NO CHANGE	NO CHANGE
TC0800003237.mm.2	Galnt2	0.000426569	0.0526867	8.0575	8.14045	0.0829545	0.420516	0.403537	0.229065	-0.174472	0.240637	19.6643	19.7852	0.120844	0.950653	24	NO CHANGE	NO CHANGE	NO CHANGE
TC0500001245.mm.2	Sppl3	0.000427324	0.136364	8.58375	8.52091	-0.0628409	0.476915	0.335833	0.148213	-0.187621	0.13802	4.14695	2.95284	-1.19411	0.637182	24	NO CHANGE	NO CHANGE	NO CHANGE
TC1400002341.mm.2	Polr3d	0.000430026	0.278167	4.98625	4.93318	-0.0530682	0.683268	0.475493	0.167505	-0.307988	0.10572	14.174	16.5145	2.34049	0.453509	24	NO CHANGE	NO CHANGE	NO CHANGE
TC0600002422.mm.2	Gadd45a	0.000430761	0.204143	7.2125	6.87818	-0.334318	0.0304315	0.457462	0.254326	-0.203135	0.351909	10.7644	6.81919	-3.94518	0.124234	24	NO CHANGE	NO CHANGE	DOWN
TC1800000084.mm.2	Mib1	0.000433117	0.0525396	11.5612	11.3959	-0.165341	0.00376755	0.174597	0.128849	-0.0457475	0.541851	7.40509	11.7033	4.29816	0.0430926	24	NO CHANGE	NO CHANGE	DOWN
TC0300002435.mm.2	Gm10696	0.00043362	0.0413247	3.61167	3.64	0.0283333	0.802542	0.42449	0.281225	-0.143264	0.382798	1.02842	4.61729	3.58887	0.0541729	24	NO CHANGE	NO CHANGE	NO CHANGE
TC1700000594.mm.2	Ndufa7	0.00043371	0.0725593	6.39292	6.79636	0.403447	0.00101211	0.377084	0.269787	-0.107297	0.517698	17.9927	16.8912	-1.1015	0.574765	24	NO CHANGE	NO CHANGE	UP
TC0200000587.mm.2	St6galnac6; St6galnac4	0.000434217	8.51385e-05	8.33125	8.36455	0.0332955	0.790681	0.537503	0.592205	0.0547024	0.758457	20.4332	20.9657	0.532423	0.658387	24	NO CHANGE	NO CHANGE	NO CHANGE
TC1400002336.mm.2	Slc39a14	0.000435152	1.21602e-05	13.3492	12.7018	-0.647348	8.89158e-05	0.637087	0.799152	0.162065	0.434929	8.5692	11.7034	3.13416	0.00982802	24	NO CHANGE	DELAY	DOWN
TC0100000655.mm.2	Stk16	0.000435465	0.0172544	9.75042	9.48682	-0.263598	0.00493249	0.359966	0.248269	-0.111697	0.389772	17.8238	17.8223	-0.00151234	0.999259	24	NO CHANGE	NO CHANGE	DOWN
TC1300000958.mm.2	Arrdc3	0.000436361	8.19668e-05	12.0658	12.1895	0.123712	0.709917	1.51661	1.46819	-0.0484134	0.919734	9.11234	7.05543	-2.0569	0.0874212	24	NO CHANGE	NO CHANGE	NO CHANGE
TC1700001178.mm.2	Crim1	0.000437234	0.000785058	9.29458	9.34818	0.0535985	0.629589	0.34669	0.522592	0.175902	0.25791	9.06024	10.7884	1.72815	0.245052	24	NO CHANGE	NO CHANGE	NO CHANGE
TC1100004212.mm.2	Fam195b	0.000439594	0.158281	5.52167	5.61773	0.0960606	0.349044	0.351571	0.17945	-0.172121	0.24504	8.09508	7.64829	-0.446787	0.853388	24	NO CHANGE	NO CHANGE	NO CHANGE
TC0200002587.mm.2	Slc9a8	0.000443141	0.00865734	9.18083	9.21227	0.0314394	0.732229	0.377461	0.261	-0.116461	0.366049	7.96205	10.2897	2.32762	0.171786	24	NO CHANGE	NO CHANGE	NO CHANGE
TC1300002535.mm.2	Gtf2h2	0.000444337	0.0261972	8.24208	8.35364	0.111553	0.358386	0.493944	0.28274	-0.211205	0.213385	21.4455	22.6624	1.21689	0.535201	24	NO CHANGE	NO CHANGE	NO CHANGE
TC0300002277.mm.2	Cd1d1	0.000445862	0.126269	13.2713	13.545	0.27375	8.25366e-05	0.272596	0.0898764	-0.182719	0.0415359	18.5275	1.14323	6.6157	0.0305425	24	DOWN	NO CHANGE	UP
TC0600000676.mm.2	Avl9	0.000447355	1.14373e-05	9.37708	9.52545	0.148371	0.177874	0.483356	0.596342	0.112985	0.474828	3.72317	5.17541	1.45224	0.185612	24	NO CHANGE	NO CHANGE	NO CHANGE
TC0300002714.mm.2	Strip1	0.00045157	0.0244296	7.605	7.52545	-0.0795455	0.327171	0.373254	0.166836	-0.206418	0.0808541	20.7597	16.2176	-4.54211	0.0285744	24	NO CHANGE	ADVANCE	NO CHANGE
TC1900000983.mm.2	Scyl1	0.000452327	0.00896369	8.39458	8.49545	0.100871	0.406288	0.52244	0.337639	-0.184801	0.291321	8.192	7.73255	-0.459453	0.776099	24	NO CHANGE	NO CHANGE	NO CHANGE
TC1200000600.mm.2	Actr10	0.000454302	0.00463684	9.69792	9.66	-0.0379167	0.592565	0.231386	0.26292	0.0315341	0.749269	10.1311	10.4308	0.299701	0.84921	24	NO CHANGE	NO CHANGE	NO CHANGE
TC1500000281.mm.2	4930447A16Rik	0.000455671	0.709184	3.34167	3.53182	0.190152	0.159026	0.46369	0.0591842	-0.404506	0.0387935	1.72629	20.3312	-5.39511	0.538668	24	DOWN	NO CHANGE	NO CHANGE
TC1000001183.mm.2	Btg1	0.000455991	8.50309e-06	8.44417	9.30455	0.860379	1.29416e-06	0.655528	0.82877	0.173242	0.415339	23.0607	22.6271	-0.433543	0.704598	24	NO CHANGE	NO CHANGE	UP
TC1200001990.mm.2	Actn1	0.000456845	0.00295398	7.40083	7.46136	0.0605303	0.671012	0.503904	0.533138	0.0292337	0.882584	9.1281	10.7415	1.61336	0.289424	24	NO CHANGE	NO CHANGE	NO CHANGE
TC0400001312.mm.2	Ebna1bp2; D4Ertd617e	0.000458115	0.00529454	9.47875	9.37773	-0.101023	0.259306	0.385454	0.259433	-0.126021	0.320541	15.9257	15.1067	-0.819014	0.607378	24	NO CHANGE	NO CHANGE	NO CHANGE
TC0900002018.mm.2	Hyls1	0.000458314	0.214961	8.40625	8.285	-0.12125	0.220152	0.358024	0.134942	-0.223082	0.107106	3.74643	22.7463	-5.00015	0.114345	24	NO CHANGE	NO CHANGE	NO CHANGE
TC1400001783.mm.2	Tspan14	0.000460246	1.70705e-05	9.13208	9.19318	0.0610985	0.439813	0.350833	0.38171	0.030877	0.777756	22.3225	0.996955	2.67442	0.0288871	24	NO CHANGE	DELAY	NO CHANGE
TC1500001127.mm.2	Hnrnpa1; Gm10052	0.000462068	0.0021893	9.865	9.82045	-0.0445455	0.621006	0.378298	0.32152	-0.0567773	0.663868	8.25683	6.04287	-2.21396	0.112207	24	NO CHANGE	NO CHANGE	NO CHANGE
TC0700002529.mm.2	Vmn1r115	0.000462124	0.203184	3.785	3.69273	-0.0922727	0.550375	0.540883	0.233957	-0.306926	0.166082	3.02124	3.16688	0.145635	0.95827	24	NO CHANGE	NO CHANGE	NO CHANGE
TC0500001308.mm.2	2410131K14Rik	0.000462741	0.327726	5.07	5.32364	0.253636	0.0159215	0.417974	0.102785	-0.315189	0.0346709	18.8039	15.7862	-3.01774	0.440797	24	DOWN	NO CHANGE	UP
TC1800000816.mm.2	Smad2	0.000463014	0.00461736	7.30292	7.35182	0.0489015	0.643125	0.438891	0.316759	-0.122133	0.404949	9.46437	12.6789	3.21449	0.0537728	24	NO CHANGE	NO CHANGE	NO CHANGE
TC1100003787.mm.2	Stat5b	0.000463321	0.0156709	7.43042	7.12091	-0.309508	0.00397237	0.435189	0.245117	-0.190072	0.183475	1.68927	0.912464	-0.77681	0.683827	24	NO CHANGE	NO CHANGE	DOWN
TC0100000171.mm.2	Lmbrd1	0.000464871	0.00570699	12.2254	12.0809	-0.144508	0.0194344	0.190181	0.214975	0.0247947	0.764211	8.52891	11.7065	3.17763	0.0572167	24	NO CHANGE	NO CHANGE	DOWN
TC1700002775.mm.2	Zfp414	0.000467623	0.000376808	6.44333	6.74636	0.30303	0.020304	0.538791	0.5279	-0.0108915	0.952123	5.45583	4.25887	-1.19695	0.345698	24	NO CHANGE	NO CHANGE	UP
TC1300002062.mm.2	Dok3	0.000468282	0.226236	6.26792	6.32409	0.0561742	0.621271	0.502662	0.125507	-0.377155	0.0227342	2.45074	2.63982	0.18908	0.958938	24	DOWN	NO CHANGE	NO CHANGE
TC1000000122.mm.2	Cited2	0.000468438	0.0189411	12.6296	11.7327	-0.896856	8.32019e-05	0.688056	0.625361	-0.0626959	0.830198	23.5572	20.9276	-2.62962	0.128866	24	NO CHANGE	NO CHANGE	DOWN
TC1100003588.mm.2	Kat7	0.00047034	0.1794	7.52333	7.92091	0.397576	0.00152074	0.46431	0.177619	-0.286691	0.098362	10.7832	5.86029	-4.92294	0.068579	24	NO CHANGE	NO CHANGE	UP
TC0100003186.mm.2	Cfhr1	0.000470469	0.0929634	14.6163	14.8945	0.278295	0.0114631	0.385122	0.215997	-0.169125	0.271548	16.7993	16.8333	0.034051	0.987122	24	NO CHANGE	NO CHANGE	UP
TC0400001694.mm.2	4930549C01Rik	0.000471585	0.01765	4.33458	4.44045	0.105871	0.325355	0.421429	0.27938	-0.142049	0.342857	0.545679	1.3836	0.837921	0.645258	24	NO CHANGE	NO CHANGE	NO CHANGE
TC1200002120.mm.2	Vipas39	0.000473986	0.0248366	6.76	6.61409	-0.145909	0.200468	0.362537	0.329073	-0.0334639	0.833695	12.3693	9.265	-3.10434	0.0873483	24	NO CHANGE	NO CHANGE	NO CHANGE
TC0X00002783.mm.2	Slc16a2	0.000476019	0.229175	10.9646	10.4268	-0.537765	0.000139953	0.564833	0.148828	-0.416005	0.0295874	6.18553	4.75564	-1.42989	0.671448	24	DOWN	NO CHANGE	DOWN
TC0200005491.mm.2	Gm14419	0.000476867	0.000826417	11.0554	11.2032	0.147765	0.208271	0.491639	0.444923	-0.0467162	0.778013	16.1004	15.4237	-0.676679	0.615309	24	NO CHANGE	NO CHANGE	NO CHANGE
TC0200005346.mm.2	Gm2004	0.000476868	0.00082641	11.0554	11.2032	0.147765	0.208271	0.491639	0.444923	-0.0467152	0.778017	16.1004	15.4237	-0.676678	0.61531	24	NO CHANGE	NO CHANGE	NO CHANGE
TC0600001672.mm.2	Slco1b2	0.000484407	7.69935e-05	16.0208	16.165	0.144167	0.0238966	0.260314	0.282965	0.0226518	0.791035	10.2862	12.081	1.7948	0.159098	24	NO CHANGE	NO CHANGE	UP
TC0X00001964.mm.2	Gm5934	0.000485247	0.0965736	4.11167	4.11364	0.0019697	0.99061	0.623309	0.313994	-0.309315	0.192737	23.6471	21.7857	-1.86146	0.430267	24	NO CHANGE	NO CHANGE	NO CHANGE
TC1700002216.mm.2	Foxp4	0.000488554	0.0536301	5.68208	5.54682	-0.135265	0.174295	0.284935	0.245913	-0.0390219	0.775688	7.75406	13.3068	5.55274	0.010224	24	NO CHANGE	NO CHANGE	NO CHANGE
TC0900001067.mm.2	Senp6	0.000494172	0.0139808	10.7467	10.5341	-0.212576	0.0044917	0.228383	0.239673	0.0112895	0.91242	7.06381	4.8558	-2.20801	0.175667	24	NO CHANGE	NO CHANGE	DOWN
TC0300000416.mm.2	Spg20	0.000494633	0.0178591	9.12125	9.45545	0.334205	0.00128027	0.370845	0.270339	-0.100505	0.468031	1.45552	3.27686	1.82134	0.289006	24	NO CHANGE	NO CHANGE	UP
TC0800002683.mm.2	Rpgrip1l	0.000497545	0.0889403	6.3175	6.33318	0.0156818	0.873775	0.393198	0.18902	-0.204179	0.159041	17.7123	17.9417	0.229418	0.915589	24	NO CHANGE	NO CHANGE	NO CHANGE
TC1600001312.mm.2	Tango2	0.000499073	0.0163334	8.85667	8.61182	-0.244848	0.0164238	0.383257	0.27289	-0.110367	0.431867	16.241	15.2676	-0.973378	0.567622	24	NO CHANGE	NO CHANGE	DOWN
TC1100003593.mm.2	Ngfr	0.000499624	7.96666e-05	5.38208	5.48182	0.0997348	0.26325	0.347102	0.470582	0.12348	0.333681	2.03971	4.10757	2.06786	0.0886083	24	NO CHANGE	NO CHANGE	NO CHANGE
TC0200000354.mm.2	Pdss1	0.000501209	0.0365795	6.30792	6.29045	-0.0174621	0.896271	0.508171	0.31446	-0.193712	0.303952	13.0238	13.8237	0.799912	0.685747	24	NO CHANGE	NO CHANGE	NO CHANGE
TC1100002579.mm.2	Ublcp1	0.000502412	0.00159623	10.4825	10.1745	-0.307955	0.00146314	0.30895	0.391897	0.0829465	0.522088	14.3126	15.4695	1.15691	0.415906	24	NO CHANGE	NO CHANGE	DOWN
TC0500001842.mm.2	Uspl1	0.000504332	0.000987616	9.47333	9.36864	-0.104697	0.505815	0.600668	0.651062	0.0503934	0.821099	16.7574	15.1406	-1.61685	0.237179	24	NO CHANGE	NO CHANGE	NO CHANGE
TC0200002990.mm.2	Hacd1	0.000504481	0.00560604	12.6133	12.3255	-0.287879	0.00025029	0.279654	0.2445	-0.0351535	0.73563	17.5256	16.7488	-0.776814	0.598088	24	NO CHANGE	NO CHANGE	DOWN
TC0200002748.mm.2	Gm14420	0.000505708	8.14718e-07	13.7762	13.7745	-0.00170455	0.989392	0.596722	0.704324	0.107602	0.548225	15.183	13.615	-1.56797	0.15475	24	NO CHANGE	NO CHANGE	NO CHANGE
TC1500001932.mm.2	Phf5a	0.000507495	0.00236243	10.5513	10.1459	-0.405341	9.49871e-05	0.312631	0.372587	0.0599559	0.646166	14.3001	12.9002	-1.39988	0.360588	24	NO CHANGE	NO CHANGE	DOWN
TC0500001717.mm.2	Wipi2	0.000507666	0.0681729	10.4096	10.4164	0.0067803	0.918635	0.254952	0.142	-0.112952	0.244762	5.79446	6.00002	0.205562	0.918086	24	NO CHANGE	NO CHANGE	NO CHANGE
TC0600002543.mm.2	Mrpl19	0.000511676	0.00143616	8.92292	8.92	-0.00291667	0.976134	0.358938	0.415686	0.0567484	0.688126	17.0692	18.6598	1.59059	0.24012	24	NO CHANGE	NO CHANGE	NO CHANGE
TC1000000536.mm.2	Gm10322	0.000512549	0.00483389	6.08958	6.28545	0.195871	0.119549	0.537898	0.346509	-0.191389	0.270936	0.412076	1.42744	1.01536	0.547356	24	NO CHANGE	NO CHANGE	NO CHANGE
TC1200001908.mm.2	Dhrs7	0.000513686	0.0205321	9.19333	8.85909	-0.334242	0.0144405	0.451753	0.370807	-0.080946	0.658853	14.9621	13.4344	-1.52764	0.398337	24	NO CHANGE	NO CHANGE	DOWN
TC0700004095.mm.2	Sbf2	0.00051465	0.0157427	9.43042	9.28227	-0.148144	0.108639	0.353675	0.260323	-0.0933521	0.47795	7.937	7.27297	-0.664024	0.684025	24	NO CHANGE	NO CHANGE	NO CHANGE
TC1800000708.mm.2	Psmg2	0.000518815	0.219487	9.50792	9.62318	0.115265	0.168293	0.335038	0.10789	-0.227148	0.0619162	8.12353	4.39457	-3.72896	0.226086	24	NO CHANGE	NO CHANGE	NO CHANGE
TC0200002872.mm.2	Optn	0.000519733	0.0128084	8.83667	8.83909	0.00242424	0.982782	0.405592	0.344883	-0.0607085	0.703653	11.0038	8.87853	-2.1253	0.199684	24	NO CHANGE	NO CHANGE	NO CHANGE
TC1700001458.mm.2	Acat3	0.000521801	0.0748854	12.6096	13.0295	0.419962	5.92901e-05	0.328313	0.206501	-0.121813	0.368515	22.2689	3.84504	5.57614	0.00928464	24	NO CHANGE	NO CHANGE	UP
TC1200002011.mm.2	Slc10a1	0.000521832	0.0029303	17.5837	17.4136	-0.170114	0.0082631	0.250459	0.199316	-0.0511435	0.549508	10.3196	11.5196	1.20007	0.443942	24	NO CHANGE	NO CHANGE	DOWN
TC0600002641.mm.2	Mxd1	0.000521964	0.00253888	6.66292	6.53818	-0.124735	0.370891	0.494368	0.53158	0.0372124	0.84839	4.58498	9.82155	5.23656	0.000956601	24	NO CHANGE	DELAY	NO CHANGE
TC1200002434.mm.2	Akt1	0.000522147	0.00228886	9.72958	9.32364	-0.405947	0.000337944	0.40206	0.395267	-0.00679289	0.963782	11.2712	16.1027	4.83151	0.00122468	24	NO CHANGE	DELAY	DOWN
TC0100002764.mm.2	Ngef	0.000522648	1.24653e-06	8.41417	8.54091	0.126742	0.199024	0.370574	0.699475	0.328901	0.0193282	11.3047	10.7404	-0.564286	0.619847	24	UP	NO CHANGE	NO CHANGE
TC1000001640.mm.2	Olfr784	0.000524303	0.00841288	4.26375	4.25455	-0.00920455	0.945026	0.359062	0.48759	0.128528	0.490041	1.04579	1.29783	0.252043	0.887275	24	NO CHANGE	NO CHANGE	NO CHANGE
TC0X00002825.mm.2	Magt1	0.000525446	0.000388028	13.4808	13.2818	-0.199015	0.0452258	0.439396	0.361488	-0.0779083	0.579954	18.2071	17.7176	-0.489547	0.706058	24	NO CHANGE	NO CHANGE	DOWN
TC1000000484.mm.2	Asf1a	0.000526632	0.0116189	7.38042	7.49682	0.116402	0.352092	0.359955	0.436599	0.0766441	0.664227	12.5815	15.0158	2.43435	0.158961	24	NO CHANGE	NO CHANGE	NO CHANGE
TC0300003194.mm.2	Cth	0.000528341	0.000773312	14.9825	16.4909	1.50841	1.22319e-16	0.410899	0.481678	0.0707788	0.65246	23.2357	2.66031	3.42457	0.0154172	24	NO CHANGE	DELAY	UP
TC0200003155.mm.2	Lcn12	0.000528812	0.0832844	4.31625	3.78727	-0.528977	0.00128338	0.670566	0.241973	-0.428594	0.0501578	18.2468	13.1955	-5.05137	0.0686644	24	NO CHANGE	NO CHANGE	DOWN
TC1200000576.mm.2	Atp5s	0.000529266	0.0528305	5.85792	6.40409	0.546174	0.000234789	0.544029	0.271284	-0.272744	0.152765	8.33099	12.551	4.22005	0.066484	24	NO CHANGE	NO CHANGE	UP
TC1100001196.mm.2	Adap2	0.000532965	0.00423552	11.6767	11.6668	-0.00984848	0.90577	0.301801	0.306474	0.00467236	0.96878	15.1978	16.0654	0.867618	0.553723	24	NO CHANGE	NO CHANGE	NO CHANGE
TC0600000850.mm.2	Ggcx	0.000533083	0.0188518	13.9025	13.2805	-0.622045	1.06104e-11	0.277208	0.164605	-0.112603	0.237619	20.7864	20.7414	-0.0449483	0.980185	24	NO CHANGE	NO CHANGE	DOWN
TC1500000398.mm.2	Mtbp	0.000533394	0.344202	5.64208	5.67227	0.0301894	0.837614	0.556827	0.158278	-0.398549	0.0665615	10.4765	4.75915	-5.71735	0.122595	24	NO CHANGE	NO CHANGE	NO CHANGE
TC1500001658.mm.2	St3gal1	0.000537581	4.54743e-05	10.945	10.8391	-0.105909	0.377083	0.505643	0.571958	0.0663147	0.691513	22.4261	22.0651	-0.361052	0.766546	24	NO CHANGE	NO CHANGE	NO CHANGE
TC0X00001056.mm.2	Magee1	0.000537701	0.174588	3.14792	3.20773	0.0598106	0.544828	0.372593	0.15482	-0.217772	0.132656	16.3593	18.6621	2.30278	0.374758	24	NO CHANGE	NO CHANGE	NO CHANGE
TC1400001216.mm.2	Gm4663	0.000538588	0.00318736	2.83	2.71909	-0.110909	0.128036	0.257772	0.257899	0.000126567	0.998983	1.29011	0.170387	-1.11972	0.46954	24	NO CHANGE	NO CHANGE	NO CHANGE
TC0400001123.mm.2	Tmem59	0.000539269	0.044283	13.7571	13.6386	-0.118447	0.263667	0.38969	0.245092	-0.144598	0.333422	17.0421	14.7896	-2.25253	0.255996	24	NO CHANGE	NO CHANGE	NO CHANGE
TC0100001178.mm.2	Nucks1	0.000539812	0.0577333	11.0367	11.0509	0.0142424	0.868792	0.314644	0.198437	-0.116206	0.352901	17.161	16.6968	-0.464129	0.810403	24	NO CHANGE	NO CHANGE	NO CHANGE
TC0600001352.mm.2	Cecr2	0.000539905	0.0952129	5.63833	5.485	-0.153333	0.197107	0.437898	0.232596	-0.205302	0.231869	6.23306	5.05408	-1.17898	0.584027	24	NO CHANGE	NO CHANGE	NO CHANGE
TC0400000395.mm.2	Ccl19	0.000540302	0.263601	5.40458	5.14455	-0.260038	0.0150814	0.340809	0.14103	-0.199779	0.178203	3.2432	3.37428	0.131078	0.965759	24	NO CHANGE	NO CHANGE	DOWN
TC1300001557.mm.2	Hist1h4k	0.000540324	0.038257	9.81667	9.78091	-0.0357576	0.721303	0.357806	0.259832	-0.0979741	0.500405	21.5986	18.845	-2.75363	0.128526	24	NO CHANGE	NO CHANGE	NO CHANGE
TC0300000323.mm.2	D3Ertd751e	0.000541529	0.107468	8.825	8.89318	0.0681818	0.394131	0.289904	0.14997	-0.139934	0.221819	19.1588	8.5817	-10.5771	3.8874e-05	24	NO CHANGE	NO CHANGE	NO CHANGE
TC0800001493.mm.2	Cdt1	0.000545489	0.000100635	6.20125	6.50227	0.301023	0.0157294	0.495535	0.590589	0.095054	0.584453	5.91655	4.83862	-1.07793	0.365921	24	NO CHANGE	NO CHANGE	UP
TC0200004481.mm.2	Zscan29	0.000546264	0.00379981	7.45042	7.19864	-0.25178	0.0189661	0.409095	0.335078	-0.0740165	0.607335	14.3374	13.0151	-1.3223	0.402974	24	NO CHANGE	NO CHANGE	DOWN
TC1600000726.mm.2	Cblb	0.000548015	0.0325938	8.70208	8.99545	0.293371	0.0187053	0.496543	0.277594	-0.218949	0.211383	5.53809	4.44823	-1.08986	0.562699	24	NO CHANGE	NO CHANGE	UP
TC0200004269.mm.2	Elp4	0.000549147	0.000446593	9.55292	9.57818	0.0252652	0.772389	0.30188	0.410303	0.108423	0.37555	21.7533	1.60625	3.85298	0.00763887	24	NO CHANGE	DELAY	NO CHANGE
TC1400000165.mm.2	Fam149b	0.000550182	0.0753346	6.24833	6.15955	-0.0887879	0.488687	0.401493	0.279925	-0.121568	0.494976	16.5289	13.1642	-3.36475	0.132284	24	NO CHANGE	NO CHANGE	NO CHANGE
TC0800003096.mm.2	Vps9d1	0.00055034	0.413985	4.65375	4.70864	0.0548864	0.604232	0.447459	0.0789637	-0.368495	0.0154272	5.06664	0.804176	-4.26246	0.442493	24	DOWN	NO CHANGE	NO CHANGE
TC0100002025.mm.2	Gm2710; Gm10075	0.000551274	0.00128867	13.3763	13.35	-0.02625	0.657485	0.257298	0.189884	-0.0674142	0.411785	11.6469	12.1107	0.463737	0.762923	24	NO CHANGE	NO CHANGE	NO CHANGE
TSUnmapped00000042.mm.2	E2f3	0.000552063	0.00267985	7.2725	7.35909	0.0865909	0.361745	0.373219	0.317658	-0.0555605	0.671304	9.43661	12.5855	3.14887	0.0460462	24	NO CHANGE	DELAY	NO CHANGE
TC1900001588.mm.2	Mgea5	0.000553495	0.000355959	10.2187	10.1409	-0.0778409	0.438406	0.44991	0.379618	-0.0702926	0.628696	4.50378	5.78203	1.27825	0.324256	24	NO CHANGE	NO CHANGE	NO CHANGE
TC0700004525.mm.2	Hras	0.000553689	0.237665	9.12458	8.97591	-0.148674	0.105056	0.273908	0.140784	-0.133124	0.311447	16.2035	17.311	1.10749	0.681802	24	NO CHANGE	NO CHANGE	NO CHANGE
TC0700002259.mm.2	Vmn2r44	0.000556233	0.00884162	3.47292	3.53318	0.0602652	0.629655	0.511139	0.353302	-0.157837	0.373088	0.227437	2.75074	2.52331	0.134963	24	NO CHANGE	NO CHANGE	NO CHANGE
TC1100003111.mm.2	Inca1	0.000556706	2.11608e-05	8.79625	8.59818	-0.198068	0.155041	0.636457	0.602822	-0.033635	0.863085	3.48834	3.04272	-0.445622	0.711458	24	NO CHANGE	NO CHANGE	NO CHANGE
TC1000002420.mm.2	Adarb1	0.000557023	0.000123229	8.52833	8.32591	-0.202424	0.0759159	0.455134	0.509022	0.0538882	0.729014	11.2646	10.7351	-0.529531	0.679146	24	NO CHANGE	NO CHANGE	NO CHANGE
TC1400002132.mm.2	Zmym5	0.000558193	0.000418477	10.6438	10.4318	-0.211932	0.016513	0.32055	0.395388	0.0748384	0.539933	5.77628	8.28889	2.51261	0.0578198	24	NO CHANGE	NO CHANGE	DOWN
TC0700000451.mm.2	BC024978	0.000558238	0.000440684	6.06958	5.78091	-0.288674	0.00145184	0.300068	0.386845	0.0867773	0.461571	11.4196	11.9605	0.540875	0.696922	24	NO CHANGE	NO CHANGE	DOWN
TC1400002343.mm.2	Bmp1	0.000561029	0.000359997	9.80917	9.40818	-0.400985	0.000212837	0.369093	0.44634	0.0772474	0.575788	18.6757	22.6818	4.00602	0.004718	24	NO CHANGE	DELAY	DOWN
TC0X00002339.mm.2	4930447F04Rik	0.000562518	0.0520008	3.6625	3.82727	0.164773	0.22858	0.476745	0.303056	-0.173689	0.357204	23.3831	0.366076	0.983014	0.642672	24	NO CHANGE	NO CHANGE	NO CHANGE
TC1300000674.mm.2	Txndc15	0.0005633	0.0141498	11.9612	11.6291	-0.332159	0.000496116	0.290234	0.291024	0.000790439	0.99505	20.5503	19.1244	-1.42583	0.378008	24	NO CHANGE	NO CHANGE	DOWN
TC0400004221.mm.2	AU022252	0.000563688	0.0337569	8.675	8.51455	-0.160455	0.0893207	0.319558	0.231662	-0.0878959	0.494401	23.5708	23.9918	0.420971	0.830344	24	NO CHANGE	NO CHANGE	NO CHANGE
TC0400002481.mm.2	Ccl19	0.000563896	0.0832424	6.285	5.91136	-0.373636	0.00492318	0.435051	0.262	-0.173052	0.33411	3.34563	21.3978	-5.94785	0.0093977	24	NO CHANGE	NO CHANGE	DOWN
TC0600001259.mm.2	Tatdn2	0.000568411	5.11687e-05	6.63167	6.18136	-0.450303	0.00034248	0.470882	0.564379	0.0934967	0.560412	13.8302	12.5809	-1.24927	0.317805	24	NO CHANGE	NO CHANGE	DOWN
TC0200005186.mm.2	B4galt5	0.0005688	2.46747e-07	8.83792	8.71773	-0.120189	0.564575	0.884188	1.43432	0.55013	0.0620726	10.6106	12.6584	2.04782	0.0590988	24	NO CHANGE	NO CHANGE	NO CHANGE
TC1400000469.mm.2	Gm8247	0.000568929	0.569279	3.86625	3.70909	-0.157159	0.226201	0.581432	0.0628946	-0.518537	0.00735569	2.63828	4.12929	1.49101	0.849451	24	DOWN	NO CHANGE	NO CHANGE
TC0500003198.mm.2	Sh2b3	0.000569238	0.00443405	6.35875	6.49455	0.135795	0.180607	0.367515	0.337674	-0.0298415	0.829799	12.9674	12.4251	-0.542293	0.732469	24	NO CHANGE	NO CHANGE	NO CHANGE
TC0100001245.mm.2	Arl8a	0.000569673	5.0764e-05	9.065	9.08273	0.0177273	0.85582	0.446579	0.417336	-0.0292432	0.835082	5.67864	4.39426	-1.28438	0.290165	24	NO CHANGE	NO CHANGE	NO CHANGE
TC0500000069.mm.2	Gm8879	0.000569737	0.13979	3.94625	4.01364	0.0673864	0.599839	0.469091	0.206342	-0.262749	0.143972	0.599598	12.3058	11.7062	0.000106413	24	NO CHANGE	NO CHANGE	NO CHANGE
TC1100002725.mm.2	Hspa4	0.000570274	0.0139968	14.2504	14.2055	-0.0449621	0.416863	0.218948	0.155962	-0.0629859	0.430318	16.6501	16.6273	-0.022737	0.988905	24	NO CHANGE	NO CHANGE	NO CHANGE
TC1500001919.mm.2	Slc25a17	0.000573539	0.0960034	12.9117	13.295	0.383333	9.04148e-05	0.356959	0.15982	-0.197139	0.129205	17.8455	19.1199	1.27437	0.577791	24	NO CHANGE	NO CHANGE	UP
TC0100003531.mm.2	Pcp4l1	0.000573685	5.75004e-05	6.12667	6.76136	0.634697	2.25517e-05	0.496125	0.76402	0.267895	0.168587	19.1624	19.226	0.0636155	0.957682	24	NO CHANGE	NO CHANGE	UP
TC0200004140.mm.2	Cry2	0.000575129	0.000180548	10.2192	10.6205	0.401288	0.00504647	0.612492	0.504996	-0.107496	0.571283	12.6871	10.5511	-2.13604	0.12453	24	NO CHANGE	NO CHANGE	UP
TC1400001306.mm.2	Rap2a	0.000576187	0.00269234	8.44833	8.31818	-0.130152	0.426893	0.569376	0.624624	0.0552487	0.809218	13.6898	14.1082	0.418366	0.779765	24	NO CHANGE	NO CHANGE	NO CHANGE
TC1800001478.mm.2	Lman1	0.00057773	0.000671602	14.8575	14.8182	-0.0393182	0.535511	0.29475	0.189549	-0.105201	0.237498	14.3747	13.5979	-0.776838	0.620941	24	NO CHANGE	NO CHANGE	NO CHANGE
TC1300002525.mm.2	Cartpt	0.000578857	0.280502	5.23667	5.25045	0.0137879	0.887126	0.34606	0.114837	-0.231224	0.0910006	2.85139	23.8503	-3.0011	0.408598	24	NO CHANGE	NO CHANGE	NO CHANGE
TC0600000848.mm.2	0610030E20Rik	0.000581558	0.0292582	7.2225	6.75773	-0.464773	0.000341246	0.494497	0.265395	-0.229102	0.177621	0.591349	2.40899	1.81764	0.366344	24	NO CHANGE	NO CHANGE	DOWN
TC0900001692.mm.2	Aasdhppt	0.000583032	0.0101784	10.4238	10.4191	-0.00465909	0.956907	0.310336	0.267369	-0.0429673	0.722844	23.9692	21.7679	-2.20135	0.187626	24	NO CHANGE	NO CHANGE	NO CHANGE
TC0100001786.mm.2	Bpnt1	0.000583409	0.00677241	7.81833	7.59	-0.228333	0.0308734	0.352209	0.360489	0.00828074	0.954826	19.3507	15.364	-3.98673	0.0135181	24	NO CHANGE	ADVANCE	DOWN
TC0400001523.mm.2	Bsdc1	0.000585817	0.0187686	10.4758	10.5923	0.116439	0.197479	0.37056	0.22678	-0.143779	0.268902	4.37426	4.71152	0.337263	0.846377	24	NO CHANGE	NO CHANGE	NO CHANGE
TC1700000349.mm.2	Rps2; Snora64	0.000586718	0.14068	17.2458	17.5845	0.338712	6.97899e-07	0.158471	0.109803	-0.0486681	0.547103	17.4941	22.6687	5.17464	0.0468386	24	NO CHANGE	NO CHANGE	UP
TC0600003119.mm.2	Tpi1	0.000587637	0.191832	13.4625	13.4241	-0.0384091	0.775056	0.535802	0.176891	-0.358912	0.061254	19.1707	22.2917	3.12101	0.332163	24	NO CHANGE	NO CHANGE	NO CHANGE
TC0100002214.mm.2	Rev1	0.000587875	7.03326e-05	6.72792	6.40318	-0.324735	0.00199582	0.383113	0.498893	0.115779	0.402134	10.1223	10.5489	0.426572	0.733686	24	NO CHANGE	NO CHANGE	DOWN
TC0300000829.mm.2	Sprr2i	0.000588788	0.441877	4.26458	4.125	-0.139583	0.120078	0.372796	0.0673876	-0.305409	0.0212927	2.34802	6.40986	4.06184	0.417328	24	DOWN	NO CHANGE	NO CHANGE
TC1000000661.mm.2	Ank3	0.000593187	5.53117e-06	7.04583	8.49636	1.45053	8.82264e-10	0.877783	0.823457	-0.0543261	0.83811	9.26692	6.12723	-3.13969	0.00843105	24	NO CHANGE	ADVANCE	UP
TC1500000726.mm.2	L3mbtl2	0.000593236	0.0119754	6.39875	6.34773	-0.0510227	0.629129	0.452846	0.262323	-0.190523	0.205319	14.6731	14.6739	0.000850066	0.999625	24	NO CHANGE	NO CHANGE	NO CHANGE
TC1400000588.mm.2	Vmn2r89	0.000593671	0.498289	3.97208	3.91045	-0.0616288	0.641271	0.52189	0.0891306	-0.43276	0.022814	22.2431	1.42567	3.18253	0.600775	24	DOWN	NO CHANGE	NO CHANGE
TC1600001064.mm.2	Dyrk1a	0.000594166	0.0507308	8.62625	8.31955	-0.306705	0.00243254	0.335049	0.22216	-0.112889	0.403768	6.06589	9.31764	3.25175	0.109729	24	NO CHANGE	NO CHANGE	DOWN
TC1700002324.mm.2	Ptprs	0.000596594	0.0862543	6.70167	7.00318	0.301515	0.0212783	0.459356	0.261473	-0.197883	0.283629	4.81696	5.18197	0.365013	0.861236	24	NO CHANGE	NO CHANGE	UP
TC0800003071.mm.2	Snai3	0.000597301	0.164595	4.85125	5.29864	0.447386	0.000241323	0.347003	0.189211	-0.157792	0.313706	2.67075	22.4542	-4.21658	0.119813	24	NO CHANGE	NO CHANGE	UP
TC0400001143.mm.2	Coa7	0.000597474	0.0879351	5.2225	5.23136	0.00886434	0.952456	0.450028	0.325588	-0.12444	0.554201	9.59496	9.29927	-0.295688	0.892311	24	NO CHANGE	NO CHANGE	NO CHANGE
TC0100003725.mm.2	Mia3	0.000599302	5.69949e-06	13.4663	13.5	0.03375	0.67669	0.291894	0.540752	0.248858	0.0327287	10.4354	10.0112	-0.42415	0.722996	24	UP	NO CHANGE	NO CHANGE
TC1300000050.mm.2	Larp4b	0.000599318	0.00380959	10.6113	10.585	-0.02625	0.796695	0.308573	0.392145	0.0835717	0.553917	9.3537	12.1413	2.78757	0.0925786	24	NO CHANGE	NO CHANGE	NO CHANGE
TC1100000428.mm.2	Ccnjl	0.000599893	0.0288775	3.22917	3.38955	0.160379	0.273958	0.41119	0.413822	0.00263235	0.989566	0.197489	0.267901	0.0704125	0.971245	24	NO CHANGE	NO CHANGE	NO CHANGE
TC1100000967.mm.2	Rabep1	0.00060108	0.00475702	11.4875	11.9341	0.446591	8.22416e-07	0.314717	0.228333	-0.0863833	0.420154	22.8658	23.5304	0.664626	0.688451	24	NO CHANGE	NO CHANGE	UP
TC0300000949.mm.2	Txnip	0.000602644	0.00130458	12.2554	12.735	0.479583	0.00286572	0.590877	0.605418	0.0145407	0.946984	11.6872	7.60894	-4.07826	0.0042327	24	NO CHANGE	ADVANCE	UP
TC0700001816.mm.2	Ypel3	0.000602912	0.00244103	11.5392	11.3005	-0.238712	0.0569501	0.490047	0.440599	-0.0494487	0.779852	3.96427	4.6787	0.714425	0.611944	24	NO CHANGE	NO CHANGE	NO CHANGE
TC0800002314.mm.2	Klhl2	0.000604574	0.084381	8.0625	7.67045	-0.392045	0.000117343	0.282343	0.195859	-0.0864836	0.499965	9.32278	11.7951	2.47235	0.282808	24	NO CHANGE	NO CHANGE	DOWN
TC0X00003438.mm.2	Zmat1	0.000605018	0.0324268	6.8375	7.31636	0.478864	5.39324e-05	0.427484	0.254577	-0.172907	0.26695	18.3358	18.4886	0.152799	0.933209	24	NO CHANGE	NO CHANGE	UP
TC1000003120.mm.2	Nab2	0.000605829	0.669223	5.17958	5.35955	0.179962	0.228837	0.593055	0.0610246	-0.532031	0.0126674	1.32246	11.5609	10.2384	0.30765	24	DOWN	NO CHANGE	NO CHANGE
TC1000000056.mm.2	Zc3h12d	0.000606832	0.00027036	5.13542	5.37091	0.235492	0.0389075	0.390497	0.5556	0.165102	0.297349	1.38316	3.03057	1.64741	0.215968	24	NO CHANGE	NO CHANGE	UP
TC1000002645.mm.2	Chpt1	0.000608362	0.0483858	14.2908	15.805	1.51417	1.1539e-18	0.453563	0.159215	-0.294348	0.041589	16.9285	17.0197	0.0912083	0.970092	24	DOWN	NO CHANGE	UP
TC1300000763.mm.2	Mir23b; Mir27b; Mir24-1; 2010111I01Rik	0.000609149	0.000345183	8.11375	7.60682	-0.506932	1.54497e-05	0.321229	0.53402	0.212791	0.148231	12.0842	13.967	1.88273	0.194627	24	NO CHANGE	NO CHANGE	DOWN
TC1200001880.mm.2	Sav1	0.000610531	0.356704	7.75542	7.95591	0.200492	0.0232759	0.346251	0.0807616	-0.265489	0.0352368	7.46041	15.9586	8.49821	0.0464	24	DOWN	NO CHANGE	UP
TC0400001612.mm.2	Nr0b2	0.000612343	0.0278885	10.7004	10.7995	0.0991288	0.670119	0.828232	0.625649	-0.202583	0.543229	23.6961	3.75866	4.0626	0.0263905	24	NO CHANGE	DELAY	NO CHANGE
TC1200000789.mm.2	Gm29361; Rbm25	0.000615397	0.000367483	6.16042	5.93545	-0.224962	0.0299555	0.322071	0.495041	0.17297	0.218875	12.6907	12.714	0.0233548	0.986979	24	NO CHANGE	NO CHANGE	DOWN
TC0100000055.mm.2	Prex2	0.000615545	0.000125315	7.0575	6.87591	-0.181591	0.122181	0.475023	0.508732	0.0337094	0.833343	12.8754	12.4515	-0.423866	0.744738	24	NO CHANGE	NO CHANGE	NO CHANGE
TC0200003141.mm.2	Ssna1	0.000616403	0.103568	5.41458	5.28955	-0.125038	0.123732	0.263512	0.15482	-0.108692	0.332083	17.6648	10.5863	-7.07849	0.00471519	24	NO CHANGE	NO CHANGE	NO CHANGE
TC1600001011.mm.2	Itsn1	0.000616911	2.6182e-06	10.3475	10.1627	-0.184773	0.058671	0.396154	0.572799	0.176645	0.187959	0.649949	22.8665	-1.78349	0.119251	24	NO CHANGE	NO CHANGE	NO CHANGE
TC4_JH584293_random00000008.mm.2	Ccl19	0.000617031	0.112696	6.46625	6.05727	-0.408977	0.000608519	0.344259	0.21667	-0.12759	0.411544	2.68429	1.92239	-0.761903	0.748349	24	NO CHANGE	NO CHANGE	DOWN
TC0600001515.mm.2	Clec2h	0.000619783	1.44257e-06	8.2325	9.12591	0.893409	0.0132103	1.55583	2.04302	0.487197	0.335407	6.84494	6.17007	-0.674878	0.520006	24	NO CHANGE	NO CHANGE	UP
TC0700001430.mm.2	Stard10	0.000622163	0.00516348	17.1621	17.2959	0.133826	0.0261956	0.169929	0.218961	0.0490329	0.544553	13.7565	12.481	-1.2755	0.449896	24	NO CHANGE	NO CHANGE	UP
TC1200000874.mm.2	Samd15	0.000623426	0.520459	4.52875	4.54636	0.0176136	0.879924	0.431761	0.0782526	-0.353508	0.0332472	23.4041	0.342167	0.938057	0.879284	24	DOWN	NO CHANGE	NO CHANGE
TC1000001044.mm.2	Timp3	0.000624006	2.32917e-06	5.15875	5.80364	0.644886	6.2684e-05	0.585902	0.912284	0.326383	0.111782	12.7796	13.3757	0.59607	0.597692	24	NO CHANGE	NO CHANGE	UP
TC1100001592.mm.2	Igfbp4	0.000624345	2.71409e-07	15.3946	14.6182	-0.776402	1.8094e-15	0.251629	0.461557	0.209927	0.0201567	12.3738	14.2259	1.85212	0.0886585	24	UP	NO CHANGE	DOWN
TC1500000408.mm.2	Fam83a	0.000625855	0.0013094	4.65708	5.13636	0.47928	0.000555361	0.535887	0.453251	-0.0826366	0.650541	3.19211	8.98204	5.78993	0.000206621	24	NO CHANGE	DELAY	UP
TC0100003443.mm.2	Dcaf6	0.000626427	0.012311	7.48417	7.83364	0.34947	0.00625458	0.514709	0.315115	-0.199594	0.2564	6.84779	8.15004	1.30225	0.452764	24	NO CHANGE	NO CHANGE	UP
TC0400003172.mm.2	Slc35d1	0.000627809	0.0162262	13.075	14.1714	1.09636	4.19433e-13	0.407616	0.292563	-0.115053	0.448562	8.78246	7.16763	-1.61483	0.332259	24	NO CHANGE	NO CHANGE	UP
TC0500000488.mm.2	Lap3	0.000628777	0.363559	15.6592	15.7805	0.121288	0.10669	0.246937	0.0766014	-0.170335	0.102545	20.7262	23.0683	2.34206	0.567459	24	NO CHANGE	NO CHANGE	NO CHANGE
TC1300002436.mm.2	Bhmt	0.000629829	4.01468e-05	17.5121	18.005	0.492917	0.00109874	0.570385	0.701419	0.131033	0.504427	22.9922	22.9296	-0.0626316	0.959492	24	NO CHANGE	NO CHANGE	UP
TC1300000990.mm.2	Ccnh	0.000630118	0.00255881	10.8042	10.9523	0.148106	0.0697409	0.240525	0.354551	0.114026	0.327799	19.2001	18.7354	-0.464734	0.757265	24	NO CHANGE	NO CHANGE	NO CHANGE
TC0700001673.mm.2	Insc	0.000630891	3.80331e-07	7.17167	6.03545	-1.13621	1.06991e-06	0.897464	1.21731	0.319841	0.261152	20.3926	20.8749	0.482248	0.645068	24	NO CHANGE	NO CHANGE	DOWN
TC0100000334.mm.2	Ercc5	0.000632303	0.00374149	9.90042	9.46045	-0.439962	0.000388016	0.383507	0.445695	0.0621877	0.704435	5.62563	8.05892	2.4333	0.107013	24	NO CHANGE	NO CHANGE	DOWN
TC0300001236.mm.2	F3	0.000636193	0.0616373	4.73833	4.37909	-0.359242	0.00743702	0.44157	0.280947	-0.160623	0.371942	9.45503	10.2691	0.814044	0.703041	24	NO CHANGE	NO CHANGE	DOWN
TC1500000432.mm.2	Sqle	0.000636335	0.185486	10.6342	10.0136	-0.62053	0.010989	0.91173	0.33228	-0.579449	0.0885917	12.3163	15.555	3.23866	0.265911	24	NO CHANGE	NO CHANGE	DOWN
TC1900001600.mm.2	Cuedc2	0.000636659	0.0753256	6.22042	6.46227	0.241856	0.0240005	0.377426	0.21943	-0.157997	0.294065	17.6489	16.559	-1.08989	0.597978	24	NO CHANGE	NO CHANGE	UP
TC1100001668.mm.2	Arl4d	0.000637538	0.860761	7.79167	7.87818	0.0865152	0.495135	0.452024	0.0246593	-0.427365	0.0207109	16.5441	21.303	4.75898	0.814377	24	DOWN	NO CHANGE	NO CHANGE
TC0400001975.mm.2	Rere	0.000637684	0.0018202	9.08917	9.03227	-0.0568939	0.583982	0.484983	0.264706	-0.220277	0.132667	7.70436	10.5591	2.85479	0.113422	24	NO CHANGE	NO CHANGE	NO CHANGE
TC1800001149.mm.2	Fam13b	0.000642669	0.0447765	8.38458	8.34909	-0.0354924	0.67899	0.316455	0.204895	-0.11156	0.369835	0.91397	19.1614	-5.75253	0.00362114	24	NO CHANGE	ADVANCE	NO CHANGE
TC1700001132.mm.2	Lpin2	0.000643206	1.33952e-05	13.0379	13.1673	0.129356	0.531788	0.842153	1.15224	0.310089	0.292152	8.49845	9.04779	0.549348	0.634513	24	NO CHANGE	NO CHANGE	NO CHANGE
TC1100000592.mm.2	Vdac1	0.000643268	0.155305	12.5654	12.8605	0.295038	1.53597e-05	0.23821	0.0871551	-0.151055	0.0789901	15.5715	13.7721	-1.79936	0.541897	24	NO CHANGE	NO CHANGE	UP
TC0100003869.mm.2	Tnni1	0.000645106	0.222764	2.6775	2.62273	-0.0547727	0.521043	0.352247	0.105621	-0.246626	0.0512259	14.2192	6.18277	-8.03648	0.0139279	24	NO CHANGE	NO CHANGE	NO CHANGE
TC1600001617.mm.2	4930435E12Rik	0.000646349	0.11762	3.20833	3.235	0.0266667	0.806549	0.337189	0.214071	-0.123119	0.425052	0.760217	21.289	-3.47124	0.143453	24	NO CHANGE	NO CHANGE	NO CHANGE
TC0100003836.mm.2	Hsd11b1	0.000647999	0.392727	16.7817	16.8177	0.0360606	0.595824	0.253074	0.0623373	-0.190737	0.0513501	18.3381	21.5345	3.19641	0.47237	24	NO CHANGE	NO CHANGE	NO CHANGE
TC0500002933.mm.2	Evi5	0.00065211	0.0361116	12.7479	12.9214	0.173447	0.0365805	0.314697	0.176905	-0.137792	0.222289	0.861987	0.782816	-0.0791712	0.969817	24	NO CHANGE	NO CHANGE	UP
TC0600000362.mm.2	Trim24	0.000653561	5.92377e-06	9.63125	9.94818	0.316932	0.0410505	0.637597	0.816754	0.179157	0.394086	11.5371	11.323	-0.214064	0.854032	24	NO CHANGE	NO CHANGE	UP
TC0400003163.mm.2	Gm12790	0.000654067	0.0870862	3.6875	3.57591	-0.111591	0.20758	0.345797	0.155027	-0.190771	0.126019	0.503132	2.07113	1.568	0.523634	24	NO CHANGE	NO CHANGE	NO CHANGE
TC0600001793.mm.2	Tfpi2	0.000654706	3.00626e-05	11.7367	12.1055	0.368788	0.00301944	0.493576	0.56441	0.0708337	0.664532	22.4029	1.06264	2.65977	0.0352327	24	NO CHANGE	DELAY	UP
TC0300000708.mm.2	Mrpl24	0.00065537	0.0054972	11.5188	11.2973	-0.221477	0.0147451	0.297337	0.310043	0.0127065	0.917926	16.0107	14.5981	-1.41256	0.369338	24	NO CHANGE	NO CHANGE	DOWN
TC0200000459.mm.2	Surf2	0.000656419	7.92577e-05	8.7975	8.78955	-0.00795455	0.939695	0.460492	0.455384	-0.00510765	0.972882	14.7837	15.6809	0.897183	0.468263	24	NO CHANGE	NO CHANGE	NO CHANGE
TC0300002840.mm.2	Slc44a3	0.000657942	0.352306	8.19208	8.76955	0.577462	4.18055e-06	0.362649	0.126074	-0.236575	0.140444	9.03974	6.13122	-2.90852	0.397709	24	NO CHANGE	NO CHANGE	UP
TC1100003340.mm.2	Tefm	0.000661314	0.147357	8.45375	8.35455	-0.0992045	0.556004	0.58018	0.291808	-0.288371	0.234245	16.7119	15.6888	-1.02309	0.67913	24	NO CHANGE	NO CHANGE	NO CHANGE
TC1200000744.mm.2	Susd6	0.000661376	0.000849657	8.48125	8.38273	-0.0985227	0.361202	0.472271	0.34908	-0.123191	0.413983	6.99776	10.0821	3.08437	0.0447218	24	NO CHANGE	DELAY	NO CHANGE
TC0400002271.mm.2	Wwp1	0.00066289	1.6268e-06	11.2812	11.3959	0.114659	0.129439	0.306786	0.482265	0.17548	0.102803	14.1078	15.1078	0.999967	0.361475	24	NO CHANGE	NO CHANGE	NO CHANGE
TC1400000945.mm.2	Trim35	0.000662918	0.448026	4.85958	4.82818	-0.0314015	0.735542	0.282638	0.0836557	-0.198982	0.127341	9.52083	23.5193	-10.0015	0.0384651	24	NO CHANGE	NO CHANGE	NO CHANGE
TC1300001585.mm.2	Vmn1r191	0.000665278	0.0068317	3.64583	3.625	-0.0208333	0.869352	0.3467	0.486097	0.139397	0.438036	7.84388	21.1869	-10.657	1.89145e-07	24	NO CHANGE	ADVANCE	NO CHANGE
TC0900001210.mm.2	Tfdp2	0.00066678	0.00114288	8.38667	8.38864	0.0019697	0.985269	0.366351	0.459179	0.0928281	0.538532	7.21689	9.32958	2.11269	0.143015	24	NO CHANGE	NO CHANGE	NO CHANGE
TC0200000783.mm.2	Mbd5	0.000667828	0.004868	9.01	8.75773	-0.252273	0.0711504	0.650625	0.309254	-0.341371	0.0911738	6.2162	6.55461	0.338407	0.853689	24	NO CHANGE	NO CHANGE	NO CHANGE
TC1100003455.mm.2	Cltc	0.000668166	0.181202	15.6133	15.6373	0.0239394	0.644346	0.206261	0.0725323	-0.133729	0.0774121	6.04009	8.03292	1.99283	0.491997	24	NO CHANGE	NO CHANGE	NO CHANGE
TC0800001106.mm.2	Herpud1	0.000673533	4.76591e-08	16.745	16.4509	-0.294091	0.0303389	0.532503	1.05801	0.525509	0.00602179	10.5454	11.9783	1.43293	0.17968	24	UP	NO CHANGE	DOWN
TC1300000089.mm.2	Lyst	0.000674299	0.000956686	8.90917	8.66955	-0.239621	0.0425543	0.436699	0.458762	0.0220626	0.891323	15.1736	14.1569	-1.01668	0.47068	24	NO CHANGE	NO CHANGE	DOWN
TC0100002838.mm.2	Dtymk	0.000676451	0.331774	8.50625	8.52591	0.0196591	0.825312	0.291956	0.0995765	-0.192379	0.125401	17.83	1.12878	7.29879	0.0608731	24	NO CHANGE	NO CHANGE	NO CHANGE
TC0900000876.mm.2	Rps27l	0.000677374	0.0626635	12.5883	12.7077	0.119394	0.205792	0.314209	0.207648	-0.10656	0.417517	20.3042	21.9429	1.63868	0.440237	24	NO CHANGE	NO CHANGE	NO CHANGE
TC0900003058.mm.2	Tcta	0.000677644	0.0471033	5.88625	5.78045	-0.105795	0.368683	0.389712	0.300109	-0.0896035	0.598286	20.0082	17.6043	-2.40385	0.196322	24	NO CHANGE	NO CHANGE	NO CHANGE
TC0700003778.mm.2	Tsku	0.000677687	5.10773e-07	11.8121	11.7409	-0.0711742	0.865835	1.96496	2.29542	0.330463	0.584622	15.435	15.9026	0.467626	0.661335	24	NO CHANGE	NO CHANGE	NO CHANGE
TC1200000239.mm.2	Tssc1	0.000678779	0.00138628	7.46333	7.32045	-0.142879	0.155162	0.343527	0.426272	0.0827452	0.561194	20.8596	20.1333	-0.72632	0.604808	24	NO CHANGE	NO CHANGE	NO CHANGE
TC1200001051.mm.2	Glrx5	0.000684839	1.0243e-05	11.3575	11.4414	0.0838636	0.222988	0.314726	0.291791	-0.0229354	0.809694	14.2279	13.7419	-0.485974	0.695576	24	NO CHANGE	NO CHANGE	NO CHANGE
TC0400000529.mm.2	Nr4a3	0.000687949	0.154651	3.23542	3.535	0.299583	0.00973714	0.298528	0.218589	-0.0799382	0.619366	14.9803	18.9038	3.92351	0.102202	24	NO CHANGE	NO CHANGE	UP
TC0800000252.mm.2	Gm15315	0.000688381	0.0779858	3.11667	3.20091	0.0842424	0.414621	0.407647	0.18098	-0.226666	0.116907	1.60029	23.5452	-2.05514	0.414208	24	NO CHANGE	NO CHANGE	NO CHANGE
TC1700000353.mm.2	Meiob	0.000688899	0.0491286	7.99083	7.79773	-0.193106	0.333841	0.698034	0.472778	-0.225256	0.429789	5.57657	3.7777	-1.79888	0.355053	24	NO CHANGE	NO CHANGE	NO CHANGE
TC1800000825.mm.2	Pias2	0.000688907	0.0108659	11.7525	11.5268	-0.225682	0.0310184	0.281184	0.346678	0.0654941	0.642056	9.1197	12.67	3.55032	0.0544727	24	NO CHANGE	NO CHANGE	DOWN
TC0400000963.mm.2	Hook1	0.000689576	0.0071663	13.9183	14.0382	0.119848	0.0618072	0.251853	0.176136	-0.0757166	0.386121	10.9964	12.6978	1.70148	0.327351	24	NO CHANGE	NO CHANGE	NO CHANGE
TC1200002389.mm.2	Hsp90aa1	0.000690897	9.58091e-08	14.1679	14.1295	-0.0383712	0.876351	1.17928	1.39694	0.217661	0.543724	18.3558	18.2014	-0.15445	0.879931	24	NO CHANGE	NO CHANGE	NO CHANGE
TC0700003798.mm.2	Rps3; Snord15b	0.0006939	0.204802	13.9033	14.2409	0.337576	0.000352242	0.29813	0.133972	-0.164158	0.19596	16.7577	19.1921	2.43443	0.366022	24	NO CHANGE	NO CHANGE	UP
TC0200005365.mm.2	Gm14418	0.00069437	5.99746e-05	13.3571	13.5305	0.173371	0.155237	0.514304	0.544071	0.0297664	0.86132	16.4809	14.847	-1.63394	0.190282	24	NO CHANGE	NO CHANGE	NO CHANGE
TC1000001555.mm.2	Dctn2	0.000695499	7.65655e-05	10.4775	10.645	0.1675	0.0257765	0.289555	0.369999	0.0804437	0.444389	7.87356	7.58755	-0.286011	0.811639	24	NO CHANGE	NO CHANGE	UP
TC0700004580.mm.2	Kcnq1ot1	0.000699401	0.221397	6.53	6.29364	-0.236364	0.15294	0.616818	0.220866	-0.395952	0.0972768	14.6648	16.2271	1.56234	0.601273	24	NO CHANGE	NO CHANGE	NO CHANGE
TC0400001732.mm.2	Pla2g2c	0.000700353	0.524146	4.1775	4.14091	-0.0365909	0.763776	0.417124	0.0852118	-0.331912	0.0541142	21.3358	23.8655	2.52971	0.67077	24	NO CHANGE	NO CHANGE	NO CHANGE
TC0900002233.mm.2	Nxpe2	0.000701412	0.0330832	11.2363	10.4323	-0.803977	4.93281e-08	0.418893	0.313741	-0.105152	0.541571	6.19751	8.67309	2.47558	0.184244	24	NO CHANGE	NO CHANGE	DOWN
TC0100003838.mm.2	G0s2	0.0007027	0.000218636	9.825	9.53545	-0.289545	0.46671	1.72121	1.61201	-0.1092	0.849451	17.3433	17.9897	0.646413	0.60821	24	NO CHANGE	NO CHANGE	NO CHANGE
TC1300000829.mm.2	Zfp493	0.000704259	0.0212402	5.3825	5.01364	-0.368864	0.0066603	0.523375	0.327415	-0.19596	0.30056	17.5937	17.5866	-0.00702867	0.996789	24	NO CHANGE	NO CHANGE	DOWN
TC1300000514.mm.2	Jarid2	0.000704624	0.00729678	7.39	7.07409	-0.315909	0.0279982	0.519401	0.424225	-0.0951762	0.623216	12.8245	12.9693	0.144766	0.930999	24	NO CHANGE	NO CHANGE	DOWN
TC1600000447.mm.2	Tfrc	0.00070485	3.12634e-06	8.14583	9.18773	1.04189	5.47869e-06	0.814126	1.27522	0.461095	0.114826	18.4037	16.3352	-2.06853	0.0644589	24	NO CHANGE	NO CHANGE	UP
TC0400002568.mm.2	Zbtb5	0.000704899	0.00439745	5.64167	5.29409	-0.347576	0.00321261	0.412101	0.389626	-0.0224753	0.887891	16.0348	15.681	-0.353743	0.813266	24	NO CHANGE	NO CHANGE	DOWN
TC0900000810.mm.2	Rpl4	0.000705743	0.0186998	16.7446	16.8905	0.145871	0.00220996	0.16247	0.120093	-0.0423763	0.497631	15.8726	13.0633	-2.80934	0.13164	24	NO CHANGE	NO CHANGE	UP
TC0200000407.mm.2	Tmem210	0.000707845	0.127407	3.12583	3.13636	0.0105303	0.901373	0.283917	0.159732	-0.124185	0.311882	9.67922	19.8685	10.1892	7.27651e-05	24	NO CHANGE	NO CHANGE	NO CHANGE
TC1200001768.mm.2	Nfkbia	0.000709956	8.83024e-05	8.7775	8.47182	-0.305682	0.0356222	0.588205	0.619654	0.031449	0.872748	8.60047	10.9769	2.3764	0.071593	24	NO CHANGE	NO CHANGE	DOWN
TC0900001486.mm.2	Epm2aip1	0.000710028	0.00224667	8.17958	7.945	-0.234583	0.0396565	0.466228	0.363011	-0.103217	0.517839	16.2152	16.0132	-0.202022	0.890682	24	NO CHANGE	NO CHANGE	DOWN
TC0300003103.mm.2	Dnase2b	0.000710312	0.0318016	9.60125	10.0655	0.464205	6.58843e-05	0.393465	0.257041	-0.136424	0.363599	15.5255	15.4295	-0.0960288	0.959023	24	NO CHANGE	NO CHANGE	UP
TC1500000580.mm.2	Grina	0.00071188	0.255407	8.24542	8.94	0.694583	2.6409e-07	0.396361	0.140935	-0.255426	0.108609	13.9096	12.585	-1.32458	0.701018	24	NO CHANGE	NO CHANGE	UP
TC1000002541.mm.2	Nfic	0.000718467	4.88081e-05	8.95292	9.03318	0.0802652	0.522618	0.56962	0.511452	-0.0581683	0.746616	16.1034	16.1802	0.0768443	0.950726	24	NO CHANGE	NO CHANGE	NO CHANGE
TC0100002411.mm.2	Wdr12	0.000720531	8.85393e-05	9.34292	9.255	-0.0879167	0.382146	0.394843	0.484721	0.0898786	0.524877	16.0766	14.4893	-1.5873	0.209435	24	NO CHANGE	NO CHANGE	NO CHANGE
TC0800001089.mm.2	Ogfod1	0.000720946	0.000146603	9.68417	9.35727	-0.326894	0.00263475	0.375475	0.527751	0.152276	0.302267	16.2673	15.7265	-0.540716	0.669503	24	NO CHANGE	NO CHANGE	DOWN
TC1700002420.mm.2	Ankrd12	0.000724332	3.2077e-06	8.42542	8.48682	0.0614014	0.621299	0.505206	0.733018	0.227812	0.19062	12.916	11.0281	-1.88791	0.105676	24	NO CHANGE	NO CHANGE	NO CHANGE
TC1900001705.mm.2	Dclre1a	0.000724485	3.66862e-06	8.03583	8.83773	0.801894	3.55018e-08	0.447949	0.755596	0.307647	0.0665474	12.4702	11.7648	-0.705396	0.550766	24	NO CHANGE	NO CHANGE	UP
TC1800000098.mm.2	Riok3	0.00072478	0.00217011	10.2246	10.1727	-0.0518561	0.501897	0.261671	0.301369	0.039698	0.712349	14.0211	13.7813	-0.239805	0.873424	24	NO CHANGE	NO CHANGE	NO CHANGE
TC1300000255.mm.2	Hist1h2bc	0.000726357	0.00068737	14.6621	14.86	0.197917	0.00918414	0.284614	0.290361	0.00574716	0.955261	22.4173	21.5126	-0.904718	0.512549	24	NO CHANGE	NO CHANGE	UP
TC1600000670.mm.2	Atg3	0.000726535	0.00492003	12.4563	12.7659	0.309659	5.72095e-05	0.27074	0.229593	-0.0411472	0.682212	16.4952	18.3728	1.87762	0.20845	24	NO CHANGE	NO CHANGE	UP
TC1200000626.mm.2	Ppm1a	0.000730105	0.000738017	11.5087	11.7364	0.227614	0.00491351	0.272836	0.341977	0.0691409	0.528537	8.88285	8.6921	-0.190747	0.88921	24	NO CHANGE	NO CHANGE	UP
TC0100000315.mm.2	Mrps9	0.000731532	0.000911075	9.04792	8.93455	-0.113371	0.230406	0.325887	0.406133	0.080246	0.544449	8.19055	9.40711	1.21656	0.390139	24	NO CHANGE	NO CHANGE	NO CHANGE
TC0X00002433.mm.2	Bcap31	0.000733769	0.0335809	14.1417	14.0914	-0.050303	0.419967	0.20364	0.172361	-0.0312796	0.728441	17.126	17.4382	0.312167	0.859725	24	NO CHANGE	NO CHANGE	NO CHANGE
TC1200001926.mm.2	Gm11042	0.000737594	0.242069	7.78958	7.65409	-0.135492	0.546319	0.673539	0.314145	-0.359394	0.250196	1.22108	23.8601	-1.36094	0.668276	24	NO CHANGE	NO CHANGE	NO CHANGE
TC0500000837.mm.2	5830473C10Rik	0.000737825	4.92623e-06	11.4546	11.8345	0.379962	0.000904468	0.398896	0.721734	0.322838	0.0405049	5.89636	4.34447	-1.55189	0.180492	24	UP	NO CHANGE	UP
TC1800001043.mm.2	Dsc2	0.000740159	0.00309453	9.85792	10.0695	0.211629	0.170321	0.659871	0.450923	-0.208948	0.342754	6.37659	7.87821	1.50162	0.336546	24	NO CHANGE	NO CHANGE	NO CHANGE
TC0200005023.mm.2	Blcap	0.000740282	0.00776702	6.21958	6.30409	0.0845076	0.512302	0.450149	0.40487	-0.0452789	0.799172	22.7957	0.0141517	1.21843	0.470314	24	NO CHANGE	NO CHANGE	NO CHANGE
TC1000001282.mm.2	E2f7	0.000741394	0.00595405	3.95833	3.99773	0.039394	0.664958	0.392148	0.231323	-0.160825	0.207038	0.142081	1.1138	0.971724	0.593206	24	NO CHANGE	NO CHANGE	NO CHANGE
TC0400003957.mm.2	Tnfrsf1b	0.000742218	0.0272967	8.05083	7.75727	-0.293561	0.0359574	0.433218	0.378641	-0.0545766	0.775597	7.88242	9.6442	1.76178	0.343513	24	NO CHANGE	NO CHANGE	DOWN
TC0500002723.mm.2	Ankrd17	0.000744459	4.18244e-05	11.8146	11.705	-0.109583	0.144289	0.289257	0.376959	0.0877027	0.396874	10.0953	10.6281	0.532764	0.668814	24	NO CHANGE	NO CHANGE	NO CHANGE
TC1600000532.mm.2	Rabl3	0.000749615	0.663206	9.105	9.24864	0.143636	0.14274	0.348201	0.0480913	-0.300109	0.0368383	18.4045	6.98535	-11.4192	0.139888	24	DOWN	NO CHANGE	NO CHANGE
TC0900002213.mm.2	Sidt2	0.000749668	0.0135505	12.6996	12.0764	-0.62322	1.54654e-05	0.342409	0.428887	0.0864783	0.627493	12.1674	13.6298	1.46246	0.427925	24	NO CHANGE	NO CHANGE	DOWN
TC1000001601.mm.2	Ankrd52; Mir6914	0.000750023	0.0303602	6.73292	6.40364	-0.32928	0.00544056	0.397614	0.282799	-0.114815	0.467655	5.73634	10.1755	4.43918	0.0251877	24	NO CHANGE	DELAY	DOWN
TC1100002863.mm.2	Cops3	0.000751314	0.198053	10.0867	10.0595	-0.0271212	0.678845	0.277122	0.0768295	-0.200292	0.0353138	5.78104	9.19391	3.41287	0.327767	24	DOWN	NO CHANGE	NO CHANGE
TC1500002309.mm.2	Cbx5	0.000751882	0.000631891	8.71625	8.88273	0.166477	0.0656602	0.31538	0.409769	0.0943892	0.462254	16.0151	16.9369	0.921725	0.488546	24	NO CHANGE	NO CHANGE	NO CHANGE
TC0200003751.mm.2	Ola1	0.000756191	0.307864	7.77625	7.74818	-0.0280682	0.73362	0.311351	0.093179	-0.218172	0.0737083	16.1687	18.2368	2.06809	0.549813	24	NO CHANGE	NO CHANGE	NO CHANGE
TC0700003909.mm.2	Hbb-bs; Hbb-b1	0.000756191	0.00402326	15.6542	15.2532	-0.400985	0.106407	1.1137	0.569218	-0.544477	0.112998	18.3893	23.5392	5.14993	0.0107272	24	NO CHANGE	DELAY	NO CHANGE
TC0600002494.mm.2	Elmod3	0.000756827	0.000173659	10.0925	9.79227	-0.300227	0.0442676	0.525657	0.761746	0.23609	0.266787	19.1885	18.2934	-0.895132	0.477517	24	NO CHANGE	NO CHANGE	DOWN
TC0600001970.mm.2	Rbm28	0.000758356	0.0224068	6.25208	6.01	-0.242083	0.00304087	0.324494	0.178643	-0.145851	0.196577	16.8707	18.8242	1.95349	0.294187	24	NO CHANGE	NO CHANGE	DOWN
TC0X00000974.mm.2	Nono	0.000760381	0.0125172	11.2796	11.1527	-0.126856	0.243225	0.281537	0.36573	0.0841927	0.573774	12.6189	12.7889	0.170009	0.927484	24	NO CHANGE	NO CHANGE	NO CHANGE
TC1100003829.mm.2	Hdac5; Mir8101	0.000763942	0.0140714	6.55	6.37409	-0.175909	0.137567	0.376749	0.368005	-0.00874424	0.957781	19.759	21.1894	1.43037	0.403231	24	NO CHANGE	NO CHANGE	NO CHANGE
TC1300000359.mm.2	Wrnip1	0.000765284	7.88005e-08	8.76542	9.04409	0.278674	0.0200561	0.505285	0.777146	0.271861	0.0965969	21.1249	22.9063	1.78134	0.0951034	24	NO CHANGE	NO CHANGE	UP
TC1000000842.mm.2	Midn	0.000768631	0.000980983	9.75667	9.33364	-0.42303	0.00605474	0.605945	0.507445	-0.0985	0.630239	5.4108	10.6551	5.2443	0.000967501	24	NO CHANGE	DELAY	DOWN
TC1000000919.mm.2	AU041133	0.00077186	0.00180907	4.9625	4.83	-0.1325	0.407181	0.513092	0.644818	0.131726	0.550959	13.2538	12.5858	-0.66807	0.663985	24	NO CHANGE	NO CHANGE	NO CHANGE
TC0500003097.mm.2	Cox6a1	0.000772306	0.00357569	18.4071	18.2668	-0.140265	0.00887856	0.2034	0.158398	-0.0450019	0.527094	22.8889	0.253389	1.36445	0.403428	24	NO CHANGE	NO CHANGE	DOWN
TC0800001110.mm.2	Nlrc5; Mir7072	0.00077399	0.000259725	5.54167	5.35636	-0.185303	0.207031	0.586786	0.645335	0.0585493	0.781342	7.14946	6.32504	-0.82442	0.511187	24	NO CHANGE	NO CHANGE	NO CHANGE
TC0Y00000212.mm.2	Sly	0.000774323	0.00357385	6.63833	6.25591	-0.382424	0.0799324	0.945851	0.579768	-0.366083	0.234583	1.97668	3.45211	1.47543	0.377354	24	NO CHANGE	NO CHANGE	NO CHANGE
TC0300002103.mm.2	Ccnl1	0.000775187	0.0706466	10.6142	10.7877	0.173561	0.0657513	0.338099	0.19557	-0.142529	0.289681	3.47109	6.78067	3.30958	0.110985	24	NO CHANGE	NO CHANGE	NO CHANGE
TC1900001026.mm.2	Fkbp2	0.000776886	0.728528	9.3925	9.70591	0.313409	0.0398821	0.468825	0.0611904	-0.407634	0.0568585	20.3433	21.4803	1.137	0.906561	24	NO CHANGE	NO CHANGE	UP
TC1600002094.mm.2	Rcan1	0.000778386	1.34079e-06	10.1662	9.72455	-0.441705	0.0791837	1.13045	1.26519	0.134742	0.702813	14.7709	15.742	0.971122	0.383254	24	NO CHANGE	NO CHANGE	NO CHANGE
TC1700001644.mm.2	Fahd1	0.000780297	0.647089	6.76458	6.47909	-0.285492	0.01248	0.426794	0.0530968	-0.373697	0.0230657	19.7388	17.4268	-2.312	0.767104	24	DOWN	NO CHANGE	DOWN
TC1800001429.mm.2	Grpel2	0.000781638	4.73401e-05	5.82333	6.04955	0.226212	0.0705668	0.484448	0.651574	0.167126	0.348942	7.01333	6.73647	-0.276861	0.814394	24	NO CHANGE	NO CHANGE	NO CHANGE
TC0300002580.mm.2	Wdr3	0.000782867	0.0509589	7.9375	8.02682	0.0893182	0.435945	0.42904	0.23623	-0.19281	0.227819	16.1558	12.9142	-3.24166	0.14707	24	NO CHANGE	NO CHANGE	NO CHANGE
TC1600001259.mm.2	Dnm1l	0.000786678	0.0160023	11.5312	11.1564	-0.374886	3.53717e-05	0.247865	0.269121	0.0212556	0.856513	20.457	17.6512	-2.80575	0.0970099	24	NO CHANGE	NO CHANGE	DOWN
TC1100002131.mm.2	Kremen1	0.000791577	0.0557779	6.45417	6.73091	0.276742	0.030901	0.392347	0.306408	-0.0859388	0.630427	7.02397	3.92987	-3.0941	0.119496	24	NO CHANGE	NO CHANGE	UP
TC0200004076.mm.2	Olfr1264	0.000791738	0.561736	4.37167	4.31864	-0.0530303	0.678027	0.402415	0.0931008	-0.309315	0.100412	23.3281	18.1777	-5.15043	0.330056	24	NO CHANGE	NO CHANGE	NO CHANGE
TC1300001737.mm.2	Exoc2	0.000792337	0.219465	9.06208	9.17636	0.11428	0.196817	0.273519	0.126352	-0.147168	0.229117	8.00587	23.5759	-8.42997	0.00874941	24	NO CHANGE	NO CHANGE	NO CHANGE
TC1200001869.mm.2	Sos2	0.000792416	0.000764696	10.6475	10.6245	-0.0229543	0.879687	0.548323	0.640843	0.0925199	0.664643	8.26144	9.65627	1.39483	0.321232	24	NO CHANGE	NO CHANGE	NO CHANGE
TC1200001663.mm.2	Ifrd1	0.000794297	0.000342157	7.47125	7.06591	-0.405341	0.0381624	0.580979	0.950385	0.369407	0.165505	11.367	11.8593	0.49226	0.738274	24	NO CHANGE	NO CHANGE	DOWN
TC0800000542.mm.2	Irf2	0.000797088	3.97666e-05	10.0904	9.78773	-0.302689	0.00594489	0.449166	0.492344	0.0431775	0.775408	7.0951	7.32541	0.230315	0.846098	24	NO CHANGE	NO CHANGE	DOWN
TC1100000601.mm.2	Aff4	0.000797515	0.0395684	13.1429	13.1986	0.0557197	0.522444	0.299034	0.223551	-0.0754835	0.549697	7.38532	6.63177	-0.753552	0.678532	24	NO CHANGE	NO CHANGE	NO CHANGE
TC0700002980.mm.2	Prmt1	0.00079796	0.0584236	8.26042	8.32273	0.0623106	0.540572	0.339329	0.233579	-0.105751	0.464314	17.2809	15.0309	-2.24995	0.273037	24	NO CHANGE	NO CHANGE	NO CHANGE
TC1400000071.mm.2	Flnb	0.000798566	3.40688e-07	11.2883	11.7232	0.434848	2.02519e-05	0.375034	0.600404	0.22537	0.0782149	12.3868	11.3253	-1.06153	0.334004	24	NO CHANGE	NO CHANGE	UP
TC1600000249.mm.2	Cldn5	0.00080159	0.0001536	5.38208	5.41136	0.0292803	0.816705	0.582409	0.408115	-0.174295	0.326288	17.8722	22.1872	4.315	0.00565216	24	NO CHANGE	DELAY	NO CHANGE
TC1300001382.mm.2	Akr1c20	0.0008021	0.00548859	12.8742	12.6636	-0.21053	0.0275216	0.360432	0.295961	-0.064471	0.628966	17.4474	16.3263	-1.12113	0.464821	24	NO CHANGE	NO CHANGE	DOWN
TC0200000477.mm.2	Rxra	0.000803762	0.0119183	12.5183	12.2864	-0.23197	0.0101866	0.316281	0.24458	-0.0717009	0.550989	8.97677	11.1737	2.19688	0.218422	24	NO CHANGE	NO CHANGE	DOWN
TC0Y00000319.mm.2	Gm20896	0.000804091	0.0028101	7.24958	6.71636	-0.53322	0.0212715	0.961451	0.660323	-0.301128	0.348536	2.23813	3.57831	1.34018	0.39615	24	NO CHANGE	NO CHANGE	DOWN
TC1100004071.mm.2	Atp5h	0.000804148	0.0680294	16.3762	16.4095	0.0332955	0.548084	0.193382	0.12278	-0.0706018	0.380219	17.9145	17.1856	-0.728903	0.715705	24	NO CHANGE	NO CHANGE	NO CHANGE
TC0500002676.mm.2	Uba6	0.000806686	0.00329168	8.46292	8.62773	0.164811	0.15467	0.413085	0.426887	0.0138024	0.933412	18.8136	16.8595	-1.95409	0.181109	24	NO CHANGE	NO CHANGE	NO CHANGE
TC0900001445.mm.2	Map4	0.00080883	0.0398437	9.06125	9.41091	0.349659	0.000650084	0.35755	0.225077	-0.132473	0.338727	6.92653	6.85213	-0.0743992	0.968298	24	NO CHANGE	NO CHANGE	UP
TC0700003908.mm.2	Hbb-bt; Hbb-b2	0.000811338	0.0018224	15.7321	15.2309	-0.501174	0.0437195	1.07971	0.650542	-0.42917	0.204969	18.4016	23.5439	5.14228	0.00489462	24	NO CHANGE	DELAY	DOWN
TC1400001105.mm.2	Elf1	0.000814943	0.00276037	10.6225	10.5814	-0.0411364	0.631539	0.367586	0.244621	-0.122965	0.309101	3.72265	2.12172	-1.60093	0.334184	24	NO CHANGE	NO CHANGE	NO CHANGE
TC0400002113.mm.2	Gm20782	0.000815571	0.469839	3.73417	3.85091	0.116742	0.518151	0.543429	0.166305	-0.377124	0.15235	19.0743	19.2838	0.209482	0.960916	24	NO CHANGE	NO CHANGE	NO CHANGE
TC1100001331.mm.2	Trim37	0.000817504	0.0239245	6.85083	7.39455	0.543712	5.75297e-07	0.339476	0.244902	-0.0945735	0.477382	19.4211	16.4494	-2.97168	0.0953127	24	NO CHANGE	NO CHANGE	UP
TC0X00003057.mm.2	Serpina7	0.000818587	0.0152552	10.4038	14.3173	3.91352	2.60259e-20	0.90721	0.592416	-0.314794	0.337733	5.18558	5.11258	-0.0729967	0.965858	24	NO CHANGE	NO CHANGE	UP
TC0800001265.mm.2	Cyb5b	0.000827474	0.171497	16.1329	16.4227	0.289811	5.89789e-06	0.205856	0.079543	-0.126313	0.108026	21.6513	23.7597	2.10841	0.490426	24	NO CHANGE	NO CHANGE	UP
TC1700000026.mm.2	Arid1b	0.000827616	0.0166073	6.51125	6.56864	0.0573864	0.600777	0.438105	0.26294	-0.175165	0.252964	1.22709	22.9632	-2.26392	0.245751	24	NO CHANGE	NO CHANGE	NO CHANGE
TC0100000456.mm.2	Nop58	0.000827684	0.0024886	9.30375	9.36818	0.0644318	0.679209	0.637646	0.520026	-0.11762	0.60285	15.3555	18.377	3.02151	0.0415091	24	NO CHANGE	DELAY	NO CHANGE
TC1100002611.mm.2	Timd2	0.000827773	0.407629	15.4242	15.365	-0.0591667	0.281518	0.190022	0.0531765	-0.136845	0.0893634	18.058	18.3113	0.25327	0.949276	24	NO CHANGE	NO CHANGE	NO CHANGE
TC0100003893.mm.2	Ahctf1	0.000828032	0.00292419	8.23667	8.09818	-0.138485	0.279379	0.471571	0.468414	-0.00315734	0.986279	18.5514	19.1594	0.60802	0.672111	24	NO CHANGE	NO CHANGE	NO CHANGE
TC1100000200.mm.2	Sertad2	0.000830294	0.0208742	6.65958	6.68864	0.029053	0.7965	0.379794	0.329587	-0.0502071	0.756706	5.18824	7.71289	2.52465	0.144769	24	NO CHANGE	NO CHANGE	NO CHANGE
TC1000001802.mm.2	Abracl	0.000833229	0.341371	8.58833	8.72773	0.139394	0.145722	0.377774	0.0881531	-0.289621	0.0358175	5.07145	3.10351	-1.96794	0.647213	24	DOWN	NO CHANGE	NO CHANGE
TC1700000323.mm.2	Srrm2	0.000833529	0.072711	15.0363	15.1732	0.136932	0.154808	0.345387	0.198269	-0.147118	0.286533	5.2041	4.62164	-0.582463	0.779927	24	NO CHANGE	NO CHANGE	NO CHANGE
TC1300002382.mm.2	Cox7c	0.000834942	0.045353	18.6	18.6118	0.0118182	0.817953	0.153324	0.139084	-0.0142406	0.8482	17.6037	18.577	0.973226	0.60214	24	NO CHANGE	NO CHANGE	NO CHANGE
TC1000002487.mm.2	Tmem259	0.000836738	0.00376975	12.9225	12.7286	-0.193864	0.0320245	0.343075	0.289414	-0.0536617	0.669568	7.54429	8.22946	0.685164	0.650193	24	NO CHANGE	NO CHANGE	DOWN
TC0200001583.mm.2	Pax6	0.00083698	0.0403776	4.73667	4.64545	-0.0912121	0.332883	0.328186	0.235899	-0.0922875	0.498063	16.335	5.77785	-10.5572	8.57874e-07	24	NO CHANGE	ADVANCE	NO CHANGE
TC0900002613.mm.2	Tcf12	0.000840545	0.0107279	10.0733	10.2732	0.199848	0.0291517	0.332012	0.25091	-0.0811017	0.513304	8.05752	10.5824	2.52483	0.153869	24	NO CHANGE	NO CHANGE	UP
TC1900001617.mm.2	Nt5c2	0.000847082	0.000190899	8.69	8.76818	0.0781818	0.50687	0.434361	0.538964	0.104603	0.520877	13.8857	12.266	-1.61976	0.233509	24	NO CHANGE	NO CHANGE	NO CHANGE
TC0200004940.mm.2	Snta1	0.000847197	0.00742302	6.43917	6.48545	0.0462879	0.671435	0.285953	0.40642	0.120467	0.430907	15.4414	13.8263	-1.61513	0.368278	24	NO CHANGE	NO CHANGE	NO CHANGE
TC1300001017.mm.2	Rps23	0.000848029	0.144193	16.6817	16.8823	0.200606	0.001279	0.158826	0.106822	-0.0520039	0.520038	16.1002	0.447999	8.34778	0.00261563	24	NO CHANGE	NO CHANGE	UP
TC0200004316.mm.2	Gm15130	0.000849854	0.399365	3.02042	3.25	0.229583	0.0792573	0.40609	0.125256	-0.280834	0.121009	14.9115	22.7262	7.81474	0.0760634	24	NO CHANGE	NO CHANGE	NO CHANGE
TC0900001858.mm.2	Tyk2	0.000851249	0.00376416	8.59917	8.66955	0.0703788	0.448205	0.36902	0.2967	-0.0723203	0.586017	2.97418	3.96298	0.988804	0.515662	24	NO CHANGE	NO CHANGE	NO CHANGE
TC1800001461.mm.2	Fech	0.000851449	2.57806e-05	12.0929	12.41	0.317083	1.24193e-06	0.24223	0.245435	0.00320475	0.96718	10.4105	10.6159	0.205445	0.870893	24	NO CHANGE	NO CHANGE	UP
TC0100002604.mm.2	Tuba4a	0.000852913	0.0235054	12.7033	13.1545	0.451212	0.00196412	0.601672	0.272331	-0.329341	0.0977487	22.9774	20.4781	-2.49922	0.243602	24	NO CHANGE	NO CHANGE	UP
TC1500002076.mm.2	Slc2a13	0.000853053	0.126334	5.9175	5.96773	0.0502273	0.566931	0.271844	0.166266	-0.105579	0.396919	13.141	9.00219	-4.13883	0.0888506	24	NO CHANGE	NO CHANGE	NO CHANGE
TC0700002020.mm.2	Olfr45	0.000854855	0.194624	4.02792	3.89136	-0.136553	0.308394	0.426148	0.199346	-0.226802	0.222625	3.09523	23.8467	-3.24856	0.278039	24	NO CHANGE	NO CHANGE	NO CHANGE
TC0400001107.mm.2	Dhcr24	0.000858208	0.143804	16.1504	16.3868	0.236402	0.0110726	0.362349	0.127626	-0.234723	0.0708589	11.9297	15.4633	3.53353	0.221519	24	NO CHANGE	NO CHANGE	UP
TC1500001302.mm.2	Trio	0.000860619	0.00442496	4.98583	4.89818	-0.0876515	0.404222	0.379213	0.350372	-0.0288417	0.843956	2.51037	22.0087	-4.50172	0.00655398	24	NO CHANGE	ADVANCE	NO CHANGE
TC0600003457.mm.2	Ergic2	0.000862741	0.000253767	14.4112	14.2518	-0.159432	0.0496825	0.372544	0.216967	-0.155578	0.162343	11.1339	12.9698	1.83591	0.279809	24	NO CHANGE	NO CHANGE	DOWN
TC0X00000649.mm.2	Mtm1	0.000864952	0.0108809	5.67375	5.57091	-0.102841	0.520061	0.459924	0.531287	0.0713629	0.74712	3.61176	12.9183	9.30654	5.18295e-06	24	NO CHANGE	DELAY	NO CHANGE
TC1100000975.mm.2	Mis12	0.000865162	6.78882e-05	9.08542	8.70818	-0.377235	0.0172857	0.575616	0.765913	0.190297	0.374076	14.1006	13.5509	-0.549708	0.667459	24	NO CHANGE	NO CHANGE	DOWN
TC0400001783.mm.2	Arhgef19	0.000865786	0.0050582	7.59833	7.16864	-0.429697	0.00109718	0.510419	0.348715	-0.161704	0.35702	20.1029	20.786	0.683075	0.67772	24	NO CHANGE	NO CHANGE	DOWN
TC1000001133.mm.2	Hal	0.000869073	6.36881e-05	14.6021	14.8286	0.226553	0.0779392	0.51772	0.58895	0.0712299	0.691878	0.422017	3.43941	3.0174	0.0180072	24	NO CHANGE	DELAY	NO CHANGE
TC1500000423.mm.2	Ndufb9	0.000869858	0.0300977	16.2604	16.2359	-0.0245076	0.766897	0.312391	0.203944	-0.108447	0.366092	18.6473	16.833	-1.81426	0.321573	24	NO CHANGE	NO CHANGE	NO CHANGE
TC0700004548.mm.2	Tollip	0.000872709	0.0288006	9.04	9.12227	0.0822727	0.279808	0.304409	0.166607	-0.137802	0.202066	10.8863	9.13726	-1.74908	0.386361	24	NO CHANGE	NO CHANGE	NO CHANGE
TC0400002016.mm.2	Acot7	0.000875543	0.0157497	6.83625	7.17636	0.340114	0.00185178	0.378829	0.282579	-0.0962491	0.508701	13.5917	14.8719	1.28015	0.465952	24	NO CHANGE	NO CHANGE	UP
TC1500000587.mm.2	Cyc1	0.000876308	0.0212474	9.94375	10.1373	0.193523	0.0613346	0.319877	0.306563	-0.0133139	0.927097	16.1244	19.6913	3.56687	0.0437388	24	NO CHANGE	DELAY	NO CHANGE
TC1700001947.mm.2	Csnk2b	0.000877842	0.44262	12.0079	12.1577	0.149811	0.0355628	0.251462	0.0548483	-0.196614	0.0455209	11.1577	12	0.84225	0.873085	24	DOWN	NO CHANGE	UP
TC1900000723.mm.2	Slk	0.000878305	0.202432	12.2513	12.2118	-0.0394318	0.602712	0.279543	0.103006	-0.176537	0.103937	4.50247	9.31933	4.81686	0.12219	24	NO CHANGE	NO CHANGE	NO CHANGE
TC1200000800.mm.2	Acot3	0.000878818	1.79498e-06	8.135	11.3886	3.25364	9.50136e-12	1.58336	1.59763	0.0142704	0.976424	14.216	13.5887	-0.627285	0.60091	24	NO CHANGE	NO CHANGE	UP
TC0800001465.mm.2	Map1lc3b	0.000883077	0.0251697	11.6929	11.7709	0.0779924	0.402334	0.318598	0.239323	-0.0792748	0.538355	7.82509	11.1797	3.35463	0.0859637	24	NO CHANGE	NO CHANGE	NO CHANGE
TC1300001683.mm.2	Hdgfl1	0.000886874	0.0956652	3.54	3.45136	-0.0886364	0.284851	0.248399	0.172622	-0.0757772	0.51573	20.5206	21.2299	0.709269	0.752608	24	NO CHANGE	NO CHANGE	NO CHANGE
TC1500001996.mm.2	5031439G07Rik; Mir1249	0.000889834	3.3784e-05	8.71667	9.11227	0.395606	0.000138006	0.357958	0.529212	0.171254	0.212327	9.54456	7.58144	-1.96313	0.106351	24	NO CHANGE	NO CHANGE	UP
TC0400001788.mm.2	Fam131c	0.000890745	0.557568	3.96917	3.94864	-0.0205304	0.859745	0.400554	0.0752625	-0.325292	0.0515435	19.0239	2.23089	7.20701	0.252704	24	NO CHANGE	NO CHANGE	NO CHANGE
TC1700002158.mm.2	1600014C23Rik	0.000890808	0.167876	4.1375	4.22227	0.0847727	0.407588	0.370859	0.160865	-0.209994	0.160623	4.32655	17.7428	-10.5838	0.000181364	24	NO CHANGE	NO CHANGE	NO CHANGE
TC0300002959.mm.2	Sgms2	0.000892245	0.00232856	10.9992	11.2	0.200833	0.118431	0.511799	0.430391	-0.0814084	0.657891	4.4144	5.55706	1.14266	0.428497	24	NO CHANGE	NO CHANGE	NO CHANGE
TC1100000336.mm.2	Hba-a2; Hba-a1	0.000893888	0.00684244	16.2342	15.8391	-0.395076	0.0794986	0.994068	0.470536	-0.523532	0.0926241	18.2414	23.577	5.33559	0.0140976	24	NO CHANGE	DELAY	NO CHANGE
TC0200002452.mm.2	Top1	0.000896189	3.01202e-05	13.2975	13.0232	-0.274318	0.0168319	0.470467	0.521835	0.0513675	0.74657	17.1011	16.1061	-0.994959	0.407061	24	NO CHANGE	NO CHANGE	DOWN
TC0900001373.mm.2	Rassf1	0.00089708	0.0406103	6.56667	6.70727	0.140606	0.17999	0.378666	0.228166	-0.1505	0.297447	6.1602	11.6731	5.51289	0.0125194	24	NO CHANGE	DELAY	NO CHANGE
TC1200002049.mm.2	Zfyve1	0.000898403	0.0202859	10.1792	10.1177	-0.0614394	0.499079	0.351267	0.233777	-0.11749	0.372055	19.6779	19.1369	-0.541042	0.757347	24	NO CHANGE	NO CHANGE	NO CHANGE
TC1500001511.mm.2	Ext1	0.00089903	0.000984389	11.5687	11.6505	0.0817045	0.37174	0.319571	0.36901	0.0494389	0.695477	10.3888	11.16	0.771125	0.598962	24	NO CHANGE	NO CHANGE	NO CHANGE
TC0500001128.mm.2	Zfp932	0.000900156	0.0204676	9.92958	9.595	-0.334583	4.76076e-05	0.257698	0.208236	-0.0494616	0.640462	19.7033	20.1192	0.415997	0.810201	24	NO CHANGE	NO CHANGE	DOWN
TC0500000044.mm.2	Sri	0.000904242	0.138768	9.30917	9.23227	-0.0768939	0.440354	0.33811	0.164547	-0.173563	0.212866	11.0147	10.8085	-0.206245	0.938753	24	NO CHANGE	NO CHANGE	NO CHANGE
TC0500000072.mm.2	Speer1	0.000908779	0.683212	4.49583	4.56273	0.0668939	0.657427	0.45575	0.072292	-0.383458	0.0730774	1.39258	1.34835	-0.0442298	0.995864	24	NO CHANGE	NO CHANGE	NO CHANGE
TC0500000077.mm.2	Gm8926	0.00090878	0.683212	4.49583	4.56273	0.0668939	0.657427	0.45575	0.0722953	-0.383455	0.0730815	1.39258	1.34908	-0.0435036	0.995932	24	NO CHANGE	NO CHANGE	NO CHANGE
TC1500000667.mm.2	Polr2f	0.000909439	0.0389649	8.88417	9.13773	0.253561	0.00933402	0.330329	0.22949	-0.100839	0.453938	13.261	16.1644	2.90335	0.127658	24	NO CHANGE	NO CHANGE	UP
TC1100002966.mm.2	Hs3st3b1	0.000911765	0.218532	9.48083	8.91409	-0.566742	1.70768e-05	0.349842	0.17598	-0.173862	0.292284	1.55775	14.243	-11.3148	0.000365045	24	NO CHANGE	NO CHANGE	DOWN
TC0700002970.mm.2	Nr1h2	0.000921147	0.00482255	8.22042	8.37227	0.151856	0.12492	0.385218	0.30855	-0.0766681	0.587634	5.87117	5.15327	-0.717902	0.63649	24	NO CHANGE	NO CHANGE	NO CHANGE
TC1100003107.mm.2	Pfn1	0.000922181	0.251335	14.8258	14.7891	-0.0367424	0.677256	0.260614	0.132197	-0.128417	0.318418	4.95024	18.2086	-10.7416	0.000395501	24	NO CHANGE	NO CHANGE	NO CHANGE
TC0700002944.mm.2	Zfp715	0.000925331	0.0936644	7.25333	6.86182	-0.391515	5.95461e-05	0.25424	0.18123	-0.0730099	0.548875	10.9085	11.5033	0.594818	0.801305	24	NO CHANGE	NO CHANGE	DOWN
TC1000003169.mm.2	Mettl7b	0.000926657	0.00283707	14.375	14.4868	0.111818	0.0919775	0.265206	0.199207	-0.065999	0.471565	15.2816	14.1093	-1.1723	0.464656	24	NO CHANGE	NO CHANGE	NO CHANGE
TC0900002328.mm.2	Chrnb4	0.000930609	0.201991	4.69083	4.73045	0.0396212	0.742431	0.330733	0.204539	-0.126194	0.467326	4.84911	4.14944	-0.699673	0.790116	24	NO CHANGE	NO CHANGE	NO CHANGE
TC1100001705.mm.2	Acbd4	0.000932323	0.0447502	7.36125	7.24818	-0.113068	0.272027	0.428613	0.18613	-0.242483	0.0969752	20.8575	21.6857	0.828147	0.725745	24	NO CHANGE	NO CHANGE	NO CHANGE
TC0Y00000006.mm.2	Eif2s3y	0.000935515	0.0279316	11.3287	10.9923	-0.336477	0.000263969	0.262371	0.227213	-0.0351576	0.764076	11.2738	12.4127	1.1389	0.558235	24	NO CHANGE	NO CHANGE	DOWN
TC0500003585.mm.2	Smurf1	0.000936367	9.81382e-05	7.91292	8.32636	0.413447	0.00063286	0.48517	0.458959	-0.0262108	0.871339	6.62206	7.38775	0.76569	0.546036	24	NO CHANGE	NO CHANGE	UP
TC0500000888.mm.2	40787	0.000937988	0.0403188	8.44042	8.44227	0.00185606	0.989264	0.625584	0.205809	-0.419774	0.033285	2.21603	22.8797	-3.33632	0.245041	24	DOWN	NO CHANGE	NO CHANGE
TC1100000939.mm.2	Asgr1	0.000939089	0.0895671	15.5596	15.9459	0.386326	2.41242e-08	0.195342	0.107991	-0.087351	0.272106	13.7741	9.68567	-4.08841	0.0853585	24	NO CHANGE	NO CHANGE	UP
TC1000002794.mm.2	Tmtc2	0.000939853	5.95076e-05	5.94375	6.11818	0.174432	0.265137	0.547803	0.854548	0.306745	0.167204	10.6625	9.25857	-1.40396	0.275827	24	NO CHANGE	NO CHANGE	NO CHANGE
TC0900000398.mm.2	Olfr147	0.000940906	0.471178	4.54125	4.50591	-0.0353409	0.765164	0.441383	0.0906495	-0.350733	0.0437611	2.58309	20.0421	-6.54095	0.204015	24	DOWN	NO CHANGE	NO CHANGE
TC0200003162.mm.2	Rabl6	0.000941462	0.00163874	6.18	5.88182	-0.298182	0.0247337	0.484493	0.465515	-0.0189774	0.916096	12.7907	14.0308	1.24005	0.405827	24	NO CHANGE	NO CHANGE	DOWN
TC1900001025.mm.2	Plcb3	0.000942611	0.0925015	6.71375	6.75591	0.0421591	0.677404	0.34016	0.197102	-0.143058	0.316625	4.14508	21.8769	-6.26817	0.0100583	24	NO CHANGE	NO CHANGE	NO CHANGE
TC1100001183.mm.2	Rab11fip4	0.000943166	0.00226356	5.00333	5.10318	0.0998485	0.401472	0.318049	0.528465	0.210416	0.215124	0.335708	20.914	-3.42171	0.0426971	24	NO CHANGE	ADVANCE	NO CHANGE
TC1700002764.mm.2	Sft2d1	0.000945345	0.0520725	10.3271	10.3264	-0.000719697	0.994397	0.331632	0.251352	-0.0802802	0.586661	9.5752	7.71289	-1.8623	0.338347	24	NO CHANGE	NO CHANGE	NO CHANGE
TC1100003898.mm.2	Cdc27	0.00094608	0.000493128	10.2867	10.1541	-0.132576	0.0855513	0.246147	0.356337	0.110191	0.30212	8.59075	14.0851	5.49437	0.000391818	24	NO CHANGE	DELAY	NO CHANGE
TC1800000200.mm.2	Mocos	0.000947386	0.000794545	8.91625	9.23136	0.315114	0.00263789	0.344033	0.412491	0.0684585	0.61837	0.811038	1.00229	0.191252	0.895111	24	NO CHANGE	NO CHANGE	UP
TC1900000921.mm.2	Rhod	0.000950603	0.00186735	9.29458	9.37318	0.0785985	0.578544	0.494181	0.54434	0.0501596	0.800542	1.16786	2.31433	1.14647	0.44185	24	NO CHANGE	NO CHANGE	NO CHANGE
TC0100002601.mm.2	Abcb6	0.000952726	0.0100185	8.14833	8.63727	0.488939	0.00019055	0.418042	0.355	-0.0630415	0.703691	14.9869	11.7685	-3.21836	0.0709483	24	NO CHANGE	NO CHANGE	UP
TC1900000071.mm.2	Efemp2	0.000954621	0.813947	6.47625	6.52	0.04375	0.679226	0.362374	0.0275271	-0.334846	0.0291791	0.729102	21.4577	-3.27143	0.830115	24	DOWN	NO CHANGE	NO CHANGE
TC0100003095.mm.2	Atp2b4	0.000958062	0.545669	7.53417	7.38955	-0.144621	0.463007	0.607437	0.146331	-0.461106	0.107617	23.8454	19.9054	-3.94	0.456051	24	NO CHANGE	NO CHANGE	NO CHANGE
TC0900003041.mm.2	Gnat1	0.000958896	0.010921	6.10542	6.34364	0.23822	0.161789	0.659594	0.459879	-0.199715	0.407153	8.47172	8.47047	-0.00125599	0.999412	24	NO CHANGE	NO CHANGE	NO CHANGE
TC0600001293.mm.2	Fam21	0.000962062	0.024438	10.24	10.0923	-0.147727	0.0538037	0.262563	0.201541	-0.0610224	0.569605	9.916	8.16589	-1.75012	0.328329	24	NO CHANGE	NO CHANGE	NO CHANGE
TC0600002385.mm.2	Gprin3	0.000962079	0.0022182	8.18875	7.75636	-0.432386	0.0101361	0.574301	0.619431	0.0451297	0.84498	8.31907	8.16578	-0.153291	0.915746	24	NO CHANGE	NO CHANGE	DOWN
TC0800000271.mm.2	Thsd1	0.0009621	0.00118034	4.28625	4.92045	0.634205	3.53138e-06	0.348769	0.568641	0.219872	0.204091	9.08224	7.22815	-1.85409	0.219378	24	NO CHANGE	NO CHANGE	UP
TC1400001898.mm.2	Ero1l	0.000962215	1.11113e-07	9.08583	8.89545	-0.190379	0.0769731	0.474169	0.626528	0.15236	0.312033	15.4408	15.0914	-0.349393	0.742003	24	NO CHANGE	NO CHANGE	NO CHANGE
TC0700003569.mm.2	Mesp1	0.000963522	0.318009	4.42458	4.57136	0.14678	0.151245	0.342811	0.111467	-0.231344	0.106043	14.8596	13.6061	-1.25353	0.742727	24	NO CHANGE	NO CHANGE	NO CHANGE
TC0700000341.mm.2	Vmn1r152; Vmn1r104	0.000969995	0.481245	4.3225	4.52636	0.203864	0.354818	0.695757	0.175291	-0.520466	0.0923358	3.07601	0.767833	-2.30818	0.659537	24	NO CHANGE	NO CHANGE	NO CHANGE
TC0300000500.mm.2	Mme	0.000970173	0.00144855	10.4646	10.5918	0.127235	0.44525	0.703653	0.527348	-0.176305	0.459895	17.3584	15.8433	-1.51509	0.31454	24	NO CHANGE	NO CHANGE	NO CHANGE
TC0900003122.mm.2	Rtp3	0.00097202	0.00658231	10.9467	10.4345	-0.512121	0.0220796	0.703642	0.776817	0.0731744	0.814127	20.4239	19.7299	-0.693924	0.65752	24	NO CHANGE	NO CHANGE	DOWN
TC1500001136.mm.2	Ghr	0.000972456	0.000123818	17.3704	17.1023	-0.268144	3.52321e-05	0.237681	0.238555	0.000873383	0.991345	14.6174	13.1376	-1.47981	0.274212	24	NO CHANGE	NO CHANGE	DOWN
TC0900003051.mm.2	Apeh	0.000973371	0.00648073	11.72	11.5136	-0.206364	0.00776853	0.266874	0.236353	-0.0305205	0.770175	13.0076	14.5536	1.54603	0.341832	24	NO CHANGE	NO CHANGE	DOWN
TC0600000698.mm.2	Lancl2	0.000973903	0.0787002	6.67625	6.87591	0.199659	0.179336	0.499005	0.312522	-0.186483	0.380674	7.09205	7.56979	0.477735	0.819842	24	NO CHANGE	NO CHANGE	NO CHANGE
TC0100000071.mm.2	Xkr9	0.00097769	0.146358	9.84917	10.0255	0.176288	0.137261	0.363894	0.213968	-0.149926	0.374789	8.35916	16.1942	7.83506	0.00217016	24	NO CHANGE	NO CHANGE	NO CHANGE
TC0900000181.mm.2	A230050P20Rik	0.000979148	5.32206e-07	10.6708	10.9805	0.309621	0.0245251	0.564808	0.786464	0.221655	0.233915	23.8478	23.4885	-0.35929	0.748796	24	NO CHANGE	NO CHANGE	UP
TC1100002018.mm.2	1810043H04Rik	0.000979736	0.106062	7.3	7.37727	0.0772727	0.546937	0.441874	0.240945	-0.200929	0.274983	19.8847	20.425	0.540261	0.815982	24	NO CHANGE	NO CHANGE	NO CHANGE
TC1200000994.mm.2	Calm1	0.000982176	0.114631	13.3171	13.3168	-0.000265152	0.99677	0.144527	0.149776	0.00524942	0.955733	19.4252	19.2362	-0.189001	0.936278	24	NO CHANGE	NO CHANGE	NO CHANGE
TC1000003228.mm.2	Bloc1s1	0.00098511	0.256497	13.3504	13.6218	0.271402	4.34403e-06	0.210581	0.0558787	-0.154702	0.0431105	16.8846	17.555	0.670399	0.850655	24	DOWN	NO CHANGE	UP
TC0600002027.mm.2	Chchd3	0.00098676	0.00260795	13.0458	12.8559	-0.189924	0.00275101	0.182369	0.249	0.0666313	0.43629	14.8846	15.3876	0.502998	0.744331	24	NO CHANGE	NO CHANGE	DOWN
TC0600000775.mm.2	Gng12	0.000987121	0.00031059	11.29	11.4714	0.181364	0.0102176	0.266658	0.274013	0.00735582	0.937979	12.197	13.7392	1.54219	0.265524	24	NO CHANGE	NO CHANGE	UP
TC1500000736.mm.2	Xrcc6	0.00098898	0.438755	7.30042	7.41591	0.115492	0.255741	0.328865	0.0916629	-0.237202	0.103865	16.9386	20.6808	3.74214	0.399977	24	NO CHANGE	NO CHANGE	NO CHANGE
TC0100001969.mm.2	Ncoa2	0.000994138	0.766555	8.66792	8.50364	-0.16428	0.0393704	0.280873	0.0238803	-0.256993	0.0220806	3.88099	10.0808	6.19982	0.636005	24	DOWN	NO CHANGE	DOWN
TC0300000221.mm.2	Pik3ca	0.000994812	0.0228276	11.1567	10.9427	-0.213939	0.0121361	0.223953	0.24408	0.0201271	0.859628	9.24421	10.8889	1.64473	0.396523	24	NO CHANGE	NO CHANGE	DOWN
TC0800002680.mm.2	Aktip	0.000995301	0.75616	6.3375	6.39773	0.0602273	0.549954	0.350174	0.0343232	-0.31585	0.0312681	17.5661	9.04229	-8.52381	0.461501	24	DOWN	NO CHANGE	NO CHANGE
TC0500001301.mm.2	Nos1	0.000995331	0.0515596	3.85708	4.05409	0.197008	0.0413314	0.324648	0.222564	-0.102084	0.455279	14.0764	6.63458	-7.44184	0.000352745	24	NO CHANGE	NO CHANGE	UP
TC0500003576.mm.2	Baiap2l1	0.00100015	0.0290931	9.8425	10.1923	0.349773	0.00164229	0.371176	0.250037	-0.121139	0.403395	12.434	11.3862	-1.04781	0.600871	24	NO CHANGE	NO CHANGE	UP
TC1600000906.mm.2	Chodl	0.00100341	0.0132048	3.30583	3.52909	0.223258	0.0124986	0.262371	0.265733	0.00336214	0.977422	6.17868	0.129394	-6.04929	0.00163134	24	NO CHANGE	ADVANCE	UP
TC0Y00000204.mm.2	Gm21760	0.00100385	0.00342827	6.05625	5.60227	-0.453977	0.0541326	0.992663	0.619399	-0.373264	0.258694	2.13055	3.37201	1.24146	0.462422	24	NO CHANGE	NO CHANGE	NO CHANGE
TC0100001647.mm.2	Olfr417	0.00100403	0.194459	3.76042	3.86818	0.107765	0.388394	0.39224	0.203113	-0.189127	0.297205	1.5916	18.6134	-6.97823	0.0095928	24	NO CHANGE	NO CHANGE	NO CHANGE
TC1300001761.mm.2	D930007J09Rik	0.00100547	0.106961	3.97167	4.28045	0.308788	0.00126924	0.26319	0.182935	-0.0802544	0.527577	23.2144	21.1692	-2.0452	0.378033	24	NO CHANGE	NO CHANGE	UP
TC1100002836.mm.2	Rnf187	0.00100623	0.112538	10.22	10.305	0.085	0.234268	0.26344	0.115102	-0.148338	0.136947	17.6122	1.0934	7.48123	0.00797516	24	NO CHANGE	NO CHANGE	NO CHANGE
TC0100003304.mm.2	Xpr1	0.0010115	0.000780111	8.65167	8.64909	-0.00257576	0.974231	0.278514	0.32814	0.0496262	0.653197	10.1386	12.2096	2.07103	0.161295	24	NO CHANGE	NO CHANGE	NO CHANGE
TC1300001270.mm.2	Plpp1	0.00101198	0.107933	8.94833	9.60773	0.659394	4.00952e-05	0.591863	0.203312	-0.388551	0.0563398	21.1691	23.7273	2.55825	0.400932	24	NO CHANGE	NO CHANGE	UP
TC0700000805.mm.2	Aspdh	0.00101223	0.0548845	11.5738	11.1091	-0.464659	5.72855e-08	0.249668	0.147488	-0.10218	0.299099	1.90062	1.27989	-0.620725	0.777948	24	NO CHANGE	NO CHANGE	DOWN
TC0200004902.mm.2	Defb26	0.00101473	0.444875	3.54042	3.35727	-0.183144	0.130195	0.421265	0.0980277	-0.323238	0.0594931	17.0208	14.3464	-2.67448	0.589954	24	NO CHANGE	NO CHANGE	NO CHANGE
TC0600001319.mm.2	Zfp637	0.00101593	0.121168	7.87833	7.69818	-0.180152	0.083256	0.380386	0.175094	-0.205293	0.170531	20.3394	17.8739	-2.46541	0.306885	24	NO CHANGE	NO CHANGE	NO CHANGE
TC0400003695.mm.2	Tmem222	0.00102279	0.0266593	7.38667	7.75909	0.372424	0.00066033	0.342973	0.260399	-0.0825744	0.559071	12.6199	10.7609	-1.85899	0.337956	24	NO CHANGE	NO CHANGE	UP
TC0200002359.mm.2	Itch	0.00102625	0.00110537	10.0483	9.92091	-0.127424	0.322001	0.299114	0.616204	0.31709	0.0789073	13.0121	11.5932	-1.41892	0.434444	24	NO CHANGE	NO CHANGE	NO CHANGE
TC0900001411.mm.2	Qrich1	0.00102631	0.247459	9.48667	9.47318	-0.0134848	0.870334	0.335759	0.092181	-0.243578	0.0473679	7.27998	6.23938	-1.0406	0.764558	24	DOWN	NO CHANGE	NO CHANGE
TC0900000408.mm.2	Olfr910	0.00102866	0.524684	4.07958	3.89909	-0.180492	0.342097	0.638951	0.129578	-0.509373	0.0569793	1.20033	23.4975	-1.70287	0.778777	24	NO CHANGE	NO CHANGE	NO CHANGE
TC1500002048.mm.2	Sbf1	0.00103198	0.360461	7.22458	6.91818	-0.306402	0.0121066	0.349065	0.126055	-0.223011	0.174438	4.58591	11.6663	7.08035	0.0830211	24	NO CHANGE	NO CHANGE	DOWN
TC0200002453.mm.2	Plcg1	0.00103204	0.00636381	9.0075	9.23636	0.228864	0.0267103	0.406071	0.273452	-0.132619	0.350603	9.15821	9.32924	0.171035	0.920515	24	NO CHANGE	NO CHANGE	UP
TC0200005328.mm.2	Gm14393	0.00103792	5.26047e-05	11.1083	11.1832	0.0748485	0.515022	0.485164	0.474963	-0.0102005	0.949067	14.9707	13.4543	-1.51633	0.253303	24	NO CHANGE	NO CHANGE	NO CHANGE
TC1700000277.mm.2	Gm10509	0.00103879	0.111603	7.26083	7.28	0.0191667	0.901984	0.480656	0.319209	-0.161447	0.475887	16.0265	18.1382	2.11172	0.336946	24	NO CHANGE	NO CHANGE	NO CHANGE
TC1900000703.mm.2	Trim8	0.00104085	0.000554809	8.07	7.73227	-0.337727	0.00341693	0.349882	0.503786	0.153904	0.314979	7.08609	10.4448	3.35868	0.0256164	24	NO CHANGE	DELAY	DOWN
TC0700002535.mm.2	Vmn1r121	0.00104314	0.425392	4.06208	3.68727	-0.374811	0.0486009	0.73451	0.134441	-0.600069	0.0236978	2.25163	0.599095	-1.65254	0.772412	24	DOWN	NO CHANGE	DOWN
TC0X00000652.mm.2	Hmgb3	0.00104522	0.0718226	6.53375	6.64455	0.110795	0.342528	0.382544	0.259895	-0.122649	0.466987	9.17941	5.22038	-3.95904	0.0558251	24	NO CHANGE	NO CHANGE	NO CHANGE
TC1400002098.mm.2	Tgm1	0.00104569	5.44259e-07	8.15833	8.16591	0.00757576	0.959592	0.646918	0.837671	0.190753	0.363139	12.9293	13.6741	0.744886	0.508643	24	NO CHANGE	NO CHANGE	NO CHANGE
TC1400000747.mm.2	Lrp10	0.00104638	0.325835	7.72792	7.46318	-0.264735	0.0111264	0.405669	0.0872339	-0.318435	0.0265895	7.48449	10.7055	3.22105	0.498153	24	DOWN	NO CHANGE	DOWN
TC0500002065.mm.2	Tomm7	0.00104805	0.69327	8.935	9.00091	0.0659091	0.573107	0.302657	0.062151	-0.240506	0.160626	15.5149	18.2663	2.75143	0.701288	24	NO CHANGE	NO CHANGE	NO CHANGE
TC0300000802.mm.2	S100a16	0.00104941	0.372443	7.31	7.30455	-0.00545455	0.956782	0.374562	0.0969547	-0.277607	0.0627851	16.0212	18.3703	2.34904	0.558812	24	NO CHANGE	NO CHANGE	NO CHANGE
TC1600000940.mm.2	Gabpa	0.00105002	0.0168945	11.6979	11.6909	-0.00700758	0.934747	0.329976	0.225901	-0.104075	0.403402	5.73245	6.61277	0.88032	0.608999	24	NO CHANGE	NO CHANGE	NO CHANGE
TC0200005516.mm.2	Tmem189	0.00105137	0.0641798	6.31583	6.14909	-0.166742	0.193657	0.485792	0.233814	-0.251978	0.15786	16.4235	13.042	-3.38146	0.166384	24	NO CHANGE	NO CHANGE	NO CHANGE
TC0200003579.mm.2	Acvr1	0.00105171	0.00426331	6.18917	6.00045	-0.188712	0.109415	0.363826	0.418266	0.0544403	0.734544	11.9125	12.169	0.256498	0.876098	24	NO CHANGE	NO CHANGE	NO CHANGE
TC0300000306.mm.2	Slc25a31	0.00105255	0.00521442	3.53958	3.50318	-0.0364015	0.757852	0.475531	0.321161	-0.15437	0.346928	2.40073	23.9703	-2.43046	0.173855	24	NO CHANGE	NO CHANGE	NO CHANGE
TC1500001320.mm.2	Ankrd33b	0.00105627	0.603627	9.68375	9.42682	-0.256932	0.0554761	0.396776	0.0839659	-0.31281	0.101406	15.7953	15.8919	0.0966132	0.987395	24	NO CHANGE	NO CHANGE	NO CHANGE
TC0200004651.mm.2	Rnf24	0.00105683	0.0740193	7.01708	7.205	0.187917	0.205687	0.473861	0.311005	-0.162856	0.430744	9.41599	14.0213	4.60529	0.0431926	24	NO CHANGE	NO CHANGE	NO CHANGE
TC0500001612.mm.2	Fis1	0.00105954	0.565662	7.8275	7.88727	0.0597727	0.585804	0.272367	0.0838467	-0.18852	0.232277	14.4056	15.6522	1.24655	0.812616	24	NO CHANGE	NO CHANGE	NO CHANGE
TC1000001020.mm.2	Tcp11l2	0.00105966	0.0206696	6.0875	6.00409	-0.0834091	0.714652	0.95213	0.507821	-0.444309	0.183866	4.82035	5.7827	0.962352	0.613247	24	NO CHANGE	NO CHANGE	NO CHANGE
TC0900001925.mm.2	Tbx20	0.00106145	0.174073	6.65625	6.75591	0.0996591	0.497346	0.495842	0.220941	-0.274901	0.182794	9.97777	10.4728	0.495063	0.864284	24	NO CHANGE	NO CHANGE	NO CHANGE
TC0400000442.mm.2	Rgp1	0.00106259	0.00466933	7.80417	7.19682	-0.607348	1.16919e-05	0.427099	0.405151	-0.021948	0.897173	9.15403	10.7374	1.58333	0.332369	24	NO CHANGE	NO CHANGE	DOWN
TC1100002107.mm.2	Sec14l2	0.00106554	0.000118715	13.8771	13.8123	-0.0648106	0.466973	0.395528	0.291733	-0.103795	0.400202	20.2376	0.130957	3.8934	0.0127073	24	NO CHANGE	DELAY	NO CHANGE
TC1000003158.mm.2	Suox	0.00106936	5.54232e-05	11.5558	11.6359	0.0800758	0.232006	0.277324	0.275686	-0.00163742	0.985774	21.5516	23.9861	2.43451	0.0730879	24	NO CHANGE	NO CHANGE	NO CHANGE
TC0300002674.mm.2	Rap1a	0.00106973	0.465884	12.1779	12.5855	0.407538	7.11361e-07	0.215484	0.0629749	-0.152509	0.134927	17.744	16.4713	-1.27268	0.771243	24	NO CHANGE	NO CHANGE	UP
TC0800002313.mm.2	Msmo1	0.00107115	0.179749	9.20125	9.02909	-0.172159	0.275714	0.551458	0.222505	-0.328954	0.13487	10.105	11.6476	1.54259	0.615964	24	NO CHANGE	NO CHANGE	NO CHANGE
TC0100001859.mm.2	Slc30a1	0.0010731	0.000464788	8.08083	7.97091	-0.109924	0.217274	0.328413	0.374252	0.0458392	0.713894	14.21	14.9124	0.702479	0.607518	24	NO CHANGE	NO CHANGE	NO CHANGE
TC0400002572.mm.2	Tomm5	0.00107952	0.209582	9.06208	9.18227	0.120189	0.246138	0.387511	0.136484	-0.251027	0.0958313	16.5191	19.4701	2.95096	0.331225	24	NO CHANGE	NO CHANGE	NO CHANGE
TC1300000176.mm.2	Hist1h4j; Hist1h4m	0.00108047	0.144018	12.4471	12.5586	0.111553	0.230299	0.337072	0.142222	-0.19485	0.138492	20.9055	21.5532	0.647656	0.814982	24	NO CHANGE	NO CHANGE	NO CHANGE
TC0400000140.mm.2	Nbn	0.00108215	0.232475	8.46333	8.49182	0.0284848	0.760798	0.307105	0.134652	-0.172453	0.205931	9.00127	4.70611	-4.29517	0.138448	24	NO CHANGE	NO CHANGE	NO CHANGE
TC0200003680.mm.2	Scn9a	0.00108694	0.0729989	3.58875	3.66591	0.0771591	0.588371	0.397634	0.33266	-0.0649744	0.747171	2.20114	21.1077	-5.09342	0.0218141	24	NO CHANGE	NO CHANGE	NO CHANGE
TC0700004265.mm.2	Xpo6	0.00109476	0.00100124	11.7842	11.9791	0.194924	0.0449921	0.332498	0.40703	0.0745319	0.586682	6.19077	4.75208	-1.43869	0.300663	24	NO CHANGE	NO CHANGE	UP
TC0300001906.mm.2	1700034I23Rik	0.00109576	0.792274	4.98	4.89818	-0.0818182	0.482635	0.37214	0.037069	-0.335071	0.0519336	4.61422	5.32727	0.713048	0.951823	24	NO CHANGE	NO CHANGE	NO CHANGE
TC0700003044.mm.2	Tsg101	0.00109647	0.0097847	12.4275	12.5736	0.146136	0.0439465	0.25564	0.202674	-0.0529659	0.590584	6.46481	10.7529	4.28811	0.0181801	24	NO CHANGE	DELAY	UP
TC0700002975.mm.2	Tbc1d17	0.00109778	0.0051007	7.065	7.64864	0.583636	0.000174065	0.536596	0.459435	-0.0771612	0.707133	4.83109	6.97662	2.14553	0.164367	24	NO CHANGE	NO CHANGE	UP
TC0900002776.mm.2	Ube2cbp	0.001098	0.3551	5.55875	5.57364	0.0148864	0.906672	0.456967	0.123797	-0.33317	0.0680425	17.5465	9.53345	-8.01305	0.0619554	24	NO CHANGE	NO CHANGE	NO CHANGE
TC0700003822.mm.2	Mrpl48	0.00109811	0.159414	10.7708	10.8577	0.0868939	0.241819	0.207526	0.12669	-0.0808364	0.429621	12.2379	11.3486	-0.889308	0.743564	24	NO CHANGE	NO CHANGE	NO CHANGE
TC0300003215.mm.2	Hist2h2aa2	0.00110085	0.00132485	13.8417	13.6632	-0.178485	0.037159	0.326383	0.281085	-0.0452973	0.694915	20.5825	0.641704	4.05917	0.0114342	24	NO CHANGE	DELAY	DOWN
TC0300002501.mm.2	Hist2h2aa1	0.00110085	0.00132485	13.8417	13.6632	-0.178485	0.037159	0.326383	0.281085	-0.0452973	0.694915	20.5825	0.641706	4.05917	0.0114341	24	NO CHANGE	DELAY	DOWN
TC1400001531.mm.2	Ecd	0.00110118	0.0221141	9.78875	9.62818	-0.160568	0.0211286	0.207771	0.194808	-0.0129632	0.891361	16.952	14.5724	-2.37961	0.197264	24	NO CHANGE	NO CHANGE	DOWN
TC0800003175.mm.2	Fam89a	0.00110295	0.00383216	5.76208	5.76	-0.00208185	0.983459	0.389238	0.305331	-0.0839075	0.54999	21.8087	22.3889	0.580241	0.723698	24	NO CHANGE	NO CHANGE	NO CHANGE
TC0400004151.mm.2	Atad3a	0.00110711	0.242288	10.185	10.3395	0.154545	0.101467	0.31667	0.117127	-0.199543	0.126223	14.0174	12.7717	-1.24575	0.715156	24	NO CHANGE	NO CHANGE	NO CHANGE
TC0200004163.mm.2	Ext2	0.00110724	7.14547e-05	5.34417	5.37318	0.0290152	0.641332	0.211613	0.334805	0.123192	0.161569	3.15066	1.80643	-1.34423	0.314561	24	NO CHANGE	NO CHANGE	NO CHANGE
TC0200004433.mm.2	Ino80	0.00111134	0.00042593	8.16167	8.21455	0.0528788	0.581013	0.329916	0.447209	0.117293	0.392631	9.46348	8.36784	-1.09564	0.422862	24	NO CHANGE	NO CHANGE	NO CHANGE
TC0300003181.mm.2	Tnni3k	0.00111169	0.715766	3.67458	3.62727	-0.0473106	0.764167	0.462381	0.071577	-0.390804	0.0890473	23.1002	20.1535	-2.94674	0.730636	24	NO CHANGE	NO CHANGE	NO CHANGE
TC0800002175.mm.2	Trappc11	0.00111271	0.321567	9.92458	9.72	-0.204583	0.00692673	0.201631	0.0890916	-0.112539	0.270941	6.81275	9.82666	3.01391	0.39215	24	NO CHANGE	NO CHANGE	DOWN
TC1800001717.mm.2	Gm17266	0.00111684	0.100163	3.78333	3.85636	0.0730303	0.533319	0.377171	0.223344	-0.153827	0.348344	22.6018	1.6217	3.0199	0.21446	24	NO CHANGE	NO CHANGE	NO CHANGE
TC1400000413.mm.2	Mbl1	0.00111763	1.48273e-05	13.5346	12.5382	-0.996402	4.99877e-12	0.405384	0.535068	0.129684	0.368264	23.7013	23.7643	0.0629539	0.95955	24	NO CHANGE	NO CHANGE	DOWN
TC1900000011.mm.2	Mtl5	0.00112148	0.0530684	4.52833	4.54318	0.0148485	0.890124	0.31119	0.277608	-0.0335819	0.828451	3.2537	7.44422	4.19053	0.036866	24	NO CHANGE	NO CHANGE	NO CHANGE
TC0100000765.mm.2	Sp140	0.0011231	0.412322	5.45625	5.79182	0.335568	0.0223531	0.480106	0.133163	-0.346943	0.0932953	5.91961	8.3123	2.39269	0.575032	24	NO CHANGE	NO CHANGE	UP
TC0600001097.mm.2	Nr2c2	0.00112457	0.00483287	7.16167	7.19864	0.0369697	0.753578	0.478372	0.343325	-0.135046	0.42958	5.76936	5.08395	-0.685411	0.665234	24	NO CHANGE	NO CHANGE	NO CHANGE
TC0100002285.mm.2	Slc40a1	0.00112859	0.0160883	13.025	13.2332	0.208182	0.0822035	0.48816	0.272289	-0.215872	0.209094	8.5661	5.24594	-3.32016	0.0786664	24	NO CHANGE	NO CHANGE	NO CHANGE
TC0700002078.mm.2	Lsp1	0.00112909	0.488723	5.775	5.70591	-0.0690909	0.582347	0.441371	0.090486	-0.350885	0.049484	7.19351	10.7761	3.58255	0.532335	24	DOWN	NO CHANGE	NO CHANGE
TC0600001035.mm.2	Mgll	0.00113101	1.80996e-05	9.775	8.37773	-1.39727	3.53933e-14	0.455463	0.715927	0.260464	0.144515	13.9455	15.8653	1.91973	0.116826	24	NO CHANGE	NO CHANGE	DOWN
TC0500002712.mm.2	Jchain	0.00113421	0.0246667	3.90917	3.955	0.0458333	0.770459	0.617408	0.350538	-0.26687	0.231097	16.3459	21.614	5.26811	0.0121359	24	NO CHANGE	DELAY	NO CHANGE
TC0700002820.mm.2	Scgb2b26	0.00113663	0.171451	3.68	3.43364	-0.246364	0.0907059	0.489737	0.21461	-0.275127	0.173212	1.9043	1.71199	-0.192306	0.947079	24	NO CHANGE	NO CHANGE	NO CHANGE
TC1200002148.mm.2	Dio2	0.00113681	0.568422	3.2425	3.31773	0.0752273	0.4585	0.30947	0.0659033	-0.243566	0.0874919	15.0278	23.6809	8.65304	0.180849	24	NO CHANGE	NO CHANGE	NO CHANGE
TC1100002102.mm.2	Slc35e4	0.00113988	0.341693	3.50875	3.43545	-0.0732955	0.471117	0.387022	0.0921725	-0.29485	0.0415892	22.2995	13.2444	-9.05506	0.0529306	24	DOWN	NO CHANGE	NO CHANGE
TC0500000908.mm.2	Gm16513; Gm16367	0.00114201	0.0603368	3.93792	3.86045	-0.0774621	0.567305	0.465761	0.281384	-0.184377	0.329687	3.50657	1.34433	-2.16223	0.334512	24	NO CHANGE	NO CHANGE	NO CHANGE
TC0400001307.mm.2	Elovl1	0.00114242	0.000289642	13.0642	12.8282	-0.235985	0.0238018	0.377664	0.462908	0.0852445	0.560981	18.2118	18.7917	0.579939	0.654	24	NO CHANGE	NO CHANGE	DOWN
TC1300001500.mm.2	Cdk13	0.00114352	0.0519939	7.81083	7.95909	0.148258	0.115288	0.207697	0.258956	0.0512588	0.699169	7.71621	3.74167	-3.97454	0.0717926	24	NO CHANGE	NO CHANGE	NO CHANGE
TC0X00000742.mm.2	Brcc3	0.00114621	0.0489945	10.8867	10.8918	0.00515152	0.94563	0.214073	0.198445	-0.0156274	0.885198	16.809	15.911	-0.897978	0.648447	24	NO CHANGE	NO CHANGE	NO CHANGE
TC1100000543.mm.2	Cby3	0.00114665	0.190634	6.22208	5.99818	-0.223902	0.0575482	0.374601	0.168777	-0.205823	0.201342	1.96321	11.6714	9.70823	0.00243883	24	NO CHANGE	NO CHANGE	NO CHANGE
TC1100001460.mm.2	Slc35b1	0.00115301	0.0169336	9.54958	9.27545	-0.274129	0.0215642	0.424854	0.312161	-0.112693	0.497156	18.1363	16.0535	-2.08273	0.235242	24	NO CHANGE	NO CHANGE	DOWN
TC0100000829.mm.2	Dgkd	0.00115387	0.00401936	5.14542	5.28136	0.135947	0.25157	0.411376	0.392958	-0.0184176	0.910113	9.22405	11.0573	1.83324	0.261641	24	NO CHANGE	NO CHANGE	NO CHANGE
TC1400002010.mm.2	Gm17078	0.00115994	0.080393	4.11792	4.19227	0.0743561	0.538079	0.376409	0.247962	-0.128447	0.444119	23.7037	22.9629	-0.740823	0.748579	24	NO CHANGE	NO CHANGE	NO CHANGE
TC0100000255.mm.2	Zap70	0.00116065	0.696157	4.54917	4.64818	0.0990152	0.439625	0.456301	0.0530163	-0.403285	0.0308942	17.5641	8.78928	-8.77481	0.355393	24	DOWN	NO CHANGE	NO CHANGE
TC0700001431.mm.2	Arap1	0.00116204	0.00192191	8.53792	7.86364	-0.67428	9.65601e-07	0.478911	0.355253	-0.123658	0.451668	1.16448	1.59418	0.429705	0.790645	24	NO CHANGE	NO CHANGE	DOWN
TC0500001689.mm.2	Nudt1	0.00116467	0.0330066	5.67542	5.78227	0.106856	0.500467	0.575077	0.388092	-0.186984	0.416587	22.1582	5.47987	7.32164	0.000260623	24	NO CHANGE	DELAY	NO CHANGE
TC1300002510.mm.2	Tnpo1	0.00116549	2.33412e-06	13.3046	13.38	0.0754168	0.365593	0.341694	0.486589	0.144895	0.230991	6.04841	7.07347	1.02507	0.358597	24	NO CHANGE	NO CHANGE	NO CHANGE
TC0700002015.mm.2	Olfr46	0.0011661	0.130756	3.17375	3.11318	-0.0605682	0.582423	0.357845	0.187216	-0.170628	0.266019	19.6705	0.52186	4.85139	0.0739003	24	NO CHANGE	NO CHANGE	NO CHANGE
TC1500000420.mm.2	Trmt12	0.0011731	0.0183905	6.42625	6.195	-0.23125	0.041618	0.396124	0.309094	-0.0870306	0.587898	16.9499	17.6786	0.728629	0.667732	24	NO CHANGE	NO CHANGE	DOWN
TC1100000780.mm.2	Mfap4	0.00118194	0.0699583	6.24792	6.39136	0.143447	0.194769	0.359105	0.235615	-0.12349	0.427854	11.3318	14.9976	3.66577	0.093538	24	NO CHANGE	NO CHANGE	NO CHANGE
TC1000002353.mm.2	Bicc1	0.00118229	0.455126	6.82	6.89318	0.0731818	0.649672	0.515407	0.133527	-0.381881	0.0921179	7.35464	23.5988	-7.75587	0.131082	24	NO CHANGE	NO CHANGE	NO CHANGE
TC0500003466.mm.2	Cyp3a13	0.0011826	0.00610587	13.7108	14.0659	0.355076	0.001153	0.361051	0.342945	-0.0181067	0.902266	17.4638	16.8493	-0.614496	0.690208	24	NO CHANGE	NO CHANGE	UP
TC0100002904.mm.2	Serpinb3d	0.00118278	0.0178517	3.51042	3.73955	0.229129	0.0702452	0.341029	0.415604	0.0745747	0.678665	0.585655	17.9138	-6.67189	0.000452519	24	NO CHANGE	ADVANCE	NO CHANGE
TC1100001467.mm.2	Phb	0.00118642	0.0326394	15.1296	15.2023	0.0726894	0.402117	0.246313	0.240912	-0.00540076	0.964693	15.4684	14.7322	-0.736214	0.702727	24	NO CHANGE	NO CHANGE	NO CHANGE
TC0600001126.mm.2	Fam19a1	0.00118751	0.261684	8.39583	8.36818	-0.0276515	0.868514	0.455565	0.228841	-0.226723	0.329252	1.22631	0.091823	-1.13448	0.730053	24	NO CHANGE	NO CHANGE	NO CHANGE
TC1800000259.mm.2	Ercc3	0.0011942	0.0112156	9.01542	9.505	0.489583	1.59005e-05	0.28877	0.355355	0.0665849	0.64709	14.2101	17.0756	2.86551	0.0933261	24	NO CHANGE	NO CHANGE	UP
TC0600002629.mm.2	Dusp11	0.0011953	0.0594727	11.2154	11.1614	-0.054053	0.436959	0.280893	0.117986	-0.162906	0.0982321	8.62606	13.8341	5.208	0.0450555	24	NO CHANGE	NO CHANGE	NO CHANGE
TC1500001978.mm.2	Mcat	0.00119685	0.24342	7.26458	7.34045	0.0758712	0.33659	0.196263	0.126023	-0.0702406	0.537291	20.652	18.9053	-1.7467	0.530247	24	NO CHANGE	NO CHANGE	NO CHANGE
TC0700002635.mm.2	Ceacam1	0.00119727	0.123156	12.8175	12.4427	-0.374773	0.00337935	0.374134	0.230339	-0.143796	0.406857	4.15319	3.53452	-0.618669	0.793654	24	NO CHANGE	NO CHANGE	DOWN
TC0400001039.mm.2	Lepr	0.00119794	0.0118465	5.96167	5.72545	-0.236212	0.110677	0.471914	0.441266	-0.0306474	0.879726	10.6931	13.2104	2.51729	0.159774	24	NO CHANGE	NO CHANGE	NO CHANGE
TC0X00001760.mm.2	Nudt10	0.00120065	0.297	3.83667	3.79409	-0.0425758	0.666218	0.287957	0.12126	-0.166697	0.225838	0.813073	0.0630032	-0.75007	0.83338	24	NO CHANGE	NO CHANGE	NO CHANGE
TC1100000339.mm.2	Hba-a1; Hba-a2	0.00120137	0.00497361	16.38	15.9768	-0.403182	0.0705331	0.940113	0.503126	-0.436987	0.15332	18.2612	23.6998	5.43863	0.00846344	24	NO CHANGE	DELAY	NO CHANGE
TC1900000813.mm.2	Fam160b1	0.00120822	1.94643e-05	12.0892	12.1045	0.0153788	0.876904	0.400672	0.507316	0.106644	0.457543	8.09932	7.49406	-0.605255	0.610403	24	NO CHANGE	NO CHANGE	NO CHANGE
TC0100002503.mm.2	Erbb4	0.0012088	1.72648e-05	5.41292	5.41864	0.0057197	0.971985	0.703315	0.699612	-0.00370318	0.987216	7.41158	8.90381	1.49224	0.238774	24	NO CHANGE	NO CHANGE	NO CHANGE
TC0700000867.mm.2	Kdelr1	0.00121104	0.00106544	12.0333	11.9664	-0.0669697	0.272293	0.239427	0.205962	-0.0334658	0.692257	7.35214	10.3444	2.99231	0.0538155	24	NO CHANGE	NO CHANGE	NO CHANGE
TC0300000948.mm.2	Hfe2	0.00121556	0.000183731	11.2646	11.6864	0.42178	0.00510595	0.528775	0.632311	0.103536	0.601857	21.8436	0.0724813	2.2289	0.110019	24	NO CHANGE	NO CHANGE	UP
TC0800001025.mm.2	Heatr3	0.00121682	0.0181483	9.82917	9.90182	0.0726515	0.463937	0.332917	0.278228	-0.0546888	0.695627	13.9917	14.7327	0.740993	0.678731	24	NO CHANGE	NO CHANGE	NO CHANGE
TC1300001555.mm.2	Hist1h2bl	0.00121729	0.101956	5.61542	5.58591	-0.0295076	0.719041	0.29352	0.152119	-0.141401	0.238263	19.4833	18.3448	-1.13852	0.616296	24	NO CHANGE	NO CHANGE	NO CHANGE
TC1600000218.mm.2	Aifm3	0.00121756	0.0284661	6.27542	6.53318	0.257765	0.0356308	0.405181	0.307804	-0.097377	0.565565	10.6357	8.9674	-1.66826	0.375667	24	NO CHANGE	NO CHANGE	UP
TC0900000601.mm.2	Timm8b	0.0012217	0.023621	7.85542	7.76818	-0.0872348	0.32013	0.302679	0.220626	-0.0820526	0.499929	16.5541	13.3065	-3.24756	0.0981998	24	NO CHANGE	NO CHANGE	NO CHANGE
TC1000003090.mm.2	Xrcc6bp1	0.00122256	0.00295726	6.57375	6.90818	0.334432	0.0502656	0.554897	0.600685	0.045789	0.842896	12.8709	12.7099	-0.160948	0.919602	24	NO CHANGE	NO CHANGE	NO CHANGE
TC1200001916.mm.2	Trmt5	0.00122488	0.0720777	8.41625	8.19	-0.22625	0.0454391	0.382857	0.225469	-0.157389	0.318726	20.1663	20.6856	0.519231	0.812206	24	NO CHANGE	NO CHANGE	DOWN
TC0600000609.mm.2	Snx10	0.00122551	0.00748751	10.1183	9.76727	-0.351061	0.0195577	0.580124	0.369668	-0.210456	0.298068	11.1283	12.1137	0.985418	0.596849	24	NO CHANGE	NO CHANGE	DOWN
TC0300001482.mm.2	Ddah1	0.00122752	0.072736	13.9388	14.5291	0.590341	6.73225e-07	0.391196	0.183597	-0.207599	0.156826	4.05696	4.10664	0.0496779	0.98283	24	NO CHANGE	NO CHANGE	UP
TC0500003490.mm.2	3110082I17Rik	0.00122852	0.0348776	6.91708	6.61227	-0.304811	0.0111567	0.38803	0.277688	-0.110342	0.493534	6.09236	10.4368	4.34439	0.0356137	24	NO CHANGE	DELAY	DOWN
TC0100001779.mm.2	Rab3gap2	0.00123084	0.0130117	6.63042	6.61727	-0.0131439	0.903044	0.344319	0.340255	-0.00406346	0.97891	5.65532	8.57185	2.91654	0.0915902	24	NO CHANGE	NO CHANGE	NO CHANGE
TC1300000405.mm.2	Cdyl	0.00123334	0.713645	5.9525	6.09909	0.146591	0.0937308	0.303987	0.033458	-0.270529	0.0309739	8.5411	2.97452	-5.56658	0.58309	24	DOWN	NO CHANGE	NO CHANGE
TC0600000205.mm.2	Spam1	0.00123416	0.0519484	2.98875	2.92682	-0.0619318	0.554475	0.297514	0.269556	-0.0279576	0.852065	13.9629	20.0266	6.06369	0.00375629	24	NO CHANGE	NO CHANGE	NO CHANGE
TC0700001070.mm.2	Fam174b	0.00123606	0.202203	6.9125	7.09864	0.186136	0.0702849	0.413977	0.115625	-0.298352	0.0449526	17.8735	16.4303	-1.44318	0.674114	24	DOWN	NO CHANGE	NO CHANGE
TC0800000831.mm.2	Nwd1	0.00123763	0.276717	3.12208	2.98091	-0.141174	0.185581	0.412276	0.111808	-0.300468	0.0527848	0.824799	7.84622	7.02142	0.0650248	24	NO CHANGE	NO CHANGE	NO CHANGE
TC0200003376.mm.2	Ndufa8	0.00123795	0.00386896	13.9854	13.4964	-0.489053	6.73057e-07	0.271673	0.321244	0.0495712	0.682211	16.3344	17.1873	0.852902	0.572263	24	NO CHANGE	NO CHANGE	DOWN
TC0400001935.mm.2	Masp2	0.00123892	0.00303489	18.3408	18.18	-0.160833	0.000803534	0.168875	0.152166	-0.016709	0.795745	16	16.9544	0.95437	0.52032	24	NO CHANGE	NO CHANGE	DOWN
TC1600001540.mm.2	E130310I04Rik	0.00123968	0.0411049	4.88708	4.97864	0.091553	0.326458	0.304138	0.236155	-0.067983	0.613177	4.31433	18.7996	-9.51474	7.53992e-06	24	NO CHANGE	ADVANCE	NO CHANGE
TC0700000564.mm.2	Prodh2	0.00124081	0.014544	15.3658	15.4318	0.0659848	0.362196	0.301238	0.159478	-0.14176	0.173313	16.6155	15.6402	-0.975319	0.61908	24	NO CHANGE	NO CHANGE	NO CHANGE
TC1100004123.mm.2	Cygb	0.00124211	0.010708	7.29583	7.42227	0.126439	0.295069	0.446489	0.323802	-0.122688	0.46404	7.82171	10.5562	2.73448	0.134895	24	NO CHANGE	NO CHANGE	NO CHANGE
TC0600001366.mm.2	Pex26	0.00124278	5.43209e-05	5.88333	5.74591	-0.137424	0.327326	0.558639	0.620447	0.0618082	0.75112	13.2652	13.7506	0.485412	0.708935	24	NO CHANGE	NO CHANGE	NO CHANGE
TC0700002628.mm.2	Erf	0.00124395	7.83646e-06	5.68792	6.05045	0.362538	0.0039066	0.470749	0.680428	0.209679	0.228093	5.61285	6.85382	1.24097	0.284469	24	NO CHANGE	NO CHANGE	UP
TC1500002346.mm.2	Plec	0.00124497	0.000309056	7.95458	8.18818	0.233598	0.0178808	0.326663	0.45953	0.132866	0.332758	10.4313	8.08105	-2.35024	0.0868737	24	NO CHANGE	NO CHANGE	UP
TC1100000537.mm.2	3010026O09Rik	0.00124858	5.80515e-09	7.76792	8.10864	0.34072	0.0686413	0.803374	1.31444	0.511064	0.0566095	3.59709	3.72442	0.127327	0.899399	24	NO CHANGE	NO CHANGE	NO CHANGE
TC1200000461.mm.2	1700047I17Rik2; Fam177a	0.00125386	0.101559	6.835	6.94455	0.109545	0.34171	0.280115	0.24361	-0.0365055	0.818292	12.1023	12.8618	0.759552	0.756769	24	NO CHANGE	NO CHANGE	NO CHANGE
TC1200000459.mm.2	1700047I17Rik2; Fam177a	0.00125389	0.101559	6.835	6.94455	0.109545	0.34171	0.280115	0.24361	-0.0365053	0.818293	12.1023	12.8618	0.759552	0.756769	24	NO CHANGE	NO CHANGE	NO CHANGE
TC1700001621.mm.2	1600002H07Rik	0.00125723	0.00163538	12.0354	11.7559	-0.279508	0.116697	0.650313	0.637496	-0.0128169	0.958882	17.8813	14.9976	-2.88364	0.0562243	24	NO CHANGE	NO CHANGE	NO CHANGE
TC0200002961.mm.2	Pfkfb3	0.00125809	6.29147e-06	7.86125	7.10455	-0.756705	0.0154988	1.275	1.39034	0.115334	0.782066	10.0043	11.6009	1.59658	0.206112	24	NO CHANGE	NO CHANGE	DOWN
TC1300000187.mm.2	Pom121l2	0.00125954	0.513361	3.90708	4.06045	0.153371	0.208079	0.404467	0.0896265	-0.314841	0.0738171	4.53294	15.7867	11.2537	0.0386035	24	NO CHANGE	NO CHANGE	NO CHANGE
TC0100003313.mm.2	Tor1aip1	0.00126775	0.242571	8.47833	8.72864	0.250303	0.0212651	0.343696	0.139291	-0.204405	0.171382	7.03109	9.66313	2.63203	0.414266	24	NO CHANGE	NO CHANGE	UP
TC0300000210.mm.2	Skil	0.00126812	1.49173e-06	9.7	9.18545	-0.514545	0.00023308	0.52353	0.778253	0.254723	0.175158	20.1307	18.2907	-1.84002	0.100534	24	NO CHANGE	NO CHANGE	DOWN
TC0600000839.mm.2	Polr1a	0.00126975	0.00904705	9.48292	9.30227	-0.180644	0.254907	0.575113	0.460713	-0.1144	0.608695	14.8654	15.0203	0.154926	0.926683	24	NO CHANGE	NO CHANGE	NO CHANGE
TC0200001972.mm.2	Nop56; Snord57	0.00127278	0.00123294	10.0154	9.80909	-0.206326	0.331967	0.844742	0.726762	-0.117981	0.697729	15.8059	16.0979	0.292047	0.840656	24	NO CHANGE	NO CHANGE	NO CHANGE
TC0800000022.mm.2	Trappc5	0.00127334	0.108639	6.03667	6.03545	-0.00121212	0.98783	0.299382	0.129318	-0.170065	0.136017	15.2564	14.8993	-0.357033	0.891169	24	NO CHANGE	NO CHANGE	NO CHANGE
TC0600001944.mm.2	Wasl	0.00127405	0.36205	11.7246	11.9273	0.202689	0.0499897	0.389808	0.0882908	-0.301518	0.0402878	5.23828	8.93403	3.69575	0.421054	24	DOWN	NO CHANGE	UP
TC1500002010.mm.2	Celsr1	0.00127466	0.00145428	6.86042	6.62091	-0.239508	0.150096	0.690957	0.474415	-0.216542	0.349381	19.8871	21.9506	2.06349	0.214366	24	NO CHANGE	NO CHANGE	NO CHANGE
TC0700004302.mm.2	Taok2	0.00128136	0.0688006	9.02083	8.98864	-0.032197	0.802229	0.382405	0.283054	-0.0993519	0.57871	10.3465	10.7995	0.453051	0.839039	24	NO CHANGE	NO CHANGE	NO CHANGE
TC1000002422.mm.2	Fam207a	0.00128954	0.0294551	5.53292	5.32773	-0.205189	0.0739691	0.379424	0.300958	-0.0784662	0.631088	14.9769	17.6239	2.64694	0.143263	24	NO CHANGE	NO CHANGE	NO CHANGE
TC0900001016.mm.2	Leo1	0.00129072	7.76203e-05	6.86917	7.10773	0.238561	0.0427256	0.433427	0.538102	0.104674	0.514642	21.464	22.2302	0.766165	0.559088	24	NO CHANGE	NO CHANGE	UP
TC1600000184.mm.2	Snai2	0.00129102	0.0197241	8.38625	8.69682	0.310568	0.0436779	0.433518	0.478819	0.045301	0.834836	11.4733	6.79445	-4.6789	0.0102537	24	NO CHANGE	ADVANCE	UP
TC0400003953.mm.2	Gm438	0.00129443	0.00852194	4.49833	4.515	0.0166667	0.844706	0.271879	0.27364	0.00176061	0.988146	6.39614	22.5184	-7.87776	3.95948e-05	24	NO CHANGE	ADVANCE	NO CHANGE
TC0300001315.mm.2	Casp6	0.00129481	1.83997e-05	8.73	9.67455	0.944545	2.79481e-07	0.581401	0.879191	0.29779	0.187412	5.05638	6.68723	1.63085	0.175297	24	NO CHANGE	NO CHANGE	UP
TC0200001354.mm.2	Fnbp4	0.001295	0.293461	7.03333	6.94955	-0.0837879	0.448099	0.34262	0.138997	-0.203622	0.199422	5.3124	8.44412	3.13172	0.343625	24	NO CHANGE	NO CHANGE	NO CHANGE
TC0500003660.mm.2	Hsph1	0.00129767	2.2796e-06	11.0308	9.96227	-1.06856	0.00311736	1.39801	1.94427	0.546266	0.26674	17.306	15.6237	-1.68238	0.144595	24	NO CHANGE	NO CHANGE	DOWN
TC0700001669.mm.2	Pde3b	0.00129958	4.83153e-05	12.9225	13.2332	0.310682	0.000199778	0.305401	0.335681	0.0302805	0.774809	14.3435	11.2846	-3.05883	0.0244942	24	NO CHANGE	ADVANCE	UP
TC1600000279.mm.2	Ap2m1	0.00130009	0.0100192	15.0337	14.8336	-0.200114	0.0032399	0.240179	0.177359	-0.0628206	0.489017	7.73473	9.52629	1.79156	0.309461	24	NO CHANGE	NO CHANGE	DOWN
TC1900001778.mm.2	Cfap43	0.00130867	0.0722154	5.2725	5.35364	0.0811364	0.599603	0.483111	0.330548	-0.152563	0.482074	23.8649	2.12427	2.25937	0.310672	24	NO CHANGE	NO CHANGE	NO CHANGE
TC1000000349.mm.2	Cdk19	0.00131025	0.0139009	7.62833	7.89545	0.267121	0.0236243	0.431609	0.308687	-0.122922	0.458193	7.00802	7.07691	0.068888	0.967834	24	NO CHANGE	NO CHANGE	UP
TC1100004227.mm.2	Stra13	0.00131029	0.00613439	11.3546	11.8414	0.48678	9.13231e-07	0.270926	0.30741	0.0364839	0.766092	18.2342	18.1974	-0.0368015	0.981098	24	NO CHANGE	NO CHANGE	UP
TC0100003505.mm.2	Hsd17b7	0.0013129	0.411844	13.7075	13.5127	-0.194773	0.145963	0.4987	0.108505	-0.390196	0.044153	10.6611	15.7049	5.04379	0.296416	24	DOWN	NO CHANGE	NO CHANGE
TC1300001128.mm.2	Zfp366	0.00131631	0.108005	4.75	4.62091	-0.129091	0.291796	0.477845	0.177361	-0.300484	0.0800768	2.47427	23.4271	-3.04713	0.306053	24	NO CHANGE	NO CHANGE	NO CHANGE
TC1200001938.mm.2	Wdr89; Rplp2-ps1	0.00131648	0.000127986	7.86708	7.81727	-0.0498106	0.693396	0.42427	0.665797	0.241528	0.18449	21.0212	20.502	-0.519211	0.696938	24	NO CHANGE	NO CHANGE	NO CHANGE
TC0900000117.mm.2	Taf1d; Gm25500	0.00131854	0.0495775	8.54708	8.68409	0.137008	0.268927	0.404522	0.285	-0.119522	0.493482	11.6375	9.12176	-2.51573	0.222012	24	NO CHANGE	NO CHANGE	NO CHANGE
TC0500001715.mm.2	Foxk1	0.00132207	0.000844428	7.87583	7.87637	0.000534657	0.996421	0.515684	0.35699	-0.158694	0.360808	5.87703	5.46548	-0.411546	0.786531	24	NO CHANGE	NO CHANGE	NO CHANGE
TC0300002419.mm.2	Lce1m	0.00132276	0.00363495	2.90417	2.81818	-0.0859848	0.358789	0.385389	0.248387	-0.137003	0.298311	21.8283	21.7868	-0.041462	0.981079	24	NO CHANGE	NO CHANGE	NO CHANGE
TC0800001923.mm.2	Ash2l	0.00132466	0.0560057	8.38083	8.32727	-0.0535606	0.503877	0.294414	0.166787	-0.127628	0.272043	6.63019	4.685	-1.94519	0.351108	24	NO CHANGE	NO CHANGE	NO CHANGE
TC1700000410.mm.2	Luc7l	0.00132597	0.181853	7.10583	7.02364	-0.082197	0.444168	0.364974	0.166497	-0.198478	0.205696	17.2936	18.0165	0.722921	0.784269	24	NO CHANGE	NO CHANGE	NO CHANGE
TC0Y00000439.mm.2	Gm20736	0.00132926	0.137599	5.09292	4.76409	-0.328826	0.20479	1.02836	0.346864	-0.681498	0.0665223	0.451418	2.94173	2.49032	0.41611	24	NO CHANGE	NO CHANGE	NO CHANGE
TC1000000531.mm.2	P4ha1	0.00133731	3.63076e-06	8.64458	8.35182	-0.292765	0.140309	0.750312	1.19654	0.446225	0.115698	17.6947	15.5038	-2.19094	0.065181	24	NO CHANGE	NO CHANGE	NO CHANGE
TC0200005132.mm.2	Acot8	0.00133822	0.0210176	6.86292	6.67455	-0.188371	0.0337316	0.315926	0.2235	-0.092426	0.458996	15.5709	16.6656	1.09473	0.539221	24	NO CHANGE	NO CHANGE	DOWN
TC1500000160.mm.2	Myo10	0.00134273	0.0487911	9.22708	8.86955	-0.357538	0.00757434	0.417274	0.291917	-0.125356	0.484531	9.68253	10.171	0.488443	0.816191	24	NO CHANGE	NO CHANGE	DOWN
TC0200004046.mm.2	Olfr1225	0.00134641	0.0400771	2.9925	2.90409	-0.0884091	0.383539	0.341786	0.242929	-0.0988569	0.493399	6.71391	8.54431	1.8304	0.351222	24	NO CHANGE	NO CHANGE	NO CHANGE
TC0900002181.mm.2	Kmt2a	0.00134665	0.345696	6.89417	6.94409	0.0499242	0.655741	0.386777	0.117289	-0.269488	0.098885	7.60012	7.93893	0.33881	0.929001	24	NO CHANGE	NO CHANGE	NO CHANGE
TC0100001085.mm.2	3110009E18Rik	0.00134695	0.108278	4.98417	4.94591	-0.0382576	0.806282	0.491622	0.290341	-0.201281	0.357006	19.6921	22.4587	2.76661	0.266835	24	NO CHANGE	NO CHANGE	NO CHANGE
TC0800001095.mm.2	Mt1	0.00134821	0.000190006	13.8829	15.8273	1.94436	3.45056e-05	1.91051	1.13171	-0.778804	0.195517	8.41065	8.92887	0.518212	0.755974	24	NO CHANGE	NO CHANGE	UP
TC0200001935.mm.2	Mertk	0.00135181	0.00367937	8.52917	8.24545	-0.283712	0.0291812	0.387861	0.464785	0.0769237	0.660779	12.2793	11.045	-1.2343	0.454095	24	NO CHANGE	NO CHANGE	DOWN
TC0600000902.mm.2	Eva1a	0.00135265	0.000935472	9.66167	9.21409	-0.447576	9.77705e-05	0.302153	0.486292	0.184139	0.215519	7.37034	9.13495	1.76461	0.254874	24	NO CHANGE	NO CHANGE	DOWN
TC0300002361.mm.2	Ubap2l	0.00135652	0.0958193	12.6125	12.5273	-0.0852273	0.554644	0.456155	0.274822	-0.181333	0.366192	6.79744	11.088	4.29051	0.0841174	24	NO CHANGE	NO CHANGE	NO CHANGE
TC0900002875.mm.2	Atp1b3	0.00135896	0.00312875	10.8833	10.6027	-0.280606	0.00385527	0.296988	0.339535	0.0425466	0.740888	14.2694	13.7855	-0.483852	0.761061	24	NO CHANGE	NO CHANGE	DOWN
TC1200001979.mm.2	Vti1b	0.00136055	0.131254	8.29167	8.64864	0.35697	1.59758e-05	0.294181	0.10416	-0.190021	0.0793309	15.4899	18.2118	2.72189	0.331564	24	NO CHANGE	NO CHANGE	UP
TC0100000909.mm.2	Olfr1412	0.0013621	0.240995	5.90542	5.75273	-0.152689	0.209754	0.362205	0.166485	-0.19572	0.248735	2.58835	1.7083	-0.880053	0.781416	24	NO CHANGE	NO CHANGE	NO CHANGE
TC1400000782.mm.2	Dcaf11	0.00136377	0.833993	10.0442	10.0023	-0.0418939	0.533961	0.207085	0.0158771	-0.191207	0.0449206	18.0133	6.56784e-05	5.98675	0.730411	24	DOWN	NO CHANGE	NO CHANGE
TC0700003650.mm.2	Abhd17c	0.00136857	0.0133715	10.4375	10.0023	-0.435227	0.000378875	0.475573	0.245308	-0.230265	0.161528	3.79241	4.4154	0.622991	0.750491	24	NO CHANGE	NO CHANGE	DOWN
TC0300002173.mm.2	Golim4	0.00137495	0.178707	13.1613	13.4818	0.320568	0.000104077	0.254429	0.107364	-0.147065	0.161302	16.2128	12.5894	-3.62342	0.239477	24	NO CHANGE	NO CHANGE	UP
TC0400003260.mm.2	Osbpl9	0.00137576	0.00419514	13.8383	13.7064	-0.13197	0.0380387	0.250808	0.176464	-0.0743448	0.40736	7.1034	7.28971	0.186312	0.908103	24	NO CHANGE	NO CHANGE	DOWN
TC1000003078.mm.2	Slc16a7	0.00137649	8.86186e-05	12.3521	13.7773	1.42519	9.90424e-14	0.553023	0.458534	-0.0944888	0.599122	13.9252	12.1291	-1.79608	0.220458	24	NO CHANGE	NO CHANGE	UP
TC0700004282.mm.2	Eif3c	0.0013771	0.168097	12.9479	12.9864	0.038447	0.558735	0.221768	0.0992627	-0.122506	0.187538	9.24936	9.9389	0.68954	0.809965	24	NO CHANGE	NO CHANGE	NO CHANGE
TC0900002480.mm.2	Smad3	0.00137842	0.456267	8.16667	8.46682	0.300152	0.00165486	0.320599	0.0721096	-0.24849	0.0606167	3.47211	5.07374	1.60163	0.737701	24	NO CHANGE	NO CHANGE	UP
TC1100002029.mm.2	Mrpl12	0.00137872	0.246081	10.2067	10.2377	0.0310606	0.702609	0.301114	0.0975232	-0.20359	0.0867207	15.2876	19.9168	4.62915	0.170879	24	NO CHANGE	NO CHANGE	NO CHANGE
TC1700000339.mm.2	Pgp	0.0013795	0.135926	8.38833	8.25455	-0.133788	0.247269	0.334182	0.214783	-0.119399	0.465675	15.5609	15.3048	-0.256095	0.916421	24	NO CHANGE	NO CHANGE	NO CHANGE
TC1900000226.mm.2	Ms4a4d	0.00138092	0.585635	8.43375	8.05	-0.38375	0.0142342	0.505166	0.0933583	-0.411807	0.0630608	6.24026	19.6774	-10.5628	0.0960796	24	NO CHANGE	NO CHANGE	DOWN
TC1200002299.mm.2	Syne3	0.00138251	0.0253657	5.7725	5.84136	0.0688636	0.62234	0.398375	0.400194	0.00181887	0.992582	10.0554	9.92905	-0.126313	0.947368	24	NO CHANGE	NO CHANGE	NO CHANGE
TC0X00000044.mm.2	Nudt11	0.00138278	0.0242702	4.31292	4.50409	0.191174	0.116608	0.336174	0.345532	0.00935748	0.955322	2.91061	1.44356	-1.46705	0.450255	24	NO CHANGE	NO CHANGE	NO CHANGE
TC0100003522.mm.2	Fcgr2b	0.00138828	0.113628	11.3558	11.695	0.339167	0.0139371	0.512312	0.198029	-0.314283	0.0963056	18.3286	13.9332	-4.39544	0.129467	24	NO CHANGE	NO CHANGE	UP
TC0900000025.mm.2	Kbtbd3	0.00138943	0.305995	6.06917	6.05227	-0.0168939	0.875993	0.251368	0.145251	-0.106118	0.485261	21.4941	2.01139	4.51733	0.187606	24	NO CHANGE	NO CHANGE	NO CHANGE
TC1400001554.mm.2	Ap3m1	0.00139006	0.000118705	13.1425	13.0464	-0.0961364	0.499606	0.50015	0.676894	0.176743	0.370724	10.182	11.6978	1.51583	0.270179	24	NO CHANGE	NO CHANGE	NO CHANGE
TC1000003105.mm.2	Pip4k2c	0.00139215	0.00101194	9.23583	9.15045	-0.0853788	0.242563	0.224194	0.329923	0.10573	0.311083	6.90606	8.15055	1.24449	0.40007	24	NO CHANGE	NO CHANGE	NO CHANGE
TC0700000762.mm.2	Etfb; Mir7051	0.00139456	0.261537	9.03375	8.91227	-0.121477	0.18367	0.2817	0.124891	-0.156809	0.235066	16.1582	18.6655	2.50729	0.399663	24	NO CHANGE	NO CHANGE	NO CHANGE
TC0800003000.mm.2	Cdyl2	0.00139557	0.102548	5.38625	5.34455	-0.0417045	0.715327	0.387434	0.2098	-0.177634	0.275307	11.3894	14.8398	3.45036	0.157221	24	NO CHANGE	NO CHANGE	NO CHANGE
TC0300002682.mm.2	Pifo	0.00139929	0.4492	3.26542	3.55909	0.293674	0.00709169	0.294567	0.101636	-0.19293	0.205603	7.89193	18.5717	10.6798	0.011492	24	NO CHANGE	NO CHANGE	UP
TC1800001541.mm.2	Poli	0.00140276	0.00300178	7.21542	7.17909	-0.0363258	0.779889	0.514264	0.38114	-0.133124	0.465995	16.1548	14.034	-2.12079	0.205769	24	NO CHANGE	NO CHANGE	NO CHANGE
TC0400003386.mm.2	Ptprf	0.00140371	0.0417342	10.3363	9.84591	-0.490341	7.4257e-05	0.374345	0.260021	-0.114323	0.467599	5.88217	9.75812	3.87595	0.0635053	24	NO CHANGE	NO CHANGE	DOWN
TC1100001018.mm.2	Shpk	0.00140449	0.00218584	9.47917	9.78636	0.307197	0.00423674	0.379215	0.342677	-0.0365372	0.798164	12.8334	9.93323	-2.90016	0.068177	24	NO CHANGE	NO CHANGE	UP
TC1000003047.mm.2	Rassf3	0.00140475	5.36972e-05	8.57042	8.89	0.319583	0.0108578	0.496524	0.508682	0.0121583	0.943404	6.53473	8.68034	2.14562	0.102228	24	NO CHANGE	NO CHANGE	UP
TC1500001749.mm.2	Naprt	0.00140499	0.100353	9.99583	9.98591	-0.00992424	0.921428	0.388658	0.158278	-0.230379	0.110179	17.8439	21.3878	3.54389	0.192927	24	NO CHANGE	NO CHANGE	NO CHANGE
TC0600000454.mm.2	Gstk1	0.00140943	0.532445	14.82	14.5309	-0.289091	7.43393e-05	0.224684	0.0426529	-0.182031	0.0511784	20.1771	11.776	-8.40112	0.194856	24	NO CHANGE	NO CHANGE	DOWN
TC0600003302.mm.2	Lrp6	0.00140997	0.0648951	10.7942	10.6232	-0.170985	0.0669947	0.356124	0.165846	-0.190279	0.151851	6.15487	7.98273	1.82786	0.431781	24	NO CHANGE	NO CHANGE	NO CHANGE
TC0200002945.mm.2	Itih2	0.00141038	0.0054591	15.9283	15.9045	-0.0237879	0.618336	0.18249	0.145217	-0.0372732	0.590296	5.48485	6.49494	1.01009	0.520773	24	NO CHANGE	NO CHANGE	NO CHANGE
TC1000002460.mm.2	Casp14	0.00141039	0.0359168	3.06	2.995	-0.065	0.518903	0.289872	0.284168	-0.0057039	0.968786	14.2665	18.2621	3.99563	0.0357999	24	NO CHANGE	DELAY	NO CHANGE
TC0600000718.mm.2	Tigd2	0.00141192	0.0250434	8.48208	8.30227	-0.179811	0.123973	0.460365	0.252954	-0.207411	0.218669	6.27569	5.77101	-0.504679	0.794928	24	NO CHANGE	NO CHANGE	NO CHANGE
TC0700000551.mm.2	Gm5113	0.00141267	1.68557e-05	5.38542	5.24773	-0.137689	0.21051	0.357486	0.671647	0.314161	0.0449479	16.9216	14.1507	-2.77092	0.0393737	24	UP	ADVANCE	NO CHANGE
TC0300002728.mm.2	Gstm4	0.00141391	0.000617609	13.0692	15.5268	2.45765	2.261e-24	0.434255	0.399601	-0.0346535	0.824701	3.63662	3.59538	-0.0412428	0.976792	24	NO CHANGE	NO CHANGE	UP
TC0700001871.mm.2	Fus	0.00141484	0.00283385	9.59833	9.59364	-0.00469697	0.973468	0.506486	0.512513	0.00602683	0.976531	7.00201	5.97311	-1.0289	0.48368	24	NO CHANGE	NO CHANGE	NO CHANGE
TC0800003164.mm.2	Taf5l	0.00141488	0.626967	7.11125	6.98227	-0.128977	0.292124	0.424373	0.0621991	-0.362174	0.0399143	9.60304	9.33167	-0.271372	0.972218	24	DOWN	NO CHANGE	NO CHANGE
TC1800000184.mm.2	Mapre2	0.0014153	2.27389e-05	8.45417	8.64364	0.18947	0.202633	0.487808	0.870603	0.382796	0.0680912	12.4119	13.684	1.27206	0.336961	24	NO CHANGE	NO CHANGE	NO CHANGE
TC1100003110.mm.2	Camta2	0.00141715	0.73908	7.41125	6.96409	-0.447159	0.0014862	0.456573	0.0476788	-0.408894	0.0350151	4.90429	20.2706	-8.63368	0.421864	24	DOWN	NO CHANGE	DOWN
TC1000001561.mm.2	R3hdm2	0.00142393	0.27697	10.9704	11.1073	0.136856	0.329086	0.439067	0.184068	-0.254999	0.210221	6.61798	7.06197	0.443988	0.885654	24	NO CHANGE	NO CHANGE	NO CHANGE
TC0X00001120.mm.2	Tex16	0.00142726	0.0760103	3.66125	3.58864	-0.0726136	0.522151	0.418652	0.208449	-0.210203	0.196108	1.15018	20.7422	-4.40796	0.0655616	24	NO CHANGE	NO CHANGE	NO CHANGE
TC0500000689.mm.2	Dcun1d4	0.00142745	1.78054e-05	7.51917	8.01455	0.495379	0.000352693	0.440067	0.760271	0.320204	0.0814526	9.19858	9.27188	0.0732915	0.953967	24	NO CHANGE	NO CHANGE	UP
TC1100001431.mm.2	Gm21885	0.00143058	0.0177957	4.56417	5.48955	0.925379	1.7084e-08	0.416999	0.382468	-0.0345307	0.852501	4.20238	2.08433	-2.11804	0.24956	24	NO CHANGE	NO CHANGE	UP
TC0Y00000209.mm.2	Gm21095; Sly	0.00143216	0.00487643	6.61708	6.25409	-0.362992	0.129167	0.953771	0.636019	-0.317752	0.345886	2.53062	3.26201	0.731392	0.669828	24	NO CHANGE	NO CHANGE	NO CHANGE
TC0X00003428.mm.2	Xlr5c	0.0014336	0.578798	3.93333	3.72682	-0.206515	0.13117	0.487214	0.0729059	-0.414308	0.03105	1.81888	0.0785787	-1.7403	0.81985	24	DOWN	NO CHANGE	NO CHANGE
TC1000000866.mm.2	Csnk1g2	0.00143369	0.472692	4.905	4.94091	0.0359091	0.70696	0.32003	0.0726689	-0.247361	0.0675445	7.69135	10.9623	3.27095	0.549793	24	NO CHANGE	NO CHANGE	NO CHANGE
TC1500000165.mm.2	Fam134b	0.00143743	1.20871e-08	11.05	11.7218	0.671818	5.62895e-05	0.677041	0.874837	0.197797	0.365856	6.22815	6.21123	-0.0169187	0.987106	24	NO CHANGE	NO CHANGE	UP
TC0900002915.mm.2	Pik3cb	0.00143747	0.000138062	8.81292	8.53409	-0.278826	0.00373748	0.30068	0.45805	0.15737	0.21874	10.2569	10.677	0.420071	0.762564	24	NO CHANGE	NO CHANGE	DOWN
TC0900002218.mm.2	Apoc3	0.00143764	0.00224329	17.5546	17.5286	-0.025947	0.634511	0.172024	0.208237	0.036213	0.631635	23.4616	23.6049	0.143308	0.92844	24	NO CHANGE	NO CHANGE	NO CHANGE
TC0800002945.mm.2	Rfwd3	0.00144048	0.166821	8.87333	8.83591	-0.0374242	0.63358	0.245768	0.130748	-0.115021	0.30834	6.73357	3.79174	-2.94183	0.260856	24	NO CHANGE	NO CHANGE	NO CHANGE
TC0300003214.mm.2	Scamp3	0.00144566	0.109291	9.16583	9.33091	0.165076	0.16507	0.309221	0.238969	-0.0702518	0.66843	13.4002	13.6141	0.213809	0.930139	24	NO CHANGE	NO CHANGE	NO CHANGE
TC0400001393.mm.2	Heyl	0.00144712	0.15029	5.0125	5.02091	0.00840909	0.940169	0.386364	0.170733	-0.215631	0.171604	0.358907	22.6522	-1.70668	0.553041	24	NO CHANGE	NO CHANGE	NO CHANGE
TC1300001537.mm.2	Zkscan3	0.00144893	0.0749264	9.83292	9.46773	-0.365189	0.000124153	0.297994	0.174277	-0.123718	0.319446	20.5899	20.3622	-0.227666	0.917587	24	NO CHANGE	NO CHANGE	DOWN
TC0100000227.mm.2	Cfc1	0.00145001	0.0780441	3.2675	3.35455	0.0870455	0.409133	0.295248	0.236967	-0.0582814	0.695445	23.1079	9.04669	9.93883	4.58642e-05	24	NO CHANGE	NO CHANGE	NO CHANGE
TC1200000068.mm.2	Pum2	0.00145054	0.00977923	11.0967	11.0091	-0.0875758	0.269781	0.305445	0.213979	-0.091466	0.424693	4.29208	5.41803	1.12595	0.504235	24	NO CHANGE	NO CHANGE	NO CHANGE
TC0400002100.mm.2	Ube2j2; Gm5801	0.00145131	0.107236	10.5954	10.4873	-0.108144	0.203731	0.289987	0.149057	-0.14093	0.239925	11.3492	9.32709	-2.02214	0.416932	24	NO CHANGE	NO CHANGE	NO CHANGE
TC0500003051.mm.2	Coro1c	0.00145427	0.104749	7.48	7.61318	0.133182	0.194852	0.268995	0.224182	-0.0448123	0.760667	6.65912	6.9695	0.310379	0.888482	24	NO CHANGE	NO CHANGE	NO CHANGE
TC1200001770.mm.2	Ralgapa1	0.00145702	0.379013	7.53083	7.27364	-0.257197	0.0130052	0.278959	0.111168	-0.167791	0.243489	13.8517	15.9141	2.06238	0.576363	24	NO CHANGE	NO CHANGE	DOWN
TC0900001523.mm.2	Osbpl10	0.00146809	0.0215547	4.575	4.43727	-0.137727	0.208285	0.381051	0.281097	-0.0999538	0.517221	4	20.8182	-7.18185	0.000333142	24	NO CHANGE	ADVANCE	NO CHANGE
TC0100000133.mm.2	Tmem14a	0.00147653	0.00374267	6.30875	6.45182	0.143068	0.196045	0.421708	0.345533	-0.0761743	0.631918	15.1823	17.7045	2.52217	0.105181	24	NO CHANGE	NO CHANGE	NO CHANGE
TC0100002645.mm.2	Serpine2	0.0014783	0.0177645	6.69375	6.62682	-0.0669318	0.605678	0.492995	0.326105	-0.16689	0.375969	19.0708	18.5685	-0.502323	0.777953	24	NO CHANGE	NO CHANGE	NO CHANGE
TC0600002326.mm.2	Inmt	0.00147926	0.00752054	15.1346	15.2945	0.159962	0.277385	0.60789	0.334032	-0.273858	0.185522	16.1047	13.9472	-2.15756	0.277359	24	NO CHANGE	NO CHANGE	NO CHANGE
TC1000002897.mm.2	Rab21	0.00148543	0.0960843	10.7179	10.5895	-0.128371	0.143094	0.308285	0.160416	-0.147869	0.242472	22.656	17.7248	-4.93116	0.0348221	24	NO CHANGE	NO CHANGE	NO CHANGE
TC0600001636.mm.2	Strap	0.00149181	0.003423	11.4071	11.3914	-0.0157197	0.843032	0.222028	0.307836	0.0858082	0.436749	13.008	12.6169	-0.391165	0.818127	24	NO CHANGE	NO CHANGE	NO CHANGE
TC0Y00000554.mm.2	Gm10352	0.00149475	0.0850886	3.59583	3.71591	0.120076	0.342497	0.351269	0.26515	-0.0861189	0.621436	2.03924	23.4798	-2.55946	0.280664	24	NO CHANGE	NO CHANGE	NO CHANGE
TC1000000030.mm.2	Esr1	0.00149658	0.00485017	5.88167	5.05136	-0.830303	6.0049e-07	0.517572	0.456834	-0.0607385	0.765951	14.4645	17.0239	2.55942	0.10297	24	NO CHANGE	NO CHANGE	DOWN
TC1600001048.mm.2	Morc3	0.00149659	0.00013248	7.17333	7.26955	0.0962121	0.433342	0.442354	0.556153	0.113799	0.502886	13.3867	12.5722	-0.814475	0.552788	24	NO CHANGE	NO CHANGE	NO CHANGE
TC1800001413.mm.2	Hmgxb3	0.00149728	0.440649	6.55958	6.46636	-0.0932197	0.253616	0.283142	0.0649699	-0.218172	0.0608575	10.705	9.68569	-1.01929	0.840862	24	NO CHANGE	NO CHANGE	NO CHANGE
TC0700001851.mm.2	Srcap; Tmem265	0.0014998	0.00978795	9.2625	9.08682	-0.175682	0.0424292	0.310608	0.236019	-0.0745882	0.533784	2.41796	3.037	0.61904	0.720347	24	NO CHANGE	NO CHANGE	DOWN
TC0400004013.mm.2	Draxin	0.00150277	0.135052	2.86792	2.84136	-0.026553	0.748819	0.250029	0.143624	-0.106405	0.355855	1.61345	0.0398937	-1.57356	0.555944	24	NO CHANGE	NO CHANGE	NO CHANGE
TC0100003536.mm.2	Ppox	0.00150301	0.00324507	8.79333	8.74136	-0.0519697	0.516589	0.320291	0.230607	-0.0896833	0.432773	5.2024	8.55267	3.35027	0.0457528	24	NO CHANGE	DELAY	NO CHANGE
TC0400003483.mm.2	D830031N03Rik; Macf1	0.00150415	0.367926	12.6438	12.435	-0.20875	0.00646518	0.226002	0.0801217	-0.145881	0.172221	4.87376	4.8474	-0.0263601	0.994228	24	NO CHANGE	NO CHANGE	DOWN
TC0500001251.mm.2	Pop5	0.00150495	0.107962	9.63917	9.425	-0.214167	0.0552719	0.378833	0.200421	-0.178412	0.263532	16.227	17.7523	1.52525	0.508865	24	NO CHANGE	NO CHANGE	NO CHANGE
TC0100001877.mm.2	Plxna2	0.00150823	0.00233653	8.13542	8.60273	0.467311	0.00545228	0.552268	0.561478	0.00921055	0.966807	23.648	23.9864	0.33839	0.831644	24	NO CHANGE	NO CHANGE	UP
TC0400003862.mm.2	Arhgef10l	0.0015116	1.38988e-05	8.00542	7.75955	-0.245871	0.0323331	0.438283	0.548613	0.110329	0.478301	4.45499	1.24746	-3.20753	0.0142239	24	NO CHANGE	ADVANCE	DOWN
TC1300001649.mm.2	Slc17a4	0.00151794	0.0801829	10.0954	10.4236	0.32822	0.037564	0.52189	0.289581	-0.232309	0.279223	0.989964	1.02119	0.0312291	0.989708	24	NO CHANGE	NO CHANGE	UP
TC0100002330.mm.2	1700019D03Rik	0.00152191	0.120539	3.97417	4.045	0.0708333	0.532227	0.41251	0.179432	-0.233078	0.149489	3.33692	21.3703	-5.96658	0.0315296	24	NO CHANGE	NO CHANGE	NO CHANGE
TC0700000819.mm.2	Akt1s1; Mir707	0.00152227	0.0117801	9.31292	9.51773	0.204811	0.0859368	0.358147	0.359214	0.0010667	0.994748	23.6351	0.527998	0.892947	0.621632	24	NO CHANGE	NO CHANGE	NO CHANGE
TC0500001976.mm.2	4930572O03Rik	0.00152956	0.165447	3.98542	3.85591	-0.129508	0.288389	0.40097	0.195008	-0.205962	0.240797	0.369719	4.21067	3.84095	0.148333	24	NO CHANGE	NO CHANGE	NO CHANGE
TC0700003977.mm.2	Fam160a2	0.00153678	0.0808578	6.00208	5.91591	-0.0861742	0.357832	0.29199	0.202474	-0.0895162	0.507853	7.30946	7.00545	-0.304009	0.885048	24	NO CHANGE	NO CHANGE	NO CHANGE
TC0500001575.mm.2	Mlxipl	0.00153972	0.122409	13.8992	13.1277	-0.771439	3.71119e-08	0.275837	0.233061	-0.0427762	0.78984	1.98001	21.8474	-4.13263	0.103785	24	NO CHANGE	NO CHANGE	DOWN
TC0700000663.mm.2	Ankrd27	0.00154281	0.00476287	8.45583	8.63318	0.177348	0.069531	0.305577	0.336528	0.0309511	0.818072	9.35646	9.66699	0.310526	0.848705	24	NO CHANGE	NO CHANGE	NO CHANGE
TC0600002604.mm.2	Gm5878	0.00154706	0.0211614	4.13875	4.28409	0.145341	0.187544	0.356897	0.288051	-0.0688466	0.649392	22.3481	0.862621	2.51456	0.194953	24	NO CHANGE	NO CHANGE	NO CHANGE
TC1700002019.mm.2	H2-M10.2	0.00155758	0.0436227	4.66375	4.74727	0.0835227	0.477694	0.352503	0.282529	-0.0699737	0.667185	0.791256	0.796667	0.0054117	0.997943	24	NO CHANGE	NO CHANGE	NO CHANGE
TC1400000246.mm.2	Ppif	0.00155871	0.00585748	9.81833	10.2377	0.419394	0.00824326	0.481019	0.518357	0.0373378	0.860773	12.8779	14.1144	1.23647	0.45828	24	NO CHANGE	NO CHANGE	UP
TC1500001207.mm.2	Rai14	0.00156025	0.00221373	10.0904	9.49818	-0.592235	4.02929e-07	0.33528	0.363122	0.0278421	0.840776	20.9594	21.6251	0.665693	0.665668	24	NO CHANGE	NO CHANGE	DOWN
TC0300000914.mm.2	Aph1a	0.00156594	0.00500009	11.9275	11.8564	-0.0711364	0.360998	0.258478	0.259532	0.00105398	0.992259	12.4196	9.8672	-2.55238	0.12426	24	NO CHANGE	NO CHANGE	NO CHANGE
TC1000003155.mm.2	Rps26	0.00156617	0.662711	12.7279	13.3005	0.572538	6.76768e-06	0.386141	0.0491198	-0.337021	0.0339597	16.5751	0.942702	8.36762	0.37025	24	DOWN	NO CHANGE	UP
TC1000001821.mm.2	Slc35d3	0.00156988	0.454172	3.27583	3.255	-0.0208333	0.82032	0.302173	0.0785298	-0.223643	0.0959125	3.77866	19.6285	-8.15012	0.0808219	24	NO CHANGE	NO CHANGE	NO CHANGE
TC0100002392.mm.2	Trak2	0.00157006	1.23981e-05	7.96875	7.47773	-0.491023	6.68902e-06	0.388481	0.440153	0.0516717	0.698573	9.43021	13.792	4.36175	0.00126928	24	NO CHANGE	DELAY	DOWN
TC0500000934.mm.2	Bmp2k	0.00157134	0.00764653	9.42833	9.44636	0.0180303	0.83713	0.28989	0.284886	-0.00500431	0.967935	7.48234	8.86377	1.38143	0.404477	24	NO CHANGE	NO CHANGE	NO CHANGE
TC0700001854.mm.2	Phkg2	0.00157203	0.148373	8.35	8.42318	0.0731818	0.401068	0.278549	0.140411	-0.138138	0.256725	6.7975	10.5655	3.76802	0.176812	24	NO CHANGE	NO CHANGE	NO CHANGE
TC1200000751.mm.2	Smoc1	0.00157206	5.66669e-05	9.7725	9.98409	0.211591	0.00819864	0.300334	0.339028	0.0386933	0.719066	9.30782	9.74123	0.43341	0.740871	24	NO CHANGE	NO CHANGE	UP
TC0400001255.mm.2	Gpbp1l1	0.00157383	0.00335946	9.59125	9.52364	-0.0676136	0.479695	0.372092	0.294967	-0.0771243	0.577861	5.32228	5.78493	0.462655	0.764206	24	NO CHANGE	NO CHANGE	NO CHANGE
TC0600003148.mm.2	Cd9	0.0015778	0.251542	8.87125	9.24045	0.369205	0.00886349	0.494601	0.151452	-0.343149	0.0748798	4.90957	1.87803	-3.03154	0.417304	24	NO CHANGE	NO CHANGE	UP
TC0700000991.mm.2	Chsy1	0.00157919	0.0189603	6.50292	6.42955	-0.0733712	0.419512	0.325782	0.225405	-0.100377	0.429898	8.82218	13.9376	5.11544	0.0104681	24	NO CHANGE	DELAY	NO CHANGE
TC0Y00000156.mm.2	Gm20736	0.00158148	0.0878704	4.86333	4.67682	-0.186515	0.496877	1.05524	0.439667	-0.615575	0.11628	1.82753	2.56446	0.73693	0.780883	24	NO CHANGE	NO CHANGE	NO CHANGE
TC0X00002527.mm.2	Gm7173; Chdc2	0.00158153	0.039067	3.25125	3.36227	0.111023	0.377437	0.294605	0.367699	0.0730938	0.684399	2.04679	4.07532	2.02853	0.325894	24	NO CHANGE	NO CHANGE	NO CHANGE
TC1000000534.mm.2	Pla2g12b	0.00158368	0.00041538	8.62125	8.53	-0.09125	0.447884	0.455028	0.450351	-0.00467726	0.97748	23.597	23.9661	0.36905	0.801461	24	NO CHANGE	NO CHANGE	NO CHANGE
TC0200000989.mm.2	4933409G03Rik	0.00158451	0.0604022	4.43875	4.29455	-0.144205	0.31995	0.44023	0.336199	-0.10403	0.613914	24	3.66868	3.6687	0.0806549	24	NO CHANGE	NO CHANGE	NO CHANGE
TC1700000882.mm.2	Xpo5	0.00158477	0.011301	8.88375	8.73455	-0.149205	0.0305548	0.277497	0.14136	-0.136137	0.150879	11.6612	13.7795	2.11835	0.317995	24	NO CHANGE	NO CHANGE	DOWN
TC0900001103.mm.2	Bckdhb	0.00158565	0.0255402	11.5358	11.4482	-0.0876515	0.227872	0.264575	0.161345	-0.10323	0.303431	11.2738	11.7276	0.453779	0.828169	24	NO CHANGE	NO CHANGE	NO CHANGE
TC1300002176.mm.2	Fbp1	0.00158595	0.0670822	17.2633	17.4314	0.16803	0.00553588	0.209137	0.107087	-0.10205	0.209295	15.7182	13.6959	-2.02223	0.401774	24	NO CHANGE	NO CHANGE	UP
TC1200000875.mm.2	Ahsa1	0.00158742	4.31555e-05	10.9833	10.6341	-0.349242	0.00363605	0.43211	0.577757	0.145646	0.379391	17.7063	17.536	-0.170209	0.889824	24	NO CHANGE	NO CHANGE	DOWN
TC1500001933.mm.2	Polr3h	0.00158772	0.216038	5.72833	5.7	-0.0283333	0.790375	0.360677	0.138405	-0.222273	0.137468	14.1453	12.6518	-1.49348	0.654273	24	NO CHANGE	NO CHANGE	NO CHANGE
TC1200000856.mm.2	Vash1	0.00159422	0.23435	3.57708	3.69045	0.113371	0.319316	0.356529	0.153712	-0.202817	0.206327	14.5118	9.74695	-4.76489	0.137492	24	NO CHANGE	NO CHANGE	NO CHANGE
TC0800000511.mm.2	Mtnr1a	0.00159583	0.00126307	6.0825	5.67818	-0.404318	0.0128044	0.614594	0.497804	-0.116789	0.592996	1.97757	1.78281	-0.194764	0.901819	24	NO CHANGE	NO CHANGE	DOWN
TC1500000296.mm.2	Atp6v1c1	0.00159627	8.30549e-05	10.2292	10.2327	0.00356061	0.959243	0.254027	0.337941	0.0839142	0.396615	8.70572	9.16375	0.458034	0.726143	24	NO CHANGE	NO CHANGE	NO CHANGE
TC0200002722.mm.2	Gm11007; 0610010B08Rik	0.00160138	0.00449923	12.5371	12.6805	0.143371	0.160403	0.387504	0.304074	-0.0834298	0.567266	18.1779	16.658	-1.51987	0.340902	24	NO CHANGE	NO CHANGE	NO CHANGE
TC0200002724.mm.2	Gm11007; Gm14308	0.00160148	0.00449963	12.5371	12.6805	0.143371	0.160403	0.387504	0.304074	-0.08343	0.567265	18.1779	16.658	-1.51988	0.340902	24	NO CHANGE	NO CHANGE	NO CHANGE
TC0800000971.mm.2	Klf1	0.00160181	0.0474484	3.43667	3.56864	0.13197	0.15686	0.263397	0.236737	-0.0266598	0.839393	11.3687	8.33118	-3.03754	0.132044	24	NO CHANGE	NO CHANGE	NO CHANGE
TC0300001530.mm.2	Usp33	0.00161146	0.00305628	9.34292	9.33545	-0.00746212	0.93946	0.300508	0.365801	0.065293	0.631771	14.9927	12.5818	-2.4109	0.147311	24	NO CHANGE	NO CHANGE	NO CHANGE
TC0600003235.mm.2	Clec1a	0.00161156	0.00030415	5.40208	5.43	0.0279167	0.783718	0.360836	0.438758	0.0779215	0.583687	14.863	10.2893	-4.57367	0.00220548	24	NO CHANGE	ADVANCE	NO CHANGE
TC0X00001178.mm.2	Pcdh11x	0.00161183	0.0388467	3.12833	3.25818	0.129848	0.221129	0.356564	0.257603	-0.0989612	0.517326	10.993	18.3536	7.36064	0.000322271	24	NO CHANGE	DELAY	NO CHANGE
TC0400002551.mm.2	Rnf38	0.00161439	0.0307804	6.54833	6.47455	-0.0737879	0.582631	0.467913	0.33099	-0.136923	0.479426	4.44317	7.5678	3.12463	0.100885	24	NO CHANGE	NO CHANGE	NO CHANGE
TC0500001763.mm.2	Arpc1a	0.0016207	0.0126884	8.87583	9.06955	0.193712	0.0253749	0.292241	0.238491	-0.0537498	0.652276	14.6254	15.1234	0.498097	0.775272	24	NO CHANGE	NO CHANGE	UP
TC0400000519.mm.2	Tgfbr1	0.0016237	0.00263295	9.37875	9.03364	-0.345114	0.0105942	0.460511	0.429427	-0.0310841	0.862253	9.62831	12.04	2.4117	0.14214	24	NO CHANGE	NO CHANGE	DOWN
TC0700004320.mm.2	Dctpp1	0.00162439	0.0265978	9.38333	9.67545	0.292121	0.0122792	0.392121	0.282183	-0.109938	0.495298	13.6903	16.0169	2.32657	0.214808	24	NO CHANGE	NO CHANGE	UP
TC1100003775.mm.2	Acly	0.00162471	0.000688787	13.7433	13.5059	-0.237424	0.157329	0.6185	0.632053	0.013553	0.953935	17.3506	21.1173	3.76665	0.011828	24	NO CHANGE	DELAY	NO CHANGE
TC1900001552.mm.2	Chuk	0.00162683	0.0596564	11.6446	11.4973	-0.147311	0.109667	0.314232	0.17915	-0.135082	0.284978	9.28524	11.4867	2.2015	0.347512	24	NO CHANGE	NO CHANGE	NO CHANGE
TC1700001384.mm.2	Tmem181b-ps; Tmem181a	0.00163266	0.29121	8.15	7.92773	-0.222273	0.0439717	0.328684	0.138339	-0.190345	0.223796	9.12	7.44933	-1.67067	0.600757	24	NO CHANGE	NO CHANGE	DOWN
TC0300000771.mm.2	Ube2q1	0.00164356	0.00789458	9.97417	9.75091	-0.223258	0.0476702	0.365836	0.338609	-0.0272275	0.858814	8.53248	10.6223	2.08981	0.231075	24	NO CHANGE	NO CHANGE	DOWN
TC1400001902.mm.2	Fermt2	0.00164368	0.292669	10.2692	9.89773	-0.371439	0.00468118	0.395018	0.15374	-0.241278	0.181248	0.668194	3.7576	3.08941	0.35736	24	NO CHANGE	NO CHANGE	DOWN
TC0900003002.mm.2	Glyctk	0.00165202	7.05413e-05	10.2525	10.0477	-0.204773	0.0757429	0.454701	0.479416	0.0247152	0.878729	17.4034	15.9343	-1.46918	0.260649	24	NO CHANGE	NO CHANGE	NO CHANGE
TC0600002722.mm.2	Nup210	0.00165259	0.304271	7.16292	6.77636	-0.386553	0.000819102	0.357789	0.126667	-0.231123	0.142663	9.39653	5.1441	-4.25243	0.212381	24	NO CHANGE	NO CHANGE	DOWN
TC1000001063.mm.2	Pah	0.00165338	3.9544e-07	18.2746	18.3555	0.0808712	0.111495	0.206781	0.285886	0.0791049	0.264694	14.7786	14.4242	-0.354425	0.755913	24	NO CHANGE	NO CHANGE	NO CHANGE
TC0800000975.mm.2	Hook2	0.00165845	2.12815e-05	6.75583	6.99864	0.242803	0.108948	0.531575	0.82194	0.290366	0.171172	8.836	9.58634	0.750331	0.555809	24	NO CHANGE	NO CHANGE	NO CHANGE
TC1200000679.mm.2	Hspa2	0.00165933	1.27778e-05	4.33042	4.09909	-0.231326	0.0473885	0.454627	0.528787	0.0741597	0.638296	14.9433	12.5545	-2.3888	0.0683714	24	NO CHANGE	NO CHANGE	DOWN
TC0300002664.mm.2	Wnt2b	0.00166042	0.00509631	3.79583	4.09773	0.301894	0.0133532	0.410054	0.378053	-0.0320007	0.847085	22.9787	2.81407	3.83533	0.0222831	24	NO CHANGE	DELAY	UP
TC0400003537.mm.2	Ago3	0.00167138	0.000893245	7.09292	6.99045	-0.102462	0.351618	0.333254	0.482168	0.148914	0.333611	12.4885	13.9491	1.46065	0.341568	24	NO CHANGE	NO CHANGE	NO CHANGE
TC0500001023.mm.2	Ibsp	0.00167512	0.199487	3.90625	4.05091	0.144659	0.202982	0.301335	0.178286	-0.123049	0.434432	19.5021	13.5879	-5.9142	0.0469502	24	NO CHANGE	NO CHANGE	NO CHANGE
TC1300001033.mm.2	Dhfr	0.00167667	0.000119596	10.1033	10.6323	0.528939	1.81156e-08	0.332683	0.236036	-0.0966462	0.380429	7.75106	7.19913	-0.55193	0.709932	24	NO CHANGE	NO CHANGE	UP
TC1100001095.mm.2	Fam57a	0.00167765	0.00141879	8.72708	8.41591	-0.311174	0.0301363	0.492659	0.546209	0.0535496	0.790984	18.1847	17.6563	-0.528371	0.710592	24	NO CHANGE	NO CHANGE	DOWN
TC0900000725.mm.2	Stra6	0.00169021	0.402315	3.97208	4.05136	0.0792803	0.417842	0.366382	0.0775238	-0.288859	0.0417781	2.98913	20.9522	-6.03697	0.23324	24	DOWN	NO CHANGE	NO CHANGE
TC1800000344.mm.2	Wdr55	0.00169043	0.176879	8.13208	7.78591	-0.346174	0.0329832	0.350254	0.279332	-0.0709223	0.746297	16.75	13.1381	-3.61195	0.208704	24	NO CHANGE	NO CHANGE	DOWN
TC1400001054.mm.2	Lcp1	0.00169063	0.000136683	13.4538	13.325	-0.12875	0.129368	0.327096	0.35328	0.0261838	0.827356	8.28246	7.96621	-0.316252	0.810253	24	NO CHANGE	NO CHANGE	NO CHANGE
TC1300000938.mm.2	Fam172a	0.00169076	0.058017	7.13542	7.28318	0.147765	0.143662	0.266342	0.255125	-0.0112171	0.937705	8.06574	7.60253	-0.463211	0.820326	24	NO CHANGE	NO CHANGE	NO CHANGE
TC0100001262.mm.2	Kif21b	0.00169671	0.384553	4.3025	4.22318	-0.0793182	0.311638	0.245884	0.0782901	-0.167594	0.136376	3.61747	3.41221	-0.205257	0.959452	24	NO CHANGE	NO CHANGE	NO CHANGE
TC0X00003042.mm.2	Tmsb15b2; Tmsb15b1; Tmsb15l	0.00169761	0.0611617	5.38333	5.20136	-0.18197	0.362811	0.70862	0.393126	-0.315494	0.265772	5.8911	21.181	-8.71007	0.000364435	24	NO CHANGE	NO CHANGE	NO CHANGE
TC1100002871.mm.2	Tom1l2	0.00169881	0.000632722	5.87875	5.90409	0.0253409	0.804843	0.310833	0.48777	0.176937	0.230652	6	8.45429	2.45429	0.102119	24	NO CHANGE	NO CHANGE	NO CHANGE
TC0700000733.mm.2	Zfp788	0.00170234	0.38452	6.32583	6.69636	0.37053	0.0220502	0.504488	0.15649	-0.347998	0.126307	16.2083	15.9268	-0.281548	0.943971	24	NO CHANGE	NO CHANGE	UP
TC1500002037.mm.2	Hdac10	0.00170304	0.490887	6.11375	5.76591	-0.347841	0.00324944	0.378165	0.0810185	-0.297147	0.0635314	16.409	14.0817	-2.32735	0.679542	24	NO CHANGE	NO CHANGE	DOWN
TC1700000391.mm.2	Jmjd8	0.00170385	0.0896196	12.2629	12.2105	-0.0524621	0.447846	0.205398	0.145495	-0.0599028	0.543779	18.7292	20.2956	1.56649	0.480339	24	NO CHANGE	NO CHANGE	NO CHANGE
TC1000002493.mm.2	Gamt	0.00170798	0.584081	13.7963	13.9005	0.104205	0.29409	0.300868	0.0600023	-0.240866	0.0832695	15.1248	0.222935	9.09811	0.188015	24	NO CHANGE	NO CHANGE	NO CHANGE
TC0200002683.mm.2	Pck1	0.00170912	0.00336252	15.8708	15.0918	-0.779015	0.0228701	1.0306	1.22768	0.197082	0.67163	5.61686	9.88524	4.26838	0.0111416	24	NO CHANGE	DELAY	DOWN
TC1300002038.mm.2	Rnf44	0.00171069	0.339804	3.94	4.15545	0.215455	0.110665	0.441957	0.145516	-0.296441	0.129666	4.13687	6.05683	1.91996	0.593662	24	NO CHANGE	NO CHANGE	NO CHANGE
TC1000002467.mm.2	Plpp2	0.0017116	0.00163808	9.4475	9.88318	0.435682	0.000144656	0.335752	0.410314	0.0745622	0.609841	11.1589	10.1768	-0.982175	0.526623	24	NO CHANGE	NO CHANGE	UP
TC0200002367.mm.2	Acss2	0.0017123	0.000789874	11.3313	11.1995	-0.131705	0.409837	0.562283	0.609667	0.0473839	0.829771	21.1347	0.581782	3.44712	0.0261004	24	NO CHANGE	DELAY	NO CHANGE
TC1800001431.mm.2	Ablim3	0.00171292	0.0859851	7.98375	7.65682	-0.326932	0.0279835	0.468553	0.296855	-0.171698	0.412821	20.7729	18.8807	-1.89225	0.382667	24	NO CHANGE	NO CHANGE	DOWN
TC1600000952.mm.2	N6amt1	0.00171359	0.0106971	5.63083	5.69909	0.0682576	0.530799	0.285817	0.390277	0.10446	0.504156	5.79737	7.89969	2.10232	0.240043	24	NO CHANGE	NO CHANGE	NO CHANGE
TC0400002873.mm.2	Tmem261	0.00171664	0.00790905	12.4558	12.22	-0.235833	0.00152153	0.233219	0.226842	-0.00637778	0.94934	19.1397	19.5888	0.449026	0.781088	24	NO CHANGE	NO CHANGE	DOWN
TC0300002257.mm.2	Fam160a1	0.001719	5.95681e-05	4.91042	4.93909	0.0286742	0.846628	0.512024	0.756081	0.244056	0.24071	2.21007	1.34896	-0.86111	0.522065	24	NO CHANGE	NO CHANGE	NO CHANGE
TC1200001939.mm.2	Sgpp1	0.00172301	0.022018	11.9629	12.0655	0.102538	0.127475	0.249872	0.158194	-0.0916783	0.34189	22.6877	18.9328	-3.7549	0.0489584	24	NO CHANGE	ADVANCE	NO CHANGE
TC0900002778.mm.2	Gm17530	0.00172415	0.00742483	8.08917	7.33182	-0.757348	0.00690635	0.879919	0.900983	0.021064	0.956626	13.0439	17.1642	4.12026	0.0128261	24	NO CHANGE	DELAY	DOWN
TC0400003760.mm.2	Srrm1	0.00172736	0.0123515	10.6679	11.095	0.427083	2.47771e-07	0.220876	0.205993	-0.0148828	0.877694	6.47549	10.3753	3.89982	0.0345893	24	NO CHANGE	DELAY	UP
TC0900000888.mm.2	Vps13c	0.00172768	0.257381	10.9242	10.5755	-0.348712	2.94862e-05	0.253316	0.0945486	-0.158768	0.145846	6.43622	6.97262	0.536395	0.86515	24	NO CHANGE	NO CHANGE	DOWN
TC0700004431.mm.2	Adam12	0.00173158	0.741143	3.20667	3.28818	0.0815152	0.415506	0.226524	0.0446066	-0.181917	0.208066	2.50037	19.9358	-6.5646	0.452154	24	NO CHANGE	NO CHANGE	NO CHANGE
TC1700000531.mm.2	Ubash3a	0.00173488	0.49337	3.77417	3.73773	-0.0364394	0.716668	0.27081	0.0822158	-0.188594	0.180129	0.418101	23.1332	-1.28487	0.80349	24	NO CHANGE	NO CHANGE	NO CHANGE
TC1200001900.mm.2	Ccdc175	0.00173745	0.201289	4.30792	4.34636	0.038447	0.773389	0.367141	0.204414	-0.162727	0.380354	23.2141	23.8411	0.627014	0.834305	24	NO CHANGE	NO CHANGE	NO CHANGE
TC1000000493.mm.2	Gja1	0.00173905	0.0172653	5.41583	5.65591	0.240076	0.0572734	0.318435	0.402404	0.0839694	0.631904	12.125	8.93969	-3.18528	0.0960145	24	NO CHANGE	NO CHANGE	NO CHANGE
TC0Y00000169.mm.2	LOC100862125	0.00174019	0.00988015	6.38042	5.93909	-0.441326	0.0715414	0.916739	0.621752	-0.294988	0.38945	0.940008	3.27377	2.33377	0.197524	24	NO CHANGE	NO CHANGE	NO CHANGE
TC0100003155.mm.2	Nr5a2	0.0017404	0.00297959	11.9025	12.2205	0.317955	0.00428147	0.390177	0.352068	-0.0381088	0.802579	3.70193	4.6404	0.938469	0.53783	24	NO CHANGE	NO CHANGE	UP
TC0700000818.mm.2	Gm21948; Il4i1; Nup62	0.00174851	0.000581066	7.18125	7.59182	0.410568	0.000407288	0.345691	0.463071	0.117381	0.430831	3.98619	0.759748	-3.22644	0.0356508	24	NO CHANGE	ADVANCE	UP
TC0100001294.mm.2	Dennd1b	0.00175156	0.404699	6.75958	6.68227	-0.0773106	0.51392	0.445656	0.0931313	-0.352524	0.0413135	8.5555	15.4081	6.85255	0.177205	24	DOWN	NO CHANGE	NO CHANGE
TC1700001766.mm.2	Srpk1	0.0017518	0.0103111	10.8454	10.6632	-0.182235	0.166061	0.373422	0.44882	0.0753983	0.686217	17.1288	16.0138	-1.11493	0.515197	24	NO CHANGE	NO CHANGE	NO CHANGE
TC0800002842.mm.2	Psmb10	0.0017555	0.109233	7.58458	7.38045	-0.204129	0.203245	0.456144	0.309539	-0.146605	0.51114	11.9512	14.0606	2.10941	0.387601	24	NO CHANGE	NO CHANGE	NO CHANGE
TC0X00000068.mm.2	Tfe3	0.00175566	0.418159	7.67667	7.50909	-0.167576	0.236813	0.532228	0.108804	-0.423424	0.0413732	4.5068	4.40892	-0.0978847	0.984372	24	DOWN	NO CHANGE	NO CHANGE
TC0500001610.mm.2	Ift22	0.00175951	0.266006	3.59625	3.76773	0.171477	0.0689648	0.352606	0.094513	-0.258093	0.0535273	13.0279	9.18603	-3.8419	0.335623	24	NO CHANGE	NO CHANGE	NO CHANGE
TC0700002839.mm.2	Chst8	0.00175952	0.0286824	6.71	6.73318	0.0231818	0.898498	0.430565	0.529723	0.0991581	0.694027	0.721387	23.2525	-1.46886	0.487275	24	NO CHANGE	NO CHANGE	NO CHANGE
TC1700000365.mm.2	BC003965	0.00176349	0.0165793	5.17708	5.15182	-0.0252652	0.792325	0.329422	0.266057	-0.0633651	0.645238	15.6031	20.0682	4.46513	0.0145395	24	NO CHANGE	DELAY	NO CHANGE
TC1100001348.mm.2	Rnf43; 1110028F11Rik	0.00176653	0.00884988	6.80458	6.39273	-0.411856	0.000109465	0.272941	0.331305	0.058364	0.667512	9.9495	9.69514	-0.254354	0.885037	24	NO CHANGE	NO CHANGE	DOWN
TC1700001021.mm.2	Alkbh7	0.00177015	0.0380081	7.37083	7.32273	-0.0481061	0.651991	0.282505	0.286885	0.00438037	0.976605	21.4122	21.8828	0.47054	0.818185	24	NO CHANGE	NO CHANGE	NO CHANGE
TC0100003279.mm.2	Dhx9	0.00177305	0.000247129	10.7937	10.6359	-0.157841	0.0699838	0.315921	0.347514	0.0315923	0.79	9.34233	13.2244	3.88211	0.00878427	24	NO CHANGE	DELAY	NO CHANGE
TC1400002008.mm.2	Gm17175	0.00178571	0.0696922	3.22167	3.20682	-0.0148485	0.896374	0.412455	0.208013	-0.204443	0.205084	22.6854	2.04241	3.35702	0.171206	24	NO CHANGE	NO CHANGE	NO CHANGE
TC0100001855.mm.2	Lpgat1	0.00179036	6.19053e-06	13.8879	13.7345	-0.153371	0.0621826	0.332663	0.378207	0.0455442	0.692521	15.2049	15.7688	0.563964	0.644027	24	NO CHANGE	NO CHANGE	NO CHANGE
TC0300000054.mm.2	Zbtb10	0.00179726	0.000650087	5.96833	6.09682	0.128485	0.35061	0.523008	0.516625	-0.00638252	0.974275	6.34835	7.0427	0.694349	0.619594	24	NO CHANGE	NO CHANGE	NO CHANGE
TC0800003072.mm.2	Rnf166	0.00179784	0.00483801	4.46708	4.31727	-0.149811	0.25318	0.402037	0.452381	0.0503443	0.781007	9.61537	13.4034	3.78807	0.0285052	24	NO CHANGE	DELAY	NO CHANGE
TC1400001931.mm.2	Wdhd1	0.00180211	0.457957	4.91333	4.83045	-0.0828788	0.58427	0.508412	0.124474	-0.383938	0.0837688	15.0544	19.4999	4.44554	0.35051	24	NO CHANGE	NO CHANGE	NO CHANGE
TC1600000266.mm.2	Klhl24	0.0018035	0.000968313	11.1987	11.2795	0.0807955	0.708177	0.838393	0.754698	-0.0836943	0.788579	5.19843	6.95975	1.76132	0.225975	24	NO CHANGE	NO CHANGE	NO CHANGE
TC0300002752.mm.2	Stxbp3	0.00180409	0.00987117	9.78333	9.78	-0.00333334	0.974453	0.368988	0.309005	-0.059983	0.690957	3.27095	6.7542	3.48325	0.0393155	24	NO CHANGE	DELAY	NO CHANGE
TC0X00001343.mm.2	Zcchc18	0.00180443	0.793829	2.54042	2.57409	0.0336742	0.735368	0.289982	0.0297041	-0.260278	0.0650982	22.3522	23.0913	0.739061	0.957018	24	NO CHANGE	NO CHANGE	NO CHANGE
TC0200005151.mm.2	Trp53rka	0.00180775	0.00104977	6.78542	6.60682	-0.178598	0.0582124	0.378602	0.265843	-0.112759	0.385926	18.2915	9.74474	-8.54679	6.25622e-06	24	NO CHANGE	ADVANCE	NO CHANGE
TC0400003749.mm.2	Tmem50a	0.00180796	0.000155544	11.0825	10.9227	-0.159773	0.107389	0.345745	0.439062	0.0933175	0.492515	11.9309	13.1073	1.17631	0.399144	24	NO CHANGE	NO CHANGE	NO CHANGE
TC1000000574.mm.2	Aifm2	0.00181502	0.000156734	6.34083	6.69227	0.351439	0.0123712	0.481089	0.607457	0.126368	0.503501	14.9377	13.6651	-1.27253	0.35861	24	NO CHANGE	NO CHANGE	UP
TC1100000995.mm.2	Mybbp1a	0.00181584	0.0160723	9.47333	9.11773	-0.355606	0.00264977	0.287179	0.382327	0.0951485	0.55663	14.9505	17.0679	2.11738	0.248645	24	NO CHANGE	NO CHANGE	DOWN
TC0X00002158.mm.2	Zdhhc9	0.00181714	0.00686226	12.0321	11.8155	-0.216629	0.00974192	0.299654	0.217595	-0.0820584	0.464294	8.12218	10.6184	2.49621	0.170252	24	NO CHANGE	NO CHANGE	DOWN
TC0600001313.mm.2	Cxcl12	0.00181754	0.000470991	15.6479	15.2482	-0.399735	8.8746e-06	0.249066	0.376475	0.127409	0.263057	18.9849	15.6953	-3.28956	0.0263284	24	NO CHANGE	ADVANCE	DOWN
TC0200004926.mm.2	Plagl2	0.00182241	0.259142	6.79708	6.84591	0.0488258	0.603211	0.270189	0.127378	-0.142811	0.283318	2.14287	2.53632	0.393451	0.901881	24	NO CHANGE	NO CHANGE	NO CHANGE
TC1300001794.mm.2	Eci2	0.00182532	5.37287e-05	14.7904	14.6864	-0.104053	0.3245	0.380746	0.499417	0.118671	0.415647	10.348	11.9771	1.62905	0.228973	24	NO CHANGE	NO CHANGE	NO CHANGE
TC0200000422.mm.2	Edf1	0.00182557	0.0619302	11.9967	12.0741	0.0774242	0.383819	0.278722	0.20402	-0.0747019	0.561384	15.8744	17.946	2.0716	0.305384	24	NO CHANGE	NO CHANGE	NO CHANGE
TC1700001781.mm.2	Ppil1	0.00182708	0.0234919	4.2825	4.42682	0.144318	0.087803	0.310406	0.196538	-0.113869	0.346584	16.743	18.4781	1.73512	0.355843	24	NO CHANGE	NO CHANGE	NO CHANGE
TC0800002941.mm.2	Glg1	0.0018273	0.473397	10.4446	10.6395	0.194962	0.0231485	0.252999	0.0718981	-0.181101	0.136943	5.76013	7.0882	1.32807	0.769007	24	NO CHANGE	NO CHANGE	UP
TC0600002567.mm.2	Tet3	0.0018298	0.0141728	7.38292	7.58818	0.205265	0.059461	0.386411	0.27906	-0.107351	0.480012	3.50851	3.32754	-0.180967	0.920165	24	NO CHANGE	NO CHANGE	NO CHANGE
TC1700002422.mm.2	Ndufv2	0.00183172	0.00592725	13.2275	13.2623	0.0347727	0.714899	0.34938	0.271527	-0.0778532	0.558977	17.0188	13.8274	-3.19143	0.071857	24	NO CHANGE	NO CHANGE	NO CHANGE
TC0X00000990.mm.2	Pin4	0.00183295	0.198938	9.98458	9.98273	-0.00185606	0.988018	0.457212	0.1577	-0.299512	0.0969397	18.0904	19.9546	1.86412	0.556429	24	NO CHANGE	NO CHANGE	NO CHANGE
TC1100002909.mm.2	Slc47a1	0.00183821	0.403228	11.6383	11.5991	-0.0392424	0.738711	0.475955	0.0817379	-0.394217	0.0244735	18.6049	16.6931	-1.91178	0.728868	24	DOWN	NO CHANGE	NO CHANGE
TC1300002240.mm.2	Zfp708; Rslcan18	0.00183868	0.0122643	9.1	8.93818	-0.161818	0.0596302	0.242036	0.261574	0.0195386	0.866482	19.0023	12.1899	-6.81243	0.000622583	24	NO CHANGE	ADVANCE	NO CHANGE
TC0500003566.mm.2	Aimp2	0.0018407	0.0110472	8.79417	8.70318	-0.0909848	0.402993	0.383995	0.315743	-0.0682518	0.664325	13.8636	18.2621	4.39855	0.0109943	24	NO CHANGE	DELAY	NO CHANGE
TC0800000262.mm.2	Defb10	0.00184104	0.154706	4.09875	3.90818	-0.190568	0.142812	0.473498	0.18498	-0.288519	0.12494	3.39922	4.77185	1.37263	0.625175	24	NO CHANGE	NO CHANGE	NO CHANGE
TC1900000065.mm.2	AI837181	0.00184322	0.204144	7.36208	7.56318	0.201098	0.160536	0.466026	0.191649	-0.274376	0.167747	2.63586	1.08065	-1.55521	0.628503	24	NO CHANGE	NO CHANGE	NO CHANGE
TC0500001180.mm.2	Tfip11	0.00184793	0.364642	6.5375	6.41136	-0.126136	0.212987	0.338478	0.0942638	-0.244214	0.0862031	20.0235	22.5252	2.50166	0.574107	24	NO CHANGE	NO CHANGE	NO CHANGE
TC0100003739.mm.2	44622	0.00185293	0.0977469	12.9942	13.3259	0.331742	0.000353475	0.278689	0.158943	-0.119746	0.322914	15.3747	14.4922	-0.882547	0.715647	24	NO CHANGE	NO CHANGE	UP
TC0400000162.mm.2	Cngb3	0.00185426	0.0607145	3.36083	3.50318	0.142348	0.234622	0.277489	0.314277	0.0367881	0.829578	16.1951	19.618	3.42292	0.116608	24	NO CHANGE	NO CHANGE	NO CHANGE
TC4_JH584294_random00000006.mm.2	Il11ra2	0.00185479	0.0744853	6.79875	6.33727	-0.461477	0.000143862	0.326012	0.231306	-0.0947066	0.536541	21.043	23.7852	2.74222	0.243059	24	NO CHANGE	NO CHANGE	DOWN
TC1100002904.mm.2	Usp22	0.00185639	2.47908e-06	10.1342	10.5964	0.462197	4.45076e-07	0.317769	0.384207	0.0664377	0.545065	10.3736	8.99546	-1.37816	0.255684	24	NO CHANGE	NO CHANGE	UP
TC0600000447.mm.2	Sval2	0.0018564	0.29268	3.72875	3.555	-0.17375	0.218097	0.4996	0.144879	-0.35472	0.0756844	20.9265	21.9676	1.04109	0.794743	24	NO CHANGE	NO CHANGE	NO CHANGE
TC0500001596.mm.2	Upk3bl	0.00186003	0.00366726	4.39375	4.40682	0.0130682	0.892365	0.376873	0.284297	-0.0925762	0.509821	6.38099	6.1746	-0.20639	0.896711	24	NO CHANGE	NO CHANGE	NO CHANGE
TC0200003512.mm.2	Rnd3	0.00186022	1.74566e-07	9.25083	9.16227	-0.0885606	0.425064	0.407154	0.820636	0.413481	0.0108877	7.90618	9.48279	1.57661	0.174103	24	UP	NO CHANGE	NO CHANGE
TC1100003152.mm.2	Cyb5d2	0.00186281	0.0458375	8.36958	8.27955	-0.0900379	0.334342	0.268143	0.242303	-0.0258402	0.8473	17.6603	17.0927	-0.567603	0.769098	24	NO CHANGE	NO CHANGE	NO CHANGE
TC0200001547.mm.2	Fbxo3	0.00186512	0.245483	12.6029	12.4809	-0.122008	0.159759	0.273314	0.118009	-0.155305	0.216029	18.5567	17.9533	-0.603411	0.838249	24	NO CHANGE	NO CHANGE	NO CHANGE
TC0900001633.mm.2	Fam198a	0.00186718	0.000131405	6.35958	6.54864	0.189053	0.0982753	0.39173	0.516737	0.125008	0.423154	22.7723	0.0221791	1.24988	0.372032	24	NO CHANGE	NO CHANGE	NO CHANGE
TC0500000791.mm.2	Ugt2b35	0.00187111	0.765681	12.3208	13.6659	1.34508	3.63302e-19	0.311087	0.0225891	-0.288498	0.0168712	7.13307	13.4736	6.34051	0.672748	24	DOWN	NO CHANGE	UP
TC0400002091.mm.2	Mrpl20	0.00187319	3.47787e-05	10.4621	10.225	-0.237083	0.00915814	0.299723	0.489193	0.189469	0.134461	14.5073	15.9209	1.41359	0.273987	24	NO CHANGE	NO CHANGE	DOWN
TC1000000367.mm.2	Cd164	0.00187993	0.0930202	16.5196	16.2709	-0.248674	8.76648e-05	0.199292	0.098363	-0.100929	0.208847	2.56922	23.1583	-3.41093	0.195692	24	NO CHANGE	NO CHANGE	DOWN
TC0X00003003.mm.2	Nxf2	0.00188025	0.927256	3.31167	3.42955	0.117879	0.27962	0.330909	0.0108366	-0.320072	0.0375354	13.3301	11.8231	-1.50702	0.970594	24	DOWN	NO CHANGE	NO CHANGE
TC0100003524.mm.2	Fcgr3	0.00188105	0.0493275	10.2617	10.1995	-0.0621212	0.642065	0.49687	0.246948	-0.249922	0.180857	17.544	12.3175	-5.22653	0.0362891	24	NO CHANGE	ADVANCE	NO CHANGE
TC0700002623.mm.2	Pou2f2; Mir6537	0.00188271	0.902238	3.82292	3.94636	0.123447	0.247115	0.330307	0.0148408	-0.315466	0.0413621	5.1244	20.615	-8.50945	0.758761	24	DOWN	NO CHANGE	NO CHANGE
TC0700001242.mm.2	Olfr297	0.00188944	9.77243e-05	3.33792	3.61364	0.27572	0.023566	0.384277	0.601631	0.217353	0.189786	23.2412	22.6617	-0.579507	0.677916	24	NO CHANGE	NO CHANGE	UP
TC1500001727.mm.2	Ly6i	0.00189264	0.244059	4.7375	4.59409	-0.143409	0.180322	0.433903	0.0932993	-0.340603	0.0257738	16.1064	22.1241	6.01773	0.199836	24	DOWN	NO CHANGE	NO CHANGE
TC0500001853.mm.2	B3glct	0.00189486	0.679619	4.36458	4.41409	0.0495076	0.713314	0.383422	0.0650341	-0.318388	0.0960971	9.45891	13.7327	4.27383	0.613072	24	NO CHANGE	NO CHANGE	NO CHANGE
TC1000003153.mm.2	Erbb3	0.00189814	7.61088e-05	10.5404	10.5127	-0.0276894	0.870031	0.638568	0.795474	0.156906	0.522492	3.52523	5.01177	1.48654	0.246774	24	NO CHANGE	NO CHANGE	NO CHANGE
TC0200003174.mm.2	Ubac1	0.00189876	0.0101113	6.37708	6.255	-0.122083	0.328429	0.417917	0.354757	-0.0631606	0.713698	14.4828	12.671	-1.81179	0.319646	24	NO CHANGE	NO CHANGE	NO CHANGE
TC0300001850.mm.2	Anxa5	0.00189936	0.0723668	12.2292	12.3291	0.0999242	0.324897	0.330237	0.197802	-0.132434	0.346828	3.68155	0.986112	-2.69544	0.259007	24	NO CHANGE	NO CHANGE	NO CHANGE
TC1000002443.mm.2	Pwp2	0.00189974	0.0678769	6.75458	6.97182	0.217235	0.0580831	0.400651	0.220894	-0.179757	0.272023	16.0914	17.4994	1.40802	0.516884	24	NO CHANGE	NO CHANGE	NO CHANGE
TC0400001710.mm.2	Usp48	0.00190428	0.0921292	10.3229	10.3055	-0.0174621	0.837354	0.298473	0.143686	-0.154786	0.192981	12.5027	12.1196	-0.383095	0.884876	24	NO CHANGE	NO CHANGE	NO CHANGE
TC0200002741.mm.2	Gm14295	0.00190606	0.00998035	10.6146	10.8264	0.21178	0.0902136	0.447081	0.333212	-0.113869	0.513153	15.5397	14.8627	-0.676926	0.703089	24	NO CHANGE	NO CHANGE	NO CHANGE
TC0100000027.mm.2	Pcmtd1	0.00190711	0.000449426	12.4608	12.4955	0.0346212	0.624611	0.204822	0.335412	0.13059	0.186872	10.391	11.3477	0.956724	0.537809	24	NO CHANGE	NO CHANGE	NO CHANGE
TC0400003473.mm.2	Cap1	0.00190876	0.830365	11.8367	11.9564	0.119697	0.0819211	0.237539	0.0147981	-0.222741	0.0251882	6.06963	3.61125	-2.45838	0.889208	24	DOWN	NO CHANGE	NO CHANGE
TC1100000238.mm.2	Xpo1	0.00191434	0.000114041	10.8742	10.5423	-0.331894	0.00569717	0.403899	0.551265	0.147366	0.367161	15.8147	15.2874	-0.527342	0.692007	24	NO CHANGE	NO CHANGE	DOWN
TC1500002098.mm.2	Zcrb1	0.00191562	0.0842749	7.82208	8.19909	0.377008	0.00174004	0.324372	0.235475	-0.0888967	0.57363	14.136	13.6307	-0.505346	0.828558	24	NO CHANGE	NO CHANGE	UP
TC1200001118.mm.2	Slc25a47	0.00191692	0.000404964	13.3837	13.075	-0.30875	0.252152	0.949211	1.15138	0.20217	0.598666	7.31219	8.00083	0.688636	0.617711	24	NO CHANGE	NO CHANGE	NO CHANGE
TC0700000444.mm.2	Cyp2g1	0.00191841	0.00134971	5.25708	5.85273	0.595644	0.00046456	0.558876	0.578277	0.0194009	0.930549	8.52853	9.06395	0.535428	0.720841	24	NO CHANGE	NO CHANGE	UP
TC0500000289.mm.2	Ept1	0.00192343	0.0408381	13.5563	13.0218	-0.534432	1.54207e-05	0.293521	0.279744	-0.0137774	0.927486	23.4833	23.5552	0.0719186	0.972931	24	NO CHANGE	NO CHANGE	DOWN
TC0200002318.mm.2	Dnmt3b	0.0019239	0.00257787	4.93	4.8	-0.13	0.407257	0.624431	0.42494	-0.199491	0.365135	22.3005	21.8261	-0.47442	0.785162	24	NO CHANGE	NO CHANGE	NO CHANGE
TC0700004538.mm.2	Slc25a22	0.001924	0.00468707	11.7958	11.4582	-0.337651	0.0559111	0.524537	0.641795	0.117258	0.635888	4.48373	8.05654	3.57281	0.0306022	24	NO CHANGE	DELAY	NO CHANGE
TC1600000526.mm.2	Iqcb1	0.00192527	0.0636158	6.34958	6.52091	0.171326	0.216814	0.377757	0.341003	-0.0367547	0.853714	4.15593	5.98381	1.82788	0.369766	24	NO CHANGE	NO CHANGE	NO CHANGE
TC1100001321.mm.2	Ptrh2	0.00192622	0.089509	8.79583	8.64636	-0.14947	0.152243	0.334499	0.190874	-0.143625	0.317859	15.2675	12.8474	-2.42011	0.332666	24	NO CHANGE	NO CHANGE	NO CHANGE
TC0400001736.mm.2	Pla2g2e	0.00192777	0.349569	3.82417	3.67727	-0.146894	0.177983	0.312308	0.116139	-0.196169	0.19412	21.6287	0.845565	3.21687	0.422825	24	NO CHANGE	NO CHANGE	NO CHANGE
TC1400000281.mm.2	Erc2	0.00193578	0.000548004	7.47958	7.09682	-0.382765	0.00172969	0.475981	0.332104	-0.143878	0.371215	23.739	22.2933	-1.44569	0.385152	24	NO CHANGE	NO CHANGE	DOWN
TC1200000652.mm.2	Hif1a	0.0019373	0.0975674	11.2279	11.2259	-0.00200758	0.97733	0.241277	0.121878	-0.119399	0.22837	9.94287	13.2442	3.30129	0.207658	24	NO CHANGE	NO CHANGE	NO CHANGE
TC0X00002393.mm.2	BC023829	0.00194124	4.97321e-05	11.5292	11.0664	-0.462803	0.00135784	0.451512	0.733081	0.281569	0.144939	15.1722	14.5543	-0.617887	0.644175	24	NO CHANGE	NO CHANGE	DOWN
TC1000001110.mm.2	Ikbip	0.00194715	0.0355592	6.95083	6.90909	-0.0417424	0.674134	0.362113	0.219815	-0.142298	0.323611	3.5993	16.8542	-10.7451	2.79854e-06	24	NO CHANGE	ADVANCE	NO CHANGE
TC0100002698.mm.2	Trip12	0.00195032	0.00754879	11.3904	11.1718	-0.218598	0.000234644	0.151925	0.185528	0.0336029	0.655747	15.0473	12.0927	-2.95467	0.106013	24	NO CHANGE	NO CHANGE	DOWN
TC1700000044.mm.2	Snx9	0.00195201	0.0833841	8.97542	9.39	0.414583	6.96722e-06	0.230222	0.180728	-0.0494934	0.671617	8.02074	7.22592	-0.794817	0.709953	24	NO CHANGE	NO CHANGE	UP
TC0100003374.mm.2	Prdx6	0.00195399	0.100401	12.37	12.9568	0.586818	2.46025e-09	0.279398	0.122678	-0.15672	0.149214	14.5345	12.9276	-1.60692	0.562201	24	NO CHANGE	NO CHANGE	UP
TC0700003727.mm.2	Tmem126b	0.00195598	0.000623102	9.00125	8.93864	-0.0626136	0.572287	0.319382	0.519523	0.200141	0.201325	15.3945	14.0361	-1.35841	0.383102	24	NO CHANGE	NO CHANGE	NO CHANGE
TC0500003205.mm.2	Tctn1	0.00195847	0.119976	6.4175	6.46455	0.0470455	0.675701	0.410285	0.178254	-0.232031	0.157216	5.12565	4.57541	-0.550247	0.832144	24	NO CHANGE	NO CHANGE	NO CHANGE
TC0X00001633.mm.2	Adgrg2	0.00196345	2.86344e-05	4.98375	5.53864	0.554886	0.00373903	0.701478	0.814406	0.112928	0.654288	10.6396	10.8648	0.225144	0.864908	24	NO CHANGE	NO CHANGE	UP
TC0900001038.mm.2	Gclc	0.00197066	0.0289213	15.39	17.0423	1.65227	1.82183e-15	0.442757	0.330663	-0.112094	0.552868	1.60706	3.38218	1.77512	0.356187	24	NO CHANGE	NO CHANGE	UP
TC0800000550.mm.2	Rwdd4a	0.00197196	9.61513e-06	9.21958	9.09091	-0.128674	0.23422	0.350893	0.675068	0.324175	0.0366355	15.042	14.426	-0.616051	0.637076	24	UP	NO CHANGE	NO CHANGE
TC0400003568.mm.2	Gjb5	0.00197337	0.0223442	3.44458	3.44682	0.00223485	0.980152	0.334117	0.211276	-0.122841	0.345387	1.57837	4.51456	2.93619	0.127514	24	NO CHANGE	NO CHANGE	NO CHANGE
TC0800001400.mm.2	Cmip	0.00197786	0.0237894	10.53	10.8277	0.297727	0.00602529	0.410275	0.213215	-0.19706	0.192695	8.4237	5.38975	-3.03396	0.14303	24	NO CHANGE	NO CHANGE	UP
TC1600001592.mm.2	Gtf2e1	0.00198472	0.0290158	8.46208	8.47409	0.0120074	0.921725	0.469156	0.259829	-0.209327	0.240612	16.4283	17.1223	0.694044	0.730866	24	NO CHANGE	NO CHANGE	NO CHANGE
TC0700003854.mm.2	Nup98	0.00199001	0.047201	9.46458	9.44	-0.0245833	0.752668	0.241667	0.176937	-0.0647293	0.549895	6	11.2944	5.29438	0.0182574	24	NO CHANGE	DELAY	NO CHANGE
TC0900003065.mm.2	P4htm	0.00199553	6.92935e-05	4.50792	4.52	0.0120833	0.897502	0.356375	0.400883	0.0445087	0.732287	2.62156	23.1888	-3.43279	0.0157675	24	NO CHANGE	ADVANCE	NO CHANGE
TC0400000531.mm.2	Invs	0.0019992	0.0209516	7.04917	6.78773	-0.261439	0.0041598	0.313104	0.215982	-0.0971217	0.439824	17.6915	18.8625	1.17094	0.522114	24	NO CHANGE	NO CHANGE	DOWN
TC0200005373.mm.2	Gm14325	0.0019997	3.92813e-05	11.975	12.0682	0.0931818	0.430748	0.415136	0.591911	0.176774	0.282456	15.0905	12.7831	-2.3074	0.0897095	24	NO CHANGE	NO CHANGE	NO CHANGE
TC0900000609.mm.2	Ppp2r1b	0.00200241	0.000132115	9.88083	9.97227	0.0914394	0.175128	0.23853	0.3112	0.0726705	0.446065	3.78638	3.47206	-0.314314	0.813736	24	NO CHANGE	NO CHANGE	NO CHANGE
TC0100003604.mm.2	Rgs7	0.00200657	0.156181	4.47667	4.46318	-0.0134848	0.915544	0.410731	0.21171	-0.199021	0.283928	2.22836	6.31285	4.08449	0.111491	24	NO CHANGE	NO CHANGE	NO CHANGE
TC1100001770.mm.2	Dcaf7	0.0020067	0.00348739	8.955	9.52409	0.569091	7.64967e-08	0.276294	0.332838	0.0565445	0.65497	3.74636	5.28353	1.53718	0.319804	24	NO CHANGE	NO CHANGE	UP
TC0900001635.mm.2	Snrk	0.00201645	1.04099e-07	12.5417	12.2891	-0.252576	0.039728	0.487533	0.740117	0.252584	0.141949	15.3571	15.1048	-0.252341	0.820621	24	NO CHANGE	NO CHANGE	DOWN
TC0500002116.mm.2	Gm21671	0.00201863	0.121075	3.88208	4.00364	0.121553	0.424874	0.501883	0.252349	-0.249533	0.242572	1.44883	1.66421	0.215377	0.935799	24	NO CHANGE	NO CHANGE	NO CHANGE
TC0500002281.mm.2	Zbtb49	0.00202071	0.618923	4.6875	4.56318	-0.124318	0.178698	0.316992	0.0469235	-0.270069	0.0433965	14.6731	8.53072	-6.14237	0.422255	24	DOWN	NO CHANGE	NO CHANGE
TC0800001740.mm.2	Rasa3	0.00202562	0.00324396	4.84625	5.08455	0.238295	0.120454	0.513997	0.544611	0.0306145	0.888867	8.41574	6.49745	-1.91829	0.208938	24	NO CHANGE	NO CHANGE	NO CHANGE
TC0900001418.mm.2	Slc25a20	0.00202779	0.223181	12.1563	12.3105	0.154205	0.183621	0.432561	0.130043	-0.302518	0.0700034	17.047	15.4918	-1.55514	0.662224	24	NO CHANGE	NO CHANGE	NO CHANGE
TC0600000985.mm.2	Fam136a	0.00203307	0.0463419	8.71833	8.93909	0.220758	0.0241232	0.304974	0.226786	-0.0781879	0.568889	16.8151	16.9032	0.0880994	0.964063	24	NO CHANGE	NO CHANGE	UP
TC1400001402.mm.2	Gm8237	0.00203333	0.258319	3.35583	3.26	-0.0958333	0.43137	0.396519	0.15455	-0.241968	0.169724	0.936545	19.9166	-5.01996	0.123437	24	NO CHANGE	NO CHANGE	NO CHANGE
TC1900000903.mm.2	Aip	0.00203503	0.232009	4.95333	5.28136	0.32803	0.0144988	0.461371	0.148529	-0.312842	0.0872037	19.084	13.2434	-5.84061	0.118091	24	NO CHANGE	NO CHANGE	UP
TC0400002945.mm.2	Ttc39b	0.00203821	0.00432714	10.0929	9.96545	-0.127462	0.215552	0.334178	0.347828	0.0136494	0.924348	8.25737	9.40558	1.14821	0.481292	24	NO CHANGE	NO CHANGE	NO CHANGE
TC0800002405.mm.2	Mast3	0.00204057	0.025483	5.0225	5.25318	0.230682	0.0479149	0.400927	0.282273	-0.118654	0.472643	8.90561	6.80679	-2.09882	0.25951	24	NO CHANGE	NO CHANGE	UP
TC1900000787.mm.2	Tcf7l2	0.00204225	0.133728	11.4283	11.3886	-0.039697	0.771584	0.42958	0.233724	-0.195856	0.312413	5.76242	9.4437	3.68128	0.162336	24	NO CHANGE	NO CHANGE	NO CHANGE
TC0200002850.mm.2	Suv39h2	0.00204243	0.0475483	4.26042	4.51136	0.250947	0.066405	0.457854	0.284155	-0.173698	0.358281	20.1391	21.6746	1.53554	0.48029	24	NO CHANGE	NO CHANGE	NO CHANGE
TC0200000006.mm.2	Dclre1c	0.00204254	0.000442794	6.44583	6.74545	0.299621	0.0397496	0.396383	0.74011	0.343727	0.0985059	9.52588	7.44191	-2.08396	0.17563	24	NO CHANGE	NO CHANGE	UP
TC1000001894.mm.2	Enpp1	0.00204386	1.14185e-06	8.97125	8.80136	-0.169886	0.183664	0.510234	0.647633	0.137399	0.434257	11.1124	12.6849	1.57247	0.202289	24	NO CHANGE	NO CHANGE	NO CHANGE
TC1800001748.mm.2	Apbb3	0.00204487	0.00195056	6.54833	6.44864	-0.0996969	0.41509	0.350199	0.503165	0.152966	0.373228	9.13461	9.82298	0.688371	0.671148	24	NO CHANGE	NO CHANGE	NO CHANGE
TC0700004108.mm.2	Eif4g2	0.0020475	0.00280586	12.3392	12.1486	-0.19053	0.0107504	0.20491	0.276543	0.0716323	0.471951	8.78216	11.3126	2.53042	0.137618	24	NO CHANGE	NO CHANGE	DOWN
TC1900000166.mm.2	B3gat3	0.0020506	0.0136296	5.4	5.45182	0.0518182	0.638177	0.325734	0.333947	0.00821293	0.957324	22.6634	22.3853	-0.278101	0.879428	24	NO CHANGE	NO CHANGE	NO CHANGE
TC1000001618.mm.2	Pmel	0.00205469	0.0258535	4.04375	4.15545	0.111705	0.338285	0.403103	0.291149	-0.111954	0.505707	2.11627	6.98614	4.86986	0.0112419	24	NO CHANGE	DELAY	NO CHANGE
TC1500002347.mm.2	Parp10	0.00206318	0.00814783	8.55125	8.60727	0.0560227	0.700949	0.439595	0.501702	0.0621074	0.7668	9.37642	7.85817	-1.51825	0.363561	24	NO CHANGE	NO CHANGE	NO CHANGE
TC1100004156.mm.2	Usp36	0.00206429	0.023536	6.81083	6.58591	-0.224924	0.0616565	0.393172	0.298483	-0.0946884	0.568461	11.1386	14.4406	3.30199	0.091873	24	NO CHANGE	NO CHANGE	NO CHANGE
TC0Y00000193.mm.2	Gm20736	0.00206721	0.0116367	6.25083	5.55136	-0.69947	0.00437152	0.877872	0.578878	-0.298993	0.3682	0.76658	3.10093	2.33435	0.213758	24	NO CHANGE	NO CHANGE	DOWN
TC0100001181.mm.2	Elk4	0.00206797	0.00173242	10.0467	9.84682	-0.199848	0.0574942	0.342226	0.400056	0.0578304	0.694865	8.11163	8.11101	-0.000619017	0.999669	24	NO CHANGE	NO CHANGE	NO CHANGE
TC1500002181.mm.2	Adcy6	0.00207061	2.60644e-08	7.12625	7.81091	0.684659	2.18312e-08	0.380165	0.770661	0.390495	0.00793412	8.45742	8.9145	0.457081	0.676947	24	UP	NO CHANGE	UP
TC0X00002741.mm.2	Hdac8	0.00207182	0.435803	8.02833	7.54727	-0.481061	0.00127642	0.417463	0.132731	-0.284732	0.164994	2.81846	5.77156	2.95311	0.475612	24	NO CHANGE	NO CHANGE	DOWN
TC1100001999.mm.2	Gaa	0.00207494	0.00425975	12.9821	13.0395	0.0574621	0.476317	0.254773	0.289467	0.0346941	0.762577	5.29266	3.57355	-1.71911	0.284562	24	NO CHANGE	NO CHANGE	NO CHANGE
TC1900000116.mm.2	Sf1	0.00207802	0.0128075	11.17	11.1941	0.0240909	0.788614	0.269192	0.293099	0.0239061	0.854198	6.56528	5.25222	-1.31306	0.440327	24	NO CHANGE	NO CHANGE	NO CHANGE
TC1500001954.mm.2	Cyp2d37-ps	0.00208183	0.00258088	13.0792	12.7459	-0.333258	0.00488496	0.414913	0.344526	-0.0703868	0.652628	10.8712	13.0038	2.13255	0.206545	24	NO CHANGE	NO CHANGE	DOWN
TC0200005354.mm.2	Gm14296	0.00208968	0.000479669	11.8	12.0355	0.235455	0.0371823	0.431669	0.371631	-0.0600378	0.698196	16.7383	14.4326	-2.3057	0.132548	24	NO CHANGE	NO CHANGE	UP
TC0200002735.mm.2	2210418O10Rik; Gm17258	0.0020897	0.000479669	11.8	12.0355	0.235455	0.0371823	0.431669	0.371631	-0.0600381	0.698194	16.7383	14.4326	-2.30566	0.132554	24	NO CHANGE	NO CHANGE	UP
TC0500000298.mm.2	Cenpa	0.00209569	0.040585	7.43708	6.71909	-0.717992	4.1996e-09	0.369178	0.191361	-0.177816	0.208789	5.97013	18.7687	-11.2015	4.78837e-06	24	NO CHANGE	ADVANCE	DOWN
TC1300000191.mm.2	Hist1h2bk	0.00209604	0.0698307	5.84417	5.87727	0.0331061	0.803948	0.366314	0.319932	-0.0463817	0.810132	19.2567	17.1751	-2.08165	0.318142	24	NO CHANGE	NO CHANGE	NO CHANGE
TC1300002055.mm.2	Lman2	0.00209844	0.103387	9.50417	9.59455	0.0903788	0.443402	0.336778	0.245226	-0.091552	0.591018	17.524	18.8271	1.30304	0.558183	24	NO CHANGE	NO CHANGE	NO CHANGE
TC0800001586.mm.2	Pard3	0.00209888	0.0029825	10.8221	10.8673	0.0451894	0.651978	0.368522	0.327169	-0.0413522	0.775811	6.28451	5.75549	-0.529029	0.729415	24	NO CHANGE	NO CHANGE	NO CHANGE
TC0700000832.mm.2	Slc17a7	0.00209967	0.17271	2.6725	2.58091	-0.0915909	0.330101	0.327274	0.127877	-0.199397	0.133281	21.0641	14.0194	-7.04472	0.0283354	24	NO CHANGE	NO CHANGE	NO CHANGE
TC0200003815.mm.2	Zfp385b	0.00210041	0.00172362	7.17125	7.67545	0.504205	0.00425828	0.5539	0.619917	0.066017	0.777156	8.69049	10.5282	1.8377	0.245968	24	NO CHANGE	NO CHANGE	UP
TC0800003022.mm.2	Mbtps1	0.00211236	0.0114956	9.90583	9.74545	-0.160379	0.0191018	0.2	0.218225	0.0182247	0.849162	6.00001	6.40498	0.404976	0.809021	24	NO CHANGE	NO CHANGE	DOWN
TC1200001921.mm.2	Tmem30b	0.002113	0.158024	10.6775	10.7882	0.110682	0.082251	0.244678	0.0746308	-0.170047	0.059618	2.71393	21.2641	-5.44983	0.118333	24	NO CHANGE	NO CHANGE	NO CHANGE
TC1400002847.mm.2	Gm3667	0.00211327	0.073235	4.09208	4.16	0.0679167	0.743373	0.688551	0.41307	-0.275481	0.352124	0.92909	3.17287	2.24378	0.323421	24	NO CHANGE	NO CHANGE	NO CHANGE
TC0600001536.mm.2	Gabarapl1	0.00211358	4.39734e-05	12.4288	12.5991	0.170341	0.386046	0.754736	0.907309	0.152573	0.591185	4.22366	6.45071	2.22705	0.0828994	24	NO CHANGE	NO CHANGE	NO CHANGE
TC0200000391.mm.2	Zmynd19	0.00211754	0.00486927	6.45417	6.37136	-0.082803	0.49144	0.386348	0.404401	0.0180536	0.91467	16.136	14.2367	-1.89928	0.255574	24	NO CHANGE	NO CHANGE	NO CHANGE
TC0900000982.mm.2	Pygo1	0.00211804	0.256083	3.81042	3.83091	0.0204924	0.820502	0.297287	0.112787	-0.1845	0.156949	23.0037	15.4734	-7.53028	0.0270796	24	NO CHANGE	NO CHANGE	NO CHANGE
TC1000002783.mm.2	Lrriq1	0.00211979	0.0821232	3.15458	3.11045	-0.0441288	0.643459	0.306645	0.193001	-0.113644	0.408007	22.7968	16.1584	-6.63845	0.00437031	24	NO CHANGE	NO CHANGE	NO CHANGE
TC0600003316.mm.2	Gsg1	0.00212106	0.256408	3.01417	3.015	0.000833333	0.994036	0.306982	0.157239	-0.149744	0.347445	3.33826	3.24197	-0.0962968	0.975037	24	NO CHANGE	NO CHANGE	NO CHANGE
TC0900000412.mm.2	Vwa5a	0.00212434	0.0281029	8.1825	8.20136	0.0188636	0.869921	0.34108	0.312498	-0.028582	0.86061	8.40204	9.24259	0.840553	0.662524	24	NO CHANGE	NO CHANGE	NO CHANGE
TC0Y00000161.mm.2	Sly	0.00212857	0.0261168	5.53833	5.40227	-0.136061	0.516444	0.797687	0.449944	-0.347744	0.25294	2.14864	4.62244	2.47381	0.223302	24	NO CHANGE	NO CHANGE	NO CHANGE
TC0300000396.mm.2	Proser1	0.0021326	0.228409	8.08125	7.92636	-0.154886	0.179244	0.353291	0.150381	-0.20291	0.202883	8.90029	12.2287	3.32845	0.320226	24	NO CHANGE	NO CHANGE	NO CHANGE
TC1300000396.mm.2	Prpf4b	0.00213315	0.0810484	9.76458	9.61318	-0.151402	0.0232214	0.225066	0.118403	-0.106663	0.248914	15.4822	15.2245	-0.257718	0.913751	24	NO CHANGE	NO CHANGE	DOWN
TC1900001360.mm.2	Dkk1	0.00213425	0.0484999	3.52875	3.58682	0.0580682	0.5426	0.285668	0.218055	-0.0676125	0.608487	23.6317	0.63352	1.0018	0.645229	24	NO CHANGE	NO CHANGE	NO CHANGE
TC1700001856.mm.2	Cyp4f14	0.00213602	0.0617704	15.5712	15.4605	-0.110795	0.109804	0.235524	0.129183	-0.106341	0.263182	20.6245	23.9852	3.36074	0.169147	24	NO CHANGE	NO CHANGE	NO CHANGE
TC0200003933.mm.2	Olfr1057	0.0021386	0.153819	3.115	3.14591	0.0309091	0.801722	0.364307	0.214218	-0.150089	0.396842	21.8941	20.0535	-1.84056	0.469645	24	NO CHANGE	NO CHANGE	NO CHANGE
TC0700002539.mm.2	Vmn1r127	0.0021414	0.357366	4.28375	3.98682	-0.296932	0.185711	0.665774	0.246695	-0.419079	0.19579	2.40237	4.81916	2.41679	0.504698	24	NO CHANGE	NO CHANGE	NO CHANGE
TC1100000617.mm.2	P4ha2	0.00214444	4.21829e-06	6.04125	5.61091	-0.430341	0.000557057	0.436731	0.644203	0.207472	0.210068	15.2332	15.1495	-0.083677	0.944868	24	NO CHANGE	NO CHANGE	DOWN
TC0100003320.mm.2	Tor3a	0.00214948	2.17611e-05	7.07083	7.26364	0.192803	0.235764	0.554588	0.892442	0.337854	0.141638	21.9851	21.5977	-0.387383	0.76607	24	NO CHANGE	NO CHANGE	NO CHANGE
TC0300002932.mm.2	Egf	0.00215198	0.336136	3.03667	3.07136	0.034697	0.736127	0.299181	0.122977	-0.176203	0.241692	17.5475	18.3367	0.78922	0.815518	24	NO CHANGE	NO CHANGE	NO CHANGE
TC0800000979.mm.2	Fbxw9	0.00215261	0.0190753	9.74083	9.78864	0.0478033	0.706014	0.468377	0.28444	-0.183937	0.299702	16.3676	13.3436	-3.02398	0.148804	24	NO CHANGE	NO CHANGE	NO CHANGE
TC1400002099.mm.2	Rabggta	0.0021584	0.419888	9.99708	10.0427	0.0456439	0.548984	0.239993	0.0676013	-0.172391	0.112746	15.0827	14.4537	-0.628969	0.891599	24	NO CHANGE	NO CHANGE	NO CHANGE
TC0800001833.mm.2	Gm15056	0.00215871	0.457639	4.03333	4.035	0.00166667	0.990868	0.470799	0.114284	-0.356514	0.0845067	5.77737	10.5446	4.76719	0.369183	24	NO CHANGE	NO CHANGE	NO CHANGE
TC1200000967.mm.2	Spata7	0.00217629	0.0144265	4.7475	4.70091	-0.0465909	0.738322	0.380997	0.433789	0.0527921	0.785296	17.5139	13.2135	-4.30042	0.0273079	24	NO CHANGE	ADVANCE	NO CHANGE
TC1100003450.mm.2	Vmp1; Mir21a	0.00218014	0.00992438	12.3554	12.2891	-0.0663258	0.45611	0.335721	0.228692	-0.107029	0.405003	23.8909	19.3284	-4.5625	0.013041	24	NO CHANGE	ADVANCE	NO CHANGE
TC0700000458.mm.2	Blvrb	0.00218057	0.201419	11.9904	14.1559	2.16549	4.45905e-23	0.425568	0.0976598	-0.327908	0.028709	17.2172	1.17213	7.95488	0.0794329	24	DOWN	NO CHANGE	UP
TC1400002227.mm.2	4930578I06Rik	0.00218346	0.123354	3.25667	3.22545	-0.0312121	0.713676	0.349685	0.0925081	-0.257177	0.0338191	2.46627	0.705953	-1.76031	0.648589	24	DOWN	NO CHANGE	NO CHANGE
TC1000001260.mm.2	Lin7a	0.00218406	0.00112077	9.00417	7.93455	-1.06962	4.79297e-08	0.474742	0.711938	0.237196	0.302671	14.0987	15.419	1.32027	0.392156	24	NO CHANGE	NO CHANGE	DOWN
TC1400001047.mm.2	Esd	0.00218913	0.494436	14.3879	15.6391	1.25117	5.94107e-22	0.207007	0.0478775	-0.15913	0.0859395	17.0033	21.948	4.94467	0.375405	24	NO CHANGE	NO CHANGE	UP
TC1500002053.mm.2	Odf3b	0.00219202	0.00148411	7.505	8.37909	0.874091	3.29408e-07	0.462037	0.55221	0.0901739	0.652261	0.861558	1.09397	0.232415	0.882606	24	NO CHANGE	NO CHANGE	UP
TC1500000175.mm.2	Ank; Mir7117	0.00219733	0.000985075	7.68917	7.31818	-0.370985	0.00384455	0.42706	0.449656	0.0225959	0.894216	10.505	13.7749	3.26992	0.0366618	24	NO CHANGE	DELAY	DOWN
TC1900000685.mm.2	Gbf1	0.00220424	0.00473343	11.755	11.4541	-0.300909	0.00232346	0.30315	0.305017	0.00186675	0.988503	23.937	22.6108	-1.32616	0.4333	24	NO CHANGE	NO CHANGE	DOWN
TC0200004164.mm.2	Accs	0.00221438	0.0054229	5.12583	5.51955	0.393712	0.030216	0.683182	0.46311	-0.220073	0.383898	2.809	3.54217	0.733172	0.677324	24	NO CHANGE	NO CHANGE	UP
TC0600000340.mm.2	Tmem140	0.00222265	2.85463e-05	8.21333	8.01364	-0.199697	0.112951	0.520008	0.45061	-0.0693977	0.696411	2.0212	3.93748	1.91628	0.170201	24	NO CHANGE	NO CHANGE	NO CHANGE
TC0300000433.mm.2	Mab21l1	0.00222353	0.373467	3.06875	3.07955	0.0107955	0.905399	0.271682	0.0936429	-0.178039	0.170757	14.7351	2.81874	-11.9163	0.00480727	24	NO CHANGE	NO CHANGE	NO CHANGE
TC1300002457.mm.2	Aggf1	0.00222442	0.0936754	9.36667	9.05773	-0.308939	0.000940495	0.239897	0.183235	-0.0566619	0.646261	18.1954	14.9687	-3.22677	0.166325	24	NO CHANGE	NO CHANGE	DOWN
TC1800001444.mm.2	Spink13	0.00222537	0.0693072	2.9575	2.86455	-0.0929545	0.383987	0.363137	0.203079	-0.160058	0.287451	23.6445	21.6547	-1.98974	0.399464	24	NO CHANGE	NO CHANGE	NO CHANGE
TC0800000146.mm.2	Cln8	0.00222673	0.000261036	7.62333	7.27364	-0.349697	0.00244007	0.329575	0.536071	0.206497	0.18058	7.1726	9.89663	2.72403	0.070619	24	NO CHANGE	NO CHANGE	DOWN
TC0100002936.mm.2	Tsn	0.00222848	0.235158	9.43875	9.40727	-0.0314773	0.752274	0.324487	0.135197	-0.18929	0.194958	15.7988	17.6119	1.81311	0.544638	24	NO CHANGE	NO CHANGE	NO CHANGE
TC0900000719.mm.2	Ubl7	0.00223459	0.339021	10.5088	10.6059	0.0971591	0.58686	0.648749	0.165248	-0.483502	0.0638363	5.61266	3.75423	-1.85843	0.664659	24	NO CHANGE	NO CHANGE	NO CHANGE
TC0200004521.mm.2	Myef2; Gm9833	0.00223529	0.619013	8.66458	8.74045	0.0758712	0.480524	0.303014	0.0649674	-0.238046	0.126313	0.691841	20.1985	-4.49332	0.489435	24	NO CHANGE	NO CHANGE	NO CHANGE
TC0200002184.mm.2	Pax1	0.00223864	0.740035	2.36208	2.51273	0.150644	0.122775	0.267944	0.0400305	-0.227913	0.107554	23.3554	5.37747	6.02203	0.509109	24	NO CHANGE	NO CHANGE	NO CHANGE
TC0400002460.mm.2	Ubap2	0.00223934	0.00285619	8.85625	9.22136	0.365114	0.0034121	0.402995	0.398289	-0.00470626	0.977294	12.6228	14.054	1.43119	0.377374	24	NO CHANGE	NO CHANGE	UP
TC0700001463.mm.2	Olfr555	0.00224817	0.20744	2.7475	2.68227	-0.0652273	0.565296	0.396677	0.140662	-0.256015	0.11165	1.34354	22.0882	-3.25534	0.341254	24	NO CHANGE	NO CHANGE	NO CHANGE
TC1500000072.mm.2	Ugt3a1	0.00225167	0.171471	14.1829	14.5241	0.341174	0.00427968	0.393492	0.152015	-0.241477	0.129431	21.1668	23.3942	2.2275	0.491591	24	NO CHANGE	NO CHANGE	UP
TC1300002619.mm.2	Kif2a	0.00225242	0.131982	7.82708	7.86227	0.0351894	0.597724	0.18964	0.117548	-0.0720921	0.436482	17.3721	0.835266	7.46315	0.00727148	24	NO CHANGE	NO CHANGE	NO CHANGE
TC0700001098.mm.2	Klhl25	0.00225413	0.00114536	7.13292	6.645	-0.487917	0.000679778	0.442583	0.542953	0.10037	0.600777	15.5495	16.1803	0.63089	0.66677	24	NO CHANGE	NO CHANGE	DOWN
TC0800002597.mm.2	Junb	0.00225667	0.0065898	4.99	4.83545	-0.154545	0.452391	0.753228	0.586391	-0.166837	0.572709	4.57265	7.54621	2.97356	0.0808266	24	NO CHANGE	NO CHANGE	NO CHANGE
TC0700000374.mm.2	Zfp108	0.00226163	0.257052	7.62208	7.55364	-0.068447	0.516271	0.269455	0.14524	-0.124215	0.396047	18.2765	23.3125	5.03605	0.131977	24	NO CHANGE	NO CHANGE	NO CHANGE
TC0900001850.mm.2	Eif3g	0.00226761	0.122462	8.79625	8.81273	0.0164773	0.876231	0.326309	0.190875	-0.135434	0.370496	13.3549	15.2956	1.94071	0.43434	24	NO CHANGE	NO CHANGE	NO CHANGE
TC0800002400.mm.2	Pgpep1	0.00226994	0.0172989	8.81	8.555	-0.255	0.0259139	0.364151	0.292945	-0.0712062	0.645003	18.3639	13.3724	-4.99156	0.0120429	24	NO CHANGE	ADVANCE	DOWN
TC0400000354.mm.2	Nfx1	0.00228205	2.16053e-05	9.73833	9.80045	0.0621211	0.538854	0.366999	0.542923	0.175925	0.233142	7.34191	6.36103	-0.980881	0.430504	24	NO CHANGE	NO CHANGE	NO CHANGE
TC0100000893.mm.2	Espnl	0.00229172	0.375351	5.42875	5.41364	-0.0151136	0.897955	0.392814	0.108849	-0.283965	0.092491	23.3321	14.4009	-8.93125	0.0498813	24	NO CHANGE	NO CHANGE	NO CHANGE
TC0900003276.mm.2	Cyp8b1	0.00231627	2.17989e-08	13.6188	14.1432	0.524432	0.0113938	0.857698	0.960402	0.102703	0.709543	21.8553	0.607099	2.75176	0.0275812	24	NO CHANGE	DELAY	UP
TC0700001356.mm.2	Rsf1	0.00231652	0.0417168	8.6275	8.60273	-0.0247727	0.813687	0.366294	0.228631	-0.137663	0.362465	7.0831	8.19221	1.1091	0.592131	24	NO CHANGE	NO CHANGE	NO CHANGE
TC1300001190.mm.2	Dimt1	0.00232402	0.745466	8.12958	7.99955	-0.130038	0.168498	0.265213	0.0371251	-0.228088	0.0956967	15.0851	19.445	4.3599	0.650357	24	NO CHANGE	NO CHANGE	NO CHANGE
TC0X00002706.mm.2	Pdzd11	0.00232521	0.215298	8.19208	8.09045	-0.101629	0.28446	0.305458	0.122138	-0.18332	0.164898	17.9368	12.2034	-5.73345	0.093836	24	NO CHANGE	NO CHANGE	NO CHANGE
TC0Y00000254.mm.2	Gm20825	0.00232637	0.271311	4.37792	4.405	0.0270833	0.821546	0.359787	0.159796	-0.19999	0.253518	2.46855	5.11224	2.64369	0.393515	24	NO CHANGE	NO CHANGE	NO CHANGE
TC0400000725.mm.2	Atp6v1g1	0.00232732	0.0288069	8.60083	8.58727	-0.0135606	0.874698	0.290273	0.202551	-0.087722	0.468526	16.8627	14.1593	-2.70337	0.186572	24	NO CHANGE	NO CHANGE	NO CHANGE
TC1500001777.mm.2	Dgat1	0.0023303	0.00485238	6.36833	6.33636	-0.0319697	0.790921	0.336366	0.441373	0.105006	0.533744	11.1653	13.7431	2.57778	0.142125	24	NO CHANGE	NO CHANGE	NO CHANGE
TC0700001372.mm.2	Prkrir	0.00233111	0.00417388	7.63708	8.13455	0.497462	1.01614e-05	0.313862	0.364348	0.0504863	0.725638	15.1044	18.4779	3.37349	0.0353951	24	NO CHANGE	DELAY	UP
TC1000000399.mm.2	Bend3	0.00233534	0.105901	5.91708	5.99182	0.0747348	0.477378	0.336641	0.189993	-0.146648	0.326423	5.04849	14.9619	9.91345	0.000221904	24	NO CHANGE	NO CHANGE	NO CHANGE
TC1500001365.mm.2	Cox6c	0.00233933	0.116531	16.9904	16.8309	-0.159508	0.0242605	0.207007	0.132197	-0.0748099	0.45336	19.3745	18.2086	-1.16584	0.612606	24	NO CHANGE	NO CHANGE	DOWN
TC0100000911.mm.2	Olfr1410	0.0023411	0.10752	5.53	5.40682	-0.123182	0.274531	0.377757	0.18781	-0.189947	0.230112	1.47293	2.09689	0.623961	0.812278	24	NO CHANGE	NO CHANGE	NO CHANGE
TC0100000351.mm.2	Wdr75	0.00234335	0.0168779	8.47792	8.40455	-0.0733712	0.506406	0.382655	0.292479	-0.0901766	0.571142	15.6501	19.3272	3.67707	0.0444638	24	NO CHANGE	DELAY	NO CHANGE
TC0600000182.mm.2	Cped1	0.00234546	8.97651e-05	11.6129	11.1773	-0.435644	4.73624e-06	0.309625	0.343994	0.0343693	0.764748	10.4014	12.4731	2.07175	0.145486	24	NO CHANGE	NO CHANGE	DOWN
TC0100000775.mm.2	4933407L21Rik	0.00234745	0.185707	3.98917	3.90682	-0.0823485	0.359451	0.345442	0.0975504	-0.247892	0.0524062	23.6817	22.2999	-1.38183	0.717476	24	NO CHANGE	NO CHANGE	NO CHANGE
TC0400002084.mm.2	Ssu72	0.0023491	0.1777	10.9537	10.5009	-0.452841	1.6774e-07	0.233778	0.105862	-0.127916	0.213096	6.68763	9.35902	2.67139	0.363981	24	NO CHANGE	NO CHANGE	DOWN
TC1300002270.mm.2	Adcy2	0.00234983	0.854185	3.535	3.56136	0.0263636	0.835217	0.400433	0.0264575	-0.373975	0.0462014	18.0344	4.72623	10.6918	0.556014	24	DOWN	NO CHANGE	NO CHANGE
TC0500003619.mm.2	Lnx2	0.0023589	0.0600702	10.5796	10.5336	-0.045947	0.813419	0.571856	0.443667	-0.128189	0.641948	21.1938	21.146	-0.0477937	0.982203	24	NO CHANGE	NO CHANGE	NO CHANGE
TC1900000568.mm.2	Cyp2c50	0.00236254	0.44253	17.3683	17.48	0.111667	0.197513	0.272688	0.0696371	-0.203051	0.0940713	18.4458	13.1701	-5.27572	0.307579	24	NO CHANGE	NO CHANGE	NO CHANGE
TC0900001022.mm.2	Hmgcll1	0.00236362	0.240279	4.45417	4.60318	0.149015	0.318432	0.460535	0.188929	-0.271606	0.191075	22.2456	23.442	1.19645	0.727248	24	NO CHANGE	NO CHANGE	NO CHANGE
TC1800000394.mm.2	0610009O20Rik	0.0023643	0.039069	7.35333	7.74409	0.390758	0.000399746	0.382536	0.203732	-0.178804	0.229808	7.25471	5.5797	-1.67501	0.430449	24	NO CHANGE	NO CHANGE	UP
TC0300001576.mm.2	Zranb2	0.00236884	0.491055	8.88292	8.87318	-0.00973485	0.926109	0.280967	0.0927454	-0.188221	0.220218	18.4326	18.6269	0.194326	0.96527	24	NO CHANGE	NO CHANGE	NO CHANGE
TC0800002508.mm.2	Pou4f2	0.00237419	0.324502	3.03875	3.00318	-0.0355682	0.607828	0.215602	0.077018	-0.138584	0.1639	22.6034	3.21966	4.61622	0.216754	24	NO CHANGE	NO CHANGE	NO CHANGE
TC1800000434.mm.2	Rbm27	0.00237606	0.00376449	10.5367	10.3059	-0.230758	0.011257	0.289591	0.301854	0.012263	0.921651	13.9714	15.5529	1.58148	0.322453	24	NO CHANGE	NO CHANGE	DOWN
TC0500002940.mm.2	Tmed5	0.00237768	9.09094e-05	10.5879	10.8982	0.310265	0.0014504	0.329523	0.398373	0.0688496	0.586161	9.49666	12.0096	2.51293	0.0776419	24	NO CHANGE	NO CHANGE	UP
TC0300000958.mm.2	Pdzk1	0.00237993	0.159894	8.78708	8.82455	0.0374621	0.672067	0.271642	0.137326	-0.134317	0.277097	15.8242	12.9844	-2.83977	0.328427	24	NO CHANGE	NO CHANGE	NO CHANGE
[truncated: 3,334 more rows]

## Sheet: Sheet2
Category	Term_1	Term	Count	%	PValue	Genes	List Total	Pop Hits	Pop Total	Fold Enrichment
GOTERM_BP_DIRECT	GO:0006629	lipid metabolic process	68	8.35381	2.92e-12	GAL3ST1, ACSM3, ACSM1, MOGAT1, GDE1, H2-KE6, PIK3C2G, ACSM5, VLDLR, LCLAT1, LIPA, ACP6, ENPP2, ARSA, CBR1, PLA2G12A, ACOT7, CERS6, GPX4, ACOT13, PTGR2, BDH2, ACOX2, EHHADH, ALDH1A1, ACOT1, ST6GALNAC3, PLPP2, ACOT4, PLPP1, ACOT3, SGMS1, HPGD, INSIG2, AKR1D1, LPL, HSD17B6, PLD6, HACD3, ADIPOR1, HSD17B11, PLA2G6, HSD17B10, ADH4, GPAT4, AGMO, CEPT1, PLCG1, GSTM4, NUS1, GSTM2, CHKB, PTGES3, SRD5A3, NA…	722	725	19708	2.56021
GOTERM_BP_DIRECT	GO:0006637	acyl-CoA metabolic process	12	1.4742	9.31e-09	ACOT9, GCDH, ACOT7, ACSM3, CES1D, GPAT4, EHHADH, ACSM1, ACOT1, ACSM5, ACOT4, ACOT3	722	32	19708	10.2361
GOTERM_BP_DIRECT	GO:0006805	xenobiotic metabolic process	17	2.08845	5.05e-07	CBR1, CYP2J6, NR1I2, RORC, AIP, FMO1, FMO2, FMO3, CYP2A5, CYP2B23, GSTA4, CYP2A4, GSTA3, CYP2B10, CYP2A22, AKR1C13, CYP2G1	722	98	19708	4.73509
GOTERM_BP_DIRECT	GO:0006631	fatty acid metabolic process	24	2.9484	2.26e-06	CYB5A, ACOT7, HPGD, ACSM3, ACSM1, PTGES3, LPL, H2-KE6, ACSM5, ADIPOR1, HACD3, HSD17B10, LIPA, ACOX2, TH, GPAT4, EHHADH, NDUFAB1, ACOT1, ECHDC3, DEGS1, CRAT, ACOT4, ACOT3	722	207	19708	3.1648
GOTERM_BP_DIRECT	GO:0006979	response to oxidative stress	19	2.33415	4.47e-06	CAR3, NQO1, BTG1, ABCC2, GPX4, SRXN1, 1600014C10RIK, GPX7, DHCR24, PRDX6, COQ7, SOD1, GCLC, ERCC3, CAT, G6PDX, ALDH1A1, PPIF, TXNIP	722	142	19708	3.65234
GOTERM_BP_DIRECT	GO:0045471	response to ethanol	18	2.2113	5.36e-06	CAR3, ARSA, NQO1, GK, HPGD, ABAT, PRKCA, EEF2, RHOA, SOD1, ACTC1, RPS6KB1, TH, CAT, G6PDX, ALDH1A1, EIF4EBP1, SDF4	722	130	19708	3.7795
GOTERM_BP_DIRECT	GO:0007568	aging	20	2.457	7.84e-05	BECN1, NQO1, GPX4, ARG1, GSS, PDE4D, GSTT1, ABAT, EEF2, EIF2S1, SOD1, SRR, GCLC, RPS6KB1, KYNU, CAT, NAMPT, DAG1, MAPK1, MAPK3	722	191	19708	2.85826
GOTERM_BP_DIRECT	GO:0071364	cellular response to epidermal growth factor stimulus	10	1.2285	0.0001	EEF1A1, BECN1, ZFP36, BAG4, DUSP3, NCL, IREB2, SNAI2, PLCG1, SOX9	722	52	19708	5.24931
GOTERM_BP_DIRECT	GO:0006479	protein methylation	7	0.859951	0.000289	METTL22, PCMT1, BHMT, BTG1, PRMT7, PRMT3, ETF1	722	26	19708	7.34903
GOTERM_BP_DIRECT	GO:0006082	organic acid metabolic process	9	1.10565	0.000488	CYP2A5, CYP2J6, CYP2B23, CYP2A4, CYP2B10, CYP2A22, FMO1, FMO2, CYP2G1	722	51	19708	4.81701
GOTERM_BP_DIRECT	GO:0051894	positive regulation of focal adhesion assembly	7	0.859951	0.000542	EPB41L5, SMAD3, POLDIP2, ENPP2, PPM1F, S100A10, MAP4K4	722	29	19708	6.58879
GOTERM_BP_DIRECT	GO:0046686	response to cadmium ion	7	0.859951	0.000657	CYB5A, GCLC, PCNA, ARG1, GSS, CAT, SORD	722	30	19708	6.36916
GOTERM_BP_DIRECT	GO:0005975	carbohydrate metabolic process	19	2.33415	0.000783	KLB, GCKR, GK, MDH2, NAGA, UGDH, GNPDA1, PPP1R3C, MAN2A1, HYAL2, STBD1, SHPK, G6PDX, PDK4, AMY1, SIAE, FBP1, XYLB, PDK1	722	211	19708	2.45797
GOTERM_BP_DIRECT	GO:0051289	protein homotetramerization	9	1.10565	0.000928	CTH, ACOT13, MAT1A, HPRT, ALDOA, HSD17B10, APPL2, GNMT, CRYZ	722	56	19708	4.38692
GOTERM_BP_DIRECT	GO:0006730	one-carbon metabolic process	7	0.859951	0.00179013	DHFR, CAR3, AHCY, MTHFD1L, SFXN1, MAT1A, GNMT	722	36	19708	5.30763
GOTERM_BP_DIRECT	GO:0019373	epoxygenase P450 pathway	7	0.859951	0.00207151	CYP2A5, CYP2J6, CYP2B23, CYP2A4, CYP2B10, CYP2A22, CYP2G1	722	37	19708	5.16418
GOTERM_BP_DIRECT	GO:0071456	cellular response to hypoxia	13	1.59705	0.00242698	NPM1, BNIP3, HP1BP3, VLDLR, NDRG1, RTN4, GNGT1, CPEB1, BRIP1, TBL2, FAM162A, UBQLN1, EIF4EBP1	722	127	19708	2.79412
GOTERM_BP_DIRECT	GO:0042267	natural killer cell mediated cytotoxicity	6	0.737101	0.00267088	RAET1D, RAET1C, H60B, RAET1E, RAET1B, RAET1A	722	27	19708	6.06587
GOTERM_BP_DIRECT	GO:0017148	negative regulation of translation	11	1.35135	0.0033568	DHFR, CPEB1, FXR2, CNOT1, NCL, IREB2, EIF4EBP1, RPS3, PRKCA, YBX1, SAMD4	722	99	19708	3.03293
GOTERM_BP_DIRECT	GO:0006915	apoptotic process	36	4.4226	0.00353441	BECN1, SGMS1, PPM1F, SAV1, HCAR2, AIFM3, BAG4, CASP6, ZFP385B, FAM162A, C1QBP, MKNK2, RASSF6, RPS3, MAPK1, DRAM2, GSDMA2, HTATIP2, MAPK3, 1600014C10RIK, BIK, BNIP3, KREMEN1, PRKCA, HIPK3, TNFRSF1A, RABEP1, ERCC3, RPS6KB1, C1D, PPIF, GAS2, VDAC1, SGK1, SQSTM1, DNASE1L3	722	589	19708	1.66837
GOTERM_BP_DIRECT	GO:0042274	ribosomal small subunit biogenesis	5	0.614251	0.00539061	RPS25, RPS17, NPM1, RPS19, RIOK2	722	20	19708	6.8241
GOTERM_BP_DIRECT	GO:0006606	protein import into nucleus	11	1.35135	0.005471	PPP3R1, GCKR, NUP62, CRY2, TPR, TXNIP, NUP62CL, SQSTM1, RAN, APPL2, IPO5	722	106	19708	2.83265
GOTERM_BP_DIRECT	GO:0010634	positive regulation of epithelial cell migration	6	0.737101	0.0119427	EPB41L5, ENPP2, PLCG1, SOX9, RTN4, PPM1F	722	38	19708	4.30996
GOTERM_BP_DIRECT	GO:0045931	positive regulation of mitotic cell cycle	6	0.737101	0.0119427	DUSP3, POLDIP2, RPS6KB1, USP22, EIF4EBP1, PRKCA	722	38	19708	4.30996
GOTERM_BP_DIRECT	GO:0006997	nucleus organization	5	0.614251	0.0159599	VPS4B, MAP7, WDR73, PLEC, CHMP5	722	27	19708	5.05489
GOTERM_BP_DIRECT	GO:0051301	cell division	24	2.9484	0.0196878	CDT1, DCLRE1A, BECN1, CENPV, TSG101, USP9X, VPS4B, WASL, RHOA, GNAI1, ZWINT, WEE1, CDK6, CDC16, PPP2R2D, TPR, RPS3, MCMBP, SNX9, TPPP, MAP4, EVI5, RAN, SPG20	722	394	19708	1.66272
GOTERM_BP_DIRECT	GO:0035094	response to nicotine	6	0.737101	0.0197415	DHFR, GSTA4, LYPD1, MAPK1, ABAT, ALDOA	722	43	19708	3.8088
GOTERM_BP_DIRECT	GO:0006820	anion transport	5	0.614251	0.0203973	SLC4A9, SLCO1A4, VDAC1, SLC4A4, SLC17A4	722	29	19708	4.70628
GOTERM_BP_DIRECT	GO:0002931	response to ischemia	7	0.859951	0.0204582	NQO1, ROCK2, CAV1, EIF4EBP1, PPIF, EEF2, SQSTM1	722	59	19708	3.23856
GOTERM_BP_DIRECT	GO:0009060	aerobic respiration	5	0.614251	0.0313559	BLOC1S1, MDH2, CAT, ATP5D, SIRT3	722	33	19708	4.13582
GOTERM_BP_DIRECT	GO:0000278	mitotic cell cycle	10	1.2285	0.0455242	CDT1, EDNRA, WEE1, TUBB2A, TUBB5, DCTN2, PPP2R2D, NUP62, SNX9, TUBA4A	722	128	19708	2.13253
GOTERM_BP_DIRECT	GO:0006470	protein dephosphorylation	11	1.35135	0.0455666	PTP4A1, PPM1A, PPP3R1, PTPRS, DUSP3, PPP2R5E, CTDSP1, PTPN9, DUSP6, PPM1F, LHPP	722	148	19708	2.02879
GOTERM_BP_DIRECT	GO:0009410	response to xenobiotic stimulus	11	1.35135	0.047322	NQO1, GCLC, ABCC2, RHBDD3, GSS, ALDH1A1, ABAT, SERPINA7, ABCB1B, RHOA, SOD1	722	149	19708	2.01517
GOTERM_BP_DIRECT	GO:0048008	platelet-derived growth factor receptor signaling pathway	5	0.614251	0.0490985	NR4A3, PLEKHA1, ZFAND5, PDGFC, TXNIP	722	38	19708	3.59163

## Sheet: Sheet3
Category	Term_1	Term	Count	%	PValue	Genes	List Total	Pop Hits	Pop Total	Fold Enrichment
GOTERM_BP_DIRECT	GO:0006629	lipid metabolic process	70	6.84262	2.96e-08	B4GALT1, PRKAG1, PCSK9, PIK3CB, COMT, GBA2, AACS, FADS2, CYP4V3, LIPG, PLCE1, ELOVL1, ACOT8, CPT1A, GPX1, DGAT2, ELOVL5, ELOVL2, ELOVL3, ACSL4, GPCPD1, DHDDS, PLA2G15, CYP39A1, NPC1, ASPG, PPARA, SLC27A2, MGLL, SLC27A5, HACD1, GBA, ATP5A1, ABHD6, AOAH, HMGCR, ACNAT2, PLD1, ACNAT1, AGPAT2, CYP7A1, ACACB, ADIPOR2, ACACA, CYP17A1, LIMA1, PTDSS1, HSD17B2, THEM4, SCAP, DECR2, PCK1, LDLR, MBTPS1, HSD3B…	937	725	19708	2.03078
GOTERM_BP_DIRECT	GO:0006631	fatty acid metabolic process	27	2.6393	5.96e-06	HACD1, PRKAG1, AOAH, ABCB11, ACNAT2, ACNAT1, ACACB, ADIPOR2, ACACA, AACS, FADS2, THEM4, DECR2, ELOVL1, CPT1A, ACOT8, ELOVL5, ELOVL2, ELOVL3, ANKRD23, ACSL4, PLA2G15, FASN, PPARA, SLC27A2, MGLL, SLC27A5	937	207	19708	2.74345
GOTERM_BP_DIRECT	GO:0006397	mRNA processing	36	3.51906	3.99e-05	RBM27, ZCCHC8, RBM28, DDX5, RBM25, CSTF3, ADAR, USP39, IWS1, PNN, SYNCRIP, ALKBH5, PDCD11, TRA2B, APOBEC1, HSPA8, SF3A1, PTCD2, NCBP2, ECD, SSU72, PRPF4B, CRNKL1, PTBP2, JMJD6, SMU1, HNRNPL, PAN2, ERN1, KIN, HNRNPK, LSM6, PHF5A, HNRNPH1, RPUSD3, TARDBP	937	356	19708	2.12694
GOTERM_BP_DIRECT	GO:0008283	cell proliferation	23	2.24829	7.02e-05	GPX1, MCM7, LRP1, CSF1, CITED2, ECD, LIG4, IGF1, BYSL, NDST1, LARP1, OGFOD1, OTUD6B, IRF2, FPGS, LIPG, POC1B, POLR3G, TGFBI, GLUL, CFB, E2F8, BCL2L1	937	185	19708	2.61492
GOTERM_BP_DIRECT	GO:0034622	cellular macromolecular complex assembly	8	0.782014	9.06e-05	FGB, FGA, HACD1, SAMM50, FGG, PDE4DIP, ANKS4B, TRAF2	937	24	19708	7.01103
GOTERM_BP_DIRECT	GO:0031639	plasminogen activation	6	0.58651	0.000143	FGB, FGA, FGG, F11, PGK1, KLKB1	937	12	19708	10.5165
GOTERM_BP_DIRECT	GO:0001889	liver development	15	1.46628	0.000362	UPF2, STAT5B, ICMT, PTCD2, CITED2, PCSK9, COBL, LSR, AACS, TGFBR3, PIK3CA, CCND1, NF1, JARID2, MET	937	103	19708	3.06307
GOTERM_BP_DIRECT	GO:0006511	ubiquitin-dependent protein catabolic process	27	2.6393	0.000412	CUL2, USP12, RNF19B, RNF6, UBR2, CBL, HERPUD1, PSMD3, SKP2, RFFL, TRP53INP2, HERC6, USP46, RNF43, SMURF2, FEM1A, KLHL25, DTX3L, USP4, USP3, MIB1, RNF144B, PSMC2, TRIP12, BIRC6, CACUL1, SPSB4	937	266	19708	2.13494
GOTERM_BP_DIRECT	GO:0008203	cholesterol metabolic process	16	1.56403	0.00043	MBTPS1, LRP1, GBA, LRP5, PCSK9, HMGCR, CLN8, CYP7A1, GBA2, APON, SQLE, LIMA1, NPC1, SCAP, DHCR7, LDLR	937	117	19708	2.87632
GOTERM_BP_DIRECT	GO:0045471	response to ethanol	17	1.66178	0.000447	APOBEC1, CPT1A, SLC10A1, IGF1, HMGCR, CBL, CLDN1, CYP7A1, ADIPOR2, AACS, RBP4, CLDN3, CCND1, VHL, PPARA, FGFR2, BIRC2	937	130	19708	2.75048
GOTERM_BP_DIRECT	GO:0051607	defense response to virus	24	2.34604	0.000595	APOBEC1, SLFN8, GM13275, TRIM41, GM13287, DTX3L, MX2, STAT2, ABCC9, ADAR, DDX60, LYST, MAVS, TBK1, CNOT7, IRF3, ATG16L1, NDUFAF4, IRF2, POLR3G, SKP2, SERINC3, TRIM56, BCL2L1	937	229	19708	2.20434
GOTERM_BP_DIRECT	GO:0007623	circadian rhythm	14	1.36852	0.000665	KLF10, NDUFA9, NCOA2, DDX5, DYRK1A, IGF1, MTNR1A, MAT2A, IMPDH2, ID2, KLF9, BHLHE40, CRY1, FAS	937	97	19708	3.0357
GOTERM_BP_DIRECT	GO:0007259	JAK-STAT cascade	8	0.782014	0.00093	STAT5A, GHR, STAT5B, IL15RA, STAT2, CTR9, CSF2RB, JAK1	937	34	19708	4.94896
GOTERM_BP_DIRECT	GO:0042593	glucose homeostasis	18	1.75953	0.00183895	NCOA5, PTCH1, ASPSCR1, ADIPOR2, MUP1, FOXO1, MUP2, MLXIPL, RBP4, CSRP3, FABP5, DMXL2, CRY1, AKT1, PCK1, SLC37A4, MET, SIDT2	937	162	19708	2.33701
GOTERM_BP_DIRECT	GO:0043066	negative regulation of apoptotic process	49	4.78983	0.00203754	ITGB1, CITED2, ADAR, MIR93, PTMS, PIM1, AKT1, CTSH, TSC22D1, MIR25, TRAF2, TGFBR1, DNAJC3, RNF144B, BIRC6, BIRC2, PDXK, LRP1, PIK3R1, HMGCR, CLN8, HIGD1A, CBL, PRKCZ, FOXO1, NUAK2, GRK5, CBS, APBB2, RIPK1, NKX2-5, AAMDC, STAT5A, ANGPT4, STAT5B, INTS1, FN1, IGF1, CFLAR, DNAJA1, HNRNPK, NDUFAF4, PDCD4, FAS, ERCC5, NAA16, CIAPIN1, LIMS2, BCL2L1	937	657	19708	1.56868
GOTERM_BP_DIRECT	GO:0002376	immune system process	40	3.91007	0.0020794	SLFN8, CSF1, AKAP8, RNF19B, ADAR, ECSIT, PTMS, C2, TRIM8, TBK1, KLRK1, C9, G3BP2, SLC15A3, MBL1, HERC6, HEXIM1, FGB, FGA, C1RA, JAGN1, YTHDF2, DTX3L, RIPK2, FGG, MCOLN1, PARP14, MAVS, IRF3, OTULIN, IRF2, POLR3G, ATM, MASP2, MASP1, IDO2, SERINC3, H2-Q10, CFB, TRIM56	937	506	19708	1.66269
GOTERM_BP_DIRECT	GO:0048312	intracellular distribution of mitochondria	5	0.488759	0.00256101	ARMC1, MFN1, SYNJ2, DNM1L, SYNJ2BP	937	13	19708	8.08965
GOTERM_BP_DIRECT	GO:0030212	hyaluronan metabolic process	5	0.488759	0.00256101	ITIH3, HYAL1, PIM1, AKT1, ITIH1	937	13	19708	8.08965
GOTERM_BP_DIRECT	GO:0006457	protein folding	14	1.36852	0.00273293	CCT3, HSPA8, HSPA4L, AHSA2, AHSA1, PDIA5, DNAJA1, HSPH1, CANX, PDILT, QSOX2, CALR, CCT5, TXNDC5	937	113	19708	2.60587
GOTERM_BP_DIRECT	GO:2000177	regulation of neural precursor cell proliferation	5	0.488759	0.00345176	ID2, NF2, SHCBP1, PTBP2, FOXO1	937	14	19708	7.51182
GOTERM_BP_DIRECT	GO:0038183	bile acid signaling pathway	5	0.488759	0.00345176	ABCG5, DGAT2, SLC10A1, HMGCR, CYP7A1	937	14	19708	7.51182
GOTERM_BP_DIRECT	GO:0015721	bile acid and bile salt transport	7	0.684262	0.00354266	SLC10A5, CEACAM1, SLC10A1, SLCO1A1, SLC10A2, ABCB11, CYP7A1	937	32	19708	4.60099
GOTERM_BP_DIRECT	GO:0042730	fibrinolysis	5	0.488759	0.00453179	FGB, FGA, FGG, PLG, KLKB1	937	15	19708	7.01103
GOTERM_BP_DIRECT	GO:0045944	positive regulation of transcription from RNA polymerase II promoter	78	7.62463	0.00569834	CSRNP1, CCNT2, CITED2, KDM1B, UBP1, PRDM2, PTMS, SOX3, CSRP3, TBK1, STK16, MLX, AKT1, SOX6, ARID2, NCOA1, KLF10, NCOA2, TSC22D1, ZBTB38, SERPINF2, IFRD1, PIAS2, JMJD6, IRF3, IRF2, PREB, PPARA, MET, SP100, NFIX, CBFB, ATF6B, LRP5, FOXK2, PIK3R1, HDAC8, FOXO1, HELZ2, HSPH1, RXRA, ABLIM3, S1PR1, DVL3, APBB2, CAMTA2, RIPK1, HIVEP2, NKX2-5, AAMDC, ZBTB7C, E2F8, BCL9L, BPTF, EGLN1, MLXIP, STAT5A, EGR1,…	937	1214	19708	1.35138
GOTERM_BP_DIRECT	GO:0015031	protein transport	46	4.49658	0.00582205	RAB1A, ARF1, TRAM1, RAB5B, AKAP8, DERL1, NMD3, SNX10, LIN7A, PIK3R1, TIMM10, SNX31, LYST, IPO7, PTMS, IPO8, XPO1, SCFD2, XPO5, VHL, SLC15A3, RAB6A, AP2M1, CADPS2, GRIPAP1, BBS1, COG8, SEC13, JAGN1, NUP210, EXOC8, DTX3L, CMTM6, CTNS, RHOB, RINT1, LSG1, ATG16L1, GORASP1, SNX14, ATG4C, NUP35, PREB, RAB38, NUP54, ARF5	937	641	19708	1.50939
GOTERM_BP_DIRECT	GO:0006897	endocytosis	19	1.85728	0.00610362	RAB1A, RAB5B, LRP1, SORT1, TNK2, LRP5, SNX10, STON2, PIK3CB, SYNJ2BP, MIB1, GHR, MYO1E, LMBRD1, NPC1, HEATR5A, DNM1L, LDLR, AP2M1	937	197	19708	2.02857
GOTERM_BP_DIRECT	GO:0006094	gluconeogenesis	6	0.58651	0.00944769	RBP4, GPD2, CRY1, PGK1, PCK1, SLC39A14	937	28	19708	4.50709
GOTERM_BP_DIRECT	GO:0001666	response to hypoxia	19	1.85728	0.0095289	EGLN1, EGR1, ANG6, EGLN3, CITED2, PLOD1, ATP1B1, TGFBR3, ALKBH5, LDHA, CLDN3, CXCL12, PRL8A2, NF1, SCAP, ATM, VHL, PPARA, BIRC2	937	206	19708	1.93994
GOTERM_BP_DIRECT	GO:0071285	cellular response to lithium ion	5	0.488759	0.0110648	CDH1, ID2, FAS, LIG4, CALR	937	19	19708	5.53502
GOTERM_BP_DIRECT	GO:0042127	regulation of cell proliferation	19	1.85728	0.0131365	APOBEC1, STAT5A, STAT5B, EGLN3, B4GALT1, PTCH1, STAT2, OSGIN1, IGF1, FOXO1, NFKBIA, SQLE, NF1, FAS, BIRC6, NF2, DHCR7, JARID2, FGFR2	937	213	19708	1.87619
GOTERM_BP_DIRECT	GO:0045445	myoblast differentiation	5	0.488759	0.013321	DDX5, PLG, IGF1, HMGCR, HINFP	937	20	19708	5.25827
GOTERM_BP_DIRECT	GO:0006468	protein phosphorylation	42	4.10557	0.0143238	INVS, CCNT2, NPR2, PRKAG1, STK19, CSF2RB, PIK3R1, CBL, PRKCZ, CAMKK2, NUAK2, TBK1, CCND1, GRK5, MKNK1, FASTK, STK16, PIM1, AKT1, TRPM7, JAK1, MAP3K2, UVRAG, NEK9, RYK, TNK2, DYRK1A, PRPF4B, MERTK, MAPK14, TGFBR1, LATS1, ERN1, SNRK, SBK1, PRKD3, CCNE1, FAM20C, ATM, ULK1, MET, FGFR2	937	605	19708	1.46015
GOTERM_BP_DIRECT	GO:0043433	negative regulation of sequence-specific DNA binding transcription factor activity	10	0.977517	0.020731	EGLN1, HES6, SP100, PTCH1, ID2, ZFP932, BHLHE40, PIM1, ESR1, PIAS2	937	86	19708	2.44571
GOTERM_BP_DIRECT	GO:0006913	nucleocytoplasmic transport	6	0.58651	0.0211855	MLXIP, XPO1, MLX, NUP35, NUP54, RANGAP1	937	34	19708	3.71172
GOTERM_BP_DIRECT	GO:0046777	protein autophosphorylation	17	1.66178	0.0218914	HSPA8, DYRK1A, MAPK14, TGFBR1, CAMKK2, ERN1, MAPKAPK3, GRK5, MKNK1, STK16, PIM1, ULK1, TRPM7, ATM, RIPK1, MET, FGFR2	937	193	19708	1.85266
GOTERM_BP_DIRECT	GO:0010468	regulation of gene expression	33	3.22581	0.022472	TSHZ1, PRDM2, TCIRG1, CYP7A1, TBK1, CDH1, RNF39, VHL, SOX6, DNM1L, SLY, NCOA2, PTCD2, MIR23B, SLC10A1, SORT1, GM20896, MIR27B, FN1, IGF1, ATP1B1, TGFBR1, HINFP, NFKBIA, HNRNPK, PIK3CA, IRF3, ID2, NF1, FAS, ULK1, PPARA, TARDBP	937	464	19708	1.49589
GOTERM_BP_DIRECT	GO:0006915	apoptotic process	40	3.91007	0.0227678	CSRNP1, RBM25, RTKN, PPP1R13B, PCSK9, TCIRG1, FOXO1, NUAK2, EVA1A, GRK5, FASTK, PIM1, EMC4, THEM4, AKT1, BMF, RIPK1, RFFL, DEDD, EGLN3, GPX1, RIPK2, TRAF2, CFLAR, DYNLL1, MAPK14, TGFBR1, RHOB, ERN1, RNF144B, FAP, PDCD4, CYCS, FAS, BIRC6, CIAPIN1, LTBR, BIRC2, FGFR2, BCL2L1	937	589	19708	1.42839
GOTERM_BP_DIRECT	GO:0008152	metabolic process	16	1.56403	0.0237741	PFKFB1, GCH1, GBA, ACACB, GBA2, ACACA, ERN1, NDST1, TKFC, HYAL1, FASN, HYAL3, ENPP3, GUSB, GART, GNE	937	179	19708	1.88005
GOTERM_BP_DIRECT	GO:0014065	phosphatidylinositol 3-kinase signaling	6	0.58651	0.0295587	PIK3CA, NF1, AKT1, PIK3CB, IGF1, PIK3R1	937	37	19708	3.41077
GOTERM_BP_DIRECT	GO:0061077	chaperone-mediated protein folding	6	0.58651	0.0295587	FKBP11, CCT3, HSPA8, DNAJC5, FKBP4, CCT5	937	37	19708	3.41077
GOTERM_BP_DIRECT	GO:0046034	ATP metabolic process	7	0.684262	0.0302937	HSPA8, ATP5A1, AK2, FAM20C, CTNS, ENPP3, ATP1B1	937	50	19708	2.94463
GOTERM_BP_DIRECT	GO:0048511	rhythmic process	14	1.36852	0.0305992	KLF10, EGR1, NCOA2, DDX5, MYBBP1A, ID2, KLF9, BHLHE40, CRY1, TOP1, PPARA, DNM1L, TARDBP, SPSB4	937	153	19708	1.9246
GOTERM_BP_DIRECT	GO:0000082	G1/S transition of mitotic cell cycle	8	0.782014	0.031584	ITGB1, LATS1, CCND1, CCNE1, INHBA, SKP2, CACUL1, HINFP	937	64	19708	2.62914
GOTERM_BP_DIRECT	GO:0046677	response to antibiotic	6	0.58651	0.0327523	CPT1A, ADRB3, HYAL1, HYAL3, CBL, JAK1	937	38	19708	3.32101
GOTERM_BP_DIRECT	GO:0042060	wound healing	11	1.07527	0.0344828	MACF1, EPB41L4B, B4GALT1, SDC4, ARHGEF19, FN1, NF1, IGF1, CFLAR, PPARA, FGFR2	937	109	19708	2.1226
GOTERM_BP_DIRECT	GO:0030001	metal ion transport	5	0.488759	0.0371681	SLC41A2, SLC41A1, ATP1B3, ATP1B1, SLC39A14	937	27	19708	3.89502
GOTERM_BP_DIRECT	GO:0032781	positive regulation of ATPase activity	5	0.488759	0.0371681	AHSA2, AHSA1, ATP1B3, HSPA2, ATP1B1	937	27	19708	3.89502
GOTERM_BP_DIRECT	GO:0016192	vesicle-mediated transport	20	1.95503	0.0405331	TRAPPC3, HSPA8, RAB1A, ARF1, SEC13, JAGN1, TRAPPC1, CHM, STON2, HSPA2, RINT1, SCFD2, TRAPPC11, RAB38, PREB, VAMP4, RAB6A, ERGIC2, ARF5, AP2M1	937	259	19708	1.62418
GOTERM_BP_DIRECT	GO:0016925	protein sumoylation	5	0.488759	0.0417882	SENP6, SUMO3, NSMCE2, RANGAP1, PIAS2	937	28	19708	3.75591
GOTERM_BP_DIRECT	GO:0045216	cell-cell junction organization	5	0.488759	0.0467177	CEACAM1, NF2, CLDN1, LIMS2, TJP3	937	29	19708	3.62639

## Sheet: Sheet4
Category	Term_1	Term	Count	%	PValue	Genes	List Total	Pop Hits	Pop Total	Fold Enrichment
GOTERM_BP_DIRECT	GO:0008285	negative regulation of cell proliferation	14	5.7377	0.00096	PTCH1, IL24, PTEN, PRKCA, NDRG1, DLL1, CHERP, NPPC, SLC9A3R1, CPEB1, BDKRB2, CSK, BRD7, FOXA3	215	434	19708	2.95694
GOTERM_BP_DIRECT	GO:0006869	lipid transport	7	2.86885	0.00766666	STARD3, NPC1, TMEM41B, OSBPL3, VLDLR, ABCB1B, PITPNC1	215	158	19708	4.06111
GOTERM_BP_DIRECT	GO:0006887	exocytosis	6	2.45902	0.00936514	EXOC8, MIA3, SYTL5, PIK3C2A, LIN7C, STXBP5L	215	118	19708	4.66094
GOTERM_BP_DIRECT	GO:0071456	cellular response to hypoxia	6	2.45902	0.0125916	GNGT1, CPEB1, EGLN2, PTEN, VLDLR, NDRG1	215	127	19708	4.33064
GOTERM_BP_DIRECT	GO:0070373	negative regulation of ERK1 and ERK2 cascade	5	2.04918	0.0138101	SLC9A3R1, DUSP3, PTEN, CSK, DMD	215	85	19708	5.39207
GOTERM_BP_DIRECT	GO:0006470	protein dephosphorylation	6	2.45902	0.02286	PPP3R1, RNGTT, DUSP3, PTEN, PPM1J, SSH3	215	148	19708	3.71615
GOTERM_BP_DIRECT	GO:0016311	dephosphorylation	5	2.04918	0.0377906	RNGTT, DUSP3, PTEN, ALPI, SSH3	215	116	19708	3.95108
GOTERM_BP_DIRECT	GO:0006260	DNA replication	5	2.04918	0.0441294	MCM7, POLN, DSCC1, MCM6, MCM2	215	122	19708	3.75677

## Sheet: Sheet5
Category	Term_1	Term	Count	%	PValue	Genes	List Total	Pop Hits	Pop Total	Fold Enrichment
GOTERM_BP_DIRECT	GO:0006805	xenobiotic metabolic process	7	4.54545	5.12e-05	CBR1, CYP2A5, GSTA4, CYP2A4, GSTA3, RORC, FMO1	133	98	19708	10.5843
GOTERM_BP_DIRECT	GO:0006629	lipid metabolic process	13	8.44156	0.0034932	CBR1, PCYT1A, AKR1D1, ACAA1B, NR1H5, HSD17B7, HACD3, AACS, SGPL1, SULT1D1, GSTA3, CHPT1, LRP10	133	725	19708	2.65703

## Sheet: Sheet6
Category	Term_1	Term	Count	%	PValue	Genes	List Total	Pop Hits	Pop Total	Fold Enrichment
GOTERM_BP_DIRECT	GO:0051028	mRNA transport	5	3.08642	0.00518471	NUP93, DDX39B, RBM8A, NUP62, NUP88	139	99	19708	7.16082
GOTERM_BP_DIRECT	GO:0006606	protein import into nucleus	5	3.08642	0.00659066	NUP93, NUP62, TXNIP, NUP88, ELAVL1	139	106	19708	6.68793
GOTERM_BP_DIRECT	GO:0007411	axon guidance	6	3.7037	0.0102483	TRIO, CXCL12, RTN4RL1, DAG1, PAX6, ANK3	139	187	19708	4.54922
GOTERM_BP_DIRECT	GO:0030336	negative regulation of cell migration	5	3.08642	0.0154159	ROBO4, CLIC4, TMEFF2, CDH1, DAG1	139	136	19708	5.21265
GOTERM_BP_DIRECT	GO:0016310	phosphorylation	10	6.17284	0.024269	ERN1, CDK7, NUAK2, TRIO, ETNK2, MKNK2, DCLK3, FAM20C, NAGS, MAPK13	139	595	19708	2.38293
GOTERM_BP_DIRECT	GO:0006629	lipid metabolic process	11	6.79012	0.0313949	CYP2W1, FABP5, ETNK2, AGMO, KBTBD2, DDHD1, PNPLA6, PAFAH2, SGPP1, OSBPL10, ENPP7	139	725	19708	2.15121
GOTERM_BP_DIRECT	GO:0008152	metabolic process	5	3.08642	0.0372699	ERN1, UGDH, HYAL1, HYAL3, KBTBD2	139	179	19708	3.96045
GOTERM_BP_DIRECT	GO:0006397	mRNA processing	7	4.32099	0.0394567	APOBEC1, ERN1, SART1, DDX39B, RBM8A, TRA2A, PTBP2	139	356	19708	2.78789

## Sheet: Sheet7
Category	Term_1	Term	Count	%	PValue	Genes	List Total	Pop Hits	Pop Total	Fold Enrichment
GOTERM_BP_DIRECT	GO:0007156	homophilic cell adhesion via plasma membrane adhesion molecules	17	7.173	5.58e-11	CLSTN3, PCDH11X, PCDHA12, PCDHA11, PCDHA10, DSG1C, PCDHA1, PCDHA5, PCDHA4, PCDHA3, PCDHA2, PCDHA9, PCDHA8, PCDHA7, PCDHAC2, PCDHA6, PCDHAC1	214	171	19708	9.15549
GOTERM_BP_DIRECT	GO:0098869	cellular oxidant detoxification	7	2.95359	5.07e-08	HBQ1A, HBB-B2, HBB-B1, HBA-A2, HBB-BT, HBA-A1, HBB-BS	214	20	19708	32.2327
GOTERM_BP_DIRECT	GO:0042744	hydrogen peroxide catabolic process	6	2.53165	1.35e-05	HBQ1A, HBB-B2, HBB-B1, HBB-BT, HBA-A1, HBB-BS	214	29	19708	19.0538
GOTERM_BP_DIRECT	GO:0048821	erythrocyte development	5	2.1097	0.000332	HBB-B2, HBB-B1, HBA-A2, HBA-A1, SOX6	214	31	19708	14.8538
GOTERM_BP_DIRECT	GO:0006749	glutathione metabolic process	5	2.1097	0.00807418	ETHE1, CTH, HBB-B2, HBB-B1, HBB-BT	214	73	19708	6.30777
GOTERM_BP_DIRECT	GO:0006629	lipid metabolic process	16	6.75105	0.0125214	CPT1A, ACSS2, AASDH, ELOVL2, CYP7A1, CYP8B1, CRLS1, DHRS3, MTM1, ACLY, FADS2, ACOX2, CTH, PPARA, PCK1, PLIN5	214	725	19708	2.03241
GOTERM_BP_DIRECT	GO:0045471	response to ethanol	6	2.53165	0.0135626	CLDN5, CPT1A, CBL, PPARA, CYP7A1, NR0B2	214	130	19708	4.25047
GOTERM_BP_DIRECT	GO:0042254	ribosome biogenesis	5	2.1097	0.0247974	NOP58, C1QBP, MRTO4, TSR1, WDR75	214	102	19708	4.51439
GOTERM_BP_DIRECT	GO:0006631	fatty acid metabolic process	7	2.95359	0.0252395	FADS2, CPT1A, ACOX2, AASDH, ELOVL2, PPARA, ABCB11	214	207	19708	3.11427
GOTERM_BP_DIRECT	GO:0048511	rhythmic process	6	2.53165	0.0254427	DDX5, CBX3, DHX9, PPARA, TARDBP, NR0B2	214	153	19708	3.61151
GOTERM_BP_DIRECT	GO:0006606	protein import into nucleus	5	2.1097	0.0280499	DDX5, TMCO6, AKT1, E2F3, NUP98	214	106	19708	4.34403
GOTERM_BP_DIRECT	GO:0008380	RNA splicing	8	3.37553	0.0297913	DDX5, DDX46, DHX9, C1QBP, SRSF2, SAP18, TARDBP, SRRM1	214	274	19708	2.68886

## Sheet: Sheet8
Curated mesor UP genes			Curated amplitude affected genes
Gene	Process		Gene	process	Change for Amplitude
Acot13	Acyl-Coa degradation		Akr1d1	Bile acid synthesis	DOWN
Acox2	Acyl-Coa degradation		Nr1h5	Bile acid synthesis	DOWN
Acot1	Acyl-Coa degradation		Aacs	Cholesterol biosynthesis	DOWN
Acot4	Acyl-Coa degradation		Hsd17b7	Cholesterol biosynthesis	DOWN
Acot3	Acyl-Coa degradation		Lrp10	Cholesterol uptake	DOWN
Acot9	Acyl-Coa degradation		Acaa1b	FA biosynthesis and FAO	DOWN
Acot7	Acyl-Coa degradation		Hacd3	FA biosynthesis and FAO	DOWN
Acsm1	Acyl-Coa synthesis		Pcyt1a	LPC biosynthesis	DOWN
Acsm3	Acyl-Coa synthesis		Chpt1	LPC biosynthesis	DOWN
Acsm5	Acyl-Coa synthesis		Sgpl1	PE synthesis	DOWN
Crat	Acyl-Coa transport		Cbr1	Xenobiotic met.	DOWN
Cers6	Ceramide biosynthesis		Sult1d1	Xenobiotic met.	DOWN
Lipa	Cholesterol degradation		Gsta3	Xenobiotic met.	DOWN
Insig2	Cholesterol negative regulator of synthesis		Osbpl3	Cholesterol and TAG met	UP
Mogat1	FA/DAG synthesis		Tmem41b	Cholesterol met.	UP
Ehhadh	FAO		Stard3	Cholesterol trafficking	UP
Adipor1	FAO		Npc1	Cholesterol trafficking	UP
Hacd3	FA/DAG synthesis		Abcb1b	Cholesterol uptake	UP
Ndufab1	FA/DAG synthesis		Pitpnc1	PI metabolism	UP
Gpat4	LPA synthesis		Vldlr	TAG uptake	UP
Lclat1	PI3K pathway
Pik3c2g	PI3K pathway		Curated phase affected genes
Lpl	TAG degradation		Gene	process	Change for Phase
Lipa	TAG degradation		Pafah2	Coagulation	ADVANCE
Vldlr	TAG uptake		Osbpl10	Lipid/FA transport	ADVANCE
			Fabp5	Lipid/FA transport	ADVANCE
			Pnpla6	LPC/LPE metabolism	ADVANCE
			Etnk2	LPC/LPE metabolism	ADVANCE
Curated mesor DOWN genes			Ddhd1; Mir5131	phosphatidic acid meta	ADVANCE
Gene	Process		Kbtbd2	PI3K signaling	ADVANCE
Acsl4	Acyl-Coa synthesis/degradation		Cyp2w1	Retinoid met	ADVANCE
Acot8	Acyl-Coa synthesis/degradation		Enpp7	Sphingomyelin met	ADVANCE
Acnat1	Acyl-Coa synthesis/degradation		Sgpp1	Sphingosine met	ADVANCE
Acnat2	Acyl-Coa synthesis/degradation		Agmo	TAG met.	ADVANCE
Abcb11	Bile acid secretion		Acox2	Acyl-Coa oxidation	DELAY
Cyp7a1	Bile acid secretion		Cyp7a1	Bile acid secretion	DELAY
Abcg5	Bile acid secretion		Abcb11	Bile acid secretion	DELAY
Slc10a1	Bile acid secretion		Crls1	Cardiolipin synthesis	DELAY
Slc10a5	Bile acid secretion		Acly	Cholesterol and FA biosynthesis	DELAY
Slco1a1	Bile acid secretion		Cyp8b1	Cholesterol degradation	DELAY
Slc10a2	Bile acid secretion		Cth	Cysteine metabolism	DELAY
Aacs	Cholesterol biosynthesis		Fads2	FA biosynthesis	DELAY
Dhcr7	Cholesterol biosynthesis		Elovl2	FA elogantion	DELAY
Hmgcr	Cholesterol biosynthesis		Plin5	FA met and FAO	DELAY
Scap	Cholesterol biosynthesis		Cpt1a	FA transport	DELAY
Cyp39a1	Cholesterol degradation		Pck1	Gluconeonegesis	DELAY
Cyp7a1	Cholesterol degradation		Ppara	Lipid met.	DELAY
Ldlr	Cholesterol uptake		Mtm1	Phosphotyrosine met	DELAY
Lrp10	Cholesterol uptake		Acss2	TAG met	DELAY
Npc1	Cholesterol uptake		Dhrs3	Trans-retional met	DELAY
Lrp5	Cholesterol uptake
Pcsk9	Cholesterol uptake
Acacb	FA biosynthesis
Fasn	FA biosynthesis
Scap	FA biosynthesis
Decr2	FA degradation
Elovl1	FA elogantion
Elovl2	FA elogantion
Elovl3	FA elogantion
Elovl5	FA elogantion
Hacd1	FA elogantion
Cpt1a	FA transport
Fabp5	FA transport
Slc27a2	FA uptake
Slc27a5	FA uptake
Fads2	FA biosynthesis
Agpat2	LPA/LPC metabolism
Pld1	LPA/LPC metabolism
Pnpla7	LPA/LPC metabolism
Ptdss1	LPA/LPC metabolism
Abhd6	MAG degradation
Mgll	MAG degradation
Sqle	Steroid biosynthesis
Dgat2	TAG biosynthesis
Mid1ip1	TAG biosynthesis
Lipg	TAG degradation
