# Supplementary material for: Tuning of liver circadian transcriptome rhythms by thyroid hormone state in male mice
Source: Sci Rep. 2024 Jan 5;14:640. doi: 10.1038/s41598-023-50374-z (PMC10770409; doi:10.1038/s41598-023-50374-z)
Supplement: Supplementary file 5 — Supplementary Information 5. [file 41598_2023_50374_MOESM5_ESM.xlsx]

## Sheet: Summary
Supplementary File 5 – Tuning genes evaluation
Sheet 1 - Mesor-responsive T3 genes
Sheet 2 - GSEA of mesor down in MMI and UP in T3
Sheet 3 - GSEA of mesor UP in MMI and DOWN in T3
Sheet 4 - CircaCompare analysis between MMI and T3
Sheet 5 - Selected TH state genes
Sheet 6 - Only mesor-responsive TH validation
Sheet 7 - Primers sequences

## Sheet: Sheet1
ID	Gene.Symbol	Presence of rhythmicity p value for T3	Presence of rhythmicity p value for MMI	Mesor difference estimate	P value for mesor difference	Amplitude difference estimate	P value for amplitude difference	Phase difference estimate	P value for difference in phase	Change for Amplitude	Change for Phase	Change for Mesor		Gene.Symbol	Presence of rhythmicity p value for CON	Presence of rhythmicity p value for T3	Mesor difference estimate	P value for mesor difference	Amplitude difference estimate	P value for amplitude difference	Phase difference estimate	P value for difference in phase	Change for Amplitude	Change for Phase	Change for Mesor		Gene.Symbol	Presence of rhythmicity p value for CON	Presence of rhythmicity p value for MMI	Mesor difference estimate	P value for mesor difference	Amplitude difference estimate	P value for amplitude difference	Phase difference estimate	P value for difference in phase	Change for Amplitude	Change for Phase	Change for Mesor
TC1900001445.mm.2	Ppp1r3c	0.00452047	9.41379e-06	9.13657	1.59518e-32	0.881914	0.0133879	-2.10497	0.144024	UP	NO CHANGE	UP		Ppp1r3c	1.24488e-08	0.00452048	-7.41714	6.54451e-31	-1.46338	5.49392e-05	2.15851	0.10734	DOWN	NO CHANGE	DOWN		Ppp1r3c	1.24e-08	9.41e-06	1.71943	3.3e-08	-0.581465	0.110052	0.0535118	0.944757	NO CHANGE	NO CHANGE	UP
TC1000003127.mm.2	Hsd17b6	0.000454199	0.00130377	7.28179	3.80902e-29	-0.632085	0.0635287	0.702309	0.687246	NO CHANGE	NO CHANGE	UP		Hsd17b6	0.142567	0.000454232	-5.61808	1.34219e-24	0.893219	0.0169881	-1.45328	0.630446	UP	NO CHANGE	DOWN		Hsd17b6	0.142567	0.00130374	1.66371	1.04e-10	0.261133	0.337067	-0.750967	0.770402	NO CHANGE	NO CHANGE	UP
TC1900000249.mm.2	Gm4952	0.000403531	9.62617e-08	3.73493	4.03224e-18	-0.286346	0.406901	-2.13382	0.0750204	NO CHANGE	NO CHANGE	UP		Gm4952	2.18485e-05	0.000403531	-3.15262	6.2948e-15	0.188758	0.612439	2.92891	0.0182788	NO CHANGE	DELAY	DOWN		Gm4952	2.18e-05	9.63e-08	0.582311	0.0017878	-0.0975879	0.694307	0.795094	0.373352	NO CHANGE	NO CHANGE	UP
TC1500001531.mm.2	Enpp2	0.00865798	4.97684e-06	3.62966	8.9683e-29	0.0561991	0.734834	-2.00055	0.181722	NO CHANGE	NO CHANGE	UP		Enpp2	2.92279e-06	0.0086575	-2.94091	5.81378e-26	-0.157139	0.362415	1.12452	0.414016	NO CHANGE	NO CHANGE	DOWN		Enpp2	2.92e-06	4.98e-06	0.68875	9.55e-10	-0.100943	0.405496	-0.876058	0.35015	NO CHANGE	NO CHANGE	UP
TC1000003078.mm.2	Slc16a7	0.00342534	8.86187e-05	3.40418	2.32686e-22	-0.248338	0.291342	-0.560023	0.747331	NO CHANGE	NO CHANGE	UP		Slc16a7	0.00137647	0.00342524	-1.97899	1.27494e-13	0.153849	0.554966	-1.23606	0.442248	NO CHANGE	NO CHANGE	DOWN		Slc16a7	0.00137649	8.86e-05	1.42519	9.9e-14	-0.0944888	0.599122	-1.79608	0.220458	NO CHANGE	NO CHANGE	UP
TC0500000791.mm.2	Ugt2b35	0.00201797	0.765683	2.72412	4.45342e-27	-0.392135	0.00749886	5.97499	0.736528	DOWN	NO CHANGE	UP		Ugt2b35	0.00187106	0.00201796	-1.37905	1.1456e-16	0.103638	0.478878	0.36548	0.816019	NO CHANGE	NO CHANGE	DOWN		Ugt2b35	0.00187111	0.765681	1.34508	3.63e-19	-0.288498	0.0168712	6.34051	0.672748	DOWN	NO CHANGE	UP
TC0100001579.mm.2	Nr1i3	0.00230317	0.000268464	2.67738	1.47782e-19	-0.238976	0.285179	0.573821	0.732466	NO CHANGE	NO CHANGE	UP		Nr1i3	0.00529189	0.00230318	-1.45621	1.72937e-09	0.115083	0.67108	-1.18813	0.47083	NO CHANGE	NO CHANGE	DOWN		Nr1i3	0.00529189	0.000268462	1.22117	8.99e-10	-0.123902	0.563029	-0.614323	0.722997	NO CHANGE	NO CHANGE	UP
TC0700001774.mm.2	Aqp8	0.0429794	2.64574e-07	2.586	6.78882e-08	0.800316	0.150574	2.14554	0.185852	NO CHANGE	NO CHANGE	UP		Aqp8	7.35742e-05	0.0429793	-1.5919	0.000247606	-0.395023	0.49009	0.706216	0.686864	NO CHANGE	NO CHANGE	DOWN		Aqp8	7.36e-05	2.65e-07	0.994091	0.000922366	0.40529	0.29817	2.85179	0.00405885	NO CHANGE	DELAY	UP
TC1000001895.mm.2	Enpp3	0.0563848	6.01967e-07	2.53301	4.64323e-15	0.244878	0.400907	-3.42409	0.0642281	NO CHANGE	NO CHANGE	UP		Enpp3	0.000147136	0.0563847	-2.86698	2.10615e-16	-0.209542	0.495398	3.37796	0.0884279	NO CHANGE	NO CHANGE	DOWN		Enpp3	0.000147136	6.02e-07	-0.333977	0.0206563	0.0353307	0.85774	-0.0461501	0.963135	NO CHANGE	NO CHANGE	DOWN
TC1300000019.mm.2	Akr1c13	0.00561745	0.0115737	2.276	2.28738e-25	-0.0861093	0.508336	4.30966	0.036357	NO CHANGE	DELAY	UP		Akr1c13	0.0358346	0.00561737	-1.54111	1.45436e-18	0.0839584	0.561125	-3.87862	0.0679842	NO CHANGE	NO CHANGE	DOWN		Akr1c13	0.0358346	0.0115736	0.734886	1.56e-09	-0.0021506	0.986957	0.431039	0.852485	NO CHANGE	NO CHANGE	UP
TC0700004474.mm.2	Bnip3	1.96737e-06	2.33585e-07	2.21598	3.15134e-21	-0.11257	0.493557	-0.0512702	0.949775	NO CHANGE	NO CHANGE	UP		Bnip3	2.09669e-06	1.96737e-06	-1.40942	7.6139e-14	0.05946	0.744317	0.184856	0.823536	NO CHANGE	NO CHANGE	DOWN		Bnip3	2.1e-06	2.34e-07	0.806553	1.7e-08	-0.0531086	0.739874	0.133621	0.870926	NO CHANGE	NO CHANGE	UP
TC1400001438.mm.2	Acox2	0.694925	1.81748e-07	2.14456	2.21745e-23	0.608621	7.60298e-05	10.3335	0.249006	UP	NO CHANGE	UP		Acox2	0.000308548	0.694927	-1.1744	2.62769e-14	-0.363039	0.0155533	-7.89603	0.406994	DOWN	NO CHANGE	DOWN		Acox2	0.000308548	1.82e-07	0.970152	1.69e-13	0.245583	0.0580099	2.43743	0.0176151	NO CHANGE	DELAY	UP
TC0400003172.mm.2	Slc35d1	0.00588402	0.0162263	1.79486	2.58117e-19	-0.050319	0.750788	-2.36489	0.196512	NO CHANGE	NO CHANGE	UP		Slc35d1	0.00062781	0.00588403	-0.698492	5.28903e-08	-0.0647339	0.669129	0.750073	0.622852	NO CHANGE	NO CHANGE	DOWN		Slc35d1	0.000627809	0.0162262	1.09636	4.19e-13	-0.115053	0.448562	-1.61483	0.332259	NO CHANGE	NO CHANGE	UP
TC0700001715.mm.2	Acsm3	0.000469639	0.000274	1.72913	1.86715e-23	-0.0716285	0.516608	-1.22378	0.378764	NO CHANGE	NO CHANGE	UP		Acsm3	0.000347936	0.000469639	-1.24413	1.41477e-16	-0.0477011	0.715814	0.52228	0.69378	NO CHANGE	NO CHANGE	DOWN		Acsm3	0.000347934	0.000273989	0.485	1.16e-06	-0.119329	0.317793	-0.701508	0.620759	NO CHANGE	NO CHANGE	UP
TC0700001709.mm.2	Acsm5	0.106573	9.90906e-07	1.72658	8.87932e-22	0.246692	0.0601939	-0.0335017	0.98647	NO CHANGE	NO CHANGE	UP		Acsm5	0.00314974	0.106571	-1.04734	3.07993e-12	-0.171436	0.266656	-1.92389	0.450253	NO CHANGE	NO CHANGE	DOWN		Acsm5	0.0031497	9.91e-07	0.679242	2.05e-09	0.0752558	0.557997	-1.95741	0.113284	NO CHANGE	NO CHANGE	UP
TC0800001883.mm.2	Gpat4	0.00727769	0.0167241	1.61561	1.14086e-16	-0.0676857	0.679503	0.717406	0.72551	NO CHANGE	NO CHANGE	UP		Gpat4	0.000106195	0.00727768	-1.25387	4.67412e-15	-0.071349	0.633427	-3.09832	0.0368666	NO CHANGE	ADVANCE	DOWN		Gpat4	0.000106194	0.0167241	0.361742	0.00105752	-0.139035	0.332319	-2.38094	0.169462	NO CHANGE	NO CHANGE	UP
TC0900001578.mm.2	Xylb	0.0138844	0.000829152	1.48807	7.22235e-19	0.215467	0.105973	-1.63081	0.391743	NO CHANGE	NO CHANGE	UP		Xylb	0.000159925	0.013885	-1.05583	2.9811e-14	-0.283634	0.0381556	4.16126	0.0312515	DOWN	DELAY	DOWN		Xylb	0.000159925	0.000829152	0.432235	0.00024588	-0.0681677	0.653047	2.53045	0.0604789	NO CHANGE	NO CHANGE	UP
TC1800001461.mm.2	Fech	0.000559043	2.57807e-05	1.44452	7.78178e-26	-0.0287086	0.722502	0.515351	0.671491	NO CHANGE	NO CHANGE	UP		Fech	0.00085145	0.000559042	-1.12744	9.06006e-21	0.0319118	0.728611	-0.30992	0.816626	NO CHANGE	NO CHANGE	DOWN		Fech	0.000851449	2.58e-05	0.317083	1.24e-06	0.00320475	0.96718	0.205445	0.870893	NO CHANGE	NO CHANGE	UP
TC0900000835.mm.2	Clpx	6.04556e-08	4.41748e-14	1.31451	1.33113e-12	0.456898	0.0146686	-0.335864	0.482947	UP	NO CHANGE	UP		Clpx	6.63743e-14	6.0456e-08	-0.902123	1.83053e-08	-0.476445	0.0133296	0.890447	0.0654942	DOWN	NO CHANGE	DOWN		Clpx	6.64e-14	4.42e-14	0.412386	0.000152222	-0.0195499	0.886739	0.554592	0.0809598	NO CHANGE	NO CHANGE	UP
TC1100003928.mm.2	Tex2	0.00512505	2.44302e-07	1.27608	3.12951e-15	0.276533	0.058803	-0.380111	0.764099	NO CHANGE	NO CHANGE	UP		Tex2	3.64363e-06	0.00512505	-0.543274	2.78615e-06	-0.14827	0.296541	1.90093	0.157333	NO CHANGE	NO CHANGE	DOWN		Tex2	3.64e-06	2.44e-07	0.732803	5.11e-11	0.128263	0.274581	1.52083	0.0629239	NO CHANGE	NO CHANGE	UP
TC0200004241.mm.2	Hipk3; Mir1902	0.0232887	0.000135348	1.25487	1.47605e-16	0.124457	0.346076	-2.11913	0.201253	NO CHANGE	NO CHANGE	UP		Hipk3; Mir1902	8.37601e-06	0.0232887	-1.0079	3.79263e-15	-0.11146	0.353087	3.29565	0.0352046	NO CHANGE	DELAY	DOWN		Hipk3; Mir1902	8.38e-06	0.000135348	0.24697	0.00113488	0.0129998	0.8971	1.17652	0.258636	NO CHANGE	NO CHANGE	UP
TC1100003118.mm.2	C1qbp	0.125855	0.000254042	1.21743	5.40662e-18	0.0998273	0.386561	3.68226	0.12541	NO CHANGE	NO CHANGE	UP		C1qbp	0.00863319	0.125855	-0.628373	3.80221e-09	-0.0499384	0.673937	0.206431	0.939244	NO CHANGE	NO CHANGE	DOWN		C1qbp	0.00863312	0.000254041	0.589053	1.55e-11	0.0498885	0.588149	3.88872	0.013785	NO CHANGE	DELAY	UP
TC1100001206.mm.2	Psmd11	0.000232035	2.83804e-05	1.19189	1.70094e-12	0.139742	0.397637	-2.63939	0.0268743	NO CHANGE	ADVANCE	UP		Psmd11	1.04019e-05	0.000232036	-0.531964	2.80889e-06	0.0522329	0.705323	1.16632	0.302767	NO CHANGE	NO CHANGE	DOWN		Psmd11	1.04e-05	2.84e-05	0.659924	6.31e-08	0.191974	0.177833	-1.47307	0.158701	NO CHANGE	NO CHANGE	UP
TC0700000388.mm.2	Ethe1	0.000161428	5.02135e-07	1.17699	4.52679e-09	0.13963	0.526474	0.291161	0.768508	NO CHANGE	NO CHANGE	UP		Ethe1	4.69096e-08	0.000161428	-0.432639	0.0055871	-0.149088	0.480099	1.87205	0.0458148	NO CHANGE	DELAY	DOWN		Ethe1	4.69e-08	5.02e-07	0.744356	5.04e-07	-0.00945844	0.956686	2.16321	0.00435387	NO CHANGE	DELAY	UP
TC0400002713.mm.2	Epb41l4b	0.000378981	5.60452e-06	1.17541	1.63137e-14	-0.0170061	0.903673	-1.49617	0.185009	NO CHANGE	NO CHANGE	UP		Epb41l4b	0.00412365	0.000378981	-1.4306	4.91546e-15	0.101027	0.554257	1.67121	0.258465	NO CHANGE	NO CHANGE	DOWN		Epb41l4b	0.00412364	5.6e-06	-0.255189	0.0198644	0.0840205	0.571048	0.175054	0.89599	NO CHANGE	NO CHANGE	DOWN
TC1600000538.mm.2	Lrrc58	0.000463359	0.00270266	1.16629	1.83553e-16	0.125912	0.309792	1.39476	0.371839	NO CHANGE	NO CHANGE	UP		Lrrc58	0.000414241	0.000463358	-0.494623	4.57516e-07	-0.158616	0.179402	-0.583295	0.697567	NO CHANGE	NO CHANGE	DOWN		Lrrc58	0.000414242	0.00270266	0.671667	6.74e-08	-0.0327102	0.824961	0.811479	0.557747	NO CHANGE	NO CHANGE	UP
TC0600002492.mm.2	Tgoln1; Tgoln2	0.00704544	0.00202492	1.11283	1.10193e-11	-0.14523	0.381019	-7.39404	0.000482746	NO CHANGE	ADVANCE	UP		Tgoln1; Tgoln2	0.00301177	0.00704558	-0.840675	2.47102e-09	0.188061	0.240325	7.89227	0.000275631	NO CHANGE	DELAY	DOWN		Tgoln1; Tgoln2	0.00301169	0.00202492	0.272159	0.00111461	0.0428346	0.692275	0.49824	0.760994	NO CHANGE	NO CHANGE	UP
TC1200002296.mm.2	Clmn	0.000226281	1.06472e-07	1.08628	1.72169e-09	0.135283	0.497383	0.926541	0.327477	NO CHANGE	NO CHANGE	UP		Clmn	4.9485e-07	0.00022628	-0.853631	2.33967e-07	-0.0466267	0.813926	-0.0261757	0.978519	NO CHANGE	NO CHANGE	DOWN		Clmn	4.95e-07	1.06e-07	0.232652	0.0397375	0.0886553	0.56797	0.90036	0.216468	NO CHANGE	NO CHANGE	UP
TC0100002950.mm.2	Epb41l5	0.0155364	0.00238201	1.04625	1.65518e-13	-0.00533771	0.968348	-0.309932	0.867736	NO CHANGE	NO CHANGE	UP		Epb41l5	0.00012638	0.0155364	-0.679087	1.07648e-08	-0.112682	0.412103	3.04303	0.0578429	NO CHANGE	NO CHANGE	DOWN		Epb41l5	0.000126382	0.00238201	0.367159	8.34e-05	-0.118021	0.317229	2.73311	0.0672209	NO CHANGE	NO CHANGE	UP
TC1100000967.mm.2	Rabep1	0.295205	0.00475673	1.01433	2.20951e-11	0.0876158	0.562951	6.86131	0.0626222	NO CHANGE	NO CHANGE	UP		Rabep1	0.000601079	0.295209	-0.567738	5.1252e-06	-0.173999	0.257327	-6.19668	0.067747	NO CHANGE	NO CHANGE	DOWN		Rabep1	0.00060108	0.00475702	0.446591	8.22e-07	-0.0863833	0.420154	0.664626	0.688451	NO CHANGE	NO CHANGE	UP
TC0900002969.mm.2	Cdv3	0.00414725	0.00435147	0.935734	3.22105e-12	-0.124857	0.348055	0.504243	0.793956	NO CHANGE	NO CHANGE	UP		Cdv3	9.28405e-05	0.00414725	-0.645317	3.17093e-09	0.0871662	0.47748	0.34707	0.821193	NO CHANGE	NO CHANGE	DOWN		Cdv3	9.28e-05	0.00435148	0.290417	5.79e-05	-0.0376905	0.677326	0.851317	0.559105	NO CHANGE	NO CHANGE	UP
TC0300000675.mm.2	Sh3d19	0.00396266	0.000365845	0.916098	4.56038e-11	0.172322	0.248705	-0.277879	0.849761	NO CHANGE	NO CHANGE	UP		Sh3d19	7.95904e-05	0.00396286	-0.469583	4.85395e-05	-0.220284	0.138982	0.80094	0.590421	NO CHANGE	NO CHANGE	DOWN		Sh3d19	7.96e-05	0.000365844	0.446515	0.000187558	-0.0479618	0.762039	0.523061	0.646008	NO CHANGE	NO CHANGE	UP
TC1900000140.mm.2	Atl3	0.000375346	0.125478	0.90425	7.20366e-11	-0.216105	0.148127	0.321189	0.892211	NO CHANGE	NO CHANGE	UP		Atl3	0.0149542	0.000375347	-0.573492	1.18653e-07	0.1666	0.19943	2.2339	0.194661	NO CHANGE	NO CHANGE	DOWN		Atl3	0.0149542	0.125479	0.330758	0.0019215	-0.0495049	0.728905	2.55508	0.342699	NO CHANGE	NO CHANGE	UP
TC1600001722.mm.2	Alcam	0.0223898	0.000816867	0.899816	1.60758e-07	0.0288684	0.888453	-1.42582	0.416662	NO CHANGE	NO CHANGE	UP		Alcam	3.59761e-06	0.0223898	-0.653869	2.59671e-05	-0.252768	0.207521	2.73338	0.0705214	NO CHANGE	NO CHANGE	DOWN		Alcam	3.6e-06	0.00081687	0.245947	0.029318	-0.2239	0.158503	1.30755	0.24832	NO CHANGE	NO CHANGE	UP
TC0100003155.mm.2	Nr5a2	0.0270179	0.00297961	0.896407	3.04547e-11	0.12274	0.389748	-2.01537	0.302414	NO CHANGE	NO CHANGE	UP		Nr5a2	0.00174039	0.0270179	-0.578452	1.57017e-06	-0.160853	0.275771	2.95385	0.149495	NO CHANGE	NO CHANGE	DOWN		Nr5a2	0.0017404	0.00297959	0.317955	0.00428147	-0.0381088	0.802579	0.938469	0.53783	NO CHANGE	NO CHANGE	UP
TC0200002044.mm.2	Crls1	0.444301	0.000283099	0.894681	7.90709e-13	0.31971	0.0120669	2.93692	0.565035	UP	NO CHANGE	UP		Crls1	0.00556772	0.444301	-0.30506	0.00195701	-0.235023	0.0766377	0.774166	0.8906	NO CHANGE	NO CHANGE	DOWN		Crls1	0.00556769	0.000283099	0.589621	1.42e-07	0.0846877	0.524214	3.71108	0.0162043	NO CHANGE	DELAY	UP
TC0200003607.mm.2	Rbms1	0.0261926	6.70567e-08	0.888828	3.40348e-09	0.324477	0.0654337	-2.29242	0.106391	NO CHANGE	NO CHANGE	UP		Rbms1	1.32102e-06	0.0261926	-0.442956	0.00106698	-0.350557	0.0576208	2.33826	0.129067	NO CHANGE	NO CHANGE	DOWN		Rbms1	1.32e-06	6.71e-08	0.445871	2.47e-05	-0.0260801	0.84844	0.0458573	0.94923	NO CHANGE	NO CHANGE	UP
TC0300002813.mm.2	Agl	0.0223629	0.000158058	0.887592	3.32634e-12	0.0793158	0.533509	-0.285368	0.865165	NO CHANGE	NO CHANGE	UP		Agl	2.43349e-05	0.022364	-0.204524	0.0314475	-0.181561	0.173998	0.520826	0.740656	NO CHANGE	NO CHANGE	DOWN		Agl	2.43e-05	0.00015806	0.683068	8.37e-11	-0.102245	0.354276	0.235456	0.838928	NO CHANGE	NO CHANGE	UP
TC1100004227.mm.2	Stra13	0.0126088	0.00613439	0.846086	9.22214e-11	0.044777	0.748512	0.993841	0.589984	NO CHANGE	NO CHANGE	UP		Stra13	0.00131029	0.0126091	-0.359306	0.000143947	-0.00829258	0.945281	-1.03064	0.559971	NO CHANGE	NO CHANGE	DOWN		Stra13	0.00131029	0.00613439	0.48678	9.13e-07	0.0364839	0.766092	-0.0368016	0.981098	NO CHANGE	NO CHANGE	UP
TC1300001374.mm.2	Net1	0.0020859	0.000623603	0.843496	8.363e-12	0.009804	0.936972	1.30731	0.375455	NO CHANGE	NO CHANGE	UP		Net1	0.000375785	0.00208591	-0.604821	1.07032e-07	-0.0870432	0.521455	-0.33583	0.810453	NO CHANGE	NO CHANGE	DOWN		Net1	0.000375789	0.000623634	0.238674	0.0136239	-0.0772412	0.549436	0.971473	0.493375	NO CHANGE	NO CHANGE	UP
TC0300002815.mm.2	Palmd	0.00123919	2.00055e-07	0.804223	1.65878e-07	0.0465586	0.801232	-0.861807	0.426679	NO CHANGE	NO CHANGE	UP		Palmd	2.97095e-05	0.00123919	-0.361647	0.00910177	0.0550031	0.77127	0.786512	0.529738	NO CHANGE	NO CHANGE	DOWN		Palmd	2.97e-05	2e-07	0.442576	2.52e-05	0.101562	0.453652	-0.0752942	0.928667	NO CHANGE	NO CHANGE	UP
TC0100001351.mm.2	Ivns1abp	0.000168384	2.02614e-06	0.737437	2.22555e-08	0.455747	0.00336106	-0.995774	0.414706	UP	NO CHANGE	UP		Ivns1abp	2.74295e-05	0.000168383	-0.327361	0.0011317	-0.179039	0.179557	-0.332305	0.779866	NO CHANGE	NO CHANGE	DOWN		Ivns1abp	2.74e-05	2.03e-06	0.410076	0.000917999	0.276709	0.0906496	-1.32808	0.173914	NO CHANGE	NO CHANGE	UP
TC1800001000.mm.2	Osbpl1a	0.000567946	0.00363786	0.728595	3.26369e-11	-0.0820821	0.479291	0.242373	0.868924	NO CHANGE	NO CHANGE	UP		Osbpl1a	0.0260301	0.000567946	-0.431587	5.05101e-05	0.089539	0.512585	-1.20889	0.500761	NO CHANGE	NO CHANGE	DOWN		Osbpl1a	0.02603	0.00363785	0.297008	0.00291307	0.00745418	0.95593	-0.966601	0.624514	NO CHANGE	NO CHANGE	UP
TC0100002739.mm.2	Ncl	0.00176482	0.0110363	0.665377	3.90933e-09	-0.191364	0.131518	1.24009	0.553421	NO CHANGE	NO CHANGE	UP		Ncl	1.50124e-05	0.00176482	-0.342044	0.000283033	0.0127838	0.916733	-0.506052	0.691136	NO CHANGE	NO CHANGE	DOWN		Ncl	1.5e-05	0.0110364	0.323333	1.38e-05	-0.178571	0.0597871	0.73409	0.639341	NO CHANGE	NO CHANGE	UP
TC1200001813.mm.2	Sec23a	0.00146352	6.62881e-05	0.656676	3.59686e-11	0.0584464	0.567046	1.64269	0.20779	NO CHANGE	NO CHANGE	UP		Sec23a	0.000262905	0.00146353	-0.287282	0.000105287	0.0221685	0.818036	-2.69372	0.0489869	NO CHANGE	ADVANCE	DOWN		Sec23a	0.000262905	6.63e-05	0.369394	1.06e-06	0.0806156	0.369896	-1.05104	0.389351	NO CHANGE	NO CHANGE	UP
TC0700001669.mm.2	Pde3b	0.000306525	4.83154e-05	0.64586	5.38802e-10	-0.0555694	0.617196	-0.211817	0.861875	NO CHANGE	NO CHANGE	UP		Pde3b	0.00129959	0.000306525	-0.335179	0.000321556	0.0858497	0.484436	-2.84699	0.0399234	NO CHANGE	ADVANCE	DOWN		Pde3b	0.00129958	4.83e-05	0.310682	0.000199778	0.0302805	0.774809	-3.05883	0.0244942	NO CHANGE	ADVANCE	UP
TC1000000590.mm.2	Slc25a16	0.00913336	0.000200578	0.644609	2.87654e-11	0.0718189	0.470144	6.97953	6.37569e-05	NO CHANGE	DELAY	UP		Slc25a16	0.0621881	0.00913337	-0.491806	3.69119e-08	0.0788572	0.448223	-4.94293	0.0431821	NO CHANGE	NO CHANGE	DOWN		Slc25a16	0.0621889	0.000200577	0.152803	0.0298419	0.150676	0.120343	2.0366	0.327859	NO CHANGE	NO CHANGE	UP
TC0600000849.mm.2	Tmem150a	3.04372e-05	0.000536736	0.63539	1.14362e-05	-0.368266	0.0475315	1.70164	0.201401	DOWN	NO CHANGE	UP		Tmem150a	7.66465e-05	3.04366e-05	-0.981071	4.54356e-10	0.342301	0.0514536	-0.276118	0.817643	NO CHANGE	NO CHANGE	DOWN		Tmem150a	7.66e-05	0.000536784	-0.345682	0.000730905	-0.0259647	0.848226	1.42552	0.235743	NO CHANGE	NO CHANGE	DOWN
TC0X00000160.mm.2	Usp9x	0.00560084	0.00315989	0.630597	2.36771e-13	0.0202909	0.809983	-2.89982	0.0795243	NO CHANGE	NO CHANGE	UP		Usp9x	0.0137335	0.00560085	-0.320635	8.68227e-06	-0.000151269	0.99867	4.22053	0.028171	NO CHANGE	DELAY	DOWN		Usp9x	0.0137325	0.0031599	0.309962	1.89e-05	0.0201393	0.826688	1.32068	0.464125	NO CHANGE	NO CHANGE	UP
TC1100000592.mm.2	Vdac1	0.00494648	0.155305	0.617736	8.65917e-11	-0.161338	0.109471	6.26367	0.0714117	NO CHANGE	NO CHANGE	UP		Vdac1	0.000643266	0.00494647	-0.322698	3.20824e-05	0.0102832	0.916939	-8.06298	4.65019e-06	NO CHANGE	ADVANCE	DOWN		Vdac1	0.000643268	0.155305	0.295038	1.54e-05	-0.151055	0.0789901	-1.79936	0.541897	NO CHANGE	NO CHANGE	UP
TC0600002668.mm.2	Cnbp	0.661485	0.00341117	0.551347	1.19014e-08	0.284876	0.0129561	1.42644	0.897035	UP	NO CHANGE	UP		Cnbp	1.25809e-05	0.661485	-0.26881	1.61981e-05	-0.259326	0.00184584	0.426929	0.957854	DOWN	NO CHANGE	DOWN		Cnbp	1.26e-05	0.00341117	0.282538	0.000353047	0.0255518	0.805481	1.85314	0.163639	NO CHANGE	NO CHANGE	UP
TC0400001509.mm.2	Ak2	1.37112e-05	1.87977e-06	0.531654	6.2709e-05	0.252303	0.12881	-2.61284	0.0092302	NO CHANGE	ADVANCE	UP		Ak2	4.78982e-08	1.37112e-05	-0.816806	1.7948e-10	-0.13494	0.32707	1.50569	0.0719615	NO CHANGE	NO CHANGE	DOWN		Ak2	4.79e-08	1.88e-06	-0.285152	0.0131325	0.117363	0.44439	-1.10715	0.160207	NO CHANGE	NO CHANGE	DOWN
TC1200000626.mm.2	Ppm1a	0.00200122	0.000738014	0.53061	6.27983e-06	-0.0765812	0.603421	-1.05745	0.471334	NO CHANGE	NO CHANGE	UP		Ppm1a	0.000730106	0.00200122	-0.302996	0.00248642	0.145722	0.284808	0.866709	0.579732	NO CHANGE	NO CHANGE	DOWN		Ppm1a	0.000730105	0.000738017	0.227614	0.00491351	0.0691409	0.528537	-0.190747	0.88921	NO CHANGE	NO CHANGE	UP
TC1500000417.mm.2	D15Ertd621e	0.000172341	4.34972e-06	0.509987	2.61804e-11	0.047601	0.550265	0.18511	0.854072	NO CHANGE	NO CHANGE	UP		D15Ertd621e	0.000352254	0.000172341	-0.322639	1.83719e-05	-0.0333113	0.728095	-1.06156	0.388951	NO CHANGE	NO CHANGE	DOWN		D15Ertd621e	0.000352254	4.35e-06	0.187348	0.00571382	0.0142899	0.875192	-0.876447	0.430605	NO CHANGE	NO CHANGE	UP
TC0500000319.mm.2	Gckr	0.00890397	0.000642963	0.482477	1.51166e-05	-0.0180054	0.89779	2.10872	0.206666	NO CHANGE	NO CHANGE	UP		Gckr	0.151809	0.00890396	-0.275734	0.00799582	0.207678	0.143316	1.1477	0.728658	NO CHANGE	NO CHANGE	DOWN		Gckr	0.15181	0.000642965	0.206742	0.0121621	0.189672	0.100369	3.25641	0.218594	NO CHANGE	NO CHANGE	UP
TC0900002503.mm.2	Hacd3	0.000384731	0.0070849	0.475139	1.2445e-09	-0.117045	0.174667	3.22673	0.0624084	NO CHANGE	NO CHANGE	UP		Hacd3	1.04752e-05	0.000384731	-0.250972	0.000269694	-0.0765893	0.400035	-2.87697	0.0112066	NO CHANGE	ADVANCE	DOWN		Hacd3	1.05e-05	0.00708487	0.224167	0.000489979	-0.193634	0.0236408	0.34976	0.828	DOWN	NO CHANGE	UP
TC0300001232.mm.2	Cnn3	0.000757997	2.40058e-06	0.463166	1.05552e-08	0.194383	0.035047	-0.247658	0.833495	UP	NO CHANGE	UP		Cnn3	0.0108178	0.000757999	-0.27756	0.000957592	-0.0156932	0.887889	-0.576001	0.736704	NO CHANGE	NO CHANGE	DOWN		Cnn3	0.0108178	2.4e-06	0.185606	0.0287474	0.17869	0.122231	-0.823624	0.566418	NO CHANGE	NO CHANGE	UP
TC0500002933.mm.2	Evi5	0.00117514	0.0361116	0.456661	6.3555e-06	-0.167587	0.171974	-4.7174	0.0401809	NO CHANGE	ADVANCE	UP		Evi5	0.00065211	0.00117504	-0.283214	0.00197309	0.0297967	0.805372	4.63816	0.00216829	NO CHANGE	DELAY	DOWN		Evi5	0.00065211	0.0361116	0.173447	0.0365806	-0.137792	0.222289	-0.0791712	0.969817	NO CHANGE	NO CHANGE	UP
TC0300001192.mm.2	Dbt	0.00282124	0.000753646	0.420227	4.80111e-06	0.0390932	0.73547	-0.519648	0.714371	NO CHANGE	NO CHANGE	UP		Dbt	7.33957e-06	0.00282122	-0.190417	0.0234395	-0.192031	0.10161	0.931861	0.472855	NO CHANGE	NO CHANGE	DOWN		Dbt	7.34e-06	0.00075364	0.229811	0.00556995	-0.152938	0.185379	0.41221	0.712985	NO CHANGE	NO CHANGE	UP
TC0900003051.mm.2	Apeh	0.00741515	0.00648073	0.396454	2.94437e-06	0.0349343	0.734965	1.6179	0.379017	NO CHANGE	NO CHANGE	UP		Apeh	0.000973413	0.00741514	-0.602817	5.90078e-11	-0.0654547	0.504504	-0.0718744	0.965189	NO CHANGE	NO CHANGE	DOWN		Apeh	0.000973371	0.00648073	-0.206364	0.00776853	-0.0305205	0.770175	1.54603	0.341832	NO CHANGE	NO CHANGE	DOWN
TC1700001822.mm.2	Cbs	4.86637e-11	1.8875e-08	0.36404	7.13355e-05	-0.35105	0.00408535	0.14369	0.788384	DOWN	NO CHANGE	UP		Cbs	7.25024e-10	4.86638e-11	-0.551389	4.90013e-08	0.225261	0.058758	0.275872	0.567996	NO CHANGE	NO CHANGE	DOWN		Cbs	7.25e-10	1.89e-08	-0.187348	0.0225278	-0.125791	0.267515	0.419576	0.453912	NO CHANGE	NO CHANGE	DOWN
TC1800001220.mm.2	Hdac3	0.00566385	0.000699161	0.348573	1.13235e-05	0.0422696	0.675991	-0.77736	0.604149	NO CHANGE	NO CHANGE	UP		Hdac3	0.241309	0.00566378	-0.172778	0.0363522	0.126021	0.270651	-0.323325	0.920998	NO CHANGE	NO CHANGE	DOWN		Hdac3	0.241309	0.000699205	0.175795	0.0264022	0.168291	0.135983	-1.10064	0.713354	NO CHANGE	NO CHANGE	UP
TC1700001857.mm.2	Cyp4f13	0.000409904	0.000799244	0.341335	0.000141478	-0.0363728	0.745241	-2.91602	0.044989	NO CHANGE	ADVANCE	UP		Cyp4f13	0.155184	0.000409904	-0.507282	2.72186e-07	0.218831	0.0650918	-0.83393	0.761675	NO CHANGE	NO CHANGE	DOWN		Cyp4f13	0.155185	0.000799243	-0.165947	0.0477291	0.182459	0.113888	-3.74999	0.174988	NO CHANGE	NO CHANGE	DOWN
TC1500001954.mm.2	Cyp2d37-ps	0.014686	0.00258091	0.334917	0.00862045	-0.0232185	0.891815	4.28714	0.0272802	NO CHANGE	DELAY	UP		Cyp2d37-ps	0.00208183	0.0146858	-0.668175	4.63573e-06	-0.0471703	0.795491	-2.15459	0.22346	NO CHANGE	NO CHANGE	DOWN		Cyp2d37-ps	0.00208183	0.00258088	-0.333258	0.00488496	-0.0703868	0.652628	2.13255	0.206545	NO CHANGE	NO CHANGE	DOWN
TC1200001722.mm.2	Hectd1	0.00167743	0.0015488	0.30741	0.000198426	-0.155432	0.147244	1.13036	0.542891	NO CHANGE	NO CHANGE	UP		Hectd1	0.129048	0.00167743	-0.550933	2.96357e-08	0.227372	0.0559201	6.50398	0.0304857	NO CHANGE	NO CHANGE	DOWN		Hectd1	0.129048	0.0015488	-0.243523	0.000351729	0.0719413	0.41059	7.63438	0.00432027	NO CHANGE	NO CHANGE	DOWN
TC1000003119.mm.2	Lrp1	0.0720305	0.00229147	0.214152	0.0317245	0.0725379	0.602529	0.22649	0.918	NO CHANGE	NO CHANGE	UP		Lrp1	6.44315e-05	0.0720304	-0.667183	7.36939e-09	-0.140138	0.283738	0.0186059	0.992652	NO CHANGE	NO CHANGE	DOWN		Lrp1	6.44e-05	0.00229147	-0.45303	2.38e-07	-0.0676004	0.526207	0.245275	0.845349	NO CHANGE	NO CHANGE	DOWN
TC1000000422.mm.2	Prep	0.00074181	0.00144743	0.17756	0.0119434	0.0260008	0.78806	3.08173	0.0327406	NO CHANGE	DELAY	UP		Prep	0.00024059	0.000741793	-0.422143	3.26454e-07	-0.0865249	0.385565	-0.545686	0.682896	NO CHANGE	NO CHANGE	DOWN		Prep	0.000240598	0.00144736	-0.244583	0.00217838	-0.0605249	0.570972	2.53604	0.0684108	NO CHANGE	NO CHANGE	DOWN
TC0700003044.mm.2	Tsg101	0.00220731	0.00978468	-0.128407	0.0466463	0.0196763	0.824058	0.737883	0.678493	NO CHANGE	NO CHANGE	DOWN		Tsg101	0.00109646	0.00220731	0.274544	4.67762e-05	-0.0726431	0.404712	3.55024	0.0253831	NO CHANGE	DELAY	UP		Tsg101	0.00109647	0.0097847	0.146136	0.0439465	-0.0529659	0.590584	4.28811	0.0181801	NO CHANGE	DELAY	UP
TC0900000737.mm.2	Nptn	6.89793e-05	2.948e-05	-0.257307	0.000426589	-0.0375622	0.691768	2.89561	0.00982563	NO CHANGE	DELAY	DOWN		Nptn	6.96226e-05	6.89792e-05	0.405337	2.56326e-07	0.0646369	0.496038	-2.59406	0.0206135	NO CHANGE	ADVANCE	UP		Nptn	6.96e-05	2.95e-05	0.14803	0.0201384	0.0270737	0.752046	0.301553	0.781302	NO CHANGE	NO CHANGE	UP
TC0800002142.mm.2	F11	0.000241176	0.000523783	-0.297493	0.00949054	0.0193053	0.903522	-1.1996	0.32201	NO CHANGE	NO CHANGE	DOWN		F11	0.000206499	0.000241173	-0.375992	0.00146184	-0.0385739	0.80595	1.61546	0.190503	NO CHANGE	NO CHANGE	DOWN		F11	0.000206499	0.000523783	-0.673485	5.91e-07	-0.0192704	0.907458	0.41585	0.730278	NO CHANGE	NO CHANGE	DOWN
TC1400000413.mm.2	Mbl1	0.00582155	1.48273e-05	-0.299675	0.00953783	0.155643	0.317538	0.944271	0.490518	NO CHANGE	NO CHANGE	DOWN		Mbl1	0.00111762	0.00582154	-0.696726	2.94987e-07	-0.0259609	0.874066	-0.881316	0.573715	NO CHANGE	NO CHANGE	DOWN		Mbl1	0.00111763	1.48e-05	-0.996402	5e-12	0.129684	0.368264	0.0629539	0.95955	NO CHANGE	NO CHANGE	DOWN
TC1100002670.mm.2	Canx	0.275329	0.00147644	-0.317498	0.000291503	0.20885	0.0683422	-11.4389	0.00270034	NO CHANGE	NO CHANGE	DOWN		Canx	0.00281458	0.275329	0.145377	0.0461471	-0.13262	0.195893	7.55464	0.0276751	NO CHANGE	NO CHANGE	UP		Canx	0.00281457	0.00147643	-0.172121	0.0251597	0.076231	0.460721	-3.88429	0.0213311	NO CHANGE	ADVANCE	DOWN
TC1100003935.mm.2	Ddx5; Mir3064	0.0485091	3.32651e-05	-0.381369	0.000121632	0.0594365	0.636461	6.0159	0.00269513	NO CHANGE	DELAY	DOWN		Ddx5; Mir3064	0.0335129	0.0485091	0.220536	0.0375733	0.0209437	0.886244	-1.14859	0.644432	NO CHANGE	NO CHANGE	UP		Ddx5; Mir3064	0.0335111	3.33e-05	-0.160833	0.049266	0.0803783	0.47097	4.86731	0.00866112	NO CHANGE	DELAY	DOWN
TC0800000991.mm.2	Gpt2	0.00271367	4.71508e-05	-0.403	0.000230812	0.0692558	0.625306	2.16884	0.106211	NO CHANGE	NO CHANGE	DOWN		Gpt2	3.62087e-10	0.00271368	0.606409	2.84045e-08	-0.314355	0.0165799	-1.16525	0.261048	DOWN	NO CHANGE	UP		Gpt2	3.62e-10	4.72e-05	0.203409	0.0092343	-0.245097	0.0247653	1.0036	0.19818	DOWN	NO CHANGE	UP
TC0100003397.mm.2	Prrc2c	0.0706826	0.00922089	-0.411201	5.94476e-05	0.0696401	0.581507	-3.5561	0.163686	NO CHANGE	NO CHANGE	DOWN		Prrc2c	0.00431484	0.0706818	0.191845	0.0211056	-0.0298709	0.790739	4.49739	0.059448	NO CHANGE	NO CHANGE	UP		Prrc2c	0.00431488	0.00922087	-0.219356	0.00633602	0.039768	0.708394	0.941305	0.618015	NO CHANGE	NO CHANGE	DOWN
TC1100000032.mm.2	Sec14l4	8.78201e-06	0.242188	-0.483568	6.72515e-08	-0.335938	0.00241555	3.13652	0.323828	DOWN	NO CHANGE	DOWN		Sec14l4	3.2339e-07	8.78203e-06	0.251409	0.000200468	0.0728924	0.402217	-0.692182	0.431932	NO CHANGE	NO CHANGE	UP		Sec14l4	3.23e-07	0.242188	-0.232159	0.000410784	-0.263045	0.00415838	2.44434	0.360827	DOWN	NO CHANGE	DOWN
TC0900002128.mm.2	Oaf	0.000984726	0.000757334	-0.486634	4.03345e-05	0.09079	0.537158	-4.00637	0.00890814	NO CHANGE	ADVANCE	DOWN		Oaf	0.704482	0.00098475	-0.187381	0.0397708	0.328673	0.011284	-10.7315	0.319039	UP	NO CHANGE	DOWN		Oaf	0.704485	0.000757334	-0.674015	3.22e-08	0.419461	0.00410135	9.26216	0.435509	UP	NO CHANGE	DOWN
TC0700004108.mm.2	Eif4g2	0.00407905	0.00280604	-0.491522	8.29242e-09	0.120753	0.207104	2.6491	0.167144	NO CHANGE	NO CHANGE	DOWN		Eif4g2	0.00204751	0.00407922	0.300992	1.38341e-06	-0.0491208	0.522089	-0.118635	0.942293	NO CHANGE	NO CHANGE	UP		Eif4g2	0.0020475	0.00280586	-0.19053	0.0107504	0.0716323	0.471951	2.53042	0.137618	NO CHANGE	NO CHANGE	DOWN
TC1700001711.mm.2	Cuta	3.73757e-05	0.011449	-0.510299	3.75445e-07	-0.115838	0.342525	-0.570801	0.68722	NO CHANGE	NO CHANGE	DOWN		Cuta	0.0369417	3.73758e-05	0.302421	0.000439693	0.202374	0.0761556	1.81761	0.318434	NO CHANGE	NO CHANGE	UP		Cuta	0.0369417	0.011449	-0.207879	0.0227205	0.0865358	0.500058	1.24681	0.564171	NO CHANGE	NO CHANGE	DOWN
TC0700004628.mm.2	Prr14	0.00207365	0.0932519	-0.513463	0.00016925	0.0246779	0.886659	8.19399	0.0025623	NO CHANGE	NO CHANGE	DOWN		Prr14	0.000321722	0.00207367	0.239107	0.00735011	-0.149327	0.217734	-2.33664	0.131419	NO CHANGE	NO CHANGE	UP		Prr14	0.000321709	0.0932523	-0.274356	0.0402452	-0.124644	0.495403	5.85736	0.0112899	NO CHANGE	NO CHANGE	DOWN
TC1900001505.mm.2	Tm9sf3	7.09528e-05	0.00291298	-0.543092	1.81937e-10	-0.0749059	0.404099	0.23079	0.869518	NO CHANGE	NO CHANGE	DOWN		Tm9sf3	0.00793384	7.09526e-05	0.171766	0.00320462	0.149213	0.0635738	-0.299951	0.847789	NO CHANGE	NO CHANGE	UP		Tm9sf3	0.00793384	0.00291298	-0.371326	2.2e-07	0.0743074	0.372624	-0.0691717	0.970292	NO CHANGE	NO CHANGE	DOWN
TC0600002491.mm.2	Mat2a	7.35568e-05	3.24345e-06	-0.567686	6.75475e-07	0.235679	0.0836116	-0.726991	0.489067	NO CHANGE	NO CHANGE	DOWN		Mat2a	0.000157824	7.3557e-05	0.205337	0.0306198	-0.0153711	0.905618	-0.197683	0.864669	NO CHANGE	NO CHANGE	UP		Mat2a	0.000157825	3.24e-06	-0.362349	0.000846287	0.220306	0.122817	-0.924679	0.38388	NO CHANGE	NO CHANGE	DOWN
TC0600000359.mm.2	Akr1d1	0.437613	0.00780509	-0.578402	1.60804e-07	0.194093	0.146021	11.7487	0.0167832	NO CHANGE	NO CHANGE	DOWN		Akr1d1	0.000108866	0.437622	1.49901	4.20928e-16	-0.555836	0.00163375	-9.36156	0.121318	DOWN	NO CHANGE	UP		Akr1d1	0.000108867	0.00780519	0.920606	7.99e-10	-0.361744	0.0337443	2.38731	0.188978	DOWN	NO CHANGE	UP
TC0X00003098.mm.2	Acsl4	0.100741	0.000301406	-0.594576	2.36909e-08	0.268506	0.0348684	3.4708	0.167576	UP	NO CHANGE	DOWN		Acsl4	0.00383413	0.100741	0.192758	0.0447368	-0.190836	0.151647	-2.15779	0.448838	NO CHANGE	NO CHANGE	UP		Acsl4	0.00383412	0.000301407	-0.401818	0.00015247	0.0776674	0.580339	1.31301	0.352893	NO CHANGE	NO CHANGE	DOWN
TC0600002027.mm.2	Chchd3	0.502848	0.00260786	-0.609091	1.07036e-09	0.192487	0.0880493	6.27355	0.230572	NO CHANGE	NO CHANGE	DOWN		Chchd3	0.000986748	0.502874	0.419167	1.30132e-07	-0.125855	0.188308	-5.77054	0.218218	NO CHANGE	NO CHANGE	UP		Chchd3	0.00098676	0.00260795	-0.189924	0.00275101	0.0666313	0.43629	0.502998	0.744331	NO CHANGE	NO CHANGE	DOWN
TC0400001307.mm.2	Elovl1	1.21983e-05	0.000289641	-0.621044	4.27951e-09	0.0974429	0.422958	-1.33085	0.22235	NO CHANGE	NO CHANGE	DOWN		Elovl1	0.00114242	1.21983e-05	0.38506	4.65217e-05	-0.0121984	0.919763	1.91079	0.125614	NO CHANGE	NO CHANGE	UP		Elovl1	0.00114242	0.000289642	-0.235985	0.0238018	0.0852445	0.560981	0.579939	0.654	NO CHANGE	NO CHANGE	DOWN
TC1100000674.mm.2	Larp1	0.000942436	9.9968e-05	-0.654982	3.82987e-11	-0.00240945	0.980769	-3.04036	0.0287476	NO CHANGE	ADVANCE	DOWN		Larp1	0.00254365	0.000942441	0.483353	2.93287e-07	0.0323012	0.772169	0.87913	0.563248	NO CHANGE	NO CHANGE	UP		Larp1	0.00254366	0.0001	-0.171629	0.0228	0.0298936	0.76736	-2.16123	0.132782	NO CHANGE	NO CHANGE	DOWN
TC1600001259.mm.2	Dnm1l	0.00149013	0.0160023	-0.672247	2.82243e-08	-0.0961353	0.503314	-3.58904	0.036801	NO CHANGE	ADVANCE	DOWN		Dnm1l	0.000786682	0.00149011	0.297361	0.000717501	0.117389	0.318254	0.783307	0.603635	NO CHANGE	NO CHANGE	UP		Dnm1l	0.000786678	0.0160023	-0.374886	3.54e-05	0.0212556	0.856513	-2.80575	0.0970099	NO CHANGE	NO CHANGE	DOWN
TC1600001395.mm.2	Masp1	0.00492899	0.0123342	-0.731248	5.60626e-14	0.0328615	0.720285	0.841945	0.65415	NO CHANGE	NO CHANGE	DOWN		Masp1	0.000280061	0.00492899	0.445377	1.01531e-10	-0.0490996	0.51031	1.55331	0.291681	NO CHANGE	NO CHANGE	UP		Masp1	0.000280058	0.0123345	-0.285871	4.67e-05	-0.0162385	0.854689	2.3952	0.147012	NO CHANGE	NO CHANGE	DOWN
TC0900000330.mm.2	Srpr	0.0418521	0.000133778	-0.736362	2.36873e-17	0.0943299	0.191197	2.03711	0.27346	NO CHANGE	NO CHANGE	DOWN		Srpr	0.000239986	0.0418521	0.327044	9.37224e-07	-0.141448	0.0884267	-0.738426	0.710455	NO CHANGE	NO CHANGE	UP		Srpr	0.000239986	0.000133778	-0.409318	2.82e-09	-0.0471186	0.532198	1.29869	0.317617	NO CHANGE	NO CHANGE	DOWN
TC0200002012.mm.2	Mavs	8.60033e-05	0.000256506	-0.738948	2.09198e-08	-0.0635856	0.667043	-4.81425	0.000279333	NO CHANGE	ADVANCE	DOWN		Mavs	0.0126994	8.60032e-05	0.243532	0.0375972	0.193874	0.231832	4.48103	0.00668409	NO CHANGE	DELAY	UP		Mavs	0.0126994	0.000256506	-0.495417	8.08e-05	0.130289	0.412874	-0.333201	0.839997	NO CHANGE	NO CHANGE	DOWN
TC1100001886.mm.2	Slc9a3r1	0.000139581	1.22349e-08	-0.76588	1.38734e-12	0.531206	9.02857e-06	-1.98901	0.0743474	UP	NO CHANGE	DOWN		Slc9a3r1	0.000293111	0.000139582	0.216032	0.00502855	-0.0699969	0.495791	3.19991	0.0164765	NO CHANGE	DELAY	UP		Slc9a3r1	0.000293117	1.22e-08	-0.549848	8.67e-08	0.46121	0.000361693	1.21089	0.22459	UP	NO CHANGE	DOWN
TC0400000212.mm.2	Ndufaf4	1.01183e-05	7.14222e-07	-0.768088	5.16395e-10	0.204196	0.131882	-2.37993	0.00825885	NO CHANGE	ADVANCE	DOWN		Ndufaf4	2.90065e-06	1.01183e-05	0.320853	0.00186597	-0.130172	0.342419	2.5582	0.00835442	NO CHANGE	DELAY	UP		Ndufaf4	2.9e-06	7.14e-07	-0.447235	6.81e-05	0.0740193	0.608615	0.17828	0.823562	NO CHANGE	NO CHANGE	DOWN
TC1300002553.mm.2	Pik3r1	7.4513e-05	6.61357e-07	-0.769825	3.76464e-07	0.0896498	0.613665	-0.448795	0.640068	NO CHANGE	NO CHANGE	DOWN		Pik3r1	0.000374089	7.45131e-05	0.436151	0.00358538	0.0901785	0.650496	1.46572	0.230966	NO CHANGE	NO CHANGE	UP		Pik3r1	0.000374089	6.61e-07	-0.333674	0.0122159	0.179828	0.321531	1.01693	0.327862	NO CHANGE	NO CHANGE	DOWN
TC0X00001502.mm.2	Pfkfb1	0.00346431	1.55952e-05	-0.78415	5.16111e-08	0.270016	0.116341	0.502083	0.69964	NO CHANGE	NO CHANGE	DOWN		Pfkfb1	2.37612e-07	0.00346431	0.369643	0.00179527	-0.349781	0.0302047	1.1675	0.344099	DOWN	NO CHANGE	UP		Pfkfb1	2.38e-07	1.56e-05	-0.414508	0.000327281	-0.0797638	0.604398	1.66959	0.0413646	NO CHANGE	DELAY	DOWN
TC0X00002158.mm.2	Zdhhc9	4.68212e-05	0.00686227	-0.822621	2.01214e-14	-0.122517	0.215564	3.39291	0.0293219	NO CHANGE	DELAY	DOWN		Zdhhc9	0.00181714	4.68213e-05	0.605992	6.86449e-10	0.040459	0.70837	-0.8967	0.489287	NO CHANGE	NO CHANGE	UP		Zdhhc9	0.00181714	0.00686226	-0.216629	0.00974192	-0.0820584	0.464294	2.49621	0.170252	NO CHANGE	NO CHANGE	DOWN
TC0500003212.mm.2	Atp2a2	0.000309687	0.00394872	-0.823784	2.67704e-08	0.0244925	0.88849	-2.98779	0.0352833	NO CHANGE	ADVANCE	DOWN		Atp2a2	0.0667331	0.00030969	0.391171	0.0193933	0.0561569	0.807666	-0.126924	0.951778	NO CHANGE	NO CHANGE	UP		Atp2a2	0.0667331	0.00394871	-0.432614	0.0175195	0.0806488	0.751612	-3.11472	0.162103	NO CHANGE	NO CHANGE	DOWN
TC0700002635.mm.2	Ceacam1	8.16308e-05	0.123164	-0.83015	1.73858e-08	-0.211109	0.210714	0.373417	0.866377	NO CHANGE	NO CHANGE	DOWN		Ceacam1	0.0011973	8.16309e-05	0.455377	2.58203e-05	0.0673144	0.619262	-0.992041	0.447918	NO CHANGE	NO CHANGE	UP		Ceacam1	0.00119727	0.123156	-0.374773	0.00337935	-0.143796	0.406857	-0.618669	0.793654	NO CHANGE	NO CHANGE	DOWN
TC0800001867.mm.2	Slc25a15	0.000506441	0.0913749	-0.858182	2.44846e-14	-0.199068	0.0710686	-5.01896	0.0334727	NO CHANGE	NO CHANGE	DOWN		Slc25a15	4.30145e-05	0.000506445	0.6025	8.15708e-10	-0.05643	0.605867	1.51238	0.197295	NO CHANGE	NO CHANGE	UP		Slc25a15	4.3e-05	0.0913753	-0.255682	0.00100296	-0.255498	0.0189462	-3.50659	0.12224	DOWN	NO CHANGE	DOWN
TC0400000496.mm.2	Stra6l	2.53281e-09	6.86859e-09	-0.871696	3.80325e-13	-0.0928012	0.417351	-0.40716	0.478759	NO CHANGE	NO CHANGE	DOWN		Stra6l	8.3133e-08	2.53289e-09	0.232302	0.0221845	-0.0282619	0.839373	-0.137527	0.823566	NO CHANGE	NO CHANGE	UP		Stra6l	8.31e-08	6.87e-09	-0.639394	7.4e-08	-0.12106	0.373651	-0.5447	0.422922	NO CHANGE	NO CHANGE	DOWN
TC1700000513.mm.2	Zfand3	6.21208e-05	0.232126	-0.905563	1.26829e-12	-0.294212	0.026778	-0.483533	0.866081	DOWN	NO CHANGE	DOWN		Zfand3	0.000271801	6.21211e-05	0.632381	8.87273e-11	0.132978	0.209046	-0.0457295	0.969411	NO CHANGE	NO CHANGE	UP		Zfand3	0.000271801	0.232126	-0.273182	0.00152548	-0.161235	0.170235	-0.529285	0.847167	NO CHANGE	NO CHANGE	DOWN
TC1300000919.mm.2	Glrx	0.173261	2.34477e-05	-0.937478	3.1798e-10	0.39436	0.0204597	5.77785	0.023975	UP	NO CHANGE	DOWN		Glrx	2.06863e-06	0.17326	1.13452	3.07528e-14	-0.295962	0.0445072	-5.33795	0.0241569	DOWN	NO CHANGE	UP		Glrx	2.07e-06	2.34e-05	0.197045	0.0274861	0.0983982	0.432579	0.439906	0.623127	NO CHANGE	NO CHANGE	UP
TC0700003793.mm.2	Dgat2	0.236954	2.4404e-07	-0.949398	9.54832e-13	0.578236	6.61823e-05	4.81732	0.117429	UP	NO CHANGE	DOWN		Dgat2	1.66053e-07	0.236956	0.527579	6.06476e-08	-0.394949	0.00127706	-3.48752	0.204362	DOWN	NO CHANGE	UP		Dgat2	1.66e-07	2.44e-07	-0.421818	3.77e-06	0.183288	0.103537	1.32982	0.0783649	NO CHANGE	NO CHANGE	DOWN
TC0500000054.mm.2	Abcb4	0.000376994	0.0108255	-0.967864	3.29501e-12	-0.170751	0.236847	-3.14916	0.0520637	NO CHANGE	NO CHANGE	DOWN		Abcb4	0.00376258	0.000376987	0.604683	7.14719e-07	0.101244	0.497388	4.14342	0.00645892	NO CHANGE	DELAY	UP		Abcb4	0.0037625	0.0108255	-0.363182	0.000780957	-0.0695066	0.631856	0.994269	0.576827	NO CHANGE	NO CHANGE	DOWN
TC1900000432.mm.2	Rcl1	0.00196241	0.00056362	-0.989666	7.23424e-11	-0.0778325	0.631719	0.549182	0.703752	NO CHANGE	NO CHANGE	DOWN		Rcl1	1.64341e-05	0.00196241	0.453492	0.0002068	-0.0512854	0.745899	-0.473277	0.70696	NO CHANGE	NO CHANGE	UP		Rcl1	1.64e-05	0.00056362	-0.536174	6.19e-07	-0.129117	0.329522	0.0759102	0.946145	NO CHANGE	NO CHANGE	DOWN
TC0500002078.mm.2	Fastk	0.625381	0.000562733	-0.992933	1.33691e-14	0.333364	0.00732852	-11.1488	0.180483	UP	NO CHANGE	DOWN		Fastk	0.00254962	0.6254	0.768274	2.50479e-12	-0.239406	0.0381653	11.4181	0.155382	DOWN	NO CHANGE	UP		Fastk	0.00254962	0.000562754	-0.224659	0.0125348	0.0939578	0.440386	0.269334	0.856603	NO CHANGE	NO CHANGE	DOWN
TC0400003383.mm.2	St3gal3	0.00514034	0.193117	-1.15502	3.43786e-14	-0.122182	0.392101	-3.82832	0.195165	NO CHANGE	NO CHANGE	DOWN		St3gal3	0.000178855	0.00514031	0.315099	0.000922268	-0.130341	0.301677	1.3096	0.386625	NO CHANGE	NO CHANGE	UP		St3gal3	0.000178855	0.193117	-0.839924	2.38e-10	-0.252523	0.0827476	-2.51871	0.365937	NO CHANGE	NO CHANGE	DOWN
TC0900001635.mm.2	Snrk	0.00228291	1.04099e-07	-1.15658	2.26427e-14	0.372278	0.010826	-2.9748	0.0131899	UP	ADVANCE	DOWN		Snrk	0.00201644	0.00228292	0.904008	6.7213e-09	-0.1197	0.49719	2.72247	0.10295	NO CHANGE	NO CHANGE	UP		Snrk	0.00201645	1.04e-07	-0.252576	0.039728	0.252584	0.141949	-0.252341	0.820621	NO CHANGE	NO CHANGE	DOWN
TC1500002142.mm.2	Slc38a2	0.000323008	0.000549311	-1.22832	1.25749e-09	-0.260616	0.240406	1.59953	0.263393	NO CHANGE	NO CHANGE	DOWN		Slc38a2	3.96518e-05	0.000323009	0.794603	3.84974e-05	-0.093103	0.706918	1.95855	0.0886943	NO CHANGE	NO CHANGE	UP		Slc38a2	3.97e-05	0.000549309	-0.433712	0.00675484	-0.353719	0.102385	3.55808	0.0120339	NO CHANGE	DELAY	DOWN
TC0500002953.mm.2	Slc26a1	0.00605233	0.589714	-1.27891	1.63631e-15	-0.16504	0.258477	0.202437	0.971436	NO CHANGE	NO CHANGE	DOWN		Slc26a1	0.00263701	0.00605196	0.507361	1.34928e-05	-0.17831	0.222307	5.22949	0.011007	NO CHANGE	DELAY	UP		Slc26a1	0.00263701	0.589714	-0.771553	1.34e-07	-0.343355	0.05682	5.4319	0.418229	NO CHANGE	NO CHANGE	DOWN
TC0500001575.mm.2	Mlxipl	0.0211913	0.12241	-1.2791	8.92268e-11	-0.13193	0.523936	-2.52218	0.387775	NO CHANGE	NO CHANGE	DOWN		Mlxipl	0.00153973	0.0211915	0.507659	6.46951e-05	0.0891539	0.585042	-1.61045	0.418123	NO CHANGE	NO CHANGE	UP		Mlxipl	0.00153972	0.122409	-0.771439	3.71e-08	-0.0427762	0.78984	-4.13263	0.103785	NO CHANGE	NO CHANGE	DOWN
TC1400001436.mm.2	Pdhb	0.732955	2.80315e-05	-1.44626	1.61844e-15	0.509616	0.00257128	-3.75118	0.719409	UP	NO CHANGE	DOWN		Pdhb	4.04102e-05	0.732955	0.801448	1.3804e-09	-0.380472	0.012182	5.63138	0.563456	DOWN	NO CHANGE	UP		Pdhb	4.04e-05	2.8e-05	-0.644811	1.7e-08	0.129141	0.3222	1.88	0.0802027	NO CHANGE	NO CHANGE	DOWN
TC0200003698.mm.2	Abcb11	2.07013e-05	5.44862e-05	-1.4464	2.65843e-16	0.179022	0.23734	-0.537716	0.627035	NO CHANGE	NO CHANGE	DOWN		Abcb11	3.31727e-07	2.07013e-05	0.915873	4.85548e-13	-0.193038	0.125785	2.65966	0.00518111	NO CHANGE	DELAY	UP		Abcb11	3.32e-07	5.45e-05	-0.53053	1.57e-05	-0.0140172	0.927024	2.12195	0.0238271	NO CHANGE	DELAY	DOWN
TC1200002272.mm.2	Serpina6	0.038294	3.34372e-07	-1.46885	2.952e-12	0.648577	0.00333105	5.95465	0.000934861	UP	DELAY	DOWN		Serpina6	0.000109141	0.0382942	1.82847	1.39374e-15	-0.280057	0.185058	-4.17108	0.0254459	NO CHANGE	ADVANCE	UP		Serpina6	0.000109141	3.34e-07	0.359621	0.0107546	0.368519	0.0567605	1.78357	0.0695643	NO CHANGE	NO CHANGE	UP
TC1900001425.mm.2	Slc16a12	1.91623e-07	9.38896e-11	-1.47686	3.03736e-20	0.775806	6.96107e-08	1.88263	0.00982981	UP	DELAY	DOWN		Slc16a12	9.64609e-11	1.91622e-07	1.18087	1.50275e-19	-0.471199	4.42005e-05	-0.724187	0.261135	DOWN	NO CHANGE	UP		Slc16a12	9.65e-11	9.39e-11	-0.295985	0.00238906	0.304609	0.0211981	1.15846	0.0163524	UP	DELAY	DOWN
TC1900001506.mm.2	Pik3ap1	0.00011195	2.38935e-07	-1.48735	1.8937e-16	0.43185	0.00914814	-0.392445	0.674899	UP	NO CHANGE	DOWN		Pik3ap1	3.39675e-05	0.000111948	0.995079	5.08852e-10	-0.231364	0.193961	1.93995	0.0962149	NO CHANGE	NO CHANGE	UP		Pik3ap1	3.4e-05	2.39e-07	-0.492273	0.000463403	0.200486	0.286523	1.54751	0.0751454	NO CHANGE	NO CHANGE	DOWN
TC0600000182.mm.2	Cped1	5.13858e-06	8.97643e-05	-1.51898	1.35788e-22	-0.119438	0.250855	4.55556	9.71023e-05	NO CHANGE	DELAY	DOWN		Cped1	0.00234546	5.13851e-06	1.08333	3.09464e-16	0.153807	0.19833	-2.48381	0.0479007	NO CHANGE	ADVANCE	UP		Cped1	0.00234546	8.98e-05	-0.435644	4.74e-06	0.0343693	0.764748	2.07175	0.145486	NO CHANGE	NO CHANGE	DOWN
TC1300000266.mm.2	Slc17a3	0.000878919	8.81901e-06	-1.54422	2.52404e-14	0.301247	0.127297	-3.92773	0.000926232	NO CHANGE	ADVANCE	DOWN		Slc17a3	1.04846e-06	0.000878919	0.669107	2.80997e-06	-0.247577	0.16783	3.40228	0.00273319	NO CHANGE	DELAY	UP		Slc17a3	1.05e-06	8.82e-06	-0.875114	1.24e-08	0.0536705	0.764598	-0.525474	0.520133	NO CHANGE	NO CHANGE	DOWN
TC0200005114.mm.2	Sdc4	0.000327925	0.00660176	-1.54766	3.32658e-16	-0.181071	0.274973	2.67532	0.0946675	NO CHANGE	NO CHANGE	DOWN		Sdc4	6.72763e-05	0.000327926	0.562163	6.58479e-06	0.0424622	0.782414	0.670471	0.578002	NO CHANGE	NO CHANGE	UP		Sdc4	6.73e-05	0.0066018	-0.985492	4.9e-12	-0.138609	0.346501	3.3458	0.0230629	NO CHANGE	DELAY	DOWN
TC0X00002393.mm.2	BC023829	0.00569618	4.97353e-05	-1.56255	3.13799e-14	0.346824	0.0720057	-1.09808	0.47602	NO CHANGE	NO CHANGE	DOWN		BC023829	0.00194124	0.00569604	1.09974	9.66295e-11	-0.0652555	0.716519	0.480203	0.777245	NO CHANGE	NO CHANGE	UP		BC023829	0.00194124	4.97e-05	-0.462803	0.00135784	0.281569	0.144939	-0.617887	0.644175	NO CHANGE	NO CHANGE	DOWN
TC1400000072.mm.2	Abhd6	0.0612594	2.42555e-06	-1.65505	3.09872e-14	0.796708	0.000306936	0.054002	0.981002	UP	NO CHANGE	DOWN		Abhd6	0.000104959	0.0612595	0.778988	1.3224e-05	-0.601399	0.00923198	-1.09362	0.672957	DOWN	NO CHANGE	UP		Abhd6	0.000104958	2.43e-06	-0.876061	6.57e-06	0.195308	0.422852	-1.03968	0.289293	NO CHANGE	NO CHANGE	DOWN
TC0800001410.mm.2	Hsd17b2	0.00165757	5.93061e-05	-1.69642	5.1217e-17	0.0487262	0.770464	0.124397	0.925499	NO CHANGE	NO CHANGE	DOWN		Hsd17b2	9.84918e-06	0.00165756	0.630476	3.0877e-07	0.0743699	0.612887	-1.16013	0.374109	NO CHANGE	NO CHANGE	UP		Hsd17b2	9.85e-06	5.93e-05	-1.06595	4.8e-15	0.123096	0.318008	-1.03574	0.335347	NO CHANGE	NO CHANGE	DOWN
TC1600001304.mm.2	Prodh	0.0236956	8.80464e-05	-1.77221	6.44377e-12	0.242349	0.367565	-4.78299	0.00438651	NO CHANGE	ADVANCE	DOWN		Prodh	3.15926e-07	0.0236956	0.786071	1.36369e-05	-0.157484	0.492466	4.74542	0.00221561	NO CHANGE	DELAY	UP		Prodh	3.16e-07	8.8e-05	-0.986136	6.02e-10	0.0848635	0.631114	-0.037578	0.967054	NO CHANGE	NO CHANGE	DOWN
TC1700002573.mm.2	Atl2	0.000813136	0.000404943	-1.81229	2.27455e-23	0.0587715	0.618201	0.260619	0.848608	NO CHANGE	NO CHANGE	DOWN		Atl2	0.000145978	0.000813134	1.44778	2.86889e-23	0.0363262	0.714136	0.123324	0.925285	NO CHANGE	NO CHANGE	UP		Atl2	0.000145978	0.000404945	-0.364508	1.31e-05	0.0950981	0.363525	0.383929	0.763656	NO CHANGE	NO CHANGE	DOWN
TC0800001207.mm.2	D230025D16Rik	0.00026327	0.0299674	-1.8471	1.08482e-15	-0.387376	0.0574231	4.40072	0.0446696	NO CHANGE	DELAY	DOWN		D230025D16Rik	0.00315086	0.00026327	0.987143	1.91256e-08	0.248788	0.220152	0.868429	0.563249	NO CHANGE	NO CHANGE	UP		D230025D16Rik	0.00315086	0.0299673	-0.859962	5.25e-08	-0.138588	0.443812	5.26914	0.0168155	NO CHANGE	DELAY	DOWN
TC0500003625.mm.2	Urad	0.00168526	1.66245e-06	-1.8666	4.64068e-18	0.446561	0.0157197	-0.649486	0.584432	UP	NO CHANGE	DOWN		Urad	4.87702e-05	0.00168523	0.603452	1.35351e-06	-0.0327231	0.829277	2.34343	0.074329	NO CHANGE	NO CHANGE	UP		Urad	4.88e-05	1.66e-06	-1.26314	1.63e-14	0.413839	0.0115476	1.69395	0.089024	UP	NO CHANGE	DOWN
TC0500002745.mm.2	G3bp2	0.000460704	0.00257083	-1.87193	4.80593e-21	-0.173032	0.246007	-4.19727	0.0055036	NO CHANGE	ADVANCE	DOWN		G3bp2	0.0659262	0.000460706	1.40571	2.00438e-17	0.316847	0.0307466	1.51614	0.531769	UP	NO CHANGE	UP		G3bp2	0.0659244	0.00257083	-0.466212	2.42e-06	0.143816	0.24955	-2.68114	0.227358	NO CHANGE	NO CHANGE	DOWN
TC0600001203.mm.2	Bhlhe40	0.0298138	1.16746e-08	-1.88743	1.8709e-12	1.13513	7.21509e-05	-5.06276	0.00412844	UP	ADVANCE	DOWN		Bhlhe40	4.09321e-05	0.0298136	1.06421	5.17508e-06	-0.62242	0.0343457	4.69295	0.0182326	DOWN	DELAY	UP		Bhlhe40	4.09e-05	1.17e-08	-0.82322	0.000126109	0.512711	0.0631103	-0.369799	0.661889	NO CHANGE	NO CHANGE	DOWN
TC1400001930.mm.2	Gch1	7.58841e-05	0.0442078	-2.16976	3.63902e-18	-0.211149	0.299361	1.78993	0.316322	NO CHANGE	NO CHANGE	DOWN		Gch1	9.14822e-06	7.58841e-05	1.82056	1.47631e-19	-0.0510094	0.747152	-0.319692	0.75444	NO CHANGE	NO CHANGE	UP		Gch1	9.15e-06	0.0442078	-0.349205	0.0141797	-0.262164	0.185211	1.47022	0.384655	NO CHANGE	NO CHANGE	DOWN
TC1800000249.mm.2	Lims2	0.000706017	0.000245251	-2.2528	1.40667e-22	-0.17856	0.249691	0.603426	0.685009	NO CHANGE	NO CHANGE	DOWN		Lims2	0.250473	0.000706018	1.44859	2.1125e-15	0.404778	0.0202292	3.94316	0.28975	UP	NO CHANGE	UP		Lims2	0.250472	0.00024525	-0.804205	1.83e-10	0.226219	0.0927676	4.54659	0.146885	NO CHANGE	NO CHANGE	DOWN
TC1100002897.mm.2	Shmt1	0.0673417	0.000389518	-2.30419	1.35385e-19	0.308715	0.121164	1.9989	0.355216	NO CHANGE	NO CHANGE	DOWN		Shmt1	1.84729e-06	0.067342	1.42252	7.78366e-16	-0.209855	0.186423	0.0376959	0.98394	NO CHANGE	NO CHANGE	UP		Shmt1	1.85e-06	0.000389517	-0.881667	1.16e-10	0.0988605	0.508735	2.03666	0.056378	NO CHANGE	NO CHANGE	DOWN
TC0700002102.mm.2	Dhcr7	0.00419638	0.000132801	-2.9317	3.69e-23	0.0818976	0.675059	0.125844	0.928824	NO CHANGE	NO CHANGE	DOWN		Dhcr7	0.374692	0.00419638	2.23688	3.09853e-17	0.338391	0.145846	-0.0020314	0.999609	NO CHANGE	NO CHANGE	UP		Dhcr7	0.374691	0.000132802	-0.694811	3.73e-05	0.42029	0.0518009	0.123879	0.974206	NO CHANGE	NO CHANGE	DOWN
TC1400001070.mm.2	Tsc22d1	0.0321192	0.0341659	-3.04394	7.56093e-14	-0.295299	0.45493	-2.31853	0.37328	NO CHANGE	NO CHANGE	DOWN		Tsc22d1	0.0133116	0.0321179	1.65054	7.55783e-07	0.107412	0.79039	-1.17252	0.59693	NO CHANGE	NO CHANGE	UP		Tsc22d1	0.0133116	0.0341659	-1.39341	1.46e-07	-0.187888	0.556664	-3.49106	0.12074	NO CHANGE	NO CHANGE	DOWN
TC0400002634.mm.2	Acnat1	0.00989641	3.80259e-10	-3.05041	1.17895e-24	1.19141	1.11351e-07	1.57414	0.25981	UP	NO CHANGE	DOWN		Acnat1	1.33308e-08	0.00989649	2.21079	1.33419e-20	-0.766977	0.000113682	-1.833	0.197733	DOWN	NO CHANGE	UP		Acnat1	1.33e-08	3.8e-10	-0.839621	1.02e-07	0.42444	0.0256895	-0.258857	0.634383	UP	NO CHANGE	DOWN
TC1700002655.mm.2	Abcg5	0.000250431	4.57684e-05	-3.09134	8.20841e-17	0.383872	0.22404	1.338	0.257893	NO CHANGE	NO CHANGE	DOWN		Abcg5	4.95531e-07	0.000250431	2.59786	6.3223e-17	-0.444612	0.107723	-0.233005	0.813334	NO CHANGE	NO CHANGE	UP		Abcg5	4.96e-07	4.58e-05	-0.493485	0.0275459	-0.0607391	0.841001	1.10499	0.237896	NO CHANGE	NO CHANGE	DOWN
TC0900000659.mm.2	Idh3a	0.00931873	8.485e-06	-3.5859	8.30235e-29	0.500296	0.00528418	-4.1434	0.0108892	UP	ADVANCE	DOWN		Idh3a	8.56867e-05	0.00931869	2.53688	1.82957e-26	-0.171781	0.240112	5.27184	0.00112727	NO CHANGE	DELAY	UP		Idh3a	8.57e-05	8.49e-06	-1.04902	2.1e-11	0.328516	0.0512075	1.12844	0.288472	NO CHANGE	NO CHANGE	DOWN
TC0800001255.mm.2	Cdh1	0.00267617	0.000134309	-3.7416	3.62626e-23	0.631327	0.0163621	-5.68195	0.00136719	UP	ADVANCE	DOWN		Cdh1	5.87294e-06	0.00267617	1.51312	1.42699e-16	-0.159908	0.322112	1.53168	0.22356	NO CHANGE	NO CHANGE	UP		Cdh1	5.87e-06	0.00013431	-2.22848	1.08e-16	0.471423	0.0511987	-4.15024	0.00107853	NO CHANGE	ADVANCE	DOWN
TC0900001195.mm.2	Paqr9	0.00037098	0.000112347	-3.96887	3.94122e-27	0.604589	0.00546658	-0.830844	0.637225	UP	NO CHANGE	DOWN		Paqr9	0.00539851	0.000370992	1.62054	9.70915e-21	-0.000349161	0.997894	-0.663615	0.661765	NO CHANGE	NO CHANGE	UP		Paqr9	0.00539856	0.000112351	-2.34833	1.98e-18	0.604243	0.00743496	-1.49451	0.426631	UP	NO CHANGE	DOWN
TC1700000836.mm.2	Cyp39a1	2.80435e-05	0.00757686	-4.47847	7.56933e-28	0.231861	0.303152	-0.150967	0.92977	NO CHANGE	NO CHANGE	DOWN		Cyp39a1	3.18698e-07	2.80435e-05	3.04306	3.08598e-32	-0.263836	0.0351305	-0.54227	0.570983	DOWN	NO CHANGE	UP		Cyp39a1	3.19e-07	0.00757685	-1.43542	2.59e-11	-0.0319755	0.888566	-0.69324	0.585868	NO CHANGE	NO CHANGE	DOWN
TC1100004270.mm.2	Tlcd2	0.00284281	0.00254987	-5.07917	3.20514e-28	0.35219	0.159835	-2.10155	0.258005	NO CHANGE	NO CHANGE	DOWN		Tlcd2	5.06355e-05	0.00284289	2.73933	3.5612e-24	-0.273191	0.134856	2.35155	0.0955248	NO CHANGE	NO CHANGE	UP		Tlcd2	5.06e-05	0.00254987	-2.33985	3.71e-16	0.0789992	0.753801	0.250001	0.854079	NO CHANGE	NO CHANGE	DOWN
TC0100003104.mm.2	Adora1	0.0237373	0.000404477	4.9962	7.08374e-31	0.24192	0.253125	-4.42676	0.013633	NO CHANGE	ADVANCE	UP		Adora1	2.35655e-06	0.0237374	-3.1548	2.31531e-24	-0.506143	0.0169005	4.75211	0.00506347	DOWN	DELAY	DOWN		Adora1	2.36e-06	0.000404477	1.8414	2.43e-16	-0.264224	0.189685	0.325356	0.756013	NO CHANGE	NO CHANGE	UP
TC0600001515.mm.2	Clec2h	0.548383	1.44257e-06	4.99166	6.25002e-23	1.92853	2.01303e-06	9.49686	0.224235	UP	NO CHANGE	UP		Clec2h	0.000619783	0.548383	-4.09825	1.77503e-16	-1.44133	0.00211282	-10.1716	0.32603	DOWN	NO CHANGE	DOWN		Clec2h	0.000619783	1.44e-06	0.893409	0.0132103	0.487197	0.335407	-0.674878	0.520006	NO CHANGE	NO CHANGE	UP
TC1200000800.mm.2	Acot3	0.024211	1.79499e-06	4.67245	8.65339e-16	0.512372	0.315678	2.0431	0.187001	NO CHANGE	NO CHANGE	UP		Acot3	0.000878818	0.024211	-1.41881	0.001735	-0.49811	0.413888	-2.67043	0.144283	NO CHANGE	NO CHANGE	DOWN		Acot3	0.000878818	1.79e-06	3.25364	9.5e-12	0.0142704	0.976424	-0.627285	0.60091	NO CHANGE	NO CHANGE	UP
TC1000000175.mm.2	H60b; Raet1a; Raet1b; Raet1c; Raet1d; Raet1e	9.83228e-05	0.00335198	3.9736	1.63774e-21	-0.0109619	0.97016	-4.01809	0.00612691	NO CHANGE	ADVANCE	UP		H60b; Raet1a; Raet1b; Raet1c; Raet1d; Raet1e	0.0629349	9.83228e-05	-1.83591	1.63778e-10	0.318466	0.305597	1.67525	0.394383	NO CHANGE	NO CHANGE	DOWN		H60b; Raet1a; Raet1b; Raet1c; Raet1d; Raet1e	0.0629349	0.00335198	2.13769	1.2e-10	0.307508	0.385667	-2.34281	0.298862	NO CHANGE	NO CHANGE	UP
TC1200000798.mm.2	Acot1	0.0309644	0.000906159	3.81401	5.11968e-18	0.209603	0.555318	8.49605	5.46233e-05	NO CHANGE	DELAY	UP		Acot1	3.03294e-05	0.0309649	-2.98454	3.02447e-14	-0.680046	0.0743342	-6.18018	0.00106396	NO CHANGE	ADVANCE	DOWN		Acot1	3.03e-05	0.00090616	0.82947	0.00112918	-0.470444	0.165287	2.31588	0.0802237	NO CHANGE	NO CHANGE	UP
TC1500001657.mm.2	Ndrg1	0.253723	3.5936e-10	3.55228	3.04534e-22	2.10756	1.80502e-10	1.33483	0.719936	UP	NO CHANGE	UP		Ndrg1	6.08829e-09	0.253726	-1.66099	6.73432e-13	-1.41791	2.46885e-07	-1.58614	0.65096	DOWN	NO CHANGE	DOWN		Ndrg1	6.09e-09	3.59e-10	1.89129	9.7e-13	0.689654	0.0107172	-0.251303	0.644854	UP	NO CHANGE	UP
TC0400003475.mm.2	Mfsd2a	0.00223078	0.000532101	3.4014	5.02931e-09	0.0603667	0.924117	-2.14308	0.159484	NO CHANGE	NO CHANGE	UP		Mfsd2a	0.000254604	0.00223076	-1.4078	0.00276355	-0.126682	0.839897	0.139192	0.920896	NO CHANGE	NO CHANGE	DOWN		Mfsd2a	0.000254604	0.000532106	1.9936	2.55e-05	-0.0663127	0.909598	-2.00388	0.138161	NO CHANGE	NO CHANGE	UP
TC1500002053.mm.2	Odf3b	0.245645	0.00148412	3.1652	8.10787e-21	0.325968	0.183325	1.21592	0.697383	NO CHANGE	NO CHANGE	UP		Odf3b	0.00219202	0.245651	-2.29111	1.75912e-17	-0.235792	0.308744	-0.983513	0.745665	NO CHANGE	NO CHANGE	DOWN		Odf3b	0.00219202	0.00148411	0.874091	3.29e-07	0.0901739	0.652261	0.232415	0.882606	NO CHANGE	NO CHANGE	UP
TC1000001679.mm.2	Syne1	0.139627	7.12857e-08	3.07803	2.50561e-24	0.752497	0.000206106	10.3131	0.000114292	UP	NO CHANGE	UP		Syne1	2.26927e-06	0.139628	-2.62129	2.62591e-20	-0.803569	0.000544166	-10.5213	0.000526009	DOWN	NO CHANGE	DOWN		Syne1	2.27e-06	7.13e-08	0.456742	0.0026776	-0.051078	0.797849	-0.208255	0.793912	NO CHANGE	NO CHANGE	UP
TC1500002056.mm.2	Arsa	0.11802	7.20425e-06	2.80813	1.256e-20	0.599385	0.0109076	-5.28723	0.0207832	UP	NO CHANGE	UP		Arsa	0.000348425	0.11802	-2.31764	5.39804e-17	-0.436693	0.0744386	4.95243	0.0533426	NO CHANGE	NO CHANGE	DOWN		Arsa	0.000348425	7.2e-06	0.490492	0.00297907	0.162692	0.472233	-0.334853	0.751421	NO CHANGE	NO CHANGE	UP
TC0500001302.mm.2	Fbxo21	3.65337e-05	3.78581e-06	2.70461	3.06062e-17	-0.215157	0.435723	-1.95319	0.0428433	NO CHANGE	ADVANCE	UP		Fbxo21	8.67325e-05	3.65347e-05	-2.18359	2.39655e-12	0.0922141	0.772142	2.07336	0.0563134	NO CHANGE	NO CHANGE	DOWN		Fbxo21	8.67e-05	3.79e-06	0.521023	0.00972563	-0.122943	0.660959	0.120166	0.90467	NO CHANGE	NO CHANGE	UP
TC0600003600.mm.2	Cml5	0.229935	4.35851e-07	2.69244	3.22157e-17	1.11686	0.000211009	-3.01478	0.290343	UP	NO CHANGE	UP		Cml5	2.88478e-11	0.229922	-3.1144	2.10177e-21	-1.50344	2.2008e-07	4.01857	0.128789	DOWN	NO CHANGE	DOWN		Cml5	2.88e-11	4.36e-07	-0.42197	0.010039	-0.386587	0.0954939	1.00389	0.0710371	NO CHANGE	NO CHANGE	DOWN
TC1200000799.mm.2	Acot4	0.00456506	0.00458532	2.62284	1.90056e-16	-0.201062	0.456637	0.423736	0.822077	NO CHANGE	NO CHANGE	UP		Acot4	0.0179322	0.00456506	-1.24617	9.86405e-07	0.141942	0.645884	-2.46343	0.203447	NO CHANGE	NO CHANGE	DOWN		Acot4	0.0179322	0.00458531	1.37667	1.14e-08	-0.0591189	0.82638	-2.03967	0.32348	NO CHANGE	NO CHANGE	UP
TC0X00001665.mm.2	Pir	0.00183296	0.0102652	2.55301	6.33038e-22	-0.160779	0.391826	0.478517	0.782932	NO CHANGE	NO CHANGE	UP		Pir	0.00320065	0.00183288	-1.1004	9.26045e-09	-0.0458932	0.833948	-2.4255	0.131346	NO CHANGE	NO CHANGE	DOWN		Pir	0.00320065	0.0102652	1.45261	2.02e-12	-0.206673	0.327676	-1.94697	0.313248	NO CHANGE	NO CHANGE	UP
TC0300001315.mm.2	Casp6	0.0250423	1.83997e-05	2.25605	9.64189e-17	0.469095	0.0499794	1.89276	0.263319	UP	NO CHANGE	UP		Casp6	0.00129481	0.0250423	-1.31151	7.47461e-10	-0.171304	0.461506	-0.26189	0.891673	NO CHANGE	NO CHANGE	DOWN		Casp6	0.00129481	1.84e-05	0.944545	2.79e-07	0.29779	0.187412	1.63085	0.175297	NO CHANGE	NO CHANGE	UP
TC1200000839.mm.2	Mfsd7c	0.793748	8.51499e-05	2.20373	8.51977e-17	0.81656	0.000913789	10.9185	0.473823	UP	NO CHANGE	UP		Mfsd7c	9.32269e-08	0.793745	-1.34994	6.84925e-13	-0.845192	4.63839e-05	-10.8377	0.405471	DOWN	NO CHANGE	DOWN		Mfsd7c	9.32e-08	8.51e-05	0.853788	2.72e-07	-0.0286317	0.887187	0.0808612	0.923863	NO CHANGE	NO CHANGE	UP
TC1700001400.mm.2	Gm9992	0.00515912	0.000773226	2.01581	1.55269e-15	0.305364	0.190416	-2.18476	0.171934	NO CHANGE	NO CHANGE	UP		Gm9992	0.000130709	0.00515912	-0.91873	3.0218e-07	-0.317495	0.144735	2.12531	0.170779	NO CHANGE	NO CHANGE	DOWN		Gm9992	0.000130702	0.000773225	1.09708	9.37e-08	-0.0121309	0.960702	-0.0594425	0.960597	NO CHANGE	NO CHANGE	UP
TC1400002310.mm.2	Slc25a37	0.000740638	0.000550147	2.00487	2.1358e-21	-0.0395879	0.789064	2.06094	0.142371	NO CHANGE	NO CHANGE	UP		Slc25a37	4.33767e-05	0.000740637	-1.1101	2.10964e-13	-0.0721048	0.630582	-2.38253	0.0491594	NO CHANGE	ADVANCE	DOWN		Slc25a37	4.34e-05	0.000550138	0.894773	5.01e-11	-0.111695	0.426838	-0.321585	0.799899	NO CHANGE	NO CHANGE	UP
TC1000000661.mm.2	Ank3	0.169843	5.53117e-06	1.99855	3.23249e-16	0.584692	0.010103	-6.35237	0.0127834	UP	NO CHANGE	UP		Ank3	0.000593187	0.169842	-0.548016	0.00754782	-0.639024	0.0259844	3.2127	0.328141	DOWN	NO CHANGE	DOWN		Ank3	0.000593187	5.53e-06	1.45053	8.82e-10	-0.0543261	0.83811	-3.13969	0.00843105	NO CHANGE	ADVANCE	UP
TC0100002601.mm.2	Abcb6	0.0291867	0.0100189	1.93319	7.08901e-18	0.0644414	0.715015	-4.02114	0.0808312	NO CHANGE	NO CHANGE	UP		Abcb6	0.000952726	0.0291875	-1.44425	2.60992e-15	-0.12748	0.442851	0.802745	0.678206	NO CHANGE	NO CHANGE	DOWN		Abcb6	0.000952726	0.0100185	0.488939	0.00019055	-0.0630415	0.703691	-3.21836	0.0709483	NO CHANGE	NO CHANGE	UP
TC1700001465.mm.2	Unc93a; Gm9992	0.124668	0.00113692	1.88163	2.87024e-14	0.420997	0.0772649	0.355996	0.894939	NO CHANGE	NO CHANGE	UP		Unc93a; Gm9992	0.000109739	0.124669	-0.763373	3.57335e-06	-0.361936	0.0772739	0.300626	0.902654	NO CHANGE	NO CHANGE	DOWN		Unc93a; Gm9992	0.000109739	0.00113695	1.11826	2.77e-09	0.0590605	0.783253	0.656625	0.594389	NO CHANGE	NO CHANGE	UP
TC0500000876.mm.2	Fam47e	0.000131931	2.69056e-07	1.83608	1.80255e-16	0.117561	0.530863	-3.26015	0.00178322	NO CHANGE	ADVANCE	UP		Fam47e	5.83137e-06	0.000131931	-1.50052	7.06006e-13	-0.128083	0.535584	2.12453	0.0487064	NO CHANGE	DELAY	DOWN		Fam47e	5.83e-06	2.69e-07	0.335568	0.0116537	-0.0105217	0.953024	-1.13561	0.1822	NO CHANGE	NO CHANGE	UP
TC1500002181.mm.2	Adcy6	0.137038	2.60643e-08	1.76732	2.06643e-19	0.585549	0.000326747	-5.43773	0.020411	UP	NO CHANGE	UP		Adcy6	0.00207061	0.13704	-1.08266	7.7797e-12	-0.195053	0.232602	5.89481	0.0337334	NO CHANGE	NO CHANGE	DOWN		Adcy6	0.00207061	2.61e-08	0.684659	2.18e-08	0.390495	0.00793412	0.457081	0.676947	UP	NO CHANGE	UP
TC0300000631.mm.2	Pdgfc	0.00432023	8.36231e-06	1.73463	4.16481e-15	0.208991	0.294768	0.135494	0.916773	NO CHANGE	NO CHANGE	UP		Pdgfc	0.00259159	0.00432022	-0.954861	3.5357e-07	-0.0422427	0.852158	-0.819097	0.611355	NO CHANGE	NO CHANGE	DOWN		Pdgfc	0.0025916	8.36e-06	0.779773	3.44e-06	0.166747	0.412545	-0.683551	0.597154	NO CHANGE	NO CHANGE	UP
TC1400001537.mm.2	Anxa7	0.000116283	7.223e-05	1.70517	2.95192e-15	-0.107865	0.574611	3.15267	0.00944019	NO CHANGE	DELAY	UP		Anxa7	0.000140834	0.000116279	-0.879266	1.15418e-08	0.249237	0.166256	-0.918649	0.45121	NO CHANGE	NO CHANGE	DOWN		Anxa7	0.000140834	7.22e-05	0.825909	5.29e-09	0.141372	0.366066	2.23402	0.0655122	NO CHANGE	NO CHANGE	UP
TC1100000994.mm.2	Ggt6	1.88771e-05	0.000113673	1.68963	2.53576e-15	-0.280555	0.152827	0.173461	0.874111	NO CHANGE	NO CHANGE	UP		Ggt6	2.50789e-05	1.88769e-05	-1.12944	1.77793e-10	0.208025	0.283068	0.930182	0.35724	NO CHANGE	NO CHANGE	DOWN		Ggt6	2.51e-05	0.000113672	0.560189	2.38e-05	-0.0725293	0.666134	1.10364	0.30404	NO CHANGE	NO CHANGE	UP
TC1000000240.mm.2	Arhgap18	0.0722144	1.18688e-06	1.669	3.10361e-14	0.327223	0.119266	1.15728	0.537617	NO CHANGE	NO CHANGE	UP		Arhgap18	0.00271359	0.0722135	-0.845972	1.54999e-06	-0.0748543	0.724308	-1.63409	0.477265	NO CHANGE	NO CHANGE	DOWN		Arhgap18	0.00271344	1.19e-06	0.82303	2.38e-09	0.252368	0.112713	-0.476753	0.684391	NO CHANGE	NO CHANGE	UP
TC1100001895.mm.2	Slc16a5	1.73168e-05	0.00230127	1.63933	2.97375e-09	-0.684178	0.0275552	-2.92549	0.0541235	DOWN	NO CHANGE	UP		Slc16a5	0.0284759	1.73168e-05	0.987718	0.00062795	0.640664	0.0938783	1.9535	0.252336	NO CHANGE	NO CHANGE	UP		Slc16a5	0.0284759	0.00230132	2.62705	3.18e-13	-0.0435196	0.90076	-0.971978	0.639845	NO CHANGE	NO CHANGE	UP
TC0700002696.mm.2	Zfp36	0.016232	0.00190802	1.54155	6.51067e-09	0.28097	0.363814	-3.04283	0.084311	NO CHANGE	NO CHANGE	UP		Zfp36	0.0211337	0.0162318	-0.916548	0.000703931	-0.177588	0.621938	4.2849	0.0580131	NO CHANGE	NO CHANGE	DOWN		Zfp36	0.0211348	0.00190803	0.625	0.0201999	0.103383	0.784078	1.24207	0.491796	NO CHANGE	NO CHANGE	UP
TC0500000877.mm.2	Stbd1	7.53592e-06	1.28135e-05	1.49014	7.39579e-16	-0.198666	0.224676	-4.04624	0.000156132	NO CHANGE	ADVANCE	UP		Stbd1	0.00297011	7.5359e-06	-1.08423	8.51298e-11	0.348814	0.055584	3.65163	0.00798415	NO CHANGE	DELAY	DOWN		Stbd1	0.00297011	1.28e-05	0.405909	0.000804632	0.150148	0.349217	-0.394611	0.759028	NO CHANGE	NO CHANGE	UP
TC0800000259.mm.2	Defb1	0.00167067	0.00206532	1.42986	6.35563e-11	0.171862	0.444175	-3.26508	0.0531921	NO CHANGE	NO CHANGE	UP		Defb1	0.0059348	0.00167067	-0.497401	0.00385656	-0.0898838	0.694557	4.42343	0.0143227	NO CHANGE	DELAY	DOWN		Defb1	0.00593458	0.00206526	0.932462	1.09e-05	0.0819766	0.753374	1.15835	0.495869	NO CHANGE	NO CHANGE	UP
TC0700004174.mm.2	Tmc7	0.000536467	0.000669387	1.3769	8.60907e-11	-0.234371	0.286669	-3.1668	0.0414303	NO CHANGE	ADVANCE	UP		Tmc7	0.334213	0.000536467	-1.09879	3.15326e-08	0.590748	0.0129709	-0.36046	0.935087	UP	NO CHANGE	DOWN		Tmc7	0.334213	0.000669402	0.278106	0.0476539	0.356378	0.0671578	-3.52725	0.354174	NO CHANGE	NO CHANGE	UP
TC0500000819.mm.2	Slc4a4	0.000545195	0.000397056	1.35842	7.1607e-11	-0.019757	0.929155	0.855724	0.500661	NO CHANGE	NO CHANGE	UP		Slc4a4	3.11856e-06	0.000545193	-0.627738	6.49299e-05	-0.0834875	0.67595	0.813695	0.464751	NO CHANGE	NO CHANGE	DOWN		Slc4a4	3.12e-06	0.000397056	0.730682	1.64e-06	-0.103245	0.586824	1.66944	0.104493	NO CHANGE	NO CHANGE	UP
TC0500003371.mm.2	Gtf2ird1	0.200803	2.56595e-05	1.28335	2.03265e-11	0.447513	0.0243812	-3.75808	0.189817	UP	NO CHANGE	UP		Gtf2ird1	0.000271069	0.200803	-0.946607	4.3218e-08	-0.368443	0.0697823	4.1175	0.170821	NO CHANGE	NO CHANGE	DOWN		Gtf2ird1	0.000271069	2.57e-05	0.336742	0.0108064	0.0790707	0.654807	0.359457	0.755094	NO CHANGE	NO CHANGE	UP
TC0100003531.mm.2	Pcp4l1	0.412006	5.74982e-05	1.27122	2.15348e-13	0.690228	0.000231833	-2.28703	0.699159	UP	NO CHANGE	UP		Pcp4l1	0.000573669	0.412006	-0.636528	4.91956e-07	-0.422338	0.00847828	2.3506	0.672852	DOWN	NO CHANGE	DOWN		Pcp4l1	0.000573685	5.75e-05	0.634697	2.26e-05	0.267895	0.168587	0.0636155	0.957682	NO CHANGE	NO CHANGE	UP
TC0200003815.mm.2	Zfp385b	0.0716611	0.00172362	1.26252	1.8439e-09	0.332622	0.151565	-1.37236	0.563147	NO CHANGE	NO CHANGE	UP		Zfp385b	0.00210041	0.0716611	-0.758313	1.42306e-05	-0.266605	0.230597	3.21005	0.169984	NO CHANGE	NO CHANGE	DOWN		Zfp385b	0.00210041	0.00172362	0.504205	0.00425828	0.066017	0.777156	1.8377	0.245968	NO CHANGE	NO CHANGE	UP
TC1800001431.mm.2	Ablim3	0.0132444	0.0859849	1.24676	6.88563e-08	-0.266859	0.327371	2.60011	0.338204	NO CHANGE	NO CHANGE	UP		Ablim3	0.00171293	0.0132442	-1.57369	2.70679e-11	0.0951614	0.698181	-4.49236	0.0203542	NO CHANGE	ADVANCE	DOWN		Ablim3	0.00171292	0.0859851	-0.326932	0.0279835	-0.171698	0.412821	-1.89225	0.382667	NO CHANGE	NO CHANGE	DOWN
TC1900001705.mm.2	Dclre1a	0.00104433	3.66862e-06	1.24582	1.88108e-13	0.359748	0.0268003	-2.68593	0.0395973	UP	ADVANCE	UP		Dclre1a	0.000724485	0.00104423	-0.443929	0.000218478	-0.0521011	0.736135	1.98054	0.17186	NO CHANGE	NO CHANGE	DOWN		Dclre1a	0.000724485	3.67e-06	0.801894	3.55e-08	0.307647	0.0665474	-0.705396	0.550766	NO CHANGE	NO CHANGE	UP
TC0600001810.mm.2	Pdk4	0.501374	1.14701e-07	1.232	2.05488e-05	1.41551	0.000226361	-4.60924	0.36876	UP	NO CHANGE	UP		Pdk4	6.53813e-05	0.501367	-0.702837	0.00976433	-0.919951	0.0150293	5.90264	0.272852	DOWN	NO CHANGE	DOWN		Pdk4	6.54e-05	1.15e-07	0.529167	0.018912	0.495552	0.105839	1.29344	0.162262	NO CHANGE	NO CHANGE	UP
TC1000003047.mm.2	Rassf3	0.00807524	5.36976e-05	1.20988	2.07568e-14	0.192658	0.195067	1.78492	0.227496	NO CHANGE	NO CHANGE	UP		Rassf3	0.00140475	0.00807524	-0.890298	7.346e-09	-0.1805	0.304474	0.360691	0.839515	NO CHANGE	NO CHANGE	DOWN		Rassf3	0.00140475	5.37e-05	0.319583	0.0108578	0.0121583	0.943404	2.14562	0.102228	NO CHANGE	NO CHANGE	UP
TC0700003608.mm.2	Cpeb1	0.0741972	4.37327e-05	1.16514	9.10648e-12	0.435617	0.0175324	-2.34456	0.267455	UP	NO CHANGE	UP		Cpeb1	0.00512819	0.0741971	-0.460258	0.000173374	-0.0926281	0.56392	2.01119	0.376451	NO CHANGE	NO CHANGE	DOWN		Cpeb1	0.00512823	4.37e-05	0.704886	2.39e-07	0.342989	0.0403893	-0.33332	0.821858	UP	NO CHANGE	UP
TC0500001569.mm.2	Wbscr27	0.00115725	0.000117274	1.12541	4.51175e-15	0.150997	0.255528	-3.13913	0.0181278	NO CHANGE	ADVANCE	UP		Wbscr27	0.195061	0.00115719	-0.613968	2.128e-05	0.11723	0.521234	4.12775	0.141739	NO CHANGE	NO CHANGE	DOWN		Wbscr27	0.19506	0.000117281	0.511439	0.000415901	0.268227	0.167387	0.988616	0.705389	NO CHANGE	NO CHANGE	UP
TC1500002346.mm.2	Plec	0.00973688	0.000309056	1.08898	9.17031e-12	0.0979303	0.556186	-2.43895	0.111458	NO CHANGE	NO CHANGE	UP		Plec	0.00124497	0.0097369	-0.855377	6.00268e-10	0.0349359	0.819699	0.088697	0.957629	NO CHANGE	NO CHANGE	DOWN		Plec	0.00124497	0.000309056	0.233598	0.0178808	0.132866	0.332758	-2.35024	0.0868737	NO CHANGE	NO CHANGE	UP
TC0900001921.mm.2	Dpy19l1	0.0261815	5.9013e-05	1.06967	5.3738e-14	0.12698	0.353296	0.466804	0.776761	NO CHANGE	NO CHANGE	UP		Dpy19l1	4.1546e-07	0.0261815	-1.59111	1.7849e-22	-0.0258174	0.82208	1.13502	0.484801	NO CHANGE	NO CHANGE	DOWN		Dpy19l1	4.15e-07	5.9e-05	-0.521439	2.39e-11	0.101163	0.227624	1.60186	0.0908968	NO CHANGE	NO CHANGE	DOWN
TC1600001287.mm.2	Pi4ka	0.00053757	0.00364233	1.04879	6.22484e-13	-0.0686445	0.620528	-1.58761	0.316691	NO CHANGE	NO CHANGE	UP		Pi4ka	0.0306706	0.000537569	-0.53379	2.794e-06	0.166724	0.232924	3.23411	0.0957318	NO CHANGE	NO CHANGE	DOWN		Pi4ka	0.0306708	0.00364236	0.515	7.68e-06	0.0980811	0.485859	1.64654	0.428644	NO CHANGE	NO CHANGE	UP
TC0700001983.mm.2	Ppp2r2d	0.00145161	0.00366382	1.01277	3.24027e-07	-0.064558	0.785958	0.164867	0.914144	NO CHANGE	NO CHANGE	UP		Ppp2r2d	0.0070271	0.00145161	-0.448333	0.00474579	0.211237	0.329673	0.969678	0.566094	NO CHANGE	NO CHANGE	DOWN		Ppp2r2d	0.00702707	0.00366383	0.564432	0.000540242	0.14668	0.495556	1.13454	0.518457	NO CHANGE	NO CHANGE	UP
TC1300001037.mm.2	Mtx3	0.408994	0.000515365	1.01265	7.60567e-11	0.380078	0.0267237	3.33449	0.461041	UP	NO CHANGE	UP		Mtx3	0.013067	0.408998	-0.490714	0.000762771	-0.303013	0.119061	-5.20625	0.343128	NO CHANGE	NO CHANGE	DOWN		Mtx3	0.013067	0.000515351	0.521932	0.0003275	0.0770651	0.689824	-1.87176	0.253884	NO CHANGE	NO CHANGE	UP
TC0500000689.mm.2	Dcun1d4	0.000217571	1.78061e-05	1.0081	4.33478e-10	0.256377	0.148838	0.410136	0.710156	NO CHANGE	NO CHANGE	UP		Dcun1d4	0.00142745	0.000217555	-0.512718	6.5166e-05	0.0638291	0.700239	-0.336841	0.799205	NO CHANGE	NO CHANGE	DOWN		Dcun1d4	0.00142745	1.78e-05	0.495379	0.000352693	0.320204	0.0814526	0.0732915	0.953967	NO CHANGE	NO CHANGE	UP
TC0100001877.mm.2	Plxna2	0.00678134	0.0023364	0.980386	7.24916e-08	0.181187	0.377675	9.06695	1.60514e-05	NO CHANGE	DELAY	UP		Plxna2	0.0015082	0.00678144	-0.513075	0.000762033	-0.171981	0.38896	-8.72846	1.16627e-05	NO CHANGE	ADVANCE	DOWN		Plxna2	0.00150823	0.00233653	0.467311	0.00545228	0.00921055	0.966807	0.33839	0.831644	NO CHANGE	NO CHANGE	UP
TC1400000877.mm.2	Rnaseh2b	0.00360253	0.0437148	0.957946	2.08587e-05	-0.0157998	0.954933	-0.273245	0.898062	NO CHANGE	NO CHANGE	UP		Rnaseh2b	0.0002893	0.00360253	-0.400218	0.0112467	-0.0916317	0.666177	0.385216	0.795548	NO CHANGE	NO CHANGE	DOWN		Rnaseh2b	0.0002893	0.0437147	0.557727	0.0050561	-0.107431	0.689003	0.111962	0.95232	NO CHANGE	NO CHANGE	UP
TC1300000893.mm.2	Tppp	0.00364934	1.14227e-08	0.903793	1.33433e-06	0.354906	0.113279	-2.14623	0.0743609	NO CHANGE	NO CHANGE	UP		Tppp	0.0374984	0.00364935	-0.582619	0.00196523	0.276338	0.268218	1.61604	0.467689	NO CHANGE	NO CHANGE	DOWN		Tppp	0.0375013	1.14e-08	0.321174	0.0235998	0.631245	0.00199305	-0.530187	0.736164	UP	NO CHANGE	UP
TC0500003585.mm.2	Smurf1	0.00106373	9.81363e-05	0.889915	7.85995e-13	0.145986	0.245945	-0.889759	0.474592	NO CHANGE	NO CHANGE	UP		Smurf1	0.000936367	0.00106373	-0.476468	6.38357e-05	-0.172197	0.265099	1.65545	0.290401	NO CHANGE	NO CHANGE	DOWN		Smurf1	0.000936367	9.81e-05	0.413447	0.00063286	-0.0262108	0.871339	0.76569	0.546036	NO CHANGE	NO CHANGE	UP
TC1100001853.mm.2	Sox9	0.00175499	1.31589e-07	0.85318	3.35272e-06	0.7488	0.00164244	2.17128	0.0708426	UP	NO CHANGE	UP		Sox9	9.27037e-06	0.00175499	-0.32371	0.0378502	-0.321362	0.142225	-2.4135	0.0563697	NO CHANGE	NO CHANGE	DOWN		Sox9	9.27e-06	1.32e-07	0.52947	0.00168583	0.427438	0.0583735	-0.242224	0.772044	NO CHANGE	NO CHANGE	UP
TC1900000801.mm.2	Nhlrc2	2.85275e-05	1.59586e-09	0.847035	7.54769e-12	0.406653	0.00191161	-0.547802	0.493561	UP	NO CHANGE	UP		Nhlrc2	2.38173e-06	2.85267e-05	-0.296845	0.000662	0.0261169	0.820263	-1.02124	0.274569	NO CHANGE	NO CHANGE	DOWN		Nhlrc2	2.38e-06	1.6e-09	0.550189	1.97e-08	0.432769	0.000289109	-1.56904	0.0396427	UP	ADVANCE	UP
TC0400004035.mm.2	Kif1b	0.00116125	0.000386045	0.846299	2.69324e-11	-0.0391499	0.770427	-1.27844	0.339954	NO CHANGE	NO CHANGE	UP		Kif1b	0.0100056	0.00116125	-0.432738	6.00096e-05	0.134487	0.330503	1.33739	0.442329	NO CHANGE	NO CHANGE	DOWN		Kif1b	0.0100055	0.000386044	0.413561	1.82e-05	0.0953373	0.443582	0.0589539	0.969651	NO CHANGE	NO CHANGE	UP
TC0200000006.mm.2	Dclre1c	0.063402	0.000442789	0.776407	2.77935e-06	0.515784	0.0166262	-1.28099	0.604709	UP	NO CHANGE	UP		Dclre1c	0.00204255	0.0634015	-0.476786	0.000124427	-0.172057	0.290048	-0.802964	0.714952	NO CHANGE	NO CHANGE	DOWN		Dclre1c	0.00204254	0.000442794	0.299621	0.0397496	0.343727	0.0985059	-2.08396	0.17563	NO CHANGE	NO CHANGE	UP
TC1500001942.mm.2	Naga	0.00290614	1.34876e-05	0.747071	1.19433e-12	0.0991517	0.346625	0.911247	0.468211	NO CHANGE	NO CHANGE	UP		Naga	0.00468198	0.00290616	-0.500139	1.79412e-06	-0.0344971	0.788096	0.824003	0.624395	NO CHANGE	NO CHANGE	DOWN		Naga	0.00468198	1.35e-05	0.246932	0.00541007	0.0646549	0.592328	1.73525	0.201753	NO CHANGE	NO CHANGE	UP
TC1000002586.mm.2	Appl2	0.00322956	0.00965922	0.738047	3.7583e-11	0.00741091	0.949607	2.32717	0.18181	NO CHANGE	NO CHANGE	UP		Appl2	0.0677295	0.00322959	-0.505774	2.11344e-07	0.0870955	0.448138	-3.09145	0.180052	NO CHANGE	NO CHANGE	DOWN		Appl2	0.0677296	0.00965924	0.232273	0.00987489	0.0945051	0.450806	-0.764265	0.743044	NO CHANGE	NO CHANGE	UP
TC0700001580.mm.2	Olfml1	0.0149911	0.000368224	0.734654	1.99888e-07	0.281905	0.0906569	-5.5563	0.00452625	NO CHANGE	ADVANCE	UP		Olfml1	0.000217848	0.0149911	-0.388631	0.000712934	-0.222925	0.145287	7.58147	7.82535e-05	NO CHANGE	DELAY	DOWN		Olfml1	0.000217848	0.000368206	0.346023	0.00656533	0.0589796	0.727394	2.02517	0.119807	NO CHANGE	NO CHANGE	UP
TC1300002538.mm.2	Marveld2	0.058544	0.00224104	0.718999	8.21658e-06	0.0737868	0.718481	-1.2352	0.552452	NO CHANGE	NO CHANGE	UP		Marveld2	0.000208173	0.0585441	-0.40506	0.00625722	-0.189351	0.346664	3.59395	0.0716069	NO CHANGE	NO CHANGE	DOWN		Marveld2	0.000208172	0.00224104	0.313939	0.0081631	-0.115561	0.484009	2.35874	0.0829817	NO CHANGE	NO CHANGE	UP
TC1100002134.mm.2	Znrf3	0.00139456	0.00218637	0.697287	1.95519e-08	0.0533536	0.714205	-1.85106	0.199774	NO CHANGE	NO CHANGE	UP		Znrf3	0.000176553	0.00139456	-0.464484	3.59771e-05	-0.147055	0.31012	2.37367	0.0858743	NO CHANGE	NO CHANGE	DOWN		Znrf3	0.000176553	0.00218637	0.232803	0.0370552	-0.0936978	0.551569	0.522624	0.692729	NO CHANGE	NO CHANGE	UP
TC0500000303.mm.2	Agbl5	0.00704814	0.000141458	0.691715	5.67507e-08	0.209961	0.161328	-1.76672	0.245887	NO CHANGE	NO CHANGE	UP		Agbl5	4.86748e-06	0.00704814	-0.208988	0.0353184	-0.268715	0.0567527	3.83304	0.00765869	NO CHANGE	DELAY	DOWN		Agbl5	4.87e-06	0.000141458	0.482727	2.3e-05	-0.0587543	0.68143	2.06632	0.0500023	NO CHANGE	NO CHANGE	UP
TC0900001247.mm.2	Cep70	0.855515	8.62595e-05	0.691364	1.57846e-07	0.43064	0.00836075	-6.55373	0.724581	UP	NO CHANGE	UP		Cep70	0.00252813	0.855499	-0.268333	0.0208163	-0.316648	0.0499147	8.78281	0.653633	DOWN	NO CHANGE	DOWN		Cep70	0.00252809	8.63e-05	0.42303	6.19e-05	0.11399	0.406789	2.22917	0.0962864	NO CHANGE	NO CHANGE	UP
TC1000000574.mm.2	Aifm2	4.58017e-07	0.000156731	0.650269	1.98124e-06	-0.107356	0.509804	-0.774752	0.437731	NO CHANGE	NO CHANGE	UP		Aifm2	0.00181497	4.58017e-07	-0.298829	0.0163433	0.23372	0.1702	-0.497794	0.665395	NO CHANGE	NO CHANGE	DOWN		Aifm2	0.00181502	0.000156734	0.351439	0.0123712	0.126368	0.503501	-1.27253	0.35861	NO CHANGE	NO CHANGE	UP
TC1400000322.mm.2	Nt5dc2	0.000784764	0.0535012	0.583496	0.000257358	-0.229322	0.259128	-1.40283	0.522016	NO CHANGE	NO CHANGE	UP		Nt5dc2	0.00306048	0.000784764	-0.866071	5.56118e-08	0.120225	0.514964	0.385489	0.80256	NO CHANGE	NO CHANGE	DOWN		Nt5dc2	0.00306051	0.0535007	-0.282576	0.04701	-0.109099	0.573113	-1.01738	0.647938	NO CHANGE	NO CHANGE	DOWN
TC1000000349.mm.2	Cdk19	0.00568054	0.0139011	0.539224	1.44919e-05	-0.0315239	0.843207	-1.21364	0.497786	NO CHANGE	NO CHANGE	UP		Cdk19	0.00131019	0.00568053	-0.272103	0.0203333	-0.0913974	0.572322	1.28253	0.427815	NO CHANGE	NO CHANGE	DOWN		Cdk19	0.00131025	0.0139009	0.267121	0.0236243	-0.122922	0.458193	0.068888	0.967834	NO CHANGE	NO CHANGE	UP
TC1900000607.mm.2	4933411K16Rik; Hoga1	0.00224224	0.000197389	0.525785	5.23077e-08	0.0801385	0.476752	-1.16009	0.39306	NO CHANGE	NO CHANGE	UP		4933411K16Rik; Hoga1	0.004379	0.00224225	-0.336845	2.562e-05	0.0743765	0.46817	1.14763	0.484581	NO CHANGE	NO CHANGE	DOWN		4933411K16Rik; Hoga1	0.004379	0.000197389	0.188939	0.0112914	0.154512	0.131318	-0.0124609	0.99349	NO CHANGE	NO CHANGE	UP
TC0200001266.mm.2	Olfr1034	3.38684e-05	0.000901957	0.522989	0.000538544	0.00369034	0.985388	-0.376617	0.745533	NO CHANGE	NO CHANGE	UP		Olfr1034	0.140874	3.38684e-05	-0.936171	1.88525e-06	0.3276	0.175219	-3.80127	0.106178	NO CHANGE	NO CHANGE	DOWN		Olfr1034	0.140874	0.000901957	-0.413182	0.0294682	0.331286	0.219239	-4.17787	0.0961757	NO CHANGE	NO CHANGE	DOWN
TC1000002436.mm.2	Lrrc3	2.68995e-05	0.000227949	0.517213	0.000232922	-0.334446	0.0756775	1.24707	0.302671	NO CHANGE	NO CHANGE	UP		Lrrc3	2.19339e-05	2.69005e-05	-1.08494	1.08231e-10	0.251049	0.16408	-0.25527	0.813675	NO CHANGE	NO CHANGE	DOWN		Lrrc3	2.19e-05	0.000227946	-0.567727	1.15e-06	-0.0833972	0.565171	0.991814	0.351715	NO CHANGE	NO CHANGE	DOWN
TC0600002385.mm.2	Gprin3	0.0211657	0.00221819	0.503824	0.0190198	0.041431	0.888497	1.83196	0.32917	NO CHANGE	NO CHANGE	UP		Gprin3	0.000962072	0.0211657	-0.93621	1.95028e-05	0.00370253	0.989252	-1.98525	0.283124	NO CHANGE	NO CHANGE	DOWN		Gprin3	0.000962079	0.0022182	-0.432386	0.0101361	0.0451297	0.84498	-0.153291	0.915746	NO CHANGE	NO CHANGE	DOWN
TC1500002096.mm.2	Yaf2	0.0023733	0.00448213	0.485561	1.76685e-06	0.133942	0.275033	1.63162	0.389139	NO CHANGE	NO CHANGE	UP		Yaf2	0.282695	0.00237337	-0.208175	0.0137886	0.097509	0.403809	-1.66811	0.60693	NO CHANGE	NO CHANGE	DOWN		Yaf2	0.282695	0.00448189	0.277386	0.01044	0.231453	0.113131	-0.0364665	0.992404	NO CHANGE	NO CHANGE	UP
TC1100003496.mm.2	Msi2	0.227786	0.00401274	0.438045	2.69746e-05	0.157117	0.247019	7.11533	0.0217445	NO CHANGE	NO CHANGE	UP		Msi2	0.0036123	0.227786	-0.203651	0.0348774	-0.161546	0.232692	-5.9795	0.0578883	NO CHANGE	NO CHANGE	DOWN		Msi2	0.0036123	0.00401274	0.234394	0.00957064	-0.0044379	0.971592	1.13587	0.48502	NO CHANGE	NO CHANGE	UP
TC0200004589.mm.2	Gm10762	0.0119808	0.00727856	0.425166	2.60683e-06	0.0588987	0.602777	-3.07481	0.0995658	NO CHANGE	NO CHANGE	UP		Gm10762	0.0215253	0.0119808	-0.207401	0.0121409	-0.0104767	0.926155	-0.696028	0.737964	NO CHANGE	NO CHANGE	DOWN		Gm10762	0.0215237	0.00727856	0.217765	0.0134833	0.0484231	0.692763	-3.77087	0.0576615	NO CHANGE	NO CHANGE	UP
TC0500001663.mm.2	Fam20c	0.00247725	4.25919e-05	0.3118	0.0143505	0.0788505	0.639319	-3.29136	0.0216878	NO CHANGE	ADVANCE	UP		Fam20c	1.96566e-05	0.00247726	-0.51252	2.76638e-05	0.0301106	0.844151	1.04358	0.441121	NO CHANGE	NO CHANGE	DOWN		Fam20c	1.97e-05	4.26e-05	-0.20072	0.034585	0.108961	0.396075	-2.24779	0.0412252	NO CHANGE	ADVANCE	DOWN
TC0500001401.mm.2	P2rx4	0.0252234	0.000125578	-0.402552	0.0475958	0.386585	0.174566	-1.53425	0.368663	NO CHANGE	NO CHANGE	DOWN		P2rx4	8.33396e-05	0.0252233	-0.523433	0.0110994	-0.414664	0.147635	3.00508	0.0819141	NO CHANGE	NO CHANGE	DOWN		P2rx4	8.33e-05	0.000125578	-0.925985	1.6e-05	-0.02808	0.916347	1.47082	0.203903	NO CHANGE	NO CHANGE	DOWN
TC1500002186.mm.2	Fkbp11	0.00909557	0.0586604	-0.422846	0.0178295	-0.271584	0.265875	-7.63738	0.00589733	NO CHANGE	NO CHANGE	DOWN		Fkbp11	0.00465699	0.00909558	-0.671548	0.000483986	0.0531775	0.831013	7.17459	0.000353086	NO CHANGE	DELAY	DOWN		Fkbp11	0.004657	0.0586625	-1.09439	6.84e-09	-0.218407	0.311137	-0.462788	0.844798	NO CHANGE	NO CHANGE	DOWN
TC1300000020.mm.2	Akr1c19	0.00835353	0.00129184	3.74681	3.86231e-25	-0.0764655	0.727576	1.98972	0.258192	NO CHANGE	NO CHANGE	UP		Akr1c19	0.000195276	0.00835353	-2.23101	6.3507e-17	-0.126382	0.586873	-1.29628	0.394346	NO CHANGE	NO CHANGE	DOWN		Akr1c19	0.000195284	0.00129184	1.5158	6.61e-14	-0.202848	0.292609	0.693446	0.627707	NO CHANGE	NO CHANGE	UP
TC0500000837.mm.2	5830473C10Rik	0.0321692	4.92623e-06	2.81887	1.53959e-22	0.364491	0.0706251	-1.66618	0.313355	NO CHANGE	NO CHANGE	UP		5830473C10Rik	0.00073779	0.0321692	-2.43891	1.2166e-21	-0.0416507	0.821891	0.114258	0.952113	NO CHANGE	NO CHANGE	DOWN		5830473C10Rik	0.000737825	4.93e-06	0.379962	0.000904468	0.322838	0.0405049	-1.55189	0.180492	UP	NO CHANGE	UP
TC0700001939.mm.2	Lhpp	0.00386265	0.000355607	2.78322	5.72035e-21	0.127053	0.549298	1.09616	0.459848	NO CHANGE	NO CHANGE	UP		Lhpp	0.0052959	0.00386265	-1.94325	9.78526e-15	-0.053422	0.822084	0.909966	0.591176	NO CHANGE	NO CHANGE	DOWN		Lhpp	0.0052959	0.000355606	0.839962	9.87e-06	0.0736309	0.75094	2.00613	0.205129	NO CHANGE	NO CHANGE	UP
TC0700000903.mm.2	Htatip2	0.225947	0.00108998	2.70059	5.80046e-24	0.347949	0.0414921	-3.30558	0.361164	UP	NO CHANGE	UP		Htatip2	0.0120658	0.225963	-0.596349	4.25184e-06	-0.179745	0.260001	3.22748	0.370143	NO CHANGE	NO CHANGE	DOWN		Htatip2	0.0120658	0.00108998	2.10424	3.74e-20	0.168202	0.326819	-0.0781454	0.965035	NO CHANGE	NO CHANGE	UP
TC1100003997.mm.2	Abca8b	0.0450435	6.45058e-06	2.2777	1.61031e-21	0.364467	0.0374046	-2.57039	0.150608	UP	NO CHANGE	UP		Abca8b	9.1063e-05	0.0450435	-1.71653	3.57693e-17	-0.273366	0.122624	2.98676	0.124463	NO CHANGE	NO CHANGE	DOWN		Abca8b	9.11e-05	6.45e-06	0.561174	7.66e-06	0.0910963	0.564136	0.416412	0.67429	NO CHANGE	NO CHANGE	UP
TC0300003103.mm.2	Dnase2b	0.0010872	0.0318015	2.25702	3.33935e-17	-0.45264	0.0474629	0.554728	0.824682	DOWN	NO CHANGE	UP		Dnase2b	0.000710311	0.0010872	-1.79282	5.38574e-15	0.316215	0.138428	-0.650758	0.69636	NO CHANGE	NO CHANGE	DOWN		Dnase2b	0.000710312	0.0318016	0.464205	6.59e-05	-0.136424	0.363599	-0.0960288	0.959023	NO CHANGE	NO CHANGE	UP
TC0200002890.mm.2	Echdc3	0.0209873	0.000183131	2.22714	3.38604e-20	-0.00135685	0.993837	-1.6927	0.364234	NO CHANGE	NO CHANGE	UP		Echdc3	0.0110284	0.0209873	-1.05411	4.93854e-10	0.0942652	0.607465	3.35716	0.133077	NO CHANGE	NO CHANGE	DOWN		Echdc3	0.0110284	0.000183131	1.17303	2.7e-15	0.0929011	0.486274	1.66447	0.302147	NO CHANGE	NO CHANGE	UP
TC0900001099.mm.2	Sh3bgrl2	5.116e-06	0.000713992	1.93258	6.64112e-24	-0.0513734	0.684682	-1.98127	0.0644801	NO CHANGE	NO CHANGE	UP		Sh3bgrl2	4.61932e-05	5.11599e-06	-1.09429	2.99292e-15	-0.0578696	0.653466	1.14346	0.249735	NO CHANGE	NO CHANGE	DOWN		Sh3bgrl2	4.62e-05	0.000713992	0.838295	2.59e-10	-0.109242	0.455367	-0.837803	0.477096	NO CHANGE	NO CHANGE	UP
TC0500003576.mm.2	Baiap2l1	0.000142541	0.0290928	1.85983	6.95904e-17	-0.443714	0.0196689	-2.103	0.356025	DOWN	NO CHANGE	UP		Baiap2l1	0.00100015	0.00014254	-1.51006	3.92742e-15	0.322576	0.0736668	1.0553	0.469972	NO CHANGE	NO CHANGE	DOWN		Baiap2l1	0.00100015	0.0290931	0.349773	0.00164229	-0.121139	0.403395	-1.04781	0.600871	NO CHANGE	NO CHANGE	UP
TC0700002047.mm.2	Eps8l2	0.0148915	1.06755e-08	1.77092	3.91306e-14	0.729671	0.00140243	-0.861321	0.537435	UP	NO CHANGE	UP		Eps8l2	4.37402e-09	0.0148916	-1.4194	1.27189e-11	-0.803441	0.000581241	0.886292	0.525431	DOWN	NO CHANGE	DOWN		Eps8l2	4.37e-09	1.07e-08	0.351515	0.010482	-0.0737695	0.686613	0.0249652	0.966663	NO CHANGE	NO CHANGE	UP
TC0200003362.mm.2	Stom	0.034813	0.000266118	1.53966	4.46613e-15	0.140901	0.439126	-2.00263	0.260191	NO CHANGE	NO CHANGE	UP		Stom	4.10338e-05	0.034813	-0.953254	8.9394e-10	-0.167213	0.333046	2.63759	0.129314	NO CHANGE	NO CHANGE	DOWN		Stom	4.1e-05	0.000266119	0.586402	4.62e-07	-0.0263114	0.853241	0.634956	0.560143	NO CHANGE	NO CHANGE	UP
TC1800001280.mm.2	Mcc	0.00420088	0.0109687	1.53367	4.52721e-16	-0.0948305	0.559166	0.69749	0.716428	NO CHANGE	NO CHANGE	UP		Mcc	0.0050808	0.00420089	-1.24147	6.44246e-11	-0.103363	0.609727	-0.222361	0.900457	NO CHANGE	NO CHANGE	DOWN		Mcc	0.0050808	0.0109686	0.292197	0.0408698	-0.198194	0.310009	0.475134	0.826107	NO CHANGE	NO CHANGE	UP
TC1000001577.mm.2	Sdr9c7	0.0015703	0.000264539	1.51354	7.32007e-10	-0.223163	0.400257	3.02766	0.052777	NO CHANGE	NO CHANGE	UP		Sdr9c7	1.4136e-05	0.0015703	-2.8546	7.73225e-19	0.060123	0.817308	-2.64186	0.0418978	NO CHANGE	ADVANCE	DOWN		Sdr9c7	1.41e-05	0.000264539	-1.34106	2.52e-12	-0.163041	0.395583	0.385794	0.733991	NO CHANGE	NO CHANGE	DOWN
TC0400000580.mm.2	Slc44a1	0.0115175	1.45103e-07	1.48094	2.59911e-18	0.292393	0.0335754	0.137453	0.917783	UP	NO CHANGE	UP		Slc44a1	8.19928e-05	0.0115175	-1.06238	5.21052e-13	-0.162445	0.272744	2.63567	0.0898218	NO CHANGE	NO CHANGE	DOWN		Slc44a1	8.2e-05	1.45e-07	0.418561	2.81e-05	0.129948	0.294986	2.7731	0.00478946	NO CHANGE	DELAY	UP
TC0100002349.mm.2	Pgap1	0.000418088	5.43445e-06	1.45276	6.84296e-14	0.369548	0.0490018	-1.81148	0.114783	UP	NO CHANGE	UP		Pgap1	1.66751e-06	0.000418106	-1.02579	4.96214e-11	-0.266504	0.115327	2.19407	0.0443209	NO CHANGE	DELAY	DOWN		Pgap1	1.67e-06	5.43e-06	0.42697	0.00186623	0.103049	0.57046	0.382598	0.658699	NO CHANGE	NO CHANGE	UP
TC0200004965.mm.2	Gss	0.000243339	0.00534928	1.43276	1.16403e-10	-0.485615	0.0447765	-0.335446	0.85234	DOWN	NO CHANGE	UP		Gss	0.000134021	0.000243338	-0.689881	2.68357e-05	0.496351	0.0221733	1.39177	0.380513	UP	NO CHANGE	DOWN		Gss	0.000134022	0.00534928	0.742879	1.47e-08	0.0107361	0.942325	1.05632	0.47855	NO CHANGE	NO CHANGE	UP
TC1000002509.mm.2	Mknk2	3.04907e-08	6.41366e-08	1.42219	9.93063e-17	-0.0213131	0.88079	-4.15479	1.87333e-07	NO CHANGE	ADVANCE	UP		Mknk2	9.54826e-06	3.04906e-08	-0.523631	6.76782e-05	0.111882	0.503027	2.32378	0.00549267	NO CHANGE	DELAY	DOWN		Mknk2	9.55e-06	6.41e-08	0.898561	3.38e-09	0.0905694	0.588894	-1.83102	0.0302907	NO CHANGE	ADVANCE	UP
TC1700001451.mm.2	Igf2r	0.00310828	0.010273	1.42058	1.50635e-17	-0.0818374	0.561161	-1.74041	0.315131	NO CHANGE	NO CHANGE	UP		Igf2r	0.00785586	0.00310828	-0.781607	2.85404e-11	0.138332	0.271386	1.23758	0.502467	NO CHANGE	NO CHANGE	DOWN		Igf2r	0.00785592	0.010273	0.638977	1.02e-09	0.0564947	0.628445	-0.502878	0.787344	NO CHANGE	NO CHANGE	UP
TC1900001485.mm.2	Sorbs1	0.000326073	2.33432e-08	1.40046	1.4624e-15	0.343278	0.0366276	-1.85666	0.0423461	UP	ADVANCE	UP		Sorbs1	3.93308e-06	0.000326073	-1.10879	3.44843e-11	-0.240626	0.181993	2.30326	0.0352428	NO CHANGE	DELAY	DOWN		Sorbs1	3.93e-06	2.33e-08	0.291667	0.01344	0.102652	0.530019	0.44661	0.543435	NO CHANGE	NO CHANGE	UP
TC0500001751.mm.2	Bri3	0.00757814	3.16203e-07	1.35003	5.45668e-18	0.249775	0.0514978	1.62104	0.207532	NO CHANGE	NO CHANGE	UP		Bri3	3.29525e-08	0.00757814	-0.874306	9.2347e-12	-0.433876	0.00228	0.108315	0.931851	DOWN	NO CHANGE	DOWN		Bri3	3.3e-08	3.16e-07	0.47572	8.9e-07	-0.184102	0.112524	1.72938	0.0237663	NO CHANGE	DELAY	UP
TC1300001033.mm.2	Dhfr	0.405504	0.000119596	1.29535	4.52117e-17	0.134373	0.316252	-3.31759	0.362199	NO CHANGE	NO CHANGE	UP		Dhfr	0.00167667	0.405505	-0.766409	6.15727e-09	-0.23102	0.131334	2.76571	0.5014	NO CHANGE	NO CHANGE	DOWN		Dhfr	0.00167667	0.000119596	0.528939	1.81e-08	-0.0966462	0.380429	-0.55193	0.709932	NO CHANGE	NO CHANGE	UP
TC1200001874.mm.2	L2hgdh	0.0369501	0.000439138	1.24727	6.99759e-15	0.108991	0.449163	-1.72045	0.36759	NO CHANGE	NO CHANGE	UP		L2hgdh	0.000148504	0.0369505	-1.02417	3.74073e-13	-0.120409	0.390408	-1.84442	0.304992	NO CHANGE	NO CHANGE	DOWN		L2hgdh	0.000148504	0.000439138	0.223106	0.0120499	-0.0114179	0.923302	-3.56487	0.00768521	NO CHANGE	ADVANCE	UP
TC0500001113.mm.2	Fgfrl1	0.00406736	1.1408e-05	1.22012	2.48093e-15	0.358677	0.0149105	-2.77175	0.0482503	UP	ADVANCE	UP		Fgfrl1	1.21961e-05	0.00406737	-0.365119	0.00098196	-0.36557	0.0171112	1.99085	0.182847	DOWN	NO CHANGE	DOWN		Fgfrl1	1.22e-05	1.14e-05	0.855	2.22e-09	-0.00689276	0.965961	-0.780899	0.396888	NO CHANGE	NO CHANGE	UP
TC1600000958.mm.2	Bach1	0.0859118	5.71924e-05	1.21083	2.4667e-13	0.421145	0.0122176	-3.6272	0.116985	UP	NO CHANGE	UP		Bach1	0.000282444	0.0859092	-0.947758	2.34703e-10	-0.32877	0.0486992	5.29002	0.0323806	DOWN	NO CHANGE	DOWN		Bach1	0.000282443	5.72e-05	0.263068	0.0330453	0.0923745	0.590106	1.66282	0.150277	NO CHANGE	NO CHANGE	UP
TC0700004176.mm.2	Gde1	1.15e-09	3.03872e-06	1.13781	2.30595e-15	-0.0632924	0.619638	-0.0111886	0.986963	NO CHANGE	NO CHANGE	UP		Gde1	1.17584e-09	1.15e-09	-0.919365	4.3125e-14	-0.160819	0.167762	-0.207393	0.704541	NO CHANGE	NO CHANGE	DOWN		Gde1	1.18e-09	3.04e-06	0.218447	0.0302552	-0.224112	0.112099	-0.218595	0.748228	NO CHANGE	NO CHANGE	UP
TC0300000864.mm.2	Rorc	1.7857e-12	1.3626e-10	1.10421	2.41001e-09	-0.716238	0.00132398	-1.67347	0.000133136	DOWN	ADVANCE	UP		Rorc	2.42804e-12	1.78568e-12	-0.724623	2.29096e-05	0.260127	0.23136	1.31906	0.000862427	NO CHANGE	DELAY	DOWN		Rorc	2.43e-12	1.36e-10	0.379583	0.00930367	-0.45611	0.0286427	-0.354409	0.3798	DOWN	NO CHANGE	UP
TC1100001770.mm.2	Dcaf7	0.00172034	0.00348744	1.0935	8.91298e-15	0.0253143	0.84728	-1.36109	0.370619	NO CHANGE	NO CHANGE	UP		Dcaf7	0.00200671	0.00172033	-0.524405	1.1353e-07	0.0312301	0.788173	2.89826	0.0638867	NO CHANGE	NO CHANGE	DOWN		Dcaf7	0.0020067	0.00348739	0.569091	7.65e-08	0.0565445	0.65497	1.53718	0.319804	NO CHANGE	NO CHANGE	UP
TC1500000862.mm.2	Selo	0.00995304	5.77708e-05	1.08991	3.3364e-13	0.161484	0.281943	-1.73945	0.224473	NO CHANGE	NO CHANGE	UP		Selo	0.101127	0.00995318	-0.741012	5.92243e-08	0.127499	0.430389	-0.222897	0.930808	NO CHANGE	NO CHANGE	DOWN		Selo	0.101127	5.78e-05	0.348902	0.00168054	0.288989	0.0606765	-1.96235	0.367103	NO CHANGE	NO CHANGE	UP
TC1600000088.mm.2	Mettl22	0.0216811	0.00440526	1.07566	1.56667e-11	-0.0135159	0.934885	0.741216	0.705689	NO CHANGE	NO CHANGE	UP		Mettl22	0.0103924	0.0216802	-0.544028	1.2036e-05	0.0897959	0.559949	-0.546164	0.807069	NO CHANGE	NO CHANGE	DOWN		Mettl22	0.0103922	0.00440524	0.531629	3.28e-07	0.07628	0.547977	0.195047	0.911888	NO CHANGE	NO CHANGE	UP
TC0800002008.mm.2	Ubxn8	0.0198275	0.00358738	1.03765	4.54004e-15	0.0108826	0.926617	2.60437	0.185382	NO CHANGE	NO CHANGE	UP		Ubxn8	6.53597e-05	0.0198275	-0.66496	2.96448e-10	-0.116379	0.316745	-1.15999	0.466946	NO CHANGE	NO CHANGE	DOWN		Ubxn8	6.54e-05	0.00358738	0.372689	8.69e-06	-0.105503	0.304544	1.44448	0.325954	NO CHANGE	NO CHANGE	UP
TC0800000353.mm.2	Eif4ebp1	0.00503549	0.16615	1.03035	5.44716e-11	-0.29629	0.0808268	-7.99073	0.0278551	NO CHANGE	NO CHANGE	UP		Eif4ebp1	0.000176785	0.00503548	-0.679444	2.29529e-07	0.0560929	0.721893	-0.976502	0.512383	NO CHANGE	NO CHANGE	DOWN		Eif4ebp1	0.000176796	0.166148	0.350909	0.00021203	-0.240197	0.0570388	-8.96723	0.0017772	NO CHANGE	NO CHANGE	UP
TC0600000902.mm.2	Eva1a	0.000612692	0.000935478	1.00738	4.65013e-11	0.0867278	0.585387	-4.68626	0.00174756	NO CHANGE	ADVANCE	UP		Eva1a	0.00135265	0.000612692	-1.45496	2.80752e-19	0.0974114	0.449578	6.45088	5.7284e-05	NO CHANGE	DELAY	DOWN		Eva1a	0.00135265	0.000935472	-0.447576	9.78e-05	0.184139	0.215519	1.76461	0.254874	NO CHANGE	NO CHANGE	DOWN
TC1000002467.mm.2	Plpp2	0.0362326	0.00163808	0.985682	1.4755e-08	0.0507457	0.796554	-0.815688	0.679336	NO CHANGE	NO CHANGE	UP		Plpp2	0.00171162	0.0362326	-0.55	0.000102221	0.0238228	0.896844	-0.166513	0.933034	NO CHANGE	NO CHANGE	DOWN		Plpp2	0.0017116	0.00163808	0.435682	0.000144656	0.0745622	0.609841	-0.982175	0.526623	NO CHANGE	NO CHANGE	UP
TC0900000181.mm.2	A230050P20Rik	0.0524437	5.32206e-07	0.974284	2.91441e-10	0.532266	0.00224374	0.97729	0.588622	UP	NO CHANGE	UP		A230050P20Rik	0.000979168	0.0524437	-0.664663	1.51769e-05	-0.31061	0.11656	-1.33658	0.548291	NO CHANGE	NO CHANGE	DOWN		A230050P20Rik	0.000979148	5.32e-07	0.309621	0.0245251	0.221655	0.233915	-0.35929	0.748796	NO CHANGE	NO CHANGE	UP
TC1100001425.mm.2	Spag9	0.0783151	0.00432232	0.964271	5.12793e-11	0.0557161	0.724604	-2.70586	0.222349	NO CHANGE	NO CHANGE	UP		Spag9	0.000288438	0.0783151	-0.589802	1.08155e-06	-0.11059	0.457671	-0.116037	0.954109	NO CHANGE	NO CHANGE	DOWN		Spag9	0.000288438	0.00432233	0.37447	5.35e-05	-0.0548745	0.649043	-2.8219	0.0502103	NO CHANGE	NO CHANGE	UP
TC0500003297.mm.2	Stx2	0.00113219	0.0121736	0.88719	2.25311e-09	-0.0643251	0.693848	3.79571	0.0307641	NO CHANGE	DELAY	UP		Stx2	3.22358e-07	0.00113219	-0.421091	2.30702e-05	-0.0604165	0.6269	-2.08477	0.0693773	NO CHANGE	NO CHANGE	DOWN		Stx2	3.22e-07	0.0121738	0.466098	1.4e-05	-0.124737	0.358727	1.71093	0.199136	NO CHANGE	NO CHANGE	UP
TC1200000751.mm.2	Smoc1	0.279259	5.66665e-05	0.876095	3.85918e-12	0.220576	0.0871928	1.50179	0.617461	NO CHANGE	NO CHANGE	UP		Smoc1	0.00157203	0.279259	-0.664504	1.34884e-08	-0.181882	0.182132	-1.06837	0.744028	NO CHANGE	NO CHANGE	DOWN		Smoc1	0.00157206	5.67e-05	0.211591	0.00819864	0.0386933	0.719066	0.43341	0.740871	NO CHANGE	NO CHANGE	UP
TC0500000008.mm.2	Cdk6	0.0344015	2.69508e-06	0.855949	5.27258e-13	0.352743	0.00385341	1.75547	0.325072	UP	NO CHANGE	UP		Cdk6	1.37966e-06	0.0344016	-0.48879	3.46809e-08	-0.241251	0.0233362	-1.13412	0.493648	DOWN	NO CHANGE	DOWN		Cdk6	1.38e-06	2.7e-06	0.367159	9.92e-06	0.111492	0.283628	0.621352	0.459929	NO CHANGE	NO CHANGE	UP
TC0800001533.mm.2	Rab4a	0.0522289	0.00322029	0.849316	2.31936e-06	0.0813522	0.70663	0.726548	0.739314	NO CHANGE	NO CHANGE	UP		Rab4a	0.00454853	0.052229	-0.391627	0.0123873	-0.0512714	0.809707	1.58709	0.466375	NO CHANGE	NO CHANGE	DOWN		Rab4a	0.00454839	0.00322038	0.457689	0.00104619	0.0300802	0.868822	2.31364	0.179955	NO CHANGE	NO CHANGE	UP
TC0500002940.mm.2	Tmed5	0.00167577	9.09114e-05	0.805563	1.01761e-09	-0.0214507	0.879687	0.327314	0.811372	NO CHANGE	NO CHANGE	UP		Tmed5	0.00237768	0.00167577	-0.495298	2.68454e-05	0.0902999	0.548539	2.18566	0.160955	NO CHANGE	NO CHANGE	DOWN		Tmed5	0.00237768	9.09e-05	0.310265	0.0014504	0.0688496	0.586161	2.51293	0.0776419	NO CHANGE	NO CHANGE	UP
TC1600001602.mm.2	Nr1i2	0.0284494	0.00345556	0.79853	8.45051e-07	0.024613	0.897807	-1.11796	0.583668	NO CHANGE	NO CHANGE	UP		Nr1i2	0.00742633	0.0284487	-0.574742	2.66025e-05	0.101162	0.561117	-2.61716	0.241636	NO CHANGE	NO CHANGE	DOWN		Nr1i2	0.00742633	0.00345551	0.223788	0.0359134	0.125774	0.384255	-3.73513	0.0506044	NO CHANGE	NO CHANGE	UP
TC0X00002556.mm.2	Gk	0.00870543	0.000770565	0.793086	1.56407e-11	-0.0193435	0.871979	11.1729	5.70968e-08	NO CHANGE	DELAY	UP		Gk	0.0570752	0.00870576	-0.54248	1.52361e-07	0.137213	0.269457	-11.7498	2.08972e-05	NO CHANGE	NO CHANGE	DOWN		Gk	0.0570751	0.000770559	0.250606	0.00121903	0.117869	0.247485	-0.57691	0.784801	NO CHANGE	NO CHANGE	UP
TC0200004932.mm.2	Commd7	0.00343755	0.000182663	0.78009	8.31661e-11	0.0751353	0.544171	-0.320872	0.826415	NO CHANGE	NO CHANGE	UP		Commd7	4.35996e-05	0.00343761	-0.540734	1.52907e-06	-0.211146	0.128426	0.584425	0.682156	NO CHANGE	NO CHANGE	DOWN		Commd7	4.36e-05	0.000182662	0.239356	0.0146806	-0.13601	0.302106	0.263545	0.82981	NO CHANGE	NO CHANGE	UP
TC0300002688.mm.2	Cept1	0.0010537	0.164613	0.736753	2.27009e-15	-0.113897	0.184042	0.0715961	0.977655	NO CHANGE	NO CHANGE	UP		Cept1	0.00460104	0.00105376	-0.487738	1.07533e-09	-0.00911353	0.917858	6.07938	0.000421536	NO CHANGE	DELAY	DOWN		Cept1	0.00460112	0.164609	0.249015	0.000506846	-0.123011	0.203749	6.15104	0.0381016	NO CHANGE	NO CHANGE	UP
TC0200004140.mm.2	Cry2	4.9247e-10	0.000180548	0.728153	5.69577e-09	-0.399869	0.00522382	-5.08085	1.13533e-06	DOWN	ADVANCE	UP		Cry2	0.000575118	4.9247e-10	-0.326865	0.0115327	0.292373	0.0981865	2.94476	0.00300302	NO CHANGE	DELAY	DOWN		Cry2	0.000575129	0.000180548	0.401288	0.00504647	-0.107496	0.571283	-2.13604	0.12453	NO CHANGE	NO CHANGE	UP
TC1000001493.mm.2	Gns	0.00673869	0.0771494	0.709378	2.79459e-10	-0.0693851	0.554896	-1.81653	0.472566	NO CHANGE	NO CHANGE	UP		Gns	0.00345125	0.0067387	-0.46631	1.42801e-08	0.0558434	0.552793	4.84486	0.00998382	NO CHANGE	DELAY	DOWN		Gns	0.00345109	0.077149	0.243068	0.00196221	-0.0135422	0.894508	3.02832	0.214559	NO CHANGE	NO CHANGE	UP
TC1100003447.mm.2	Rps6kb1	0.221376	0.00138012	0.707578	4.95084e-08	0.199019	0.194518	5.01238	0.0869774	NO CHANGE	NO CHANGE	UP		Rps6kb1	0.00242181	0.221377	-0.450456	0.000199484	-0.213858	0.182596	-4.10614	0.181626	NO CHANGE	NO CHANGE	DOWN		Rps6kb1	0.00242181	0.00138015	0.257121	0.0137783	-0.0148395	0.917111	0.906274	0.554389	NO CHANGE	NO CHANGE	UP
TC1000002900.mm.2	Tmem19	7.26766e-05	0.36915	0.696052	1.22066e-06	-0.367956	0.0354634	-7.34487	0.0750988	DOWN	NO CHANGE	UP		Tmem19	0.00369749	7.26767e-05	-1.3998	3.1106e-17	0.163349	0.256182	2.05715	0.143643	NO CHANGE	NO CHANGE	DOWN		Tmem19	0.00369749	0.369149	-0.70375	9.76e-07	-0.204611	0.232078	-5.28774	0.215268	NO CHANGE	NO CHANGE	DOWN
TC0100002600.mm.2	Cnppd1	0.00494981	2.73075e-06	0.690393	1.07059e-06	0.423104	0.020311	-3.53983	0.00768364	UP	ADVANCE	UP		Cnppd1	6.29963e-05	0.00494984	-0.983234	1.84318e-09	-0.279134	0.135149	3.57748	0.0169196	NO CHANGE	DELAY	DOWN		Cnppd1	6.3e-05	2.73e-06	-0.292841	0.0269955	0.143972	0.440233	0.037662	0.967705	NO CHANGE	NO CHANGE	DOWN
TC1300000359.mm.2	Wrnip1	0.200029	7.88001e-08	0.629071	1.35781e-07	0.646985	2.39289e-05	-3.73105	0.211831	UP	NO CHANGE	UP		Wrnip1	0.000765285	0.200029	-0.350397	0.00428812	-0.375124	0.0260131	5.51237	0.133772	DOWN	NO CHANGE	DOWN		Wrnip1	0.000765284	7.88e-08	0.278674	0.0200561	0.271861	0.0965969	1.78134	0.0951034	NO CHANGE	NO CHANGE	UP
TC1700000202.mm.2	Riok2	0.0202497	1.19642e-06	0.605505	1.13071e-06	0.440252	0.0043069	-1.44256	0.387945	UP	NO CHANGE	UP		Riok2	6.46883e-08	0.0202497	-0.394028	0.000262189	-0.47411	0.00137333	1.19423	0.448304	DOWN	NO CHANGE	DOWN		Riok2	6.47e-08	1.2e-06	0.211477	0.035272	-0.0338548	0.803649	-0.248337	0.739998	NO CHANGE	NO CHANGE	UP
TC0200005081.mm.2	Gm20267	0.0178697	0.0423354	0.572706	7.83646e-08	-0.0826132	0.510915	-1.94422	0.417726	NO CHANGE	NO CHANGE	UP		Gm20267	0.000161535	0.0178697	-0.20244	0.0188853	-0.0582663	0.620015	1.98972	0.234413	NO CHANGE	NO CHANGE	DOWN		Gm20267	0.000161535	0.0423354	0.370265	5.08e-06	-0.14088	0.171667	0.0455072	0.980201	NO CHANGE	NO CHANGE	UP
TC0X00002266.mm.2	Mmgt1; Mir5116	0.00560453	0.0356422	0.56983	7.08454e-08	-0.122127	0.324403	-0.373139	0.86717	NO CHANGE	NO CHANGE	UP		Mmgt1; Mir5116	0.000393327	0.00560453	-0.211687	0.0262235	-0.075306	0.56065	-0.270382	0.862937	NO CHANGE	NO CHANGE	DOWN		Mmgt1; Mir5116	0.000393343	0.0356422	0.358144	7.73e-05	-0.19743	0.0990416	-0.643628	0.749015	NO CHANGE	NO CHANGE	UP
TC0100003872.mm.2	Irf6	0.162924	0.000238937	0.560833	7.2043e-06	0.38988	0.0138253	0.44027	0.886615	UP	NO CHANGE	UP		Irf6	0.000131993	0.162924	-0.304583	0.00649045	-0.392955	0.0121484	-0.302909	0.921525	DOWN	NO CHANGE	DOWN		Irf6	0.000131992	0.000238935	0.25625	0.0342941	-0.00307514	0.985093	0.137327	0.910082	NO CHANGE	NO CHANGE	UP
TC1100001018.mm.2	Shpk	0.341612	0.00218585	0.556304	3.23805e-06	0.237473	0.109718	-11.0323	0.00606051	NO CHANGE	NO CHANGE	UP		Shpk	0.00140449	0.341613	-0.249107	0.0219062	-0.274012	0.0737603	8.13209	0.0436068	NO CHANGE	NO CHANGE	DOWN		Shpk	0.00140449	0.00218584	0.307197	0.00423674	-0.0365372	0.798164	-2.90016	0.068177	NO CHANGE	NO CHANGE	UP
TC0200002279.mm.2	Tbc1d20	0.00166383	1.62679e-05	0.548638	1.15661e-05	0.153507	0.334873	-1.18121	0.321976	NO CHANGE	NO CHANGE	UP		Tbc1d20	0.000250343	0.00166383	-0.290873	0.0135529	-0.0495478	0.760196	1.88966	0.161479	NO CHANGE	NO CHANGE	DOWN		Tbc1d20	0.000250343	1.63e-05	0.257765	0.0193367	0.103958	0.494234	0.708441	0.515606	NO CHANGE	NO CHANGE	UP
TC0800003200.mm.2	Tomm20	0.0286347	0.00184327	0.535247	9.75772e-09	0.142244	0.175379	-0.00641793	0.997594	NO CHANGE	NO CHANGE	UP		Tomm20	0.00469151	0.0286346	-0.16752	0.00987374	-0.0339494	0.697979	-0.369169	0.857137	NO CHANGE	NO CHANGE	DOWN		Tomm20	0.00469146	0.00184326	0.367727	5.85e-06	0.108297	0.280725	-0.375628	0.82717	NO CHANGE	NO CHANGE	UP
TC1100002894.mm.2	Flii	0.00135822	0.000480165	0.496499	1.68625e-06	0.161951	0.204636	0.943984	0.518334	NO CHANGE	NO CHANGE	UP		Flii	0.000392459	0.00135822	-0.216726	0.00323135	-0.00954376	0.923401	2.56224	0.0642952	NO CHANGE	NO CHANGE	DOWN		Flii	0.000392488	0.000480167	0.279773	0.00214433	0.152407	0.213545	3.50625	0.0145995	NO CHANGE	DELAY	UP
TC1600001213.mm.2	Rsl1d1	0.00570832	0.002679	0.492606	2.72899e-05	-0.0710942	0.620199	-2.18149	0.244276	NO CHANGE	NO CHANGE	UP		Rsl1d1	4.68932e-05	0.0057083	-0.270675	0.0163048	-0.147005	0.336786	0.26078	0.85754	NO CHANGE	NO CHANGE	DOWN		Rsl1d1	4.69e-05	0.00267901	0.221932	0.022181	-0.218099	0.0993898	-1.92073	0.208398	NO CHANGE	NO CHANGE	UP
TC0500001570.mm.2	Cldn3	0.156113	0.00179042	0.458678	0.000340711	0.240523	0.146438	-0.806944	0.77535	NO CHANGE	NO CHANGE	UP		Cldn3	0.000255934	0.156112	-0.785496	9.16693e-10	-0.19041	0.184767	1.29528	0.60136	NO CHANGE	NO CHANGE	DOWN		Cldn3	0.000255937	0.0017904	-0.326818	0.00232976	0.0501137	0.720498	0.488315	0.736382	NO CHANGE	NO CHANGE	DOWN
TC0700000554.mm.2	Polr2i	0.00180734	0.0321335	0.432931	5.66088e-06	-0.22191	0.057119	-2.20122	0.424567	NO CHANGE	NO CHANGE	UP		Polr2i	1.97734e-06	0.00180733	-0.264484	0.00413743	-0.129302	0.295939	-1.99302	0.101239	NO CHANGE	NO CHANGE	DOWN		Polr2i	1.98e-06	0.0321311	0.168447	0.0169376	-0.351211	0.000550341	-4.19424	0.063569	DOWN	NO CHANGE	UP
TC1300002036.mm.2	Nop16	0.00021872	7.93505e-06	0.406106	5.93346e-07	0.0819716	0.405318	-1.89154	0.0762803	NO CHANGE	NO CHANGE	UP		Nop16	2.48055e-05	0.000218713	-0.775159	1.2233e-10	-0.246737	0.0602824	0.106483	0.933409	NO CHANGE	NO CHANGE	DOWN		Nop16	2.48e-05	7.93e-06	-0.369053	0.000173892	-0.164766	0.205726	-1.78507	0.0915509	NO CHANGE	NO CHANGE	DOWN
TC1000003056.mm.2	Tmem5; Gm9079	9.19069e-05	0.00299811	0.363608	4.40579e-05	-0.10266	0.371325	1.06864	0.424181	NO CHANGE	NO CHANGE	UP		Tmem5; Gm9079	0.0317092	9.19072e-05	-0.153532	0.0310764	0.248109	0.0142747	-5.93368	0.00639743	UP	ADVANCE	DOWN		Tmem5; Gm9079	0.0317091	0.0029981	0.210076	0.00394079	0.145449	0.149074	-4.86515	0.0280318	NO CHANGE	ADVANCE	UP
TC0700002924.mm.2	Zfp141	0.000408459	4.21223e-05	0.301396	0.0032183	0.227161	0.0950998	-2.9147	0.0289957	NO CHANGE	ADVANCE	UP		Zfp141	0.0366736	0.000408459	-0.706131	9.80679e-08	0.0495563	0.747784	0.186517	0.922911	NO CHANGE	NO CHANGE	DOWN		Zfp141	0.0366737	4.21e-05	-0.404735	0.00180528	0.276717	0.109829	-2.72819	0.134477	NO CHANGE	NO CHANGE	DOWN
TC1900000819.mm.2	Atrnl1	0.00402641	1.87498e-05	0.29599	0.0101528	0.245499	0.111721	-4.89258	0.00132553	NO CHANGE	ADVANCE	UP		Atrnl1	0.268787	0.0040264	-0.638452	4.54907e-08	0.260056	0.0582467	6.62932	0.116451	NO CHANGE	NO CHANGE	DOWN		Atrnl1	0.268783	1.87e-05	-0.342462	0.000766321	0.505553	0.00040078	1.73677	0.66187	UP	NO CHANGE	DOWN
TC0X00001653.mm.2	Ctps2	0.000488231	0.031711	0.279563	0.0273946	-0.173784	0.331596	-0.79553	0.649694	NO CHANGE	NO CHANGE	UP		Ctps2	0.010788	0.000488231	0.670437	2.81214e-06	0.121865	0.489174	0.912368	0.577019	NO CHANGE	NO CHANGE	UP		Ctps2	0.0107877	0.0317112	0.95	5.69e-09	-0.0519197	0.782594	0.116821	0.954696	NO CHANGE	NO CHANGE	UP
TC0500002758.mm.2	Nup54	0.00195824	0.000118675	0.218019	0.00919509	0.0849023	0.451841	-4.10631	0.00411956	NO CHANGE	ADVANCE	UP		Nup54	0.24199	0.00195824	-0.442679	2.11618e-06	0.191382	0.0983085	4.83521	0.156716	NO CHANGE	NO CHANGE	DOWN		Nup54	0.24199	0.000118676	-0.224659	0.00684783	0.276284	0.0170777	0.728887	0.820483	UP	NO CHANGE	DOWN
TC0600003468.mm.2	Ipo8	0.129839	0.00360997	0.203487	0.0110083	0.12234	0.258636	1.59444	0.54917	NO CHANGE	NO CHANGE	UP		Ipo8	0.01384	0.129839	-0.399206	1.09222e-07	-0.00172327	0.984592	-3.53547	0.199228	NO CHANGE	NO CHANGE	DOWN		Ipo8	0.0138399	0.0036097	-0.19572	0.0029573	0.120617	0.16752	-1.94104	0.367884	NO CHANGE	NO CHANGE	DOWN
TC1500000725.mm.2	Aco2	0.0168509	0.00233799	-0.394724	0.00159248	0.154456	0.349298	0.400623	0.834807	NO CHANGE	NO CHANGE	DOWN		Aco2	0.000323098	0.0168509	0.761429	1.20808e-08	-0.175218	0.251524	0.260333	0.882409	NO CHANGE	NO CHANGE	UP		Aco2	0.000323095	0.00233801	0.366705	0.00270996	-0.0207623	0.898614	0.660964	0.640832	NO CHANGE	NO CHANGE	UP
TC1300001273.mm.2	Dhx29	0.0041133	3.70509e-05	-0.39967	4.84511e-05	0.0783157	0.540157	-0.353417	0.787634	NO CHANGE	NO CHANGE	DOWN		Dhx29	0.00440756	0.0041133	0.214821	0.0324894	0.021322	0.877445	0.346085	0.837582	NO CHANGE	NO CHANGE	UP		Dhx29	0.00440763	3.71e-05	-0.184848	0.0361379	0.0996376	0.424202	-0.00732966	0.995605	NO CHANGE	NO CHANGE	DOWN
TC1700002430.mm.2	Gm10495	0.0991387	0.00589875	-0.415267	3.34866e-05	0.164148	0.201277	-0.914367	0.734484	NO CHANGE	NO CHANGE	DOWN		Gm10495	0.00448333	0.0991388	0.17379	0.0198797	-0.0525405	0.603808	0.817164	0.741648	NO CHANGE	NO CHANGE	UP		Gm10495	0.00448329	0.00589837	-0.241477	0.00363466	0.111608	0.326698	-0.0972147	0.957354	NO CHANGE	NO CHANGE	DOWN
TC1700000884.mm.2	Yipf3	0.00437822	0.0330285	-0.418811	0.000153657	-0.0819121	0.556568	-1.74808	0.422428	NO CHANGE	NO CHANGE	DOWN		Yipf3	0.00613021	0.00437823	0.233849	0.00593752	0.119627	0.299127	5.20989	0.00880135	NO CHANGE	DELAY	UP		Yipf3	0.00613022	0.0330285	-0.184962	0.0326309	0.0377152	0.74606	3.46179	0.127845	NO CHANGE	NO CHANGE	DOWN
TC1100003369.mm.2	Rffl	0.00409177	0.00340396	-0.434637	2.14534e-05	-0.123993	0.343566	-0.796361	0.65847	NO CHANGE	NO CHANGE	DOWN		Rffl	1.64565e-05	0.00409161	0.280774	0.00267778	-0.0171752	0.891912	2.63343	0.0495032	NO CHANGE	DELAY	UP		Rffl	1.65e-05	0.00340396	-0.153864	0.027261	-0.141168	0.147018	1.83707	0.175263	NO CHANGE	NO CHANGE	DOWN
TC1800000396.mm.2	Rnf14	0.169821	0.00423137	-0.46018	4.28263e-09	0.0845011	0.33912	2.4529	0.38752	NO CHANGE	NO CHANGE	DOWN		Rnf14	8.35429e-06	0.169821	0.650635	2.63189e-12	-0.286675	0.00366342	-3.75454	0.193399	DOWN	NO CHANGE	UP		Rnf14	8.35e-06	0.00423139	0.190455	0.00299169	-0.202174	0.0247495	-1.30163	0.361455	DOWN	NO CHANGE	UP
TC0900002613.mm.2	Tcf12	0.0206046	0.0107276	-0.486005	1.10371e-05	-0.00788357	0.954012	0.678223	0.744217	NO CHANGE	NO CHANGE	DOWN		Tcf12	0.000840542	0.0206046	0.685853	4.89117e-09	-0.0732222	0.585023	1.8466	0.289266	NO CHANGE	NO CHANGE	UP		Tcf12	0.000840545	0.0107279	0.199848	0.0291517	-0.0811017	0.513304	2.52483	0.153869	NO CHANGE	NO CHANGE	UP
TC1400000246.mm.2	Ppif	0.102317	0.00585749	-0.525209	0.00277377	0.251311	0.277717	-2.86226	0.292843	NO CHANGE	NO CHANGE	DOWN		Ppif	0.00155871	0.10232	0.944603	9.07646e-08	-0.213978	0.300715	4.09879	0.100205	NO CHANGE	NO CHANGE	UP		Ppif	0.00155871	0.00585748	0.419394	0.00824326	0.0373378	0.860773	1.23647	0.45828	NO CHANGE	NO CHANGE	UP
TC0500001578.mm.2	Baz1b	0.00382409	3.67214e-07	-0.561881	3.45621e-05	0.437901	0.0134105	1.37211	0.273222	UP	NO CHANGE	DOWN		Baz1b	0.000211986	0.00382409	0.302222	0.0132364	-0.0674536	0.684786	-0.97942	0.49697	NO CHANGE	NO CHANGE	UP		Baz1b	0.000211986	3.67e-07	-0.259659	0.0234928	0.370447	0.0217499	0.392721	0.696975	UP	NO CHANGE	DOWN
TC1100001460.mm.2	Slc35b1	0.00561604	0.0169334	-0.566272	0.000127752	-0.135023	0.479869	-1.0705	0.591638	NO CHANGE	NO CHANGE	DOWN		Slc35b1	0.001153	0.00561604	0.292143	0.0304915	0.0223291	0.903247	-1.01225	0.538116	NO CHANGE	NO CHANGE	UP		Slc35b1	0.001153	0.0169336	-0.274129	0.0215642	-0.112693	0.497156	-2.08273	0.235242	NO CHANGE	NO CHANGE	DOWN
TC0500002190.mm.2	Rbks	0.0107462	0.00190984	-0.575182	4.07525e-07	0.115356	0.389587	-1.64826	0.36631	NO CHANGE	NO CHANGE	DOWN		Rbks	0.0352435	0.0107462	0.182758	0.0290907	0.0834443	0.464447	3.05859	0.18798	NO CHANGE	NO CHANGE	UP		Rbks	0.0352435	0.00190986	-0.392424	4.81e-05	0.1988	0.110809	1.41033	0.523788	NO CHANGE	NO CHANGE	DOWN
TC1700002042.mm.2	Znrd1	0.000117912	0.0335402	-0.59182	8.44103e-07	-0.108062	0.457186	-2.14187	0.218021	NO CHANGE	NO CHANGE	DOWN		Znrd1	3.27287e-05	0.000117913	0.24504	0.00944326	-0.121679	0.341497	0.38861	0.732849	NO CHANGE	NO CHANGE	UP		Znrd1	3.27e-05	0.0335403	-0.34678	0.00247876	-0.229741	0.142571	-1.75327	0.303896	NO CHANGE	NO CHANGE	DOWN
TC0700003790.mm.2	Uvrag	9.13012e-05	0.000170648	-0.59767	1.31313e-06	0.102181	0.490952	1.74424	0.146488	NO CHANGE	NO CHANGE	DOWN		Uvrag	0.000336991	9.13012e-05	0.21123	0.0143158	0.113431	0.340277	1.52354	0.209515	NO CHANGE	NO CHANGE	UP		Uvrag	0.000336991	0.000170648	-0.386439	0.000332971	0.215611	0.124043	3.26778	0.0198105	NO CHANGE	DELAY	DOWN
TC1100002579.mm.2	Ublcp1	0.0775499	0.00159623	-0.634363	3.81194e-07	0.201135	0.181573	-2.99957	0.201986	NO CHANGE	NO CHANGE	DOWN		Ublcp1	0.000502413	0.07755	0.326409	0.000756084	-0.118189	0.355261	4.15638	0.0579599	NO CHANGE	NO CHANGE	UP		Ublcp1	0.000502412	0.00159623	-0.307955	0.00146314	0.0829465	0.522088	1.15691	0.415906	NO CHANGE	NO CHANGE	DOWN
TC1000000048.mm.2	Lats1	0.0151584	0.0252304	-0.642698	2.9245e-08	0.000599043	0.996398	1.103	0.608126	NO CHANGE	NO CHANGE	DOWN		Lats1	0.00410656	0.0151584	0.345615	0.00114662	-0.111985	0.431778	2.07893	0.284202	NO CHANGE	NO CHANGE	UP		Lats1	0.00410687	0.0252302	-0.297083	0.00689602	-0.111386	0.450968	3.18193	0.134624	NO CHANGE	NO CHANGE	DOWN
TC0200003654.mm.2	Grb14	8.95715e-05	0.148868	-0.664758	1.60012e-05	-0.176957	0.36057	-1.69697	0.464972	NO CHANGE	NO CHANGE	DOWN		Grb14	6.78129e-05	8.95718e-05	0.240516	0.0127278	-0.0222684	0.864201	0.358799	0.750605	NO CHANGE	NO CHANGE	UP		Grb14	6.78e-05	0.148867	-0.424242	0.00297293	-0.199224	0.304581	-1.33817	0.55681	NO CHANGE	NO CHANGE	DOWN
TC0400000659.mm.2	Hsdl2	0.0252303	0.00202792	-0.688512	1.01443e-06	0.0209539	0.902202	7.48244	0.000306256	NO CHANGE	DELAY	DOWN		Hsdl2	0.000216957	0.0252307	0.264762	0.02561	-0.0715918	0.660054	-7.00405	0.000210245	NO CHANGE	ADVANCE	UP		Hsdl2	0.000216958	0.00202792	-0.42375	4.88e-05	-0.0506376	0.704784	0.478392	0.724508	NO CHANGE	NO CHANGE	DOWN
TC0900001403.mm.2	Usp4	0.00542399	0.0465872	-0.70886	2.0443e-11	-0.0390579	0.717034	2.56445	0.251177	NO CHANGE	NO CHANGE	DOWN		Usp4	1.73267e-05	0.005424	0.432837	3.14972e-09	-0.0430587	0.602377	-1.31956	0.327526	NO CHANGE	NO CHANGE	UP		Usp4	1.73e-05	0.0465879	-0.276023	0.000177371	-0.0821196	0.381905	1.24486	0.499696	NO CHANGE	NO CHANGE	DOWN
TC1100000238.mm.2	Xpo1	0.0302491	0.000114041	-0.725565	1.39954e-06	0.225659	0.220867	-3.71295	0.0379097	NO CHANGE	ADVANCE	DOWN		Xpo1	0.00191434	0.0302491	0.393671	0.00346379	-0.078292	0.664866	3.1856	0.10409	NO CHANGE	NO CHANGE	UP		Xpo1	0.00191434	0.000114041	-0.331894	0.00569717	0.147366	0.367161	-0.527342	0.692007	NO CHANGE	NO CHANGE	DOWN
TC1300000815.mm.2	Ptdss1	0.00787926	0.000945987	-0.727377	4.14772e-10	0.205651	0.0958734	-2.90531	0.148692	NO CHANGE	NO CHANGE	DOWN		Ptdss1	0.00710992	0.00787966	0.466052	9.88145e-10	0.0408584	0.624089	-0.452067	0.813291	NO CHANGE	NO CHANGE	UP		Ptdss1	0.00710993	0.00094603	-0.261326	0.00252067	0.246509	0.0340157	-3.35738	0.127096	UP	NO CHANGE	DOWN
TC0200003307.mm.2	Fpgs; Mir8093	4.53105e-05	2.85232e-10	-0.735734	9.36574e-11	0.492362	0.000175859	-2.42032	0.00324215	UP	ADVANCE	DOWN		Fpgs; Mir8093	3.47907e-08	4.53105e-05	0.430734	6.85231e-06	-0.220818	0.0704169	1.97638	0.0237596	NO CHANGE	DELAY	UP		Fpgs; Mir8093	3.48e-08	2.85e-10	-0.305	0.000495249	0.271544	0.021121	-0.443941	0.430587	UP	NO CHANGE	DOWN
TC0600001647.mm.2	Pik3c2g	0.0378497	0.0028697	-0.820119	3.0282e-08	0.136334	0.420548	6.19763	0.00438684	NO CHANGE	DELAY	DOWN		Pik3c2g	0.271212	0.0378511	1.10929	2.77638e-10	0.0995515	0.603988	-2.86446	0.432256	NO CHANGE	NO CHANGE	UP		Pik3c2g	0.271212	0.0028697	0.289167	0.0389668	0.235885	0.220915	3.33318	0.323818	NO CHANGE	NO CHANGE	UP
TC1100000496.mm.2	Ifi47; Olfr56	0.000195515	0.0337436	-0.849542	1.54117e-07	-0.0943449	0.616875	1.6844	0.361224	NO CHANGE	NO CHANGE	DOWN		Ifi47; Olfr56	0.000415446	0.000195515	0.334087	0.0023472	0.0130522	0.929394	-2.57826	0.0421193	NO CHANGE	ADVANCE	UP		Ifi47; Olfr56	0.000415446	0.0337435	-0.515455	0.000445842	-0.0812923	0.668071	-0.893846	0.636261	NO CHANGE	NO CHANGE	DOWN
TC0900000204.mm.2	Ldlr	0.0142077	0.000613498	-0.904989	1.20195e-06	0.0695213	0.750926	-2.27826	0.205046	NO CHANGE	NO CHANGE	DOWN		Ldlr	0.000231033	0.0142078	0.558095	0.000355943	0.00319321	0.987359	1.35963	0.426974	NO CHANGE	NO CHANGE	UP		Ldlr	0.000231033	0.000613472	-0.346894	0.00566135	0.0727081	0.66257	-0.918627	0.489323	NO CHANGE	NO CHANGE	DOWN
TC0900002875.mm.2	Atp1b3	0.0782198	0.00312871	-0.926142	5.88522e-10	0.114618	0.472123	-0.144415	0.951177	NO CHANGE	NO CHANGE	DOWN		Atp1b3	0.00135896	0.0782197	0.645536	1.69816e-07	-0.0720699	0.6205	-0.339484	0.878659	NO CHANGE	NO CHANGE	UP		Atp1b3	0.00135896	0.00312875	-0.280606	0.00385527	0.0425466	0.740888	-0.483852	0.761061	NO CHANGE	NO CHANGE	DOWN
TC1900000882.mm.2	Lrp5	0.000121732	7.71238e-08	-0.949464	4.79984e-13	0.103182	0.406646	-2.14644	0.0291025	NO CHANGE	ADVANCE	DOWN		Lrp5	3.54346e-06	0.000121732	0.426964	0.000187801	-0.173526	0.241161	1.78742	0.093261	NO CHANGE	NO CHANGE	UP		Lrp5	3.54e-06	7.71e-08	-0.5225	1.29e-06	-0.0703447	0.58298	-0.359034	0.667745	NO CHANGE	NO CHANGE	DOWN
TC0900001616.mm.2	Trak1	0.116332	1.05159e-06	-0.973095	4.39659e-14	0.35999	0.00426818	1.95965	0.365287	UP	NO CHANGE	DOWN		Trak1	9.74004e-05	0.116328	0.729345	1.26897e-09	-0.301859	0.0294977	-0.506012	0.835489	DOWN	NO CHANGE	UP		Trak1	9.74e-05	1.05e-06	-0.24375	0.00792185	0.0581318	0.63247	1.45368	0.152297	NO CHANGE	NO CHANGE	DOWN
TC0600002044.mm.2	Slc35b4	0.00127846	1.26245e-05	-0.975868	7.39624e-12	0.272239	0.0683554	-1.62	0.193507	NO CHANGE	NO CHANGE	DOWN		Slc35b4	0.00838366	0.00127851	0.634921	3.2338e-06	-0.0257911	0.8772	2.14719	0.216552	NO CHANGE	NO CHANGE	UP		Slc35b4	0.00838378	1.26e-05	-0.340947	0.00776535	0.246444	0.16728	0.527186	0.703928	NO CHANGE	NO CHANGE	DOWN
TC1900000344.mm.2	Abhd17b	0.000858555	0.00154024	-1.03258	1.69166e-10	-0.15539	0.366528	4.2334	0.00837524	NO CHANGE	DELAY	DOWN		Abhd17b	0.00971188	0.000858554	0.46125	0.00953449	-0.0270459	0.911733	-0.635488	0.703861	NO CHANGE	NO CHANGE	UP		Abhd17b	0.00971196	0.00154024	-0.571326	0.00107359	-0.182436	0.424456	3.59791	0.0856355	NO CHANGE	NO CHANGE	DOWN
TC0800003178.mm.2	Egln1	0.109475	0.000777783	-1.03468	5.30746e-12	0.102431	0.500379	1.36425	0.562013	NO CHANGE	NO CHANGE	DOWN		Egln1	0.00882759	0.109475	0.485893	3.50362e-05	-0.0171258	0.907782	-1.49604	0.570313	NO CHANGE	NO CHANGE	UP		Egln1	0.00882759	0.000777789	-0.548788	1.67e-08	0.0853005	0.448214	-0.131812	0.934945	NO CHANGE	NO CHANGE	DOWN
TC0100003422.mm.2	Atp1b1	0.00440765	1.97328e-07	-1.03871	1.27148e-12	0.360348	0.0152793	-0.898605	0.463483	UP	NO CHANGE	DOWN		Atp1b1	8.38668e-05	0.00440765	0.775754	4.02861e-10	-0.0421301	0.757428	0.562805	0.683837	NO CHANGE	NO CHANGE	UP		Atp1b1	8.39e-05	1.97e-07	-0.262955	0.00435609	0.318221	0.0120257	-0.335796	0.728629	UP	NO CHANGE	DOWN
TC0200000222.mm.2	Il15ra	0.000432525	8.49669e-06	-1.07912	2.13949e-10	0.20272	0.266784	1.18978	0.28295	NO CHANGE	NO CHANGE	DOWN		Il15ra	2.40844e-06	0.000432525	0.368552	0.00454311	-0.207302	0.243248	0.619404	0.55871	NO CHANGE	NO CHANGE	UP		Il15ra	2.41e-06	8.5e-06	-0.710568	8.32e-07	-0.00458207	0.978776	1.80918	0.0480611	NO CHANGE	DELAY	DOWN
TC0100002969.mm.2	Insig2	6.22636e-06	9.84182e-13	-1.20759	5.01344e-11	0.903341	2.18879e-05	0.427687	0.49837	UP	NO CHANGE	DOWN		Insig2	1.16479e-10	6.22636e-06	1.8954	1.39007e-15	-0.862173	0.000249224	0.268739	0.707089	DOWN	NO CHANGE	UP		Insig2	1.16e-10	9.84e-13	0.687803	1.07e-05	0.041168	0.829226	0.696427	0.104312	NO CHANGE	NO CHANGE	UP
TC1700002152.mm.2	Slc29a1	0.000849206	0.00303045	-1.20849	8.04743e-15	-0.121015	0.403214	0.430759	0.775882	NO CHANGE	NO CHANGE	DOWN		Slc29a1	0.0161056	0.000849208	0.634325	7.30109e-06	0.0751456	0.666771	-0.929144	0.598312	NO CHANGE	NO CHANGE	UP		Slc29a1	0.0161057	0.00303045	-0.574167	1.21e-05	-0.0458702	0.784722	-0.498371	0.790673	NO CHANGE	NO CHANGE	DOWN
TC0300000210.mm.2	Skil	0.0436715	1.49167e-06	-1.24933	3.54327e-16	0.613642	4.96603e-05	0.0817031	0.970645	UP	NO CHANGE	DOWN		Skil	0.00126812	0.0436713	0.734782	1.21013e-07	-0.35892	0.0322158	-1.92171	0.503553	DOWN	NO CHANGE	UP		Skil	0.00126812	1.49e-06	-0.514545	0.00023308	0.254723	0.175158	-1.84002	0.100534	NO CHANGE	NO CHANGE	DOWN
TC0400002578.mm.2	Slc25a51	0.000927965	0.00220645	-1.3272	1.22749e-09	0.0587933	0.801116	-2.27267	0.147967	NO CHANGE	NO CHANGE	DOWN		Slc25a51	0.0273686	0.000927887	0.83254	4.22529e-06	0.192547	0.38543	1.20001	0.528163	NO CHANGE	NO CHANGE	UP		Slc25a51	0.0273707	0.00220646	-0.494659	0.00646306	0.25134	0.302572	-1.07266	0.595032	NO CHANGE	NO CHANGE	DOWN
TC0200005438.mm.2	Helz2	0.000527654	0.000383959	-1.3379	2.52432e-17	-0.100155	0.449604	-0.0505741	0.969975	NO CHANGE	NO CHANGE	DOWN		Helz2	0.000111538	0.000527654	0.70619	1.01657e-07	-0.111434	0.481218	-3.23916	0.0111519	NO CHANGE	ADVANCE	UP		Helz2	0.000111538	0.000383959	-0.631705	1.81e-07	-0.211588	0.142147	-3.28975	0.0214694	NO CHANGE	ADVANCE	DOWN
TC0800001244.mm.2	Pla2g15	3.32401e-05	0.00999742	-1.37198	4.02781e-19	-0.257639	0.0383197	0.587251	0.706465	DOWN	NO CHANGE	DOWN		Pla2g15	0.00998994	3.32406e-05	0.772738	2.46814e-08	0.115224	0.46896	0.588408	0.694393	NO CHANGE	NO CHANGE	UP		Pla2g15	0.00999001	0.00999744	-0.599242	1.81e-06	-0.142416	0.365706	1.17567	0.582707	NO CHANGE	NO CHANGE	DOWN
TC0300002311.mm.2	Slc25a44	0.000192061	0.017203	-1.37353	8.52321e-12	-0.357168	0.0840734	-4.18247	0.0279563	NO CHANGE	ADVANCE	DOWN		Slc25a44	1.75239e-05	0.000192061	0.762996	3.19954e-07	0.187929	0.293863	3.9198	0.00163258	NO CHANGE	DELAY	UP		Slc25a44	1.75e-05	0.0172029	-0.61053	2.68e-06	-0.169239	0.288475	-0.262698	0.865606	NO CHANGE	NO CHANGE	DOWN
TC0400003653.mm.2	Epb41	2.43344e-05	0.000521504	-1.40302	1.27743e-15	0.000870238	0.995481	0.217623	0.854933	NO CHANGE	NO CHANGE	DOWN		Epb41	1.43353e-05	2.4335e-05	0.844048	3.22099e-11	-0.0403565	0.765512	0.961971	0.322986	NO CHANGE	NO CHANGE	UP		Epb41	1.43e-05	0.000521504	-0.558977	1.11e-05	-0.0394858	0.79937	1.17959	0.323197	NO CHANGE	NO CHANGE	DOWN
TC1700001986.mm.2	Atat1	0.00240773	0.0147132	-1.41614	8.32106e-15	0.0445752	0.788336	-7.14521	0.000370959	NO CHANGE	ADVANCE	DOWN		Atat1	6.18029e-05	0.00240777	0.95129	2.18828e-11	-0.230277	0.12294	3.47693	0.0211921	NO CHANGE	DELAY	UP		Atat1	6.18e-05	0.0147134	-0.464848	0.000532347	-0.185702	0.298104	-3.66828	0.0212077	NO CHANGE	ADVANCE	DOWN
TC0600002663.mm.2	Rab43	0.0427834	0.00875351	-1.49494	1.51831e-13	0.0520255	0.785596	1.91149	0.391885	NO CHANGE	NO CHANGE	DOWN		Rab43	0.00275878	0.0427835	1.15669	2.95893e-11	-0.0829808	0.654159	-0.0999513	0.960129	NO CHANGE	NO CHANGE	UP		Rab43	0.00275891	0.00875368	-0.338258	0.00880045	-0.0309551	0.856367	1.81153	0.322173	NO CHANGE	NO CHANGE	DOWN
TC0600002056.mm.2	Wdr91	6.95026e-06	0.0225126	-1.49585	2.517e-15	-0.608574	0.000645814	-1.81586	0.423577	DOWN	NO CHANGE	DOWN		Wdr91	3.29162e-06	6.95015e-06	0.912063	7.80998e-10	0.278704	0.092755	1.57809	0.105428	NO CHANGE	NO CHANGE	UP		Wdr91	3.29e-06	0.0225135	-0.583788	1.02e-07	-0.329869	0.0116909	-0.237757	0.894535	DOWN	NO CHANGE	DOWN
TC1600001553.mm.2	Dirc2	0.0066572	0.00638479	-1.58994	4.65805e-16	-0.0617018	0.715017	-7.70901	0.000168744	NO CHANGE	ADVANCE	DOWN		Dirc2	4.46988e-06	0.00665715	0.60248	1.00451e-05	-0.299634	0.0868873	6.30726	2.66551e-05	NO CHANGE	DELAY	UP		Dirc2	4.47e-06	0.00638487	-0.987462	6.87e-11	-0.361336	0.0256731	-1.40176	0.360489	DOWN	NO CHANGE	DOWN
TC0600003205.mm.2	Fkbp4	0.00373322	9.60291e-07	-1.61423	1.36818e-12	0.357539	0.128611	-4.17818	0.000805145	NO CHANGE	ADVANCE	DOWN		Fkbp4	0.000165507	0.00373322	0.802718	6.8864e-05	-0.233202	0.373088	2.75404	0.0568126	NO CHANGE	NO CHANGE	UP		Fkbp4	0.000165507	9.6e-07	-0.811515	1.05e-05	0.124341	0.59629	-1.42411	0.145532	NO CHANGE	NO CHANGE	DOWN
TC1900001722.mm.2	Gfra1	4.25346e-05	0.000680703	-1.70468	1.34581e-15	-0.0671898	0.715677	-2.40732	0.0606655	NO CHANGE	NO CHANGE	DOWN		Gfra1	0.0200925	4.25345e-05	0.440357	0.00195999	0.273033	0.149832	1.44717	0.383767	NO CHANGE	NO CHANGE	UP		Gfra1	0.0200929	0.000680693	-1.26432	4.76e-11	0.205844	0.304798	-0.960118	0.597941	NO CHANGE	NO CHANGE	DOWN
TC0500002415.mm.2	Sepsecs	0.590934	3.5366e-05	-1.7085	1.62884e-19	0.57804	0.000232786	-9.4289	0.265266	UP	NO CHANGE	DOWN		Sepsecs	0.000108113	0.590934	1.07835	2.06847e-16	-0.342799	0.00524763	9.17464	0.189344	DOWN	NO CHANGE	UP		Sepsecs	0.000108113	3.54e-05	-0.630152	2.11e-07	0.235241	0.101815	-0.254199	0.829222	NO CHANGE	NO CHANGE	DOWN
TC0300000307.mm.2	Hspa4l	0.000329644	4.4938e-07	-1.78902	7.77069e-13	0.710375	0.0067764	-1.86436	0.0768993	UP	NO CHANGE	DOWN		Hspa4l	1.52859e-05	0.000329651	1.11633	4.73586e-07	-0.44955	0.0966986	1.28579	0.288169	NO CHANGE	NO CHANGE	UP		Hspa4l	1.53e-05	4.49e-07	-0.672689	0.00138178	0.260828	0.362692	-0.578562	0.484322	NO CHANGE	NO CHANGE	DOWN
TC0800002734.mm.2	Ciapin1	0.00333281	0.000607963	-1.80176	5.61967e-19	0.361169	0.0306973	-2.35851	0.204655	UP	NO CHANGE	DOWN		Ciapin1	0.00716302	0.00333281	1.23456	4.85603e-17	-0.0591485	0.643275	5.8871	0.002023	NO CHANGE	DELAY	UP		Ciapin1	0.00716301	0.000607936	-0.567197	3.37e-05	0.30202	0.0938925	3.52858	0.0412633	NO CHANGE	DELAY	DOWN
TC0500001464.mm.2	Aacs	0.0521266	0.000922267	-1.82403	5.53845e-06	0.353533	0.469333	-3.54559	0.0941456	NO CHANGE	NO CHANGE	DOWN		Aacs	3.38398e-08	0.0521266	1.05532	0.00213514	-1.30044	0.00635629	3.73902	0.0335522	DOWN	NO CHANGE	UP		Aacs	3.38e-08	0.00092225	-0.768712	0.00710014	-0.946904	0.0170328	0.193424	0.856409	DOWN	NO CHANGE	DOWN
TC0900001459.mm.2	Scap	8.42687e-05	0.00024598	-1.85061	6.12072e-22	-0.193585	0.153881	-2.2589	0.0800122	NO CHANGE	NO CHANGE	DOWN		Scap	6.2224e-05	8.42632e-05	0.896786	6.33766e-12	0.137079	0.30755	1.71549	0.141548	NO CHANGE	NO CHANGE	UP		Scap	6.22e-05	0.000245979	-0.953826	2.11e-15	-0.0565061	0.607502	-0.543434	0.635197	NO CHANGE	NO CHANGE	DOWN
TC0600000609.mm.2	Snx10	0.204127	0.00748751	-1.86422	6.64381e-16	0.173685	0.376641	-3.18516	0.325275	NO CHANGE	NO CHANGE	DOWN		Snx10	0.00122551	0.204127	1.51315	2.51048e-12	-0.384141	0.0821825	4.17058	0.208045	NO CHANGE	NO CHANGE	UP		Snx10	0.00122551	0.00748751	-0.351061	0.0195577	-0.210456	0.298068	0.985418	0.596849	NO CHANGE	NO CHANGE	DOWN
TC1000001596.mm.2	Stat2	0.000422128	0.00149705	-1.91686	4.127e-18	-0.165383	0.364455	-2.81257	0.0485169	NO CHANGE	ADVANCE	DOWN		Stat2	0.151318	0.000422127	0.790952	7.69815e-07	0.384309	0.0524306	-1.04605	0.703093	NO CHANGE	NO CHANGE	UP		Stat2	0.151318	0.00149705	-1.12591	2.53e-11	0.218925	0.225266	-3.85861	0.141161	NO CHANGE	NO CHANGE	DOWN
TC0600003071.mm.2	Apobec1	0.0363758	1.73753e-05	-1.93524	2.15966e-18	0.345826	0.0521195	-3.21748	0.0782425	NO CHANGE	NO CHANGE	DOWN		Apobec1	0.00520953	0.0363755	0.472698	0.0167526	-0.423493	0.120934	-1.0369	0.703088	NO CHANGE	NO CHANGE	UP		Apobec1	0.00520924	1.74e-05	-1.46254	1.4e-09	-0.0776661	0.767997	-4.2544	0.00817827	NO CHANGE	ADVANCE	DOWN
TC1200002434.mm.2	Akt1	0.0831127	0.00228887	-1.95073	4.06236e-20	0.185063	0.257714	6.39147	0.00650049	NO CHANGE	NO CHANGE	DOWN		Akt1	0.000522143	0.0831132	1.54478	6.87767e-18	-0.191856	0.210599	-1.55997	0.46969	NO CHANGE	NO CHANGE	UP		Akt1	0.000522147	0.00228886	-0.405947	0.000337944	-0.00679289	0.963782	4.83151	0.00122468	NO CHANGE	DELAY	DOWN
TC1100002233.mm.2	Cobl	5.00818e-05	0.000506492	-2.03264	6.64959e-26	-0.0447712	0.686151	6.46669	6.56851e-06	NO CHANGE	DELAY	DOWN		Cobl	0.0252836	5.00818e-05	1.18685	2.30985e-14	0.0854604	0.560477	-2.47291	0.149811	NO CHANGE	NO CHANGE	UP		Cobl	0.0252836	0.000506493	-0.845795	1.29e-09	0.0406898	0.786562	3.99378	0.0396665	NO CHANGE	DELAY	DOWN
TC1100004266.mm.2	Irgm2	0.00162221	0.386853	-2.03993	1.11665e-14	-0.493519	0.0530789	7.34252	0.0944086	NO CHANGE	NO CHANGE	DOWN		Irgm2	0.00816113	0.0016222	1.30804	4.28193e-10	0.213801	0.357543	-7.87652	3.34481e-05	NO CHANGE	ADVANCE	UP		Irgm2	0.00816109	0.386853	-0.731894	3.26e-05	-0.279725	0.222273	-0.534032	0.897333	NO CHANGE	NO CHANGE	DOWN
TC0200003298.mm.2	Uck1	0.000753609	0.00012289	-2.05926	2.2192e-17	0.100009	0.627864	-1.71117	0.15772	NO CHANGE	NO CHANGE	DOWN		Uck1	6.96671e-05	0.000753601	1.76698	7.21646e-17	0.0186484	0.92012	4.43664	0.000657286	NO CHANGE	DELAY	UP		Uck1	6.97e-05	0.000122888	-0.292273	0.0255667	0.118656	0.515466	2.72546	0.0168119	NO CHANGE	DELAY	DOWN
TC0900001005.mm.2	Fam214a	0.00142982	0.000263687	-2.12666	2.4308e-18	0.0713152	0.70739	-3.40552	0.0198788	NO CHANGE	ADVANCE	DOWN		Fam214a	0.000216748	0.00142982	1.12038	4.47294e-09	-0.211868	0.323244	1.00673	0.482611	NO CHANGE	NO CHANGE	UP		Fam214a	0.000216748	0.000263688	-1.00629	4.25e-08	-0.140554	0.503351	-2.39874	0.0721637	NO CHANGE	NO CHANGE	DOWN
TC0300002718.mm.2	Csf1	9.03087e-05	0.00206646	-2.12777	1.14082e-16	-0.272061	0.222145	-1.22001	0.367093	NO CHANGE	NO CHANGE	DOWN		Csf1	0.0910647	9.03088e-05	1.46929	9.36099e-11	0.478924	0.051857	8.35126	0.000566696	NO CHANGE	NO CHANGE	UP		Csf1	0.0910629	0.00206646	-0.658485	0.000200851	0.206862	0.377421	7.13125	0.00308183	NO CHANGE	NO CHANGE	DOWN
TC1600002177.mm.2	Dexi	0.00929571	2.66449e-05	-2.21644	2.36029e-19	0.39101	0.0510076	-2.89604	0.0497743	NO CHANGE	ADVANCE	DOWN		Dexi	4.19703e-06	0.00929574	0.93371	2.26005e-09	-0.318161	0.0763894	0.0346338	0.980068	NO CHANGE	NO CHANGE	UP		Dexi	4.2e-06	2.66e-05	-1.28273	7.33e-13	0.0728491	0.687807	-2.8614	0.00259323	NO CHANGE	ADVANCE	DOWN
TC1000003140.mm.2	Coq10a	0.000481187	0.0020406	-2.32623	4.60566e-22	0.209538	0.208807	1.87141	0.264882	NO CHANGE	NO CHANGE	DOWN		Coq10a	0.0291066	0.00048116	1.39127	3.20593e-16	0.00918577	0.95202	3.29411	0.0834506	NO CHANGE	NO CHANGE	UP		Coq10a	0.029106	0.0020406	-0.934962	4.74e-08	0.218724	0.266546	5.16552	0.0150348	NO CHANGE	DELAY	DOWN
TC0500003632.mm.2	Slc46a3	0.0390329	5.76603e-06	-2.35793	4.28824e-17	0.994407	0.000104981	-0.849165	0.736184	UP	NO CHANGE	DOWN		Slc46a3	1.30844e-05	0.039033	0.958948	7.76016e-09	-0.545742	0.00531693	0.520237	0.806125	DOWN	NO CHANGE	UP		Slc46a3	1.31e-05	5.77e-06	-1.39898	5.83e-10	0.448665	0.0733194	-0.328924	0.735725	NO CHANGE	NO CHANGE	DOWN
TC1900000709.mm.2	As3mt	0.0187645	0.00118243	-2.36798	7.62629e-23	0.253707	0.130195	-1.69914	0.368709	NO CHANGE	NO CHANGE	DOWN		As3mt	0.000393683	0.0187645	1.52397	9.70409e-19	-0.16055	0.256481	2.50389	0.158278	NO CHANGE	NO CHANGE	UP		As3mt	0.000393701	0.00118244	-0.844015	3.66e-09	0.0931573	0.570742	0.80475	0.542501	NO CHANGE	NO CHANGE	DOWN
TC1200001237.mm.2	Tnfaip2	0.000291645	6.60324e-05	-2.56133	2.41751e-18	0.270462	0.247683	-3.6199	0.00467172	NO CHANGE	ADVANCE	DOWN		Tnfaip2	0.000169023	0.000291645	1.5672	5.80418e-13	-0.072482	0.736992	1.60705	0.195958	NO CHANGE	NO CHANGE	UP		Tnfaip2	0.000169023	6.6e-05	-0.994129	6.49e-07	0.197981	0.407767	-2.01285	0.0877257	NO CHANGE	NO CHANGE	DOWN
TC0600001035.mm.2	Mgll	0.162458	1.80996e-05	-2.98404	2.13569e-23	0.503514	0.0137166	1.32831	0.61077	UP	NO CHANGE	DOWN		Mgll	0.001131	0.162459	1.58677	1.04996e-14	-0.24305	0.206521	0.591419	0.829916	NO CHANGE	NO CHANGE	UP		Mgll	0.00113101	1.81e-05	-1.39727	3.54e-14	0.260464	0.144515	1.91973	0.116826	NO CHANGE	NO CHANGE	DOWN
TC0400002633.mm.2	Acnat2	0.0400778	1.92492e-07	-3.04002	1.37823e-21	0.920502	0.00019172	1.2965	0.470535	UP	NO CHANGE	DOWN		Acnat2	8.43906e-08	0.0400774	2.43244	7.94427e-21	-0.603366	0.00355731	-1.31066	0.424011	DOWN	NO CHANGE	UP		Acnat2	8.44e-08	1.92e-07	-0.607576	8.41e-05	0.317136	0.11432	-0.0141551	0.9839	NO CHANGE	NO CHANGE	DOWN
TC0600000362.mm.2	Trim24	3.36818e-06	5.92376e-06	-3.4966	9.72506e-27	0.0421733	0.815377	5.64182	2.87124e-07	NO CHANGE	DELAY	DOWN		Trim24	0.000653544	3.36813e-06	3.81353	1.90543e-27	0.136985	0.500776	-5.85589	5.27569e-06	NO CHANGE	ADVANCE	UP		Trim24	0.000653561	5.92e-06	0.316932	0.0410505	0.179157	0.394086	-0.214064	0.854032	NO CHANGE	NO CHANGE	UP
TC0700004610.mm.2	Ccnd1; Mir3962	0.000957987	0.0452957	-3.86891	2.28853e-23	-0.65	0.0129647	1.24404	0.705727	DOWN	NO CHANGE	DOWN		Ccnd1; Mir3962	2.72353e-06	0.000958021	2.51812	1.57091e-16	-0.0699096	0.795433	3.22605	0.0061308	NO CHANGE	DELAY	UP		Ccnd1; Mir3962	2.72e-06	0.0452966	-1.3508	1.05e-12	-0.719911	0.000346799	4.47012	0.0745575	DOWN	NO CHANGE	DOWN
TC0700002655.mm.2	Cyp2a22	0.0262952	0.000448708	-3.91679	1.59774e-19	-0.309554	0.347295	4.81234	0.0563066	NO CHANGE	NO CHANGE	DOWN		Cyp2a22	0.170413	0.0262961	4.63145	2.18629e-22	0.527494	0.126178	-5.85607	0.185074	NO CHANGE	NO CHANGE	UP		Cyp2a22	0.170408	0.000448709	0.714659	3.43e-06	0.217943	0.244462	-1.04371	0.692959	NO CHANGE	NO CHANGE	UP
TC1400001906.mm.2	Ddhd1; Mir5131	1.1797e-08	0.000556925	-4.00323	2.4424e-36	-0.542265	6.64818e-05	-6.0178	9.94407e-07	DOWN	ADVANCE	DOWN		Ddhd1; Mir5131	0.00665868	1.1797e-08	2.67407	6.00346e-29	0.579549	7.23035e-05	1.92112	0.151229	UP	NO CHANGE	UP		Ddhd1; Mir5131	0.0066587	0.000556925	-1.32917	9.55e-19	0.0372841	0.762209	-4.09668	0.00970979	NO CHANGE	ADVANCE	DOWN
TC0200004481.mm.2	Zscan29	0.415978	0.00379982	-0.494598	2.31445e-05	0.249806	0.0917678	-9.53642	0.0462173	NO CHANGE	NO CHANGE	DOWN		Zscan29	0.000546271	0.415978	0.242817	0.0202572	-0.323822	0.0296861	8.21412	0.078392	DOWN	NO CHANGE	UP		Zscan29	0.000546264	0.00379981	-0.25178	0.0189661	-0.0740165	0.607335	-1.3223	0.402974	NO CHANGE	NO CHANGE	DOWN
TC1100003687.mm.2	Med24	0.00140461	0.00266325	-0.502339	0.000193685	-0.0253232	0.881905	-3.74115	0.0227841	NO CHANGE	ADVANCE	DOWN		Med24	1.90984e-05	0.00140461	0.759385	4.38683e-09	-0.0120559	0.933708	1.26501	0.316226	NO CHANGE	NO CHANGE	UP		Med24	1.91e-05	0.0026632	0.257045	0.0172045	-0.0373787	0.796937	-2.47613	0.0671545	NO CHANGE	NO CHANGE	UP
TC0700004148.mm.2	Sox6	0.000813743	0.00146241	-0.521416	7.23668e-05	-0.0821638	0.618141	3.59027	0.0209119	NO CHANGE	DELAY	DOWN		Sox6	0.000265796	0.000813759	0.277401	0.00879171	0.149527	0.301761	0.244793	0.861403	NO CHANGE	NO CHANGE	UP		Sox6	0.000265806	0.00146241	-0.244015	0.0135244	0.0673626	0.609947	3.83508	0.010406	NO CHANGE	DELAY	DOWN
TC1300000089.mm.2	Lyst	0.0455558	0.000956686	-0.558332	0.000192318	0.14467	0.449409	0.324512	0.873152	NO CHANGE	NO CHANGE	DOWN		Lyst	0.000674299	0.0455571	0.31871	0.0183893	-0.122605	0.505801	-1.34123	0.498475	NO CHANGE	NO CHANGE	UP		Lyst	0.000674299	0.000956686	-0.239621	0.0425543	0.0220626	0.891323	-1.01668	0.47068	NO CHANGE	NO CHANGE	DOWN
TC1700001634.mm.2	Slc9a3r2	0.00708425	4.64043e-05	-0.648148	2.89736e-06	0.0870965	0.609778	2.27661	0.117748	NO CHANGE	NO CHANGE	DOWN		Slc9a3r2	0.00647751	0.00708426	0.268413	0.0325787	0.0973913	0.57223	0.883953	0.636454	NO CHANGE	NO CHANGE	UP		Slc9a3r2	0.00647751	4.64e-05	-0.379735	0.000447609	0.184488	0.201343	3.16055	0.0304072	NO CHANGE	DELAY	DOWN
TC0400002290.mm.2	Tstd3	0.000626349	0.0654534	-0.675776	7.35058e-10	-0.25946	0.0293249	-4.63488	0.110927	DOWN	NO CHANGE	DOWN		Tstd3	0.00300988	0.000626343	0.462063	2.45403e-05	0.0572887	0.675379	9.70952	9.87274e-08	NO CHANGE	DELAY	UP		Tstd3	0.00300988	0.0654534	-0.213712	0.0157017	-0.202171	0.0929823	5.07463	0.09253	NO CHANGE	NO CHANGE	DOWN
TC1100001095.mm.2	Fam57a	7.58827e-05	0.0014188	-0.722027	1.89662e-06	-0.0382442	0.838754	-0.983608	0.421554	NO CHANGE	NO CHANGE	DOWN		Fam57a	0.00167766	7.58829e-05	0.410853	0.00266152	0.0917934	0.615246	0.455233	0.728441	NO CHANGE	NO CHANGE	UP		Fam57a	0.00167765	0.00141879	-0.311174	0.0301363	0.0535496	0.790984	-0.528371	0.710592	NO CHANGE	NO CHANGE	DOWN
TC1100000544.mm.2	Hnrnph1	0.0327238	0.00569127	-0.732666	1.09156e-09	0.120822	0.345177	8.53939	0.000576126	NO CHANGE	DELAY	DOWN		Hnrnph1	0.34648	0.032724	0.354067	0.000259049	0.0943174	0.450438	11.1597	0.0104446	NO CHANGE	NO CHANGE	UP		Hnrnph1	0.34648	0.00569127	-0.378598	0.000383923	0.215142	0.120205	-4.3009	0.316993	NO CHANGE	NO CHANGE	DOWN
TC1000000171.mm.2	Sgk1	0.000133932	0.00583282	-0.736153	5.34851e-05	-0.289949	0.208382	-10.9265	2.14811e-08	NO CHANGE	ADVANCE	DOWN		Sgk1	0.081962	0.000133928	1.17702	5.98863e-09	0.482264	0.041768	-7.29503	0.00212491	UP	NO CHANGE	UP		Sgk1	0.0819619	0.00583277	0.440871	0.00937241	0.192319	0.394953	5.77845	0.0245391	NO CHANGE	NO CHANGE	UP
TC0100003443.mm.2	Dcaf6	7.17209e-05	0.0123114	-0.752653	5.1792e-07	-0.361707	0.0500485	1.83649	0.277825	NO CHANGE	NO CHANGE	DOWN		Dcaf6	0.000626417	7.17216e-05	1.10212	2.44189e-10	0.162114	0.390117	-0.534204	0.667689	NO CHANGE	NO CHANGE	UP		Dcaf6	0.000626427	0.012311	0.34947	0.00625458	-0.199594	0.2564	1.30225	0.452764	NO CHANGE	NO CHANGE	UP
TC0700002964.mm.2	Emc10	0.101925	0.000820193	-0.789491	8.53477e-11	0.142575	0.274022	0.0361668	0.987115	NO CHANGE	NO CHANGE	DOWN		Emc10	0.0199065	0.101925	0.52631	2.062e-06	-0.0597642	0.662846	-3.31624	0.210648	NO CHANGE	NO CHANGE	UP		Emc10	0.0199067	0.000820181	-0.263182	0.00413329	0.0828094	0.50365	-3.27994	0.069631	NO CHANGE	NO CHANGE	DOWN
TC1700000362.mm.2	Clcn7	0.175574	0.00705388	-0.794185	8.23047e-08	0.12172	0.479568	0.72688	0.796904	NO CHANGE	NO CHANGE	DOWN		Clcn7	0.0243247	0.175574	0.39623	0.0017423	-0.0601499	0.723951	-0.292098	0.921495	NO CHANGE	NO CHANGE	UP		Clcn7	0.0243247	0.00705387	-0.397955	0.000483764	0.0615674	0.67595	0.434742	0.834328	NO CHANGE	NO CHANGE	DOWN
TC0100002210.mm.2	Mitd1	0.000252166	0.162212	-0.817606	1.01082e-07	-0.369033	0.0498981	-2.27932	0.381609	DOWN	NO CHANGE	DOWN		Mitd1	0.0247803	0.000252166	0.445258	0.000690546	0.276457	0.115919	-1.03642	0.571095	NO CHANGE	NO CHANGE	UP		Mitd1	0.0247803	0.162211	-0.372348	0.00387772	-0.0925765	0.601601	-3.31574	0.254508	NO CHANGE	NO CHANGE	DOWN
TC0200001935.mm.2	Mertk	0.00473863	0.00367937	-0.822403	1.68062e-07	0.108377	0.549477	-2.14343	0.234616	NO CHANGE	NO CHANGE	DOWN		Mertk	0.00135181	0.00473866	0.53869	1.29013e-05	-0.0314539	0.838683	0.909129	0.569483	NO CHANGE	NO CHANGE	UP		Mertk	0.00135181	0.00367937	-0.283712	0.0291812	0.0769237	0.660779	-1.2343	0.454095	NO CHANGE	NO CHANGE	DOWN
TC0200000545.mm.2	Tor1b	0.000802624	0.000868395	-0.825065	4.37298e-10	0.15636	0.274508	0.350556	0.813746	NO CHANGE	NO CHANGE	DOWN		Tor1b	0.0255083	0.000802622	0.430595	1.35043e-05	0.0912116	0.45868	1.86219	0.318704	NO CHANGE	NO CHANGE	UP		Tor1b	0.0255083	0.000868394	-0.39447	0.000520996	0.247572	0.104336	2.21274	0.265789	NO CHANGE	NO CHANGE	DOWN
TC0500003313.mm.2	Gusb	0.007741	0.0403455	-0.829821	1.85442e-07	-0.00906415	0.960897	-1.0738	0.627143	NO CHANGE	NO CHANGE	DOWN		Gusb	0.0109879	0.007741	0.394405	0.000409427	0.0831222	0.564997	-1.50416	0.449783	NO CHANGE	NO CHANGE	UP		Gusb	0.0109884	0.040346	-0.435417	0.000747072	0.0740563	0.663117	-2.57797	0.268617	NO CHANGE	NO CHANGE	DOWN
TC0400000442.mm.2	Rgp1	0.00063554	0.00466934	-0.894571	5.28766e-10	0.0626915	0.681734	-2.47903	0.134486	NO CHANGE	NO CHANGE	DOWN		Rgp1	0.00106259	0.000635546	0.287222	0.0066294	-0.0846397	0.553922	4.06235	0.00740196	NO CHANGE	DELAY	UP		Rgp1	0.00106259	0.00466934	-0.607348	1.17e-05	-0.021948	0.897173	1.58333	0.332369	NO CHANGE	NO CHANGE	DOWN
TC0500003615.mm.2	Usp12	0.0947846	0.00128885	-0.937419	1.0168e-11	0.3447	0.0171861	-1.61232	0.623968	UP	NO CHANGE	DOWN		Usp12	0.00914928	0.0947844	0.629881	5.24674e-09	-0.159943	0.189379	2.47054	0.420419	NO CHANGE	NO CHANGE	UP		Usp12	0.00914902	0.00128885	-0.307538	0.00774662	0.184757	0.242697	0.85823	0.621997	NO CHANGE	NO CHANGE	DOWN
TC0500001522.mm.2	Tpst1	0.0291869	0.00417658	-0.941445	8.48205e-11	0.0667287	0.667171	3.36985	0.0897274	NO CHANGE	NO CHANGE	DOWN		Tpst1	8.70254e-05	0.0291871	0.253452	0.0213609	-0.20869	0.170948	-2.94169	0.100123	NO CHANGE	NO CHANGE	UP		Tpst1	8.7e-05	0.00417658	-0.687992	2.13e-08	-0.141961	0.324449	0.428161	0.755739	NO CHANGE	NO CHANGE	DOWN
TC0900001483.mm.2	Lrrfip2	0.00519852	0.00237717	-1.05608	1.13626e-12	0.0142487	0.920128	-1.96352	0.263466	NO CHANGE	NO CHANGE	DOWN		Lrrfip2	0.127188	0.00519851	0.769147	1.53995e-09	0.174147	0.217825	5.79462	0.0446095	NO CHANGE	NO CHANGE	UP		Lrrfip2	0.127185	0.00237727	-0.286932	0.005053	0.188397	0.168538	3.8311	0.162189	NO CHANGE	NO CHANGE	DOWN
TC1300000514.mm.2	Jarid2	0.00377083	0.00729684	-1.12321	5.20467e-10	0.00854753	0.964284	-0.542106	0.765719	NO CHANGE	NO CHANGE	DOWN		Jarid2	0.000704632	0.00377083	0.807302	1.99538e-07	-0.103723	0.572923	0.686867	0.656509	NO CHANGE	NO CHANGE	UP		Jarid2	0.000704624	0.00729678	-0.315909	0.0279982	-0.0951762	0.623216	0.144766	0.930999	NO CHANGE	NO CHANGE	DOWN
TC1300000543.mm.2	Rnf144b	0.0189808	1.67395e-05	-1.12929	2.31563e-11	0.322554	0.0704873	-5.26634	0.00197298	NO CHANGE	ADVANCE	DOWN		Rnf144b	8.2654e-05	0.0189808	0.449702	0.000331684	-0.148675	0.362826	3.779	0.0256964	NO CHANGE	DELAY	UP		Rnf144b	8.27e-05	1.67e-05	-0.679583	1.08e-07	0.173879	0.253247	-1.48733	0.157648	NO CHANGE	NO CHANGE	DOWN
TC0X00002453.mm.2	G6pdx	0.00454519	4.02217e-06	-1.18098	2.85869e-09	-0.0410743	0.850558	-5.80268	0.000230353	NO CHANGE	ADVANCE	DOWN		G6pdx	0.0820858	0.00454521	1.56397	9.91673e-10	0.246036	0.381526	3.72347	0.12973	NO CHANGE	NO CHANGE	UP		G6pdx	0.0820824	4.02e-06	0.382992	0.0220243	0.204964	0.372856	-2.07922	0.298387	NO CHANGE	NO CHANGE	UP
TC0500001408.mm.2	Tmem120b	0.000135077	2.32931e-05	-1.22633	3.76363e-12	0.0612109	0.723157	-2.49723	0.0311597	NO CHANGE	ADVANCE	DOWN		Tmem120b	4.46798e-05	0.000135077	0.635913	2.38018e-05	-0.118936	0.527269	4.29645	0.000537891	NO CHANGE	DELAY	UP		Tmem120b	4.47e-05	2.33e-05	-0.590417	5.31e-05	-0.0577244	0.752873	1.79923	0.0982119	NO CHANGE	NO CHANGE	DOWN
TC1600001557.mm.2	Dtx3l	0.113517	0.00547942	-1.25199	5.64031e-15	0.0134478	0.926798	-7.67849	0.00446591	NO CHANGE	NO CHANGE	DOWN		Dtx3l	0.00351369	0.113517	0.923433	8.14252e-12	-0.0109517	0.938102	-10.351	0.00012616	NO CHANGE	NO CHANGE	UP		Dtx3l	0.0035138	0.00547942	-0.328561	2.54e-05	0.00249382	0.979696	5.97042	0.00110851	NO CHANGE	DELAY	DOWN
TC1900000888.mm.2	Tcirg1	0.00321942	0.0175807	-1.28747	1.32857e-12	0.0534633	0.770529	-5.12618	0.00741818	NO CHANGE	ADVANCE	DOWN		Tcirg1	0.0109968	0.00321942	0.797996	1.11038e-10	0.103686	0.440263	5.28915	0.00524004	NO CHANGE	DELAY	UP		Tcirg1	0.0109974	0.0175807	-0.48947	0.000183003	0.157149	0.361239	0.162958	0.940788	NO CHANGE	NO CHANGE	DOWN
TC0400003200.mm.2	Pcsk9	0.184409	0.00679909	-1.31581	3.52674e-11	0.257273	0.207718	-0.670147	0.836073	NO CHANGE	NO CHANGE	DOWN		Pcsk9	0.000213132	0.18441	1.02194	1.12948e-09	-0.353571	0.0601707	1.70503	0.554941	NO CHANGE	NO CHANGE	UP		Pcsk9	0.000213133	0.00679912	-0.293864	0.0359534	-0.0962982	0.613986	1.03491	0.503785	NO CHANGE	NO CHANGE	DOWN
TC0300000769.mm.2	Adar	0.000679249	0.000959695	-1.37584	1.33033e-15	-0.110628	0.483828	9.39863	1.74792e-08	NO CHANGE	DELAY	DOWN		Adar	0.312871	0.000679248	0.949821	2.27034e-10	0.374247	0.0265317	-7.52969	0.0616911	UP	NO CHANGE	UP		Adar	0.312871	0.000959695	-0.426023	0.000151525	0.26362	0.081706	1.86895	0.598926	NO CHANGE	NO CHANGE	DOWN
TC1300000258.mm.2	Hist1h1c	0.00032112	0.00026166	-1.38953	2.98112e-08	-0.0899515	0.756452	0.338102	0.784269	NO CHANGE	NO CHANGE	DOWN		Hist1h1c	2.54719e-05	0.000321126	0.569563	0.0240961	-0.482026	0.163822	-1.85017	0.137535	NO CHANGE	NO CHANGE	UP		Hist1h1c	2.55e-05	0.000261659	-0.819962	0.000943341	-0.571978	0.0924018	-1.51206	0.214065	NO CHANGE	NO CHANGE	DOWN
TC0100000237.mm.2	Hs6st1	0.231885	0.000825853	-1.41885	2.86695e-16	0.284347	0.0574889	-5.05929	0.143265	NO CHANGE	NO CHANGE	DOWN		Hs6st1	0.000110521	0.231885	1.17101	7.96332e-14	-0.386217	0.012976	4.78092	0.170304	DOWN	NO CHANGE	UP		Hs6st1	0.000110521	0.000825853	-0.247841	0.0261915	-0.10187	0.500415	-0.27837	0.833246	NO CHANGE	NO CHANGE	DOWN
TC1000001506.mm.2	Avpr1a	1.74893e-05	1.2112e-05	-1.43098	1.61106e-10	-0.142366	0.545065	-3.00887	0.00418118	NO CHANGE	ADVANCE	DOWN		Avpr1a	6.86261e-10	1.74893e-05	-0.713869	4.74995e-05	-0.397842	0.0803642	2.37225	0.0024828	NO CHANGE	DELAY	DOWN		Avpr1a	6.86e-10	1.21e-05	-2.14485	3.43e-18	-0.540207	0.00932138	-0.636622	0.404632	DOWN	NO CHANGE	DOWN
TC1000002164.mm.2	Cep85l	0.000623602	0.000453452	-1.44313	1.82688e-14	-0.0639672	0.712358	1.13244	0.402461	NO CHANGE	NO CHANGE	DOWN		Cep85l	0.00972923	0.000623602	0.81877	2.37315e-08	0.224556	0.193508	1.42406	0.401393	NO CHANGE	NO CHANGE	UP		Cep85l	0.0097292	0.000453452	-0.624356	1.66e-06	0.160589	0.307366	2.5565	0.128994	NO CHANGE	NO CHANGE	DOWN
TC0200002961.mm.2	Pfkfb3	0.000467511	6.29149e-06	-1.51575	2.81232e-09	0.722934	0.012823	0.568168	0.649997	UP	NO CHANGE	DOWN		Pfkfb3	0.00125808	0.000467512	0.759048	0.00766155	-0.6076	0.123634	1.02844	0.555996	NO CHANGE	NO CHANGE	UP		Pfkfb3	0.00125809	6.29e-06	-0.756705	0.0154988	0.115334	0.782066	1.59658	0.206112	NO CHANGE	NO CHANGE	DOWN
TC0500002919.mm.2	Tgfbr3	0.000532593	0.00647458	-1.57665	1.0068e-15	-0.0922649	0.592893	0.456897	0.773529	NO CHANGE	NO CHANGE	DOWN		Tgfbr3	0.000182567	0.000532594	1.23085	1.23583e-14	0.036332	0.810578	0.422708	0.732331	NO CHANGE	NO CHANGE	UP		Tgfbr3	0.000182565	0.00647445	-0.345795	0.00408027	-0.0559331	0.725041	0.879606	0.569401	NO CHANGE	NO CHANGE	DOWN
TC1000001260.mm.2	Lin7a	0.0747389	0.00112077	-1.58911	9.7836e-13	0.490661	0.0290311	-0.822304	0.77125	UP	NO CHANGE	DOWN		Lin7a	0.00218406	0.0747367	0.519484	0.00023625	-0.253464	0.167088	2.14256	0.400005	NO CHANGE	NO CHANGE	UP		Lin7a	0.00218406	0.00112077	-1.06962	4.79e-08	0.237196	0.302671	1.32027	0.392156	NO CHANGE	NO CHANGE	DOWN
TC1300000763.mm.2	Mir23b; Mir27b; Mir24-1; 2010111I01Rik	0.256484	0.00034517	-1.6283	4.24529e-16	0.391576	0.0292786	4.16066	0.214441	UP	NO CHANGE	DOWN		Mir23b; Mir27b; Mir24-1; 2010111I01Rik	0.000609141	0.256484	1.12137	5.50175e-14	-0.178784	0.221123	-2.27786	0.439274	NO CHANGE	NO CHANGE	UP		Mir23b; Mir27b; Mir24-1; 2010111I01Rik	0.000609149	0.000345183	-0.506932	1.54e-05	0.212791	0.148231	1.88273	0.194627	NO CHANGE	NO CHANGE	DOWN
TC0700000806.mm.2	Josd2; Mir7052	0.0117275	0.00427738	-1.78413	2.41658e-18	-0.0862608	0.608946	-2.44181	0.187744	NO CHANGE	NO CHANGE	DOWN		Josd2; Mir7052	0.000277387	0.0117275	1.07621	2.32939e-11	-0.0606694	0.721641	-0.318759	0.839007	NO CHANGE	NO CHANGE	UP		Josd2; Mir7052	0.000277388	0.00427738	-0.707917	4.51e-09	-0.14693	0.293	-2.76057	0.0643035	NO CHANGE	NO CHANGE	DOWN
TC0600002324.mm.2	Ggct	0.0049603	0.00103306	-1.8605	2.16907e-16	0.106171	0.587329	-3.28469	0.0411714	NO CHANGE	ADVANCE	DOWN		Ggct	0.00359115	0.00496027	1.48982	5.4301e-16	0.119389	0.471283	5.67035	0.00235801	NO CHANGE	DELAY	UP		Ggct	0.00359107	0.00103306	-0.370682	0.00287713	0.225561	0.179446	2.38566	0.155478	NO CHANGE	NO CHANGE	DOWN
TC0100002392.mm.2	Trak2	0.00641831	1.23985e-05	-1.86281	2.29162e-25	0.20904	0.0577504	3.13267	0.0300439	NO CHANGE	DELAY	DOWN		Trak2	0.00157006	0.0064183	1.37179	5.35173e-18	-0.157368	0.243248	1.22909	0.491086	NO CHANGE	NO CHANGE	UP		Trak2	0.00157006	1.24e-05	-0.491023	6.69e-06	0.0516717	0.698573	4.36175	0.00126928	NO CHANGE	DELAY	DOWN
TC0800002558.mm.2	Adgre5; Mir1668	0.000454219	0.000632587	-1.88763	1.32513e-18	0.0364397	0.825701	-1.01668	0.463937	NO CHANGE	NO CHANGE	DOWN		Adgre5; Mir1668	0.494171	0.000454218	1.29206	2.7178e-12	0.359473	0.0591473	3.19795	0.524147	NO CHANGE	NO CHANGE	UP		Adgre5; Mir1668	0.494171	0.00063259	-0.595568	0.000106809	0.395911	0.046549	2.18108	0.674922	UP	NO CHANGE	DOWN
TC1600000564.mm.2	Igsf11	0.000163736	0.0030592	-1.90333	5.67948e-20	0.145409	0.359473	-0.58546	0.697153	NO CHANGE	NO CHANGE	DOWN		Igsf11	1.14828e-05	0.000163736	1.48113	1.28306e-19	-0.242981	0.0619197	0.550159	0.647403	NO CHANGE	NO CHANGE	UP		Igsf11	1.15e-05	0.00305924	-0.422197	0.0010807	-0.0975726	0.576114	-0.0353501	0.976739	NO CHANGE	NO CHANGE	DOWN
TC0200004676.mm.2	Gpcpd1	0.0259702	2.53319e-06	-1.97006	1.19556e-07	0.69524	0.112102	2.4163	0.125146	NO CHANGE	NO CHANGE	DOWN		Gpcpd1	0.000108105	0.0259701	1.08131	0.000627321	-0.199484	0.633687	-0.784629	0.639874	NO CHANGE	NO CHANGE	UP		Gpcpd1	0.000108105	2.53e-06	-0.88875	0.000443791	0.495757	0.133132	1.63167	0.116972	NO CHANGE	NO CHANGE	DOWN
TC0100002800.mm.2	Hes6	0.350288	4.14765e-06	-1.97492	2.01397e-08	0.793397	0.0504128	-2.60204	0.453989	NO CHANGE	NO CHANGE	DOWN		Hes6	1.17155e-06	0.35029	0.54875	0.0450231	-0.689872	0.070684	1.60666	0.631782	NO CHANGE	NO CHANGE	UP		Hes6	1.17e-06	4.15e-06	-1.42617	9.14e-11	0.103516	0.656635	-0.995412	0.239865	NO CHANGE	NO CHANGE	DOWN
TC1900001630.mm.2	Sh3pxd2a	1.14742e-05	0.0048332	-1.97514	6.50189e-19	-0.406591	0.0210253	-3.01066	0.0588584	DOWN	NO CHANGE	DOWN		Sh3pxd2a	0.000229554	1.14746e-05	1.52438	2.72462e-15	0.226371	0.203665	-0.139262	0.900166	NO CHANGE	NO CHANGE	UP		Sh3pxd2a	0.000229559	0.00483325	-0.450758	0.000354674	-0.18022	0.268694	-3.14993	0.0541308	NO CHANGE	NO CHANGE	DOWN
TC1500002246.mm.2	Smagp	7.40558e-07	0.000299708	-2.00434	1.64515e-18	-0.5202	0.00518425	-0.967163	0.425911	DOWN	NO CHANGE	DOWN		Smagp	9.043e-10	7.40558e-07	1.10714	1.50853e-11	-0.03362	0.843668	0.169246	0.795161	NO CHANGE	NO CHANGE	UP		Smagp	9.04e-10	0.000299709	-0.897197	1.16e-10	-0.553819	0.00042281	-0.797945	0.422834	DOWN	NO CHANGE	DOWN
TC1100001115.mm.2	Ssh2	0.000919615	0.00425067	-2.02947	1.95239e-19	-0.0565749	0.745661	5.34536	0.000987881	NO CHANGE	DELAY	DOWN		Ssh2	0.0119059	0.000919612	0.967837	1.47084e-10	0.157181	0.341292	-2.07971	0.223676	NO CHANGE	NO CHANGE	UP		Ssh2	0.0119059	0.00425065	-1.06163	3.81e-11	0.100603	0.551045	3.26565	0.0823065	NO CHANGE	NO CHANGE	DOWN
TC1600001556.mm.2	Parp14	0.00114025	0.0147483	-2.04163	7.97049e-20	-0.173235	0.301336	-8.84377	3.03559e-05	NO CHANGE	ADVANCE	DOWN		Parp14	0.370361	0.00114027	1.45167	7.42104e-14	0.340896	0.0755768	11.0743	0.00899426	NO CHANGE	NO CHANGE	UP		Parp14	0.370364	0.0147483	-0.589962	4.48e-05	0.16766	0.353703	2.23054	0.595919	NO CHANGE	NO CHANGE	DOWN
TC0500002420.mm.2	Sel1l3	0.0337652	1.99999e-05	-2.36878	2.30409e-24	0.314903	0.0335951	3.93537	0.0327437	UP	DELAY	DOWN		Sel1l3	1.14321e-05	0.0337643	1.04946	2.88055e-13	-0.312783	0.0327912	0.143061	0.934696	DOWN	NO CHANGE	UP		Sel1l3	1.14e-05	2e-05	-1.31932	2.97e-16	0.0021212	0.987759	4.07842	0.000205837	NO CHANGE	DELAY	DOWN
TC1100002015.mm.2	Baiap2	0.0319039	0.000530855	-2.40122	6.87392e-17	0.532443	0.0355154	2.30125	0.295344	UP	NO CHANGE	DOWN		Baiap2	4.22624e-05	0.0319039	1.48841	2.72621e-12	-0.500193	0.0235441	-3.57648	0.0792651	DOWN	NO CHANGE	UP		Baiap2	4.23e-05	0.000530855	-0.912803	7.51e-06	0.0322499	0.900914	-1.27523	0.261309	NO CHANGE	NO CHANGE	DOWN
TC1200001663.mm.2	Ifrd1	5.45953e-05	0.000342157	-2.47717	3.52638e-14	-0.0919639	0.760291	0.89435	0.455881	NO CHANGE	NO CHANGE	DOWN		Ifrd1	0.000794242	5.45951e-05	2.07183	8.56176e-15	0.461375	0.0724867	-0.402151	0.759369	NO CHANGE	NO CHANGE	UP		Ifrd1	0.000794297	0.000342157	-0.405341	0.0381624	0.369407	0.165505	0.49226	0.738274	NO CHANGE	NO CHANGE	DOWN
TC1800001595.mm.2	Lipg	5.51445e-06	8.56053e-06	-2.49771	5.38956e-20	0.0531989	0.790246	-0.415371	0.657731	NO CHANGE	NO CHANGE	DOWN		Lipg	2.84335e-05	5.51461e-06	1.37752	2.35334e-10	-0.177552	0.451892	0.375468	0.707487	NO CHANGE	NO CHANGE	UP		Lipg	2.84e-05	8.56e-06	-1.12019	1.06e-07	-0.124354	0.60744	-0.039906	0.969343	NO CHANGE	NO CHANGE	DOWN
TC0300001137.mm.2	Sort1	8.10382e-09	0.0193163	-2.63941	1.52332e-24	-0.502104	0.00371173	0.553469	0.668547	DOWN	NO CHANGE	DOWN		Sort1	4.14793e-08	8.10383e-09	1.74327	1.36828e-21	0.0604856	0.648326	0.481763	0.440096	NO CHANGE	NO CHANGE	UP		Sort1	4.15e-08	0.0193163	-0.896136	1.16e-09	-0.441618	0.0107146	1.03524	0.435509	DOWN	NO CHANGE	DOWN
TC0800000659.mm.2	Ddx60	0.00184776	0.0278655	-2.78059	1.94749e-20	-0.38497	0.0898273	4.69094	0.0494515	NO CHANGE	DELAY	DOWN		Ddx60	0.00676876	0.00184776	1.95794	3.31974e-14	0.174188	0.485049	-6.79585	0.000175654	NO CHANGE	ADVANCE	UP		Ddx60	0.00676876	0.0278656	-0.822652	1.45e-06	-0.210782	0.311024	-2.10491	0.369372	NO CHANGE	NO CHANGE	DOWN
TC0900002778.mm.2	Gm17530	0.00149797	0.00742483	-3.8114	9.85133e-12	-0.836705	0.153474	-0.52568	0.780011	NO CHANGE	NO CHANGE	DOWN		Gm17530	0.00172411	0.00149796	3.05405	4.42296e-10	0.85777	0.111551	4.64593	0.0145666	NO CHANGE	DELAY	UP		Gm17530	0.00172415	0.00742483	-0.757348	0.00690635	0.021064	0.956626	4.12026	0.0128261	NO CHANGE	DELAY	DOWN
TC0500000547.mm.2	Stim2	0.18208	0.000165612	-4.08132	4.01394e-28	0.274076	0.163597	-2.35711	0.387508	NO CHANGE	NO CHANGE	DOWN		Stim2	0.000395357	0.182081	2.93242	7.51567e-25	-0.146145	0.422509	3.3261	0.21979	NO CHANGE	NO CHANGE	UP		Stim2	0.000395357	0.000165607	-1.1489	1.37e-14	0.12793	0.353184	0.968991	0.450439	NO CHANGE	NO CHANGE	DOWN
TC1900000090.mm.2	Slc25a45	0.00166577	0.00191386	-4.54318	8.12397e-28	0.169445	0.468414	-4.21247	0.0061204	NO CHANGE	ADVANCE	DOWN		Slc25a45	0.0150298	0.00166579	2.56629	3.10136e-23	0.206012	0.254196	0.151685	0.934332	NO CHANGE	NO CHANGE	UP		Slc25a45	0.0150297	0.00191386	-1.97689	2.09e-16	0.37546	0.0855729	-4.06081	0.0505689	NO CHANGE	NO CHANGE	DOWN
TC1000002645.mm.2	Chpt1	0.0108245	0.0483858	3.76173	1.242e-29	-0.244533	0.153571	1.82703	0.540832	NO CHANGE	NO CHANGE	UP		Chpt1	0.000608363	0.0108245	-2.24756	1.98719e-20	-0.049816	0.785677	-1.73581	0.304467	NO CHANGE	NO CHANGE	DOWN		Chpt1	0.000608362	0.0483858	1.51417	1.15e-18	-0.294348	0.041589	0.0912083	0.970092	DOWN	NO CHANGE	UP
TC0300001494.mm.2	Uox	4.30817e-05	0.0868777	3.71041	2.39854e-33	-0.449232	0.00162422	-5.68805	0.0535267	DOWN	NO CHANGE	UP		Uox	0.00259661	4.30817e-05	-2.92075	2.52485e-29	0.280433	0.0502234	1.46466	0.312542	NO CHANGE	NO CHANGE	DOWN		Uox	0.0025966	0.0868773	0.789659	1.29e-12	-0.1688	0.139877	-4.22336	0.109248	NO CHANGE	NO CHANGE	UP
TC0900001038.mm.2	Gclc	0.000902791	0.0289217	3.33404	3.36153e-26	-0.125883	0.492518	-2.17143	0.245969	NO CHANGE	NO CHANGE	UP		Gclc	0.00197066	0.000902791	-1.68177	6.27347e-17	0.0137862	0.936439	3.9466	0.0110518	NO CHANGE	DELAY	DOWN		Gclc	0.00197066	0.0289213	1.65227	1.82e-15	-0.112094	0.552868	1.77512	0.356187	NO CHANGE	NO CHANGE	UP
TC0300002728.mm.2	Gstm4	3.54947e-05	0.000617643	3.15071	1.21184e-27	-0.239589	0.135263	-1.42945	0.261899	NO CHANGE	NO CHANGE	UP		Gstm4	0.00141391	3.54953e-05	-0.693056	1.00982e-06	0.204935	0.232231	1.38821	0.286801	NO CHANGE	NO CHANGE	DOWN		Gstm4	0.00141391	0.000617609	2.45765	2.26e-24	-0.0346535	0.824701	-0.0412428	0.976792	NO CHANGE	NO CHANGE	UP
TC1100002324.mm.2	Ugp2	4.50817e-05	8.33252e-06	2.78129	9.85128e-35	0.0497146	0.579101	4.03731	0.00022996	NO CHANGE	DELAY	UP		Ugp2	0.0252694	4.5082e-05	-1.05212	1.25556e-12	0.0100298	0.946717	-4.21009	0.0200464	NO CHANGE	ADVANCE	DOWN		Ugp2	0.0252693	8.33e-06	1.72917	4.02e-19	0.0597464	0.689009	-0.172734	0.920187	NO CHANGE	NO CHANGE	UP
TC0500002486.mm.2	Ugdh	0.00817953	0.000191343	2.66705	3.16991e-22	-0.153833	0.42833	-1.40762	0.42048	NO CHANGE	NO CHANGE	UP		Ugdh	0.00035759	0.00817943	-0.860833	1.33705e-07	0.10148	0.59967	-2.06057	0.219587	NO CHANGE	NO CHANGE	DOWN		Ugdh	0.000357602	0.000191342	1.80621	1.78e-23	-0.0523519	0.671967	-3.4682	0.00657898	NO CHANGE	ADVANCE	UP
TC1400001047.mm.2	Esd	0.0432744	0.494436	2.17842	1.64353e-27	-0.136627	0.22064	-11.9921	0.076319	NO CHANGE	NO CHANGE	UP		Esd	0.00218914	0.0432745	-0.927242	5.29338e-16	-0.0225006	0.828093	-7.06305	0.00089966	NO CHANGE	ADVANCE	DOWN		Esd	0.00218913	0.494436	1.25117	5.94e-22	-0.15913	0.0859395	4.94467	0.375405	NO CHANGE	NO CHANGE	UP
TC0500002882.mm.2	Hsd17b11	3.44231e-05	0.249678	2.15684	4.65602e-27	-0.378439	0.00192388	3.64722	0.309795	DOWN	NO CHANGE	UP		Hsd17b11	0.00405876	3.44229e-05	-1.99173	1.78252e-26	0.233499	0.043329	-2.41769	0.108273	UP	NO CHANGE	DOWN		Hsd17b11	0.00405876	0.249678	0.165114	0.0225065	-0.14494	0.158079	1.22953	0.712186	NO CHANGE	NO CHANGE	UP
TC0300003194.mm.2	Cth	0.00283648	0.000773323	2.03585	7.40446e-20	0.0934662	0.576374	1.03825	0.493291	NO CHANGE	NO CHANGE	UP		Cth	0.000528341	0.00283673	-0.52744	1.56642e-05	-0.0226906	0.881898	2.38628	0.110985	NO CHANGE	NO CHANGE	DOWN		Cth	0.000528341	0.000773312	1.50841	1.22e-16	0.0707788	0.65246	3.42457	0.0154172	NO CHANGE	DELAY	UP
TC0700000439.mm.2	Cyp2a4	0.0138426	0.00891524	2.00773	1.71631e-11	-0.569886	0.0666185	3.29438	0.416291	NO CHANGE	NO CHANGE	UP		Cyp2a4	2.27447e-05	0.0138426	1.84159	2.00017e-08	-0.524311	0.174644	-4.42581	0.00457602	NO CHANGE	ADVANCE	UP		Cyp2a4	2.27e-05	0.00891524	3.84932	8.27e-23	-1.0942	0.000148218	-1.13137	0.746395	DOWN	NO CHANGE	UP
TC1300000016.mm.2	Akr1c14	0.00188275	0.000226504	1.93721	8.27508e-20	-0.0392209	0.806709	2.42079	0.0902368	NO CHANGE	NO CHANGE	UP		Akr1c14	8.89058e-07	0.00188277	-1.5694	3.71256e-17	-0.206838	0.203881	-2.30902	0.0472651	NO CHANGE	ADVANCE	DOWN		Akr1c14	8.89e-07	0.000226504	0.367803	0.000443934	-0.246059	0.0757366	0.111769	0.916216	NO CHANGE	NO CHANGE	UP
TC0600001672.mm.2	Slco1b2	0.0184144	7.69969e-05	1.83567	1.33946e-18	-0.0977078	0.543445	-1.74072	0.394424	NO CHANGE	NO CHANGE	UP		Slco1b2	0.000484411	0.0184141	-1.69151	3.29641e-18	0.120359	0.453696	3.53547	0.0856644	NO CHANGE	NO CHANGE	DOWN		Slco1b2	0.000484407	7.7e-05	0.144167	0.0238966	0.0226518	0.791035	1.7948	0.159098	NO CHANGE	NO CHANGE	UP
TC1800001366.mm.2	Aldh7a1	0.166507	0.00404357	1.79461	1.87709e-25	0.0753954	0.456149	-1.15924	0.685972	NO CHANGE	NO CHANGE	UP		Aldh7a1	0.00594996	0.166507	-1.18401	4.77544e-19	-0.0911358	0.390439	6.88952	0.0216237	NO CHANGE	NO CHANGE	DOWN		Aldh7a1	0.00594958	0.00404355	0.610606	9.3e-12	-0.0157415	0.861845	5.73027	0.00274464	NO CHANGE	DELAY	UP
TC0600001375.mm.2	Gm10319	0.749606	1.21129e-06	1.52996	8.58227e-17	0.405031	0.0112083	0.146651	0.987728	UP	NO CHANGE	UP		Gm10319	0.000272853	0.749585	-1.38117	5.70748e-16	-0.260856	0.0925431	-0.051735	0.995709	NO CHANGE	NO CHANGE	DOWN		Gm10319	0.000272853	1.21e-06	0.148788	0.0354116	0.144176	0.13851	0.094933	0.927546	NO CHANGE	NO CHANGE	UP
TC1400001661.mm.2	Itih3	0.010473	6.61505e-05	1.47659	3.8434e-13	-0.0804775	0.679846	1.52979	0.369659	NO CHANGE	NO CHANGE	UP		Itih3	0.0778059	0.010473	-1.80708	1.05026e-12	0.157586	0.540909	-1.63679	0.498625	NO CHANGE	NO CHANGE	DOWN		Itih3	0.0778056	6.62e-05	-0.330492	0.0311945	0.0771087	0.70843	-0.107015	0.960998	NO CHANGE	NO CHANGE	DOWN
TC1900000636.mm.2	Abcc2	1.36598e-06	2.19974e-06	1.22513	9.0234e-21	-0.0743135	0.449062	-1.73742	0.0308738	NO CHANGE	ADVANCE	UP		Abcc2	8.76926e-06	1.36597e-06	-0.374187	1.29175e-05	0.0371875	0.732163	0.528668	0.535985	NO CHANGE	NO CHANGE	DOWN		Abcc2	8.77e-06	2.2e-06	0.850947	9.63e-15	-0.037127	0.71998	-1.20876	0.170488	NO CHANGE	NO CHANGE	UP
TC0800002702.mm.2	Ces1d	0.00252797	0.000242546	1.03231	1.19383e-14	0.161234	0.204504	4.74227	0.00142074	NO CHANGE	DELAY	UP		Ces1d	0.00011126	0.00252806	-0.459921	9.04225e-05	-0.318878	0.0404613	-5.24214	0.00233389	DOWN	ADVANCE	DOWN		Ces1d	0.00011126	0.000242547	0.572386	8.61e-06	-0.157644	0.336395	-0.4999	0.679106	NO CHANGE	NO CHANGE	UP
TC0200001843.mm.2	Sord	3.52474e-07	1.23457e-07	0.99649	3.37189e-24	-0.117904	0.0584392	-0.136455	0.864923	NO CHANGE	NO CHANGE	UP		Sord	0.000179821	3.52485e-07	-0.818611	7.95925e-17	0.0760356	0.376384	-1.02894	0.290472	NO CHANGE	NO CHANGE	DOWN		Sord	0.000179826	1.23e-07	0.177879	0.00230395	-0.0418664	0.583117	-1.1654	0.287712	NO CHANGE	NO CHANGE	UP
TC0100000633.mm.2	Ctdsp1	0.00117916	0.125723	0.946329	9.01326e-12	-0.304665	0.0411165	-2.12029	0.468289	DOWN	NO CHANGE	UP		Ctdsp1	1.88783e-05	0.00117923	-0.719246	6.28143e-09	-0.0107297	0.939349	1.99028	0.104223	NO CHANGE	NO CHANGE	DOWN		Ctdsp1	1.89e-05	0.125723	0.227083	0.00733216	-0.315395	0.0099758	-0.130032	0.956515	DOWN	NO CHANGE	UP
TC1100002664.mm.2	Sqstm1	4.10542e-05	1.41941e-05	0.937614	5.81625e-17	0.0874938	0.357381	-2.86897	0.0063521	NO CHANGE	ADVANCE	UP		Sqstm1	9.18538e-06	4.10545e-05	-0.505	7.57577e-11	0.0112247	0.891553	2.98324	0.00445387	NO CHANGE	DELAY	DOWN		Sqstm1	9.19e-06	1.42e-05	0.432614	1.88e-08	0.0987182	0.269046	0.114244	0.904036	NO CHANGE	NO CHANGE	UP
TC1500001136.mm.2	Ghr	0.233502	0.000123817	0.86263	4.36802e-16	0.146951	0.10999	-0.23187	0.936671	NO CHANGE	NO CHANGE	UP		Ghr	0.000972456	0.233502	-1.13077	1.02494e-19	-0.146079	0.138371	-1.24792	0.689291	NO CHANGE	NO CHANGE	DOWN		Ghr	0.000972456	0.000123818	-0.268144	3.52e-05	0.000873383	0.991345	-1.47981	0.274212	NO CHANGE	NO CHANGE	DOWN
TC0600001422.mm.2	C1ra	4.08841e-05	0.00569097	0.775397	2.03335e-18	-0.0750794	0.277212	-4.58086	0.0036811	NO CHANGE	ADVANCE	UP		C1ra	0.137573	4.0884e-05	-1.09581	6.06391e-23	0.141499	0.0690671	8.41765	0.000962736	NO CHANGE	NO CHANGE	DOWN		C1ra	0.137573	0.00569117	-0.320417	1.85e-06	0.0664205	0.410721	3.83685	0.165351	NO CHANGE	NO CHANGE	DOWN
TC1900000763.mm.2	Pdcd4	0.000133234	0.000331658	0.711596	9.33306e-08	-0.00190153	0.990257	-0.00291613	0.99805	NO CHANGE	NO CHANGE	UP		Pdcd4	0.0146285	0.000133234	-0.963452	5.55113e-11	0.201292	0.196041	0.357814	0.829338	NO CHANGE	NO CHANGE	DOWN		Pdcd4	0.0146285	0.000331643	-0.251856	0.0283624	0.199391	0.217503	0.354897	0.829741	NO CHANGE	NO CHANGE	DOWN
TC0100002121.mm.2	Ptp4a1; Gm13363	1.01678e-06	4.67575e-09	0.628108	1.22975e-10	0.269476	0.0103445	-0.940465	0.191264	UP	NO CHANGE	UP		Ptp4a1; Gm13363	1.97027e-07	1.01678e-06	-0.200873	0.00962992	-0.124344	0.239637	0.364275	0.639251	NO CHANGE	NO CHANGE	DOWN		Ptp4a1; Gm13363	1.97e-07	4.68e-09	0.427235	2.43e-06	0.145132	0.185499	-0.576187	0.380838	NO CHANGE	NO CHANGE	UP
TC0100002308.mm.2	Myo1b	4.75704e-06	0.162432	0.597444	2.56732e-07	-0.380685	0.00705358	-0.915293	0.734529	DOWN	NO CHANGE	UP		Myo1b	3.59326e-06	4.75702e-06	-0.886687	3.78145e-14	0.079697	0.479549	2.12569	0.0188449	NO CHANGE	DELAY	DOWN		Myo1b	3.59e-06	0.162432	-0.289242	0.00257178	-0.300988	0.0203903	1.21043	0.639608	DOWN	NO CHANGE	DOWN
TC1700002562.mm.2	Prkd3	0.00426342	0.000168317	0.527877	0.000192573	0.0621832	0.738494	-0.697703	0.619413	NO CHANGE	NO CHANGE	UP		Prkd3	0.000150457	0.00426334	-0.950794	1.84133e-08	-0.130858	0.499603	1.28561	0.378385	NO CHANGE	NO CHANGE	DOWN		Prkd3	0.000150456	0.000168318	-0.422917	0.00104116	-0.0686748	0.694038	0.587907	0.608565	NO CHANGE	NO CHANGE	DOWN
TC1500001955.mm.2	Cyp2d40	0.0225847	0.0858406	0.50518	1.35831e-05	0.0220396	0.878595	-5.31914	0.0535189	NO CHANGE	NO CHANGE	UP		Cyp2d40	0.00028775	0.0225846	-0.973552	1.51059e-17	-0.0490878	0.613865	2.91058	0.093174	NO CHANGE	NO CHANGE	DOWN		Cyp2d40	0.00028775	0.0858398	-0.468371	9.09e-06	-0.0270499	0.835663	-2.4086	0.278197	NO CHANGE	NO CHANGE	DOWN
TC1500000034.mm.2	C9	0.0123947	0.00614022	0.466598	0.00264361	-0.22313	0.278049	3.78008	0.122541	NO CHANGE	NO CHANGE	UP		C9	0.421475	0.0123947	-1.78641	1.28112e-13	0.373333	0.114557	-5.39068	0.316353	NO CHANGE	NO CHANGE	DOWN		C9	0.421461	0.00614055	-1.31981	3.51e-13	0.150202	0.395398	-1.61058	0.70792	NO CHANGE	NO CHANGE	DOWN
TC1000002418.mm.2	Col18a1	0.00653714	7.6263e-06	0.435406	0.000117704	0.234809	0.103919	-3.09511	0.0346005	NO CHANGE	ADVANCE	UP		Col18a1	0.00347826	0.00653716	-0.633929	1.24959e-07	0.0261424	0.851885	2.53417	0.155526	NO CHANGE	NO CHANGE	DOWN		Col18a1	0.0034782	7.63e-06	-0.198523	0.0368896	0.260952	0.0492462	-0.560939	0.676163	UP	NO CHANGE	DOWN
TC1300002463.mm.2	Iqgap2	3.18807e-05	0.0021193	0.383149	4.43607e-10	-0.0472347	0.466387	-0.795051	0.554972	NO CHANGE	NO CHANGE	UP		Iqgap2	1.33683e-05	3.18805e-05	-0.262202	2.04326e-08	0.0329278	0.539131	1.1985	0.241087	NO CHANGE	NO CHANGE	DOWN		Iqgap2	1.34e-05	0.00211933	0.120947	0.00672803	-0.014307	0.80901	0.403447	0.756429	NO CHANGE	NO CHANGE	UP
TC0700001430.mm.2	Stard10	0.00056042	0.00516347	0.266584	0.000173933	-0.0047142	0.95753	-2.90995	0.0807493	NO CHANGE	NO CHANGE	UP		Stard10	0.000622114	0.00056042	-0.132758	0.0101015	0.0537457	0.439415	1.63441	0.248564	NO CHANGE	NO CHANGE	DOWN		Stard10	0.000622163	0.00516348	0.133826	0.0261956	0.0490329	0.544553	-1.2755	0.449896	NO CHANGE	NO CHANGE	UP
TC1400002100.mm.2	Dhrs1	0.00168029	0.0230891	0.227621	0.0116542	-0.12188	0.327967	0.494048	0.793197	NO CHANGE	NO CHANGE	UP		Dhrs1	0.00943366	0.00168029	-0.435159	7.78487e-06	0.101577	0.398287	-0.316985	0.85848	NO CHANGE	NO CHANGE	DOWN		Dhrs1	0.00943367	0.0230891	-0.207538	0.0120029	-0.0203021	0.859611	0.177074	0.92851	NO CHANGE	NO CHANGE	DOWN
TC0200001898.mm.2	Slc27a2	0.00450844	0.0129013	-0.256988	0.00695668	-0.174862	0.172523	-0.330459	0.88678	NO CHANGE	NO CHANGE	DOWN		Slc27a2	0.0680422	0.00450833	-0.29752	0.00386215	0.182313	0.194897	2.51891	0.309083	NO CHANGE	NO CHANGE	DOWN		Slc27a2	0.068042	0.0129015	-0.554508	1.34e-08	0.00745958	0.945317	2.1885	0.393264	NO CHANGE	NO CHANGE	DOWN
TC1400001662.mm.2	Itih1	0.105436	0.000366772	-0.4225	5.27004e-06	0.0460401	0.679242	-1.97888	0.410014	NO CHANGE	NO CHANGE	DOWN		Itih1	0.00262575	0.105436	-0.18875	0.0258191	-0.041705	0.718679	0.648987	0.788746	NO CHANGE	NO CHANGE	DOWN		Itih1	0.00262574	0.000366771	-0.61125	2.61e-13	0.00433482	0.956521	-1.32994	0.379984	NO CHANGE	NO CHANGE	DOWN
TC1300000278.mm.2	BC005537	0.0191834	1.76188e-05	-0.623478	6.37928e-13	0.212107	0.0162686	0.0866814	0.959797	UP	NO CHANGE	DOWN		BC005537	6.53341e-05	0.0191835	0.743591	2.01499e-16	-0.124244	0.120538	1.96265	0.261395	NO CHANGE	NO CHANGE	UP		BC005537	6.53e-05	1.76e-05	0.120114	0.0426718	0.0878628	0.293159	2.04933	0.0482254	NO CHANGE	DELAY	UP
TC0600001530.mm.2	Clec2d	0.00650091	1.17594e-05	-0.741163	2.0105e-08	0.408928	0.0078781	-4.1104	0.0148595	UP	ADVANCE	DOWN		Clec2d	0.000295287	0.00650091	0.256012	0.0133854	-0.18547	0.189295	1.96798	0.238279	NO CHANGE	NO CHANGE	UP		Clec2d	0.000295285	1.18e-05	-0.485152	0.000100891	0.223459	0.161125	-2.14242	0.0661467	NO CHANGE	NO CHANGE	DOWN
TC0200003195.mm.2	Agpat2	6.28411e-07	1.63708e-06	-0.964066	4.35398e-11	0.19749	0.209281	-0.902894	0.244175	NO CHANGE	NO CHANGE	DOWN		Agpat2	1.34544e-07	6.28411e-07	0.438611	1.95481e-05	-0.0463904	0.72246	1.64936	0.0258522	NO CHANGE	DELAY	UP		Agpat2	1.35e-07	1.64e-06	-0.525455	1.46e-05	0.151099	0.328895	0.74647	0.317017	NO CHANGE	NO CHANGE	DOWN
TC0900001042.mm.2	Elovl5	0.00108688	9.16956e-06	-1.07453	3.12398e-12	0.280408	0.0694584	-0.297873	0.813146	NO CHANGE	NO CHANGE	DOWN		Elovl5	0.000420299	0.00108689	0.387679	0.00134328	-0.120595	0.450847	0.297358	0.834639	NO CHANGE	NO CHANGE	UP		Elovl5	0.000420299	9.17e-06	-0.686856	8.84e-07	0.15982	0.338696	-0.00054954	0.999614	NO CHANGE	NO CHANGE	DOWN
TC0400001107.mm.2	Dhcr24	0.000715386	0.143804	-1.13717	8.12088e-19	-0.103233	0.311884	2.5829	0.29151	NO CHANGE	NO CHANGE	DOWN		Dhcr24	0.000858242	0.000715377	1.37357	1.22994e-20	-0.131489	0.243115	0.950613	0.541779	NO CHANGE	NO CHANGE	UP		Dhcr24	0.000858208	0.143804	0.236402	0.0110726	-0.234723	0.0708589	3.53353	0.221519	NO CHANGE	NO CHANGE	UP
TC1100001592.mm.2	Igfbp4	0.044121	2.71409e-07	-1.18339	2.89983e-21	0.321004	0.000825485	3.05026	0.0863835	UP	NO CHANGE	DOWN		Igfbp4	0.000624343	0.0441184	0.406984	1.11288e-07	-0.111076	0.227067	-1.19813	0.544054	NO CHANGE	NO CHANGE	UP		Igfbp4	0.000624345	2.71e-07	-0.776402	1.81e-15	0.209927	0.0201567	1.85212	0.0886585	UP	NO CHANGE	DOWN
TC1300001859.mm.2	Elovl2	0.00829888	0.00566114	-1.22363	2.30896e-16	0.0832764	0.512945	0.60191	0.751279	NO CHANGE	NO CHANGE	DOWN		Elovl2	0.0157997	0.0082989	0.24621	0.00133483	0.0496595	0.629471	5.40427	0.00802993	NO CHANGE	DELAY	UP		Elovl2	0.0157996	0.00566114	-0.977424	3.98e-14	0.132936	0.269854	6.00618	0.00766248	NO CHANGE	DELAY	DOWN
TC0400000349.mm.2	Dnaja1; Mir207	0.0332181	2.61198e-08	-1.39874	1.44839e-16	0.926385	1.08336e-07	0.304229	0.892225	UP	NO CHANGE	DOWN		Dnaja1; Mir207	1.33756e-05	0.0332182	0.768512	3.71569e-10	-0.418069	0.00282347	-1.32564	0.543679	DOWN	NO CHANGE	UP		Dnaja1; Mir207	1.34e-05	2.61e-08	-0.630227	1.93e-06	0.508316	0.00296808	-1.02138	0.217969	UP	NO CHANGE	DOWN
TC0400002549.mm.2	Gne	0.000574326	2.31381e-06	-1.46257	1.98187e-13	0.287628	0.132455	2.92456	0.0107592	NO CHANGE	DELAY	DOWN		Gne	1.34452e-05	0.00057432	0.567381	5.14508e-05	-0.097133	0.590847	-0.355783	0.750742	NO CHANGE	NO CHANGE	UP		Gne	1.34e-05	2.31e-06	-0.895189	1.04e-08	0.190496	0.275675	2.56877	0.00856536	NO CHANGE	DELAY	DOWN
TC0100002544.mm.2	Fn1	0.000162915	0.00377269	-1.64784	1.88867e-30	-0.0350113	0.609361	4.09196	0.00787571	NO CHANGE	DELAY	DOWN		Fn1	9.183e-05	0.000162918	1.01125	4.4404e-21	-0.106613	0.184939	-1.21578	0.341716	NO CHANGE	NO CHANGE	UP		Fn1	9.18e-05	0.00377269	-0.636591	3.13e-13	-0.141624	0.0975808	2.87618	0.0773072	NO CHANGE	NO CHANGE	DOWN
TC1900001095.mm.2	Fads2	0.0017243	1.81941e-05	-1.81354	5.29539e-24	0.235726	0.0408791	-0.255635	0.852536	UP	NO CHANGE	DOWN		Fads2	4.4147e-07	0.00172427	0.924028	8.26347e-15	-0.345342	0.00309498	3.27572	0.0149117	DOWN	DELAY	UP		Fads2	4.41e-07	1.82e-05	-0.889508	8.02e-13	-0.109617	0.367708	3.0201	0.00156153	NO CHANGE	DELAY	DOWN
TC0700003908.mm.2	Hbb-bt; Hbb-b2	0.073665	0.0018224	-1.87324	7.6245e-12	0.269912	0.323808	4.30594	0.0660944	NO CHANGE	NO CHANGE	DOWN		Hbb-bt; Hbb-b2	0.00081134	0.073665	1.37206	1.43609e-06	-0.699083	0.049236	0.836341	0.750117	DOWN	NO CHANGE	UP		Hbb-bt; Hbb-b2	0.000811338	0.0018224	-0.501174	0.0437195	-0.42917	0.204969	5.14228	0.00489462	NO CHANGE	DELAY	DOWN
TC1000002383.mm.2	Gstt1	0.0205265	0.148948	-2.40727	6.42934e-23	-0.0447738	0.786355	1.22353	0.659605	NO CHANGE	NO CHANGE	DOWN		Gstt1	0.000318967	0.0205263	2.84363	2.25565e-28	-0.197294	0.173545	-0.0219279	0.990484	NO CHANGE	NO CHANGE	UP		Gstt1	0.000318967	0.148949	0.436364	0.000523186	-0.242067	0.155485	1.20163	0.61468	NO CHANGE	NO CHANGE	UP
TC0200000879.mm.2	Upp2	0.000130987	1.11978e-06	-2.48513	5.55955e-11	1.28356	0.00197481	-0.10614	0.927596	UP	NO CHANGE	DOWN		Upp2	1.8846e-06	0.000130987	0.810397	0.00104873	-0.624659	0.0628844	0.34459	0.741213	NO CHANGE	NO CHANGE	UP		Upp2	1.88e-06	1.12e-06	-1.67473	1.2e-06	0.658904	0.11207	0.238455	0.78284	NO CHANGE	NO CHANGE	DOWN
TC0700003764.mm.2	Thrsp	0.00273085	2.6087e-08	-3.37657	6.40747e-17	1.72713	1.04102e-05	-3.9639	0.00415193	UP	ADVANCE	DOWN		Thrsp	3.90146e-11	0.00273085	2.15619	1.57158e-13	-1.64036	8.83873e-07	4.29836	0.000393233	DOWN	DELAY	UP		Thrsp	3.9e-11	2.61e-08	-1.22038	4.05e-06	0.0867729	0.791461	0.33446	0.517288	NO CHANGE	NO CHANGE	DOWN
TC0400002151.mm.2	Cyp7a1	0.00389505	2.47199e-06	-3.87383	3.70336e-20	1.28899	0.000246783	4.82805	0.0037308	UP	DELAY	DOWN		Cyp7a1	0.000129635	0.00389512	1.89879	3.13814e-10	-0.739101	0.0293951	-2.83592	0.111331	DOWN	NO CHANGE	UP		Cyp7a1	0.000129632	2.47e-06	-1.97504	8.09e-09	0.549886	0.16991	1.99213	0.0454024	NO CHANGE	DELAY	DOWN
TC0700000445.mm.2	Cyp2a5; Cyp2a4	0.00048827	0.0204427	1.23567	5.055e-16	-0.442276	0.00180864	-1.60257	0.716319	DOWN	NO CHANGE	UP		Cyp2a5; Cyp2a4	4.55719e-06	0.000488269	0.540278	0.000862701	-0.512915	0.0214063	-2.90848	0.0210376	DOWN	ADVANCE	UP		Cyp2a5; Cyp2a4	4.56e-06	0.0204427	1.77595	7.23e-17	-0.95519	4.37e-06	-4.51094	0.458825	DOWN	NO CHANGE	UP
TC0200004227.mm.2	Cat	0.0170291	0.100683	0.379078	1.40073e-12	-0.0668052	0.206232	0.513117	0.879109	NO CHANGE	NO CHANGE	UP		Cat	0.0178157	0.0170297	-0.146806	0.00029688	0.038332	0.467061	0.597616	0.792472	NO CHANGE	NO CHANGE	DOWN		Cat	0.017816	0.100683	0.232273	4.95e-10	-0.0284739	0.481933	1.11082	0.693555	NO CHANGE	NO CHANGE	UP
TC0400002638.mm.2	Aldob	0.00571186	0.145015	0.190357	1.96021e-08	-0.0484631	0.202173	-6.81458	0.0353743	NO CHANGE	NO CHANGE	UP		Aldob	0.00011391	0.00571189	-0.0911905	0.000877638	-0.0200851	0.576394	1.90914	0.200125	NO CHANGE	NO CHANGE	DOWN		Aldob	0.000113908	0.145015	0.0991667	0.000182235	-0.0685487	0.0466781	-4.90543	0.079269	DOWN	NO CHANGE	UP
TC0300002230.mm.2	Fgb	0.0478578	5.49404e-05	-0.159892	0.00674072	0.0285898	0.719763	0.783768	0.684906	NO CHANGE	NO CHANGE	DOWN		Fgb	7.0499e-05	0.0478579	-0.126131	0.042096	-0.0946766	0.267226	-1.12855	0.55147	NO CHANGE	NO CHANGE	DOWN		Fgb	7.05e-05	5.49e-05	-0.286023	4.33e-08	-0.0660834	0.282566	-0.344806	0.765233	NO CHANGE	NO CHANGE	DOWN
TC0500003097.mm.2	Cox6a1	0.0176486	0.00357567	-0.324194	1.1856e-07	0.0248892	0.725003	2.48058	0.196869	NO CHANGE	NO CHANGE	DOWN		Cox6a1	0.000772299	0.0176487	0.183929	0.000870471	-0.0698899	0.345595	-1.11619	0.522897	NO CHANGE	NO CHANGE	UP		Cox6a1	0.000772306	0.00357569	-0.140265	0.00887856	-0.0450019	0.527094	1.36445	0.403428	NO CHANGE	NO CHANGE	DOWN
TC0200005094.mm.2	Serinc3	3.45145e-05	0.0272743	-0.542659	1.39609e-09	-0.052109	0.585013	-2.63874	0.140993	NO CHANGE	NO CHANGE	DOWN		Serinc3	0.0257502	3.45145e-05	0.273909	8.14476e-06	0.11092	0.147254	2.28746	0.181408	NO CHANGE	NO CHANGE	UP		Serinc3	0.0257502	0.0272742	-0.26875	0.000609883	0.0588098	0.560871	-0.351298	0.886061	NO CHANGE	NO CHANGE	DOWN
TC0800002593.mm.2	Calr	2.43442e-05	0.017702	-0.694015	9.6617e-15	-0.0701313	0.391041	0.977417	0.541018	NO CHANGE	NO CHANGE	DOWN		Calr	0.00306859	2.43438e-05	0.315833	2.35225e-05	-0.0277851	0.770794	-4.24914	0.00358682	NO CHANGE	ADVANCE	UP		Calr	0.0030686	0.017702	-0.378182	1.37e-05	-0.0979166	0.361519	-3.27172	0.120951	NO CHANGE	NO CHANGE	DOWN
TC1600001154.mm.2	Ppl	0.00326867	6.98318e-05	1.60913	7.65427e-13	0.34347	0.114857	-0.981078	0.509106	NO CHANGE	NO CHANGE	UP		Ppl	0.0669236	0.00326867	-0.55746	0.00046663	0.177987	0.392763	-1.25041	0.583337	NO CHANGE	NO CHANGE	DOWN		Ppl	0.0669237	6.98e-05	1.05167	5.89e-08	0.521455	0.0225013	-2.2315	0.312828	UP	NO CHANGE	UP
TC0200004898.mm.2	Sox12	0.00545535	0.02013	1.33697	1.06164e-12	-0.0154346	0.933335	-8.17391	0.000139022	NO CHANGE	ADVANCE	UP		Sox12	0.178011	0.00545552	-0.72621	2.82096e-07	0.211023	0.209789	3.91413	0.208027	NO CHANGE	NO CHANGE	DOWN		Sox12	0.178011	0.02013	0.610758	1.92e-05	0.195582	0.283994	-4.2598	0.195518	NO CHANGE	NO CHANGE	UP
TC0800000449.mm.2	6430573F11Rik	0.715735	0.000871867	1.22446	1.45163e-08	0.716658	0.00495741	-6.684	0.591597	UP	NO CHANGE	UP		6430573F11Rik	3.94481e-05	0.715735	-0.801349	1.84586e-06	-0.715116	0.00118339	9.37199	0.381313	DOWN	NO CHANGE	DOWN		6430573F11Rik	3.94e-05	0.000871866	0.423106	0.0200291	0.0015377	0.994981	2.6878	0.038114	NO CHANGE	DELAY	UP
TC0800000271.mm.2	Thsd1	0.00176142	0.00118034	0.919165	1.49498e-08	0.164371	0.378815	-8.0077	4.12051e-06	NO CHANGE	ADVANCE	UP		Thsd1	0.000962095	0.00176142	-0.28496	0.00839726	0.0555009	0.701819	6.15361	0.000188216	NO CHANGE	DELAY	DOWN		Thsd1	0.0009621	0.00118034	0.634205	3.53e-06	0.219872	0.204091	-1.85409	0.219378	NO CHANGE	NO CHANGE	UP
TC1000002496.mm.2	Pcsk4	0.0454841	7.26286e-05	0.8902	4.98208e-08	0.377455	0.0449446	5.55555	0.00879737	UP	DELAY	UP		Pcsk4	2.52623e-05	0.045485	-0.477738	0.000349589	-0.346689	0.0510773	-3.92873	0.0443923	NO CHANGE	ADVANCE	DOWN		Pcsk4	2.53e-05	7.26e-05	0.412462	0.00204335	0.0307667	0.859688	1.62674	0.142574	NO CHANGE	NO CHANGE	UP
TC0400002755.mm.2	Susd1	0.00464845	8.94207e-06	0.847368	1.89342e-10	0.368348	0.0116787	1.90419	0.198673	UP	NO CHANGE	UP		Susd1	0.00284473	0.00464849	-0.30877	0.0147764	-0.214421	0.223083	0.32973	0.862263	NO CHANGE	NO CHANGE	DOWN		Susd1	0.00284474	8.94e-06	0.538598	0.000210451	0.153926	0.405551	2.23387	0.0936092	NO CHANGE	NO CHANGE	UP
TC0600003146.mm.2	Plekhg6	0.0861898	0.0115511	0.611367	4.91914e-05	0.257343	0.19153	5.73124	0.0464275	NO CHANGE	NO CHANGE	UP		Plekhg6	5.16354e-06	0.0861908	-0.361329	0.000710077	-0.329724	0.0228452	-8.72442	0.000121335	DOWN	NO CHANGE	DOWN		Plekhg6	5.16e-06	0.0115511	0.250038	0.0495797	-0.0723805	0.687579	-2.99314	0.031408	NO CHANGE	ADVANCE	UP
TC1000000056.mm.2	Zc3h12d	0.104038	0.00027036	0.565909	8.63401e-05	0.330582	0.0772783	-3.01841	0.210629	NO CHANGE	NO CHANGE	UP		Zc3h12d	0.000606831	0.104038	-0.330417	0.00679673	-0.16548	0.315951	4.66584	0.0492783	NO CHANGE	NO CHANGE	DOWN		Zc3h12d	0.000606832	0.00027036	0.235492	0.0389075	0.165102	0.297349	1.64741	0.215968	NO CHANGE	NO CHANGE	UP
TC0600003598.mm.2	Cml3	0.0276998	7.89007e-07	0.554046	0.00035241	0.691233	0.00151625	-0.845464	0.619157	UP	NO CHANGE	UP		Cml3	8.78956e-07	0.0276997	-1.17567	2.29182e-08	-0.970362	0.000216041	0.723343	0.724532	DOWN	NO CHANGE	DOWN		Cml3	8.79e-07	7.89e-07	-0.621629	0.000696329	-0.279131	0.259566	-0.12212	0.877374	NO CHANGE	NO CHANGE	DOWN
TC0200003656.mm.2	Cobll1	0.00697085	0.00163066	0.524899	1.5175e-07	0.0688727	0.556371	1.35497	0.417071	NO CHANGE	NO CHANGE	UP		Cobll1	4.40792e-05	0.00697085	-0.219861	0.0163732	-0.249354	0.053344	1.11878	0.472676	NO CHANGE	NO CHANGE	DOWN		Cobll1	4.41e-05	0.00163066	0.305038	0.00185021	-0.180481	0.166148	2.47375	0.0801136	NO CHANGE	NO CHANGE	UP
TC1100002654.mm.2	Btnl9	0.00811589	0.00822004	0.429784	0.0129859	0.165741	0.482835	-1.65344	0.395504	NO CHANGE	NO CHANGE	UP		Btnl9	0.000289743	0.00811588	0.374345	0.00901857	-0.17629	0.362371	-0.158473	0.921644	NO CHANGE	NO CHANGE	UP		Btnl9	0.000289743	0.00822001	0.804129	1.25e-05	-0.0105506	0.963747	-1.81197	0.237072	NO CHANGE	NO CHANGE	UP
TC0900000365.mm.2	Robo4	0.00900038	0.000883306	-0.233451	0.0154972	0.0459776	0.72258	-11.442	3.05018e-08	NO CHANGE	ADVANCE	DOWN		Robo4	0.0388753	0.00900034	0.618829	1.78877e-08	0.104672	0.412415	5.15303	0.0256414	NO CHANGE	DELAY	UP		Robo4	0.0388748	0.000883306	0.385379	4.38e-05	0.150644	0.202434	-6.28899	0.00380868	NO CHANGE	ADVANCE	UP
TC0900001016.mm.2	Leo1	0.0230449	7.76268e-05	-0.275328	0.016664	0.261726	0.100064	1.03402	0.542692	NO CHANGE	NO CHANGE	DOWN		Leo1	0.00129072	0.0230449	0.513889	5.15499e-05	-0.157052	0.339304	-0.267857	0.885221	NO CHANGE	NO CHANGE	UP		Leo1	0.00129072	7.76e-05	0.238561	0.0427256	0.104674	0.514642	0.766165	0.559088	NO CHANGE	NO CHANGE	UP
TC1300000113.mm.2	Inhba	0.00635472	0.00325993	-0.419582	0.0200034	-0.304104	0.234198	-2.24725	0.268503	NO CHANGE	NO CHANGE	DOWN		Inhba	0.0881769	0.00635427	-0.667956	0.00174637	0.345478	0.229694	-4.42091	0.0953887	NO CHANGE	NO CHANGE	DOWN		Inhba	0.0881768	0.00325993	-1.08754	1.02e-08	0.041374	0.851306	-6.66816	0.00675682	NO CHANGE	NO CHANGE	DOWN
TC0200001223.mm.2	Timm10	0.00182265	0.141636	-0.445915	0.000799282	-0.163733	0.350057	-4.33265	0.0989109	NO CHANGE	NO CHANGE	DOWN		Timm10	2.49062e-06	0.00182265	0.208869	0.0204438	-0.0421494	0.732514	5.46311	3.77147e-05	NO CHANGE	DELAY	UP		Timm10	2.49e-06	0.141636	-0.237045	0.0307997	-0.205891	0.175954	1.13038	0.606654	NO CHANGE	NO CHANGE	DOWN
TC0500001416.mm.2	Mlxip	0.0144248	0.0017882	-0.59116	9.36232e-06	0.093504	0.565304	-0.046403	0.979759	NO CHANGE	NO CHANGE	DOWN		Mlxip	0.00975885	0.0144248	0.272599	0.0154044	0.0273825	0.858761	-0.0777586	0.968446	NO CHANGE	NO CHANGE	UP		Mlxip	0.00975858	0.0017882	-0.318561	0.00528939	0.120885	0.423459	-0.124218	0.944993	NO CHANGE	NO CHANGE	DOWN
TC0700000444.mm.2	Cyp2g1	0.10536	0.00134979	-0.643503	0.000301081	0.297241	0.198472	4.42612	0.0820233	NO CHANGE	NO CHANGE	DOWN		Cyp2g1	0.00191841	0.105356	1.23915	2.51396e-09	-0.27784	0.231104	-3.89075	0.134202	NO CHANGE	NO CHANGE	UP		Cyp2g1	0.00191841	0.00134971	0.595644	0.00046456	0.0194009	0.930549	0.535428	0.720841	NO CHANGE	NO CHANGE	UP
TC0400002568.mm.2	Zbtb5	0.131202	0.00439744	-0.659163	1.6817e-06	0.209608	0.21475	-2.19356	0.428224	NO CHANGE	NO CHANGE	DOWN		Zbtb5	0.000704908	0.131202	0.311587	0.00704186	-0.232083	0.140226	1.8398	0.481528	NO CHANGE	NO CHANGE	UP		Zbtb5	0.000704899	0.00439745	-0.347576	0.00321261	-0.0224753	0.887891	-0.353743	0.813266	NO CHANGE	NO CHANGE	DOWN
TC1400000281.mm.2	Erc2	0.192917	0.000548004	-0.725444	3.20204e-11	0.229071	0.0451228	3.82583	0.22255	UP	NO CHANGE	DOWN		Erc2	0.00193578	0.192917	0.342679	0.00358745	-0.372949	0.0217503	-5.27152	0.224683	DOWN	NO CHANGE	UP		Erc2	0.00193578	0.000548004	-0.382765	0.00172969	-0.143878	0.371215	-1.44569	0.385152	NO CHANGE	NO CHANGE	DOWN
TC1300002274.mm.2	Papd7	0.0203701	7.60892e-06	-0.770451	7.81531e-06	0.435529	0.0423491	-1.23286	0.456287	UP	NO CHANGE	DOWN		Papd7	3.49125e-05	0.0203694	0.366171	0.0100861	-0.184897	0.335819	1.81229	0.27264	NO CHANGE	NO CHANGE	UP		Papd7	3.49e-05	7.61e-06	-0.40428	0.00230139	0.250631	0.157489	0.579429	0.566875	NO CHANGE	NO CHANGE	DOWN
TC0100000640.mm.2	Ttll4	0.00502707	0.000292077	-0.829587	2.46416e-12	0.11866	0.314481	0.748345	0.625274	NO CHANGE	NO CHANGE	DOWN		Ttll4	0.0151269	0.00502703	0.198413	0.0311062	0.00236971	0.984957	0.50717	0.792205	NO CHANGE	NO CHANGE	UP		Ttll4	0.0151277	0.000292077	-0.631174	2.02e-08	0.121027	0.349694	1.25553	0.451166	NO CHANGE	NO CHANGE	DOWN
TC0700001800.mm.2	Sbk1	0.0584148	0.000166065	-0.844652	4.20028e-08	0.147891	0.393703	-1.94371	0.340103	NO CHANGE	NO CHANGE	DOWN		Sbk1	3.68048e-06	0.0584148	0.619425	2.13267e-06	-0.153542	0.337532	1.92157	0.291722	NO CHANGE	NO CHANGE	UP		Sbk1	3.68e-06	0.000166065	-0.225227	0.0107872	-0.00565151	0.961549	-0.0221341	0.983512	NO CHANGE	NO CHANGE	DOWN
TC1900000552.mm.2	Plce1	0.00227423	0.00610744	-0.857659	7.29416e-09	0.146246	0.369117	-3.69929	0.0601007	NO CHANGE	NO CHANGE	DOWN		Plce1	0.00966238	0.00227422	0.402242	0.000150773	-0.0173795	0.898075	2.95674	0.105743	NO CHANGE	NO CHANGE	UP		Plce1	0.0096624	0.00610745	-0.455417	0.000802809	0.128866	0.464998	-0.742557	0.704404	NO CHANGE	NO CHANGE	DOWN
TC0300000376.mm.2	Foxo1	0.000133937	0.00396528	-0.865225	1.92756e-06	-0.328683	0.1364	0.952477	0.544908	NO CHANGE	NO CHANGE	DOWN		Foxo1	0.086895	0.000133937	0.487044	0.00147801	0.566832	0.00794934	0.789804	0.762933	UP	NO CHANGE	UP		Foxo1	0.0868969	0.00396543	-0.378182	0.00636977	0.23815	0.199074	1.74224	0.500885	NO CHANGE	NO CHANGE	DOWN
TC0700002876.mm.2	Ccne1	0.000117883	0.0055786	-0.870896	4.39554e-08	-0.181954	0.322137	-1.08844	0.465502	NO CHANGE	NO CHANGE	DOWN		Ccne1	0.000360506	0.000117884	0.515139	0.000741418	-0.0694378	0.732297	1.13255	0.353938	NO CHANGE	NO CHANGE	UP		Ccne1	0.000360506	0.00557844	-0.355758	0.0203466	-0.251396	0.229182	0.044064	0.978922	NO CHANGE	NO CHANGE	DOWN
TC0700002754.mm.2	Lrfn3	0.269298	0.00080456	-0.901549	7.28005e-08	0.318829	0.105145	-4.13481	0.215421	NO CHANGE	NO CHANGE	DOWN		Lrfn3	0.000226175	0.269298	0.494504	0.000785464	-0.387425	0.0506064	3.88721	0.245389	NO CHANGE	NO CHANGE	UP		Lrfn3	0.000226175	0.000804557	-0.407045	0.00213706	-0.0685958	0.697474	-0.247611	0.850683	NO CHANGE	NO CHANGE	DOWN
TC1100003787.mm.2	Stat5b	0.00520075	0.0156709	-0.924845	2.97648e-10	-0.129958	0.396685	-2.03192	0.34798	NO CHANGE	NO CHANGE	DOWN		Stat5b	0.000463323	0.00520069	0.615337	2.86858e-06	-0.0601127	0.707202	1.25511	0.421522	NO CHANGE	NO CHANGE	UP		Stat5b	0.000463321	0.0156709	-0.309508	0.00397237	-0.190072	0.183475	-0.77681	0.683827	NO CHANGE	NO CHANGE	DOWN
TC1700000047.mm.2	Synj2	1.12201e-05	0.0164433	-0.99539	3.29463e-07	-0.750242	0.00210358	0.269654	0.892992	DOWN	NO CHANGE	DOWN		Synj2	1.36435e-05	1.12205e-05	0.663571	0.000107691	0.401483	0.0770995	1.17736	0.247722	NO CHANGE	NO CHANGE	UP		Synj2	1.36e-05	0.0164432	-0.331818	0.0131785	-0.348759	0.056637	1.44699	0.39355	NO CHANGE	NO CHANGE	DOWN
TC1100004127.mm.2	Jmjd6	0.0105572	7.99103e-06	-1.00724	1.05333e-10	0.251193	0.128082	0.28271	0.847002	NO CHANGE	NO CHANGE	DOWN		Jmjd6	0.00698732	0.0105572	0.662242	9.95436e-06	-0.0493671	0.790514	0.846164	0.659072	NO CHANGE	NO CHANGE	UP		Jmjd6	0.00698731	7.99e-06	-0.345	0.0068253	0.201826	0.243101	1.12891	0.415122	NO CHANGE	NO CHANGE	DOWN
TC0200001535.mm.2	Abtb2	0.0103525	4.2289e-09	-1.08761	1.73081e-09	0.468014	0.0249285	-0.461274	0.699605	UP	NO CHANGE	DOWN		Abtb2	1.461e-05	0.0103534	0.453631	0.00865585	-0.394754	0.100457	0.217524	0.881176	NO CHANGE	NO CHANGE	UP		Abtb2	1.46e-05	4.23e-09	-0.633977	2.5e-05	0.0732604	0.70171	-0.243738	0.754803	NO CHANGE	NO CHANGE	DOWN
TC0400001738.mm.2	Tmco4	0.0103958	0.00130754	-1.12578	3.76055e-09	-0.0986315	0.648176	-0.521888	0.766605	NO CHANGE	NO CHANGE	DOWN		Tmco4	0.00241398	0.0103958	0.525813	0.00111908	0.104244	0.629218	-0.224405	0.899835	NO CHANGE	NO CHANGE	UP		Tmco4	0.00241399	0.00130746	-0.599962	5.4e-06	0.00561186	0.972724	-0.746287	0.620032	NO CHANGE	NO CHANGE	DOWN
TC1600002080.mm.2	Tmem50b	0.000111828	0.000963657	-1.13559	4.80067e-12	-0.0278234	0.865127	-1.44679	0.26586	NO CHANGE	NO CHANGE	DOWN		Tmem50b	0.00585496	0.000111828	0.629563	1.85289e-06	0.151718	0.343892	1.63991	0.274336	NO CHANGE	NO CHANGE	UP		Tmem50b	0.00585496	0.000963655	-0.506023	0.000139693	0.123894	0.470945	0.19312	0.903738	NO CHANGE	NO CHANGE	DOWN
TC0700000583.mm.2	Fam187b	0.000974399	9.94637e-05	-1.2189	3.73452e-12	0.158806	0.3813	-0.960994	0.432371	NO CHANGE	NO CHANGE	DOWN		Fam187b	0.361092	0.000974399	0.850377	5.02486e-07	0.329188	0.11141	0.430679	0.910836	NO CHANGE	NO CHANGE	UP		Fam187b	0.361092	9.95e-05	-0.368523	0.0144307	0.487993	0.0246141	-0.530303	0.887827	UP	NO CHANGE	DOWN
TC0400002251.mm.2	Ripk2	1.85471e-05	0.0173195	-1.28891	1.71913e-13	-0.141194	0.396289	1.91724	0.232574	NO CHANGE	NO CHANGE	DOWN		Ripk2	7.09824e-05	1.85471e-05	0.904742	1.68279e-08	-0.278159	0.140168	1.39984	0.23568	NO CHANGE	NO CHANGE	UP		Ripk2	7.1e-05	0.017318	-0.384167	0.0152767	-0.419357	0.052812	3.31708	0.0838494	NO CHANGE	NO CHANGE	DOWN
TC1600001092.mm.2	Mx2	5.1255e-05	0.90067	-1.31384	3.55377e-10	-0.89718	0.000383768	-3.12745	0.923427	DOWN	NO CHANGE	DOWN		Mx2	0.0102985	5.12549e-05	0.77873	1.3498e-05	0.52251	0.0252193	-5.39593	0.00217237	UP	ADVANCE	UP		Mx2	0.0102985	0.900668	-0.535114	0.000390225	-0.374663	0.068906	-8.52351	0.767539	NO CHANGE	NO CHANGE	DOWN
TC0200000603.mm.2	Angptl2	0.00118841	0.0014543	-1.35909	6.06844e-14	-0.172852	0.306649	0.785426	0.631846	NO CHANGE	NO CHANGE	DOWN		Angptl2	2.23644e-06	0.00118842	0.572083	2.61342e-06	0.117651	0.434061	2.34803	0.0676843	NO CHANGE	NO CHANGE	UP		Angptl2	2.24e-06	0.0014543	-0.787008	3.17e-12	-0.0552003	0.62273	3.13346	0.012125	NO CHANGE	DELAY	DOWN
TC1000000674.mm.2	Slc16a9	0.101755	0.00222851	-1.41487	5.72939e-13	0.110704	0.570977	-8.31038	0.0008565	NO CHANGE	NO CHANGE	DOWN		Slc16a9	0.00325971	0.101755	1.04377	9.90008e-10	-0.0800928	0.67147	11.4365	2.08962e-05	NO CHANGE	NO CHANGE	UP		Slc16a9	0.00325976	0.00222861	-0.371098	0.0010245	0.0306114	0.840545	3.12613	0.0475256	NO CHANGE	DELAY	DOWN
TC0700001098.mm.2	Klhl25	0.0181344	0.00114537	-1.47998	5.53261e-13	0.184431	0.36077	-0.403039	0.823837	NO CHANGE	NO CHANGE	DOWN		Klhl25	0.00225413	0.0181333	0.992063	5.14286e-09	-0.0840612	0.65799	1.03393	0.584771	NO CHANGE	NO CHANGE	UP		Klhl25	0.00225413	0.00114536	-0.487917	0.000679778	0.10037	0.600777	0.63089	0.66677	NO CHANGE	NO CHANGE	DOWN
TC1100001632.mm.2	Stat5a	0.000647468	0.0457632	-1.56184	7.86719e-19	-0.0803659	0.55516	-3.01872	0.1405	NO CHANGE	NO CHANGE	DOWN		Stat5a	1.30959e-05	0.000647468	1.32306	5.40699e-19	-0.182629	0.131008	0.565623	0.642434	NO CHANGE	NO CHANGE	UP		Stat5a	1.31e-05	0.0457631	-0.238788	0.0226585	-0.262994	0.0686308	-2.45309	0.198537	NO CHANGE	NO CHANGE	DOWN
TC0200001006.mm.2	Dhrs9	0.00775933	8.17532e-06	-1.62513	9.73093e-09	0.47631	0.142664	-0.522435	0.70024	NO CHANGE	NO CHANGE	DOWN		Dhrs9	0.000129619	0.00775913	0.826984	0.000640171	-0.22846	0.47929	-1.11569	0.446314	NO CHANGE	NO CHANGE	UP		Dhrs9	0.000129619	8.18e-06	-0.798144	0.000356962	0.247852	0.393454	-1.63812	0.124223	NO CHANGE	NO CHANGE	DOWN
TC1400000363.mm.2	Gdf10	0.0245003	0.000270076	-1.62631	6.31508e-12	0.040181	0.867917	0.599332	0.738407	NO CHANGE	NO CHANGE	DOWN		Gdf10	0.0366868	0.0244989	1.27222	2.74152e-09	0.207222	0.383798	-1.95293	0.464443	NO CHANGE	NO CHANGE	UP		Gdf10	0.0366874	0.000270077	-0.354091	0.00551404	0.247403	0.163744	-1.35361	0.462134	NO CHANGE	NO CHANGE	DOWN
TC0500003000.mm.2	Ulk1	2.73635e-06	0.00469288	-1.75518	5.76889e-16	-0.358898	0.0669275	1.21962	0.339689	NO CHANGE	NO CHANGE	DOWN		Ulk1	2.21837e-06	2.73635e-06	1.27022	3.18074e-11	-0.171607	0.395659	0.618121	0.47743	NO CHANGE	NO CHANGE	UP		Ulk1	2.22e-06	0.0046929	-0.484962	0.00210845	-0.530504	0.0162822	1.83774	0.182396	DOWN	NO CHANGE	DOWN
TC1100000494.mm.2	Trim7	0.641917	0.000716636	-1.77734	7.11193e-15	0.526859	0.0155086	-0.474386	0.954311	UP	NO CHANGE	DOWN		Trim7	0.0439751	0.641917	0.646429	4.77975e-05	-0.222808	0.269627	0.992656	0.905993	NO CHANGE	NO CHANGE	UP		Trim7	0.0439751	0.000716669	-1.13091	5.52e-10	0.304047	0.137939	0.518261	0.796204	NO CHANGE	NO CHANGE	DOWN
TC0700001673.mm.2	Insc	0.00115611	3.80332e-07	-1.9173	5.11943e-16	0.719201	0.00127571	0.308441	0.794117	UP	NO CHANGE	DOWN		Insc	0.000630897	0.0011561	0.781091	0.000130767	-0.39936	0.137747	0.1738	0.914624	NO CHANGE	NO CHANGE	UP		Insc	0.000630891	3.8e-07	-1.13621	1.07e-06	0.319841	0.261152	0.482248	0.645068	NO CHANGE	NO CHANGE	DOWN
TC1800000301.mm.2	Egr1	5.05592e-05	0.00550984	-2.07719	3.6902e-10	-0.877514	0.0190439	2.57597	0.125806	DOWN	NO CHANGE	DOWN		Egr1	3.21892e-05	5.056e-05	1.0906	0.00154351	-0.3138	0.488949	-0.186742	0.86442	NO CHANGE	NO CHANGE	UP		Egr1	3.22e-05	0.00550985	-0.986591	0.00119965	-1.19131	0.00598448	2.38923	0.198729	DOWN	NO CHANGE	DOWN
TC0700000972.mm.2	E030018B13Rik	0.000358797	0.458777	-2.91359	7.25054e-13	-1.33215	0.00133973	-5.77381	0.511344	DOWN	NO CHANGE	DOWN		E030018B13Rik	3.54199e-05	0.000358797	2.15613	5.8631e-10	0.604305	0.114627	-0.275258	0.843834	NO CHANGE	NO CHANGE	UP		E030018B13Rik	3.54e-05	0.458776	-0.757462	5.62e-05	-0.727841	0.00356882	-6.04901	0.264244	DOWN	NO CHANGE	DOWN
TC1000000030.mm.2	Esr1	0.0824202	0.00485018	-3.24256	5.60527e-25	0.219613	0.26251	0.53378	0.829205	NO CHANGE	NO CHANGE	DOWN		Esr1	0.00149658	0.0824194	2.41226	1.17953e-20	-0.280351	0.152734	2.02564	0.422572	NO CHANGE	NO CHANGE	UP		Esr1	0.00149658	0.00485017	-0.830303	6e-07	-0.0607385	0.765951	2.55942	0.10297	NO CHANGE	NO CHANGE	DOWN
TC0500000536.mm.2	Slc34a2	8.94365e-07	0.00100196	-4.8511	2.69771e-20	-2.22702	1.8149e-06	-3.55547	0.197352	DOWN	NO CHANGE	DOWN		Slc34a2	6.70181e-06	8.94349e-07	4.32329	5.01052e-19	1.74724	6.11718e-05	-0.287085	0.82163	UP	NO CHANGE	UP		Slc34a2	6.7e-06	0.00100195	-0.527803	0.000132671	-0.479775	0.0110177	-3.84255	0.00708264	DOWN	ADVANCE	DOWN

## Sheet: Sheet2
Category	Term_1	Term	Count	%	PValue	Genes	List.Total	Pop.Hits	Pop.Total	Fold.Enrichment	Bonferroni	Benjamini	FDR
GOTERM_BP_DIRECT	GO:0006629	lipid metabolic process	33	12.5954	2.05e-10	INSIG2, AKR1D1, PCSK9, PIK3C2G, ABHD6, ACNAT2, CYP7A1, ACNAT1, AGPAT2, AACS, FADS2, PTDSS1, LIPG, HSD17B2, PLCE1, SCAP, LDLR, ELOVL1, DGAT2, ELOVL5, ELOVL2, DHCR24, ACSL4, SYNJ2, DDHD1, GPCPD1, PLA2G15, CYP39A1, DHRS9, THRSP, DHCR7, SLC27A2, MGLL	241	728	20094	3.77948	3.89e-07	3.89e-07	3.87e-07
GOTERM_BP_DIRECT	GO:0008202	steroid metabolic process	11	4.19847	7.71e-06	CYP39A1, DHRS9, INSIG2, AKR1D1, HSD17B2, SCAP, PCSK9, DHCR24, DHCR7, CYP7A1, LDLR	241	141	20094	6.50463	0.0144794	0.00729258	0.00726174
GOTERM_BP_DIRECT	GO:0042632	cholesterol homeostasis	9	3.43511	2.66e-05	CYP39A1, ABCG5, DGAT2, LIPG, LRP5, PCSK9, ABCB11, CYP7A1, LDLR	241	100	20094	7.50398	0.049171	0.0168068	0.0167357
GOTERM_BP_DIRECT	GO:0032869	cellular response to insulin stimulus	9	3.43511	6.83e-05	APOBEC1, CEACAM1, GRB14, INSIG2, AKT1, PCSK9, PIK3R1, SGK1, FOXO1	241	114	20094	6.58244	0.121236	0.0258468	0.0257375
GOTERM_BP_DIRECT	GO:0001889	liver development	8	3.05344	0.000337	TGFBR3, STAT5B, CCND1, PCSK9, COBL, ACO2, JARID2, AACS	241	109	20094	6.11946	0.471291	0.106202	0.105753
GOTERM_BP_DIRECT	GO:0008203	cholesterol metabolic process	8	3.05344	0.000491	INSIG2, LRP5, SCAP, PCSK9, DHCR24, DHCR7, CYP7A1, LDLR	241	116	20094	5.75018	0.605288	0.130178	0.129627
GOTERM_BP_DIRECT	GO:0006636	unsaturated fatty acid biosynthetic process	4	1.52672	0.00084	ELOVL1, FADS2, ELOVL5, ELOVL2	241	16	20094	20.8444	0.796032	0.158912	0.158241
GOTERM_BP_DIRECT	GO:0051607	defense response to virus	10	3.81679	0.00226291	APOBEC1, MAVS, DTX3L, MX2, NDUFAF4, STAT2, ADAR, DDX60, SERINC3, LYST	241	237	20094	3.51804	0.986244	0.305816	0.304522
GOTERM_BP_DIRECT	GO:0008333	endosome to lysosome transport	5	1.9084	0.00297185	TSG101, DTX3L, SORT1, TRAK1, TRAK2	241	50	20094	8.33776	0.996415	0.312374	0.311053
GOTERM_BP_DIRECT	GO:0055119	relaxation of cardiac muscle	3	1.14504	0.00483913	P2RX4, ATP2A2, ATP1B1	241	9	20094	27.7925	0.999897	0.457782	0.455846
GOTERM_BP_DIRECT	GO:0002931	response to ischemia	5	1.9084	0.00573593	EGR1, P2RX4, CSF1, PPIF, AKT1	241	60	20094	6.94813	0.999981	0.493686	0.491599
GOTERM_BP_DIRECT	GO:0035338	long-chain fatty-acyl-CoA biosynthetic process	3	1.14504	0.00600147	ELOVL1, ELOVL5, ACSL4	241	10	20094	25.0133	0.999989	0.493686	0.491599
GOTERM_BP_DIRECT	GO:0000045	autophagosome assembly	5	1.9084	0.00720272	RAB43, IRGM2, ATP2A2, ULK1, TCIRG1	241	64	20094	6.51387	0.999999	0.545102	0.542797
GOTERM_BP_DIRECT	GO:0031639	plasminogen activation	3	1.14504	0.00866481	FGB, F11, DHCR24	241	12	20094	20.8444	1	0.607179	0.604611
GOTERM_BP_DIRECT	GO:0032825	positive regulation of natural killer cell differentiation	3	1.14504	0.00866481	STAT5A, STAT5B, IL15RA	241	12	20094	20.8444	1	0.607179	0.604611
GOTERM_BP_DIRECT	GO:0006651	diacylglycerol biosynthetic process	3	1.14504	0.0101601	PLA2G15, DGAT2, PLCE1	241	13	20094	19.241	1	0.662862	0.660059
GOTERM_BP_DIRECT	GO:0007259	JAK-STAT cascade	4	1.52672	0.0112048	STAT5A, STAT5B, IL15RA, STAT2	241	39	20094	8.55155	1	0.695363	0.692423
GOTERM_BP_DIRECT	GO:0045717	negative regulation of fatty acid biosynthetic process	3	1.14504	0.0117609	CEACAM1, INSIG2, CYP7A1	241	14	20094	17.8666	1	0.695363	0.692423
GOTERM_BP_DIRECT	GO:0038183	bile acid signaling pathway	3	1.14504	0.0117609	ABCG5, DGAT2, CYP7A1	241	14	20094	17.8666	1	0.695363	0.692423
GOTERM_BP_DIRECT	GO:0043066	negative regulation of apoptotic process	16	6.10687	0.0128112	STAT5A, STAT5B, TSC22D1, FN1, ADAR, DHCR24, PIK3R1, FOXO1, DNAJA1, RNF144B, NDUFAF4, PPIF, AKT1, CIAPIN1, SGK1, LIMS2	241	657	20094	2.0305	1	0.714742	0.71172
GOTERM_BP_DIRECT	GO:0032270	positive regulation of cellular protein metabolic process	3	1.14504	0.0152678	CSF1, AKT1, INHBA	241	16	20094	15.6333	1	0.802409	0.799016
GOTERM_BP_DIRECT	GO:0014065	phosphatidylinositol 3-kinase signaling	4	1.52672	0.0175136	SLC9A3R2, AKT1, PIK3C2G, PIK3R1	241	46	20094	7.25023	1	0.828392	0.82489
GOTERM_BP_DIRECT	GO:0016310	phosphorylation	15	5.72519	0.018841	PFKFB1, RIPK2, PIK3C2G, MERTK, BAZ1B, LATS1, SNRK, UCK1, SBK1, FASTK, AKT1, ULK1, SGK1, RBKS, GNE	241	627	20094	1.99468	1	0.843239	0.839674
GOTERM_BP_DIRECT	GO:0006814	sodium ion transport	6	2.29008	0.0200195	SLC34A2, SLC9A3R1, ATP1B3, ATP1B1, SLC38A2, SLC17A3	241	130	20094	3.8482	1	0.858935	0.855304
GOTERM_BP_DIRECT	GO:0032623	interleukin-2 production	3	1.14504	0.0234307	STAT5A, STAT5B, RIPK2	241	20	20094	12.5066	1	0.943209	0.939221
GOTERM_BP_DIRECT	GO:0051000	positive regulation of nitric-oxide synthase activity	3	1.14504	0.0280466	GCH1, AKT1, ESR1	241	22	20094	11.3697	1	1	0.996298
GOTERM_BP_DIRECT	GO:0001558	regulation of cell growth	4	1.52672	0.0349887	CEACAM1, TSG101, EPB41, IGFBP4	241	60	20094	5.55851	1	1	0.996298
GOTERM_BP_DIRECT	GO:0009410	response to xenobiotic stimulus	6	2.29008	0.0351121	APOBEC1, MAT2A, INHBA, ABCB11, LYST, AACS	241	151	20094	3.31302	1	1	0.996298
GOTERM_BP_DIRECT	GO:0007009	plasma membrane organization	3	1.14504	0.0382533	SLC9A3R1, TLCD2, BAIAP2	241	26	20094	9.62049	1	1	0.996298
GOTERM_BP_DIRECT	GO:0042127	regulation of cell proliferation	7	2.67176	0.0431884	APOBEC1, STAT5A, STAT5B, STAT2, DHCR7, JARID2, FOXO1	241	213	20094	2.74011	1	1	0.996298
GOTERM_BP_DIRECT	GO:0030148	sphingolipid biosynthetic process	3	1.14504	0.0438084	ELOVL1, ELOVL5, ELOVL2	241	28	20094	8.93331	1	1	0.996298
GOTERM_BP_DIRECT	GO:0019915	lipid storage	3	1.14504	0.0466913	STAT5A, STAT5B, DGAT2	241	29	20094	8.62527	1	1	0.996298
GOTERM_BP_DIRECT	GO:0000082	G1/S transition of mitotic cell cycle	4	1.52672	0.047848	LATS1, CCND1, CCNE1, INHBA	241	68	20094	4.90456	1	1	0.996298
GOTERM_BP_DIRECT	GO:0006457	protein folding	5	1.9084	0.0479281	DNAJA1, CANX, HSPA4L, PPIF, CALR	241	114	20094	3.65691	1	1	0.996298

## Sheet: Sheet3
Category	Term_1	Term	Count	%	PValue	Genes	List.Total	Pop.Hits	Pop.Total	Fold.Enrichment	Bonferroni	Benjamini	FDR
GOTERM_BP_DIRECT	GO:0006637	acyl-CoA metabolic process	7	2.78884	1.31e-06	ACSM3, CES1D, GPAT4, ACOT1, ACSM5, ACOT4, ACOT3	226	32	20094	19.4494	0.00201786	0.0020199	0.0020199
GOTERM_BP_DIRECT	GO:0006629	lipid metabolic process	23	9.16	2.48e-05	GSTM4, ARSA, ACSM3, GDE1, NAGA, ACSM5, HSD17B6, HSD17B11, HACD3, CRLS1, ACOX2, CES1D, GPAT4, CTH, ENPP2, PI4KA, ACOT1, ECHDC3, CHPT1, CEPT1, PLPP2, ACOT4, ACOT3	226	728	20094	2.80902	0.0375474	0.019135	0.019135
GOTERM_BP_DIRECT	GO:0030855	epithelial cell differentiation	7	2.79	0.00101558	NR5A2, CES1D, CASP6, ANXA7, VDAC1, STX2, CNN3	226	102	20094	6.10177	0.791293	0.52201	0.52201
GOTERM_BP_DIRECT	GO:0006631	fatty acid metabolic process	9	3.58566	0.00244266	ACOX2, ACSM3, GPAT4, ACOT1, ECHDC3, ACSM5, HACD3, ACOT4, ACOT3	226	208	20094	3.84713	0.976975	0.846643	0.846643
GOTERM_BP_DIRECT	GO:0005975	carbohydrate metabolic process	9	3.58566	0.00274669	UGDH, GCKR, PPP1R3C, GK, STBD1, SHPK, PDK4, NAGA, XYLB	226	212	20094	3.77454	0.98561	0.846643	0.846643
GOTERM_BP_DIRECT	GO:0034379	very-low-density lipoprotein particle assembly	3	1.19522	0.00426683	FECH, CES1D, MFSD2A	226	9	20094	29.6372	0.998631	0.846643	0.846643
GOTERM_BP_DIRECT	GO:0006805	xenobiotic metabolic process	6	2.39044	0.0043132	CYP2A5, CYP2A4, AKR1C13, CYP2D40, NR1I2, RORC	226	95	20094	5.61546	0.998726	0.846643	0.846643
GOTERM_BP_DIRECT	GO:0046686	response to cadmium ion	4	1.59363	0.0049415	GCLC, GSS, CAT, SORD	226	31	20094	11.4725	0.999519	0.846643	0.846643
GOTERM_BP_DIRECT	GO:0071222	cellular response to lipopolysaccharide	10	3.98406	0.00645908	RAET1C, ZFP36, CPEB1, CDK19, ABCC2, NCL, SHPK, PDCD4, RAET1B, RAET1A	226	297	20094	2.99365	0.999954	0.905445	0.905445
GOTERM_BP_DIRECT	GO:0040014	regulation of multicellular organism growth	4	1.59363	0.00813243	GHR, HDAC3, GPAT4, MFSD2A	226	37	20094	9.61205	0.999997	0.947907	0.947907
GOTERM_BP_DIRECT	GO:0009804	coumarin metabolic process	3	1.19522	0.00897624	CYP2A5, CYP2A4, CYP2D40	226	13	20094	20.518	0.999999	0.947907	0.947907
GOTERM_BP_DIRECT	GO:0007584	response to nutrient	5	1.99203	0.00912016	ARSA, GCLC, RPS6KB1, AGL, PLEC	226	73	20094	6.08983	0.999999	0.947907	0.947907
GOTERM_BP_DIRECT	GO:0005977	glycogen metabolic process	4	1.59363	0.0100906	UGP2, PPP1R3C, AGL, STBD1	226	40	20094	8.89115	1	0.972484	0.972484
GOTERM_BP_DIRECT	GO:0046034	ATP metabolic process	4	1.59363	0.0165512	AK2, FAM20C, ENPP3, CLPX	226	48	20094	7.40929	1	1	1
GOTERM_BP_DIRECT	GO:0016310	phosphorylation	14	5.57769	0.0248362	CDK19, GK, AK2, HIPK3, CDK6, RPS6KB1, PRKD3, SHPK, MKNK2, PDK4, PI4KA, FAM20C, RIOK2, XYLB	226	627	20094	1.98526	1	1	1
GOTERM_BP_DIRECT	GO:0097746	regulation of blood vessel diameter	3	1.19522	0.0293053	GCLC, CBS, ADCY6	226	24	20094	11.1139	1	1	1
GOTERM_BP_DIRECT	GO:0006915	apoptotic process	14	5.57769	0.0323063	BNIP3, HIPK3, RABEP1, EVA1A, RPS6KB1, CASP6, ZFP385B, C1QBP, MKNK2, PDCD4, VDAC1, SOX9, SQSTM1, HTATIP2	226	652	20094	1.90914	1	1	1
GOTERM_BP_DIRECT	GO:0006606	protein import into nucleus	5	1.99203	0.0352446	IPO8, GCKR, CRY2, SQSTM1, APPL2	226	110	20094	4.04143	1	1	1
GOTERM_BP_DIRECT	GO:0042593	glucose homeostasis	6	2.39044	0.0357279	GCKR, GK, PDE3B, CRY2, PDK4, APPL2	226	162	20094	3.29302	1	1	1
GOTERM_BP_DIRECT	GO:0010875	positive regulation of cholesterol efflux	3	1.19522	0.0496956	LRP1, CES1D, ABCA8B	226	32	20094	8.33545	1	1	1

## Sheet: Sheet4
ID	Gene.Symbol	Presence of rhythmicity (p-value) for T3	Presence of rhythmicity (p-value) for MMI	T3 mesor estimate	MMI mesor estimate	Mesor difference estimate	P-value for mesor difference	T3 amplitude estimate	MMI amplitude estimate	Amplitude difference estimate	P-value for amplitude difference	T3 peak time hours	MMI peak time hours	Phase difference estimate	P-value for difference in phase	Shared period estimate	Change for Amplitude	Change for Phase	Change for Mesor
TC0100000014.mm.2	Atp6v1h	0.000120177	0.255288	8.59323	9.28545	0.69222	1.28072e-13	0.331407	0.0635037	-0.267903	0.00440844	7.75127	21.2398	-10.5115	0.0102548	24	DOWN	NO CHANGE	UP
TC0100000021.mm.2	Rb1cc1	0.00415516	0.0296077	9.07327	8.53455	-0.538728	2.43164e-05	0.405625	0.218946	-0.186679	0.239454	7.24625	11.1557	3.9095	0.0999055	24	NO CHANGE	NO CHANGE	DOWN
TC0100000027.mm.2	Pcmtd1	0.00232066	0.000449426	12.2652	12.4955	0.230256	0.00264016	0.212293	0.335412	0.123119	0.225765	8.25151	11.3477	3.0962	0.0493297	24	NO CHANGE	DELAY	UP
TC0100000038.mm.2	Rrs1	0.00904953	0.0101658	7.92528	8.06682	0.14154	0.250912	0.286955	0.405215	0.11826	0.493806	15.4844	15.4466	-0.0378157	0.984997	24	NO CHANGE	NO CHANGE	NO CHANGE
TC0100000041.mm.2	3110035E14Rik	0.62115	0.00321401	3.3272	3.41273	0.0855249	0.371702	0.053589	0.259908	0.206319	0.127162	13.3427	2.06046	-11.2823	0.107936	24	NO CHANGE	NO CHANGE	NO CHANGE
TC0100000044.mm.2	Sgk3	0.109017	0.00220412	8.4422	8.07136	-0.370839	0.00613055	0.227968	0.427112	0.199145	0.281837	7.45862	8.69695	1.23833	0.609489	24	NO CHANGE	NO CHANGE	DOWN
TC0100000045.mm.2	Mcmdc2	0.00377154	0.505926	4.37048	4.48045	0.109978	0.430956	0.359955	0.108619	-0.251335	0.199714	5.63073	9.74347	4.11274	0.436	24	NO CHANGE	NO CHANGE	NO CHANGE
TC0100000055.mm.2	Prex2	0.000177411	0.000125314	7.33919	6.87591	-0.463277	0.000139487	0.488555	0.508731	0.0201755	0.893879	15.2229	12.4515	-2.77138	0.0298004	24	NO CHANGE	ADVANCE	DOWN
TC0100000071.mm.2	Xkr9	0.00582434	0.146358	9.97312	10.0255	0.0523395	0.692684	0.392996	0.213967	-0.179029	0.351362	7.96162	16.1942	8.23258	0.0033257	24	NO CHANGE	NO CHANGE	NO CHANGE
TC0100000092.mm.2	Terf1	0.0100039	0.0259395	8.84583	8.90591	0.0600758	0.509562	0.230765	0.248004	0.017239	0.894993	5.27899	5.97777	0.698785	0.730974	24	NO CHANGE	NO CHANGE	NO CHANGE
TC0100000101.mm.2	Tmem70	0.220012	0.000472229	4.16919	3.87955	-0.289641	0.00151859	0.120299	0.306097	0.185798	0.128198	9.37856	13.4241	4.04558	0.161784	24	NO CHANGE	NO CHANGE	DOWN
TC0100000112.mm.2	Pi15	0.00490327	0.0555082	3.72266	3.89727	0.174614	0.144302	0.346663	0.271061	-0.0756015	0.661501	11.2298	18.0814	6.85153	0.00168958	24	NO CHANGE	NO CHANGE	NO CHANGE
TC0100000137.mm.2	Khdc1a	0.340596	0.00476258	3.85244	3.87091	0.0184686	0.861989	0.107607	0.316299	0.208692	0.16693	20.2199	1.56504	5.34519	0.177549	24	NO CHANGE	NO CHANGE	NO CHANGE
TC0100000140.mm.2	Khdc1c	0.0376836	0.00761761	3.88373	3.94318	0.0594517	0.511236	0.171068	0.298835	0.127767	0.31683	19.8972	1.81913	5.92193	0.0137725	24	NO CHANGE	DELAY	NO CHANGE
TC0100000164.mm.2	Col9a1	0.000553884	0.519925	4.39415	4.50955	0.115399	0.282576	0.330639	0.0872061	-0.243433	0.119667	0.628828	4.61012	3.98129	0.40211	24	NO CHANGE	NO CHANGE	NO CHANGE
TC0100000171.mm.2	Lmbrd1	0.037338	0.00570695	12.201	12.0809	-0.120103	0.143725	0.199159	0.214975	0.0158166	0.889059	10.5976	11.7065	1.10892	0.605202	24	NO CHANGE	NO CHANGE	NO CHANGE
TC0100000194.mm.2	Pih1d3	0.726797	0.00179364	2.88371	3.09091	0.207199	0.0249531	0.0299544	0.317857	0.287903	0.0230669	15.403	23.4574	8.05441	0.488217	24	UP	NO CHANGE	UP
TC0100000237.mm.2	Hs6st1	0.231885	0.000825853	9.82476	8.40591	-1.41885	2.86695e-16	0.125808	0.410155	0.284347	0.0574889	15.3755	10.3162	-5.05929	0.143265	24	NO CHANGE	NO CHANGE	DOWN
TC0100000282.mm.2	Npas2	1.67125e-08	5.49025e-09	5.19776	5.36636	0.168606	0.416817	1.76803	2.07456	0.306536	0.289534	0.515006	23.3898	-1.1252	0.0648484	24	NO CHANGE	NO CHANGE	NO CHANGE
TC0100000289.mm.2	Map4k4	0.0689216	0.000814345	6.9504	7.17091	0.220512	0.165486	0.338687	0.475637	0.13695	0.525624	5.15518	23.9478	-5.20738	0.023909	24	NO CHANGE	NO CHANGE	NO CHANGE
TC0100000295.mm.2	Il1r1	0.395797	1.66101e-06	11.4425	9.28864	-2.15382	2.88446e-14	0.199417	0.790251	0.590834	0.02851	7.06567	14.215	7.14932	0.0555901	24	UP	NO CHANGE	DOWN
TC0100000315.mm.2	Mrps9	0.139282	0.000911071	8.62097	8.93455	0.313573	0.0118854	0.201012	0.406133	0.20512	0.227913	6.88081	9.40711	2.5263	0.321063	24	NO CHANGE	NO CHANGE	UP
TC0100000317.mm.2	Gpr45	0.669145	0.0015557	5.32994	5.24273	-0.0872132	0.428623	0.05373	0.317822	0.264092	0.0898501	1.85338	10.0815	8.22816	0.301981	24	NO CHANGE	NO CHANGE	NO CHANGE
TC0100000351.mm.2	Wdr75	0.0366356	0.0168779	8.52911	8.40455	-0.124562	0.212799	0.195095	0.292479	0.0973835	0.492002	15.3997	19.3272	3.92753	0.0979981	24	NO CHANGE	NO CHANGE	NO CHANGE
TC0100000364.mm.2	Tmeff2	0.328889	0.00675559	4.98333	5.26864	0.285303	0.0272053	0.130841	0.338234	0.207393	0.235277	1.95786	22.6809	-3.27696	0.408138	24	NO CHANGE	NO CHANGE	UP
TC0100000372.mm.2	Sdpr	0.00381051	0.0716616	8.18157	6.79727	-1.38429	1.14842e-11	0.447679	0.311466	-0.136213	0.524294	7.93685	16.8313	8.89443	0.00016329	24	NO CHANGE	NO CHANGE	DOWN
TC0100000374.mm.2	Stat4	0.00204525	0.554478	4.5356	4.135	-0.400595	0.011501	0.438875	0.103293	-0.335582	0.119348	6.54562	1.88791	-4.65771	0.438503	24	NO CHANGE	NO CHANGE	DOWN
TC0100000375.mm.2	Stat1	0.00153635	0.445634	12.0423	10.1855	-1.85681	2.58398e-15	0.592277	0.100974	-0.491303	0.0225698	22.1117	0.780917	2.6692	0.65685	24	DOWN	NO CHANGE	DOWN
TC0100000393.mm.2	Coq10b	6.03515e-08	7.32928e-10	9.48534	8.53455	-0.950792	4.25508e-07	1.10659	1.95731	0.85072	0.000381845	11.631	12.3136	0.682608	0.27722	24	UP	NO CHANGE	DOWN
TC0100000395.mm.2	Hspe1	0.0041429	1.32416e-05	10.8166	10.7109	-0.105698	0.206785	0.309189	0.409949	0.10076	0.407094	20.719	18.5941	-2.12487	0.0938082	24	NO CHANGE	NO CHANGE	NO CHANGE
TC0100000397.mm.2	Mob4	0.0665992	0.000988728	10.2176	10.4218	0.204219	0.030028	0.187251	0.318761	0.13151	0.30704	18.5204	14.2848	-4.23559	0.0565529	24	NO CHANGE	NO CHANGE	UP
TC0100000422.mm.2	9430016H08Rik	0.207002	0.0073544	8.94433	9.42364	0.479311	4.60777e-05	0.161299	0.242396	0.0810968	0.586193	9.6234	22.2185	-11.4049	0.000402669	24	NO CHANGE	NO CHANGE	UP
TC0100000428.mm.2	Aox3	0.00107429	0.108358	14.7606	15.2768	0.516243	0.000160846	0.511613	0.188489	-0.323123	0.0745272	5.92251	4.09374	-1.82877	0.493238	24	NO CHANGE	NO CHANGE	UP
TC0100000433.mm.2	Bzw1	0.170371	0.0031687	13.1836	12.8032	-0.38039	5.56263e-08	0.0737418	0.209448	0.135706	0.100524	11.5364	14.5694	3.03293	0.326968	24	NO CHANGE	NO CHANGE	DOWN
TC0100000439.mm.2	Cflar	0.078572	0.0102889	11.6383	11.1564	-0.48191	0.00254082	0.212756	0.49825	0.285495	0.176718	17.4783	13.9989	-3.47936	0.244912	24	NO CHANGE	NO CHANGE	DOWN
TC0100000456.mm.2	Nop58	0.000267615	0.00248861	9.40536	9.36818	-0.0371753	0.791248	0.595894	0.52003	-0.0758641	0.707986	14.0086	18.377	4.36839	0.00225339	24	NO CHANGE	DELAY	NO CHANGE
TC0100000464.mm.2	Fam117b	9.33032e-06	0.0165623	8.93518	8.85136	-0.0838149	0.288728	0.452846	0.209224	-0.243621	0.0337119	8.80577	9.56559	0.759814	0.636536	24	DOWN	NO CHANGE	NO CHANGE
TC0100000467.mm.2	Nbeal1	0.0115116	0.000998924	10.7284	10.5345	-0.193887	0.0121401	0.218287	0.263279	0.0449922	0.666949	8.26095	13.824	5.56309	0.00200779	24	NO CHANGE	DELAY	DOWN
TC0100000471.mm.2	Abi2	0.0127713	0.180872	5.60687	5.06909	-0.537774	0.000120828	0.328587	0.186416	-0.142171	0.434095	10.7601	14.8211	4.06106	0.181663	24	NO CHANGE	NO CHANGE	DOWN
TC0100000524.mm.2	Adam23	0.00725678	0.532826	7.9099	7.43045	-0.479446	0.00189713	0.447011	0.0822785	-0.364732	0.0731055	18.0417	11.9536	-6.08813	0.401865	24	NO CHANGE	NO CHANGE	DOWN
TC0100000535.mm.2	Creb1	0.00836608	0.0107421	7.81369	7.39864	-0.415054	0.000726831	0.26425	0.38808	0.12383	0.448934	13.7793	16.2487	2.46939	0.216993	24	NO CHANGE	NO CHANGE	DOWN
TC0100000541.mm.2	Ccnyl1	0.177048	4.94579e-05	7.5504	7.12227	-0.428124	0.00150179	0.192833	0.576186	0.383353	0.0360636	10.5451	13.4571	2.91199	0.261617	24	UP	NO CHANGE	DOWN
TC0100000625.mm.2	Arpc2	0.0689589	0.00209985	14.5986	14.5095	-0.0890855	0.224614	0.173338	0.168421	-0.00491681	0.961702	10.5586	13.5258	2.96716	0.205249	24	NO CHANGE	NO CHANGE	NO CHANGE
TC0100000633.mm.2	Ctdsp1	0.00117916	0.125723	13.4337	14.38	0.946329	9.01326e-12	0.436791	0.132126	-0.304665	0.0411165	7.95332	5.83304	-2.12029	0.468289	24	DOWN	NO CHANGE	UP
TC0100000640.mm.2	Ttll4	0.00502707	0.000292077	7.5355	6.70591	-0.829587	2.46416e-12	0.253698	0.372358	0.11866	0.314481	14.0564	14.8047	0.748345	0.625274	24	NO CHANGE	NO CHANGE	DOWN
TC0100000648.mm.2	Cdk5r2	0.0405519	0.778927	3.78312	3.60955	-0.17357	0.143531	0.249655	0.0329384	-0.216716	0.189951	23.4597	12.6408	-10.8189	0.455589	24	NO CHANGE	NO CHANGE	NO CHANGE
TC0100000655.mm.2	Stk16	0.00651878	0.0172544	9.7201	9.48682	-0.233281	0.0145377	0.271965	0.248269	-0.0236965	0.857286	15.3263	17.8223	2.49597	0.191051	24	NO CHANGE	NO CHANGE	DOWN
TC0100000657.mm.2	Des	0.00126667	0.0500841	4.46095	4.24455	-0.216407	0.135852	0.577473	0.262361	-0.315112	0.125195	16.0788	3.81248	11.7337	7.2215e-06	24	NO CHANGE	NO CHANGE	NO CHANGE
TC0100000688.mm.2	Mrpl44	0.00738872	0.226998	8.28883	8.43455	0.145716	0.112254	0.289646	0.106086	-0.18356	0.164489	22.8151	20.1981	-2.61705	0.447708	24	NO CHANGE	NO CHANGE	NO CHANGE
TC0100000706.mm.2	Col4a3	0.00349938	0.439521	8.45615	4.23455	-4.22161	3.8984e-19	1.08075	0.106674	-0.974079	0.0112947	5.44258	19.6818	-9.76074	0.289795	24	DOWN	NO CHANGE	DOWN
TC0100000708.mm.2	Mff	0.000137426	0.449344	11.8598	11.8368	-0.0229636	0.796626	0.355548	0.0753813	-0.280167	0.0292351	9.06815	12.3552	3.28707	0.50069	24	DOWN	NO CHANGE	NO CHANGE
TC0100000711.mm.2	Agfg1	0.0146105	0.000352179	10.3275	10.1177	-0.209773	0.0101609	0.222542	0.301336	0.0787938	0.471963	7.52678	10.5795	3.05269	0.0748676	24	NO CHANGE	NO CHANGE	DOWN
TC0100000725.mm.2	Fbxo36	0.0325061	0.000758533	7.67712	8.28273	0.605604	5.05651e-07	0.264232	0.345209	0.0809767	0.582467	18.9389	17.6802	-1.25872	0.489117	24	NO CHANGE	NO CHANGE	UP
TC0100000761.mm.2	G530012D18Rik	0.0607497	0.00360861	4.16248	4.10864	-0.0538438	0.712202	0.332003	0.380634	0.0486309	0.811209	23.4906	23.7187	0.228163	0.919294	24	NO CHANGE	NO CHANGE	NO CHANGE
TC0100000766.mm.2	Sp100	0.343583	0.0118136	11.1341	9.08091	-2.05324	3.78169e-18	0.132348	0.369626	0.237278	0.222838	14.989	6.63687	-8.3521	0.0490844	24	NO CHANGE	NO CHANGE	DOWN
TC0100000777.mm.2	Spata3	0.268304	0.0535663	3.70435	4.07455	0.3702	0.00212494	0.115951	0.250388	0.134438	0.399957	17.7008	2.83003	9.12921	0.0322149	24	NO CHANGE	NO CHANGE	UP
TC0100000790.mm.2	Ptma	0.00012908	0.0198417	14.3943	14.1118	-0.282487	0.00489629	0.404755	0.273303	-0.131452	0.340947	17.7501	18.2928	0.542695	0.730325	24	NO CHANGE	NO CHANGE	DOWN
TC0100000794.mm.2	Dis3l2	0.212967	0.0062787	7.76143	8.29182	0.53039	7.78523e-07	0.117463	0.287194	0.169731	0.201622	10.2819	8.13469	-2.14718	0.490082	24	NO CHANGE	NO CHANGE	UP
TC0100000824.mm.2	Atg16l1	0.0526993	0.000682655	8.65827	8.44273	-0.215547	0.0723619	0.2527	0.435162	0.182462	0.270028	11.9739	13.0808	1.10694	0.589548	24	NO CHANGE	NO CHANGE	NO CHANGE
TC0100000829.mm.2	Dgkd	0.0024857	0.00401929	5.42938	5.28136	-0.148021	0.26607	0.481789	0.392958	-0.0888307	0.631694	8.96313	11.0573	2.09417	0.22024	24	NO CHANGE	NO CHANGE	NO CHANGE
TC0100000890.mm.2	Ube2f	0.0234275	4.89843e-06	12.8077	12.5914	-0.216335	0.00643495	0.155912	0.558823	0.402911	0.000591766	15.9281	17.7927	1.86466	0.339389	24	UP	NO CHANGE	DOWN
TC0100000892.mm.2	Scly	0.00174148	0.0540165	10.7236	10.2364	-0.487247	8.98755e-07	0.322336	0.166323	-0.156013	0.20495	23.6407	19.7328	-3.90787	0.073483	24	NO CHANGE	NO CHANGE	DOWN
TC0100000912.mm.2	Olfr12	0.119175	0.0165618	3.96825	4.08409	0.115837	0.323771	0.18133	0.322045	0.140715	0.399936	5.98769	16.0504	10.0627	0.000894793	24	NO CHANGE	NO CHANGE	NO CHANGE
TC0100000921.mm.2	Rnpepl1	0.00218997	0.0962697	11.1908	11.2859	0.0951154	0.415266	0.354228	0.220161	-0.134067	0.411934	10.4524	11.9219	1.46952	0.550695	24	NO CHANGE	NO CHANGE	NO CHANGE
TC0100000925.mm.2	Agxt	0.000505668	0.00100494	10.0301	11.0309	1.00081	1.99807e-07	0.685244	0.596112	-0.0891324	0.697904	3.87577	5.92601	2.05023	0.131742	24	NO CHANGE	NO CHANGE	UP
TC0100000942.mm.2	Bok	0.187667	0.000175964	4.57347	5.055	0.481528	0.000240234	0.156518	0.552366	0.395848	0.0214291	18.6429	22.8341	4.19111	0.172468	24	UP	NO CHANGE	UP
TC0100000946.mm.2	Ing5	0.00458426	0.0372528	5.25262	5.44727	0.194654	0.0782118	0.350835	0.241828	-0.109007	0.483597	9.70111	9.03332	-0.667793	0.748071	24	NO CHANGE	NO CHANGE	NO CHANGE
TC0100000948.mm.2	Gal3st2	0.167043	0.000689962	4.84782	4.94364	0.0958189	0.531245	0.268151	0.428301	0.16015	0.463	22.9557	2.62256	3.66684	0.152276	24	NO CHANGE	NO CHANGE	NO CHANGE
TC0100000957.mm.2	Fam174a	0.1009	0.0354172	7.61571	7.65136	0.0356494	0.677509	0.171969	0.15116	-0.0208095	0.864438	7.98413	9.1018	1.11766	0.698411	24	NO CHANGE	NO CHANGE	NO CHANGE
TC0100000971.mm.2	Gin1	0.00147829	0.00736125	6.71413	6.52773	-0.1864	0.219975	0.694504	0.296155	-0.398349	0.0720747	10.63	15.5329	4.90292	0.024104	24	NO CHANGE	DELAY	NO CHANGE
TC0100001018.mm.2	Phlpp1	0.000791393	0.0305136	8.51331	8.77182	0.258505	0.0311143	0.350243	0.343478	-0.00676553	0.96826	8.82455	6.4101	-2.41445	0.174539	24	NO CHANGE	NO CHANGE	UP
TC0100001076.mm.2	Tmem185b	0.0015524	0.458392	6.20685	6.23136	0.0245184	0.793812	0.332292	0.0749184	-0.257374	0.0624251	13.496	19.1583	5.66228	0.24099	24	NO CHANGE	NO CHANGE	NO CHANGE
TC0100001111.mm.2	Slc35f5	0.19088	0.000397295	11.3131	12.5627	1.24965	1.42565e-13	0.136901	0.554743	0.417842	0.0142164	5.71005	6.57361	0.863563	0.792335	24	UP	NO CHANGE	UP
TC0100001123.mm.2	Acmsd	0.000486663	1.15849e-05	9.91321	9.70091	-0.212305	0.273009	0.866033	1.06596	0.199923	0.476439	20.3233	18.8846	-1.43874	0.181272	24	NO CHANGE	NO CHANGE	NO CHANGE
TC0100001124.mm.2	Ccnt2	0.0313315	0.00156445	10.8696	10.6327	-0.236856	0.00936121	0.160829	0.357612	0.196783	0.105968	14.5504	11.7006	-2.84979	0.220791	24	NO CHANGE	NO CHANGE	DOWN
TC0100001125.mm.2	Rab3gap1	0.0443118	7.94613e-06	8.84321	8.81818	-0.0250325	0.715037	0.168091	0.334058	0.165966	0.0906092	9.40723	10.8208	1.41354	0.412506	24	NO CHANGE	NO CHANGE	NO CHANGE
TC0100001158.mm.2	Yod1	0.0177031	9.79872e-05	5.70256	5.74	0.0374405	0.753342	0.344746	0.485507	0.140761	0.400904	10.5537	12.6163	2.06268	0.20652	24	NO CHANGE	NO CHANGE	NO CHANGE
TC0100001166.mm.2	Fcmr	0.399817	0.0232457	4.83663	4.37909	-0.457536	0.00869377	0.159824	0.337445	0.177621	0.447004	7.15765	1.60314	-5.55452	0.211532	24	NO CHANGE	NO CHANGE	DOWN
TC0100001178.mm.2	Nucks1	0.00106377	0.0577335	10.6701	11.0509	0.38083	0.000436903	0.385505	0.198437	-0.187068	0.194067	16.817	16.6968	-0.120176	0.954928	24	NO CHANGE	NO CHANGE	UP
TC0100001180.mm.2	Slc45a3	0.000220751	2.28227e-07	8.53407	7.86273	-0.67134	0.000372782	0.843638	1.2562	0.412559	0.1035	21.9445	20.7979	-1.14656	0.220746	24	NO CHANGE	NO CHANGE	DOWN
TC0100001181.mm.2	Elk4	0.0383082	0.00173242	10.2593	9.84682	-0.412527	0.000126648	0.194359	0.400056	0.205697	0.149075	11.7166	8.11101	-3.60564	0.0899954	24	NO CHANGE	NO CHANGE	DOWN
TC0100001186.mm.2	Lemd1	0.53985	0.00272472	2.98228	3.20545	0.223173	0.0189718	0.0586058	0.284286	0.225681	0.079292	17.5036	0.539236	7.03562	0.256847	24	NO CHANGE	NO CHANGE	UP
TC0100001190.mm.2	Nuak2	0.0283118	0.00678242	7.46901	6.52	-0.949008	8.35082e-09	0.334917	0.350359	0.0154414	0.933136	20.1693	13.7748	-6.39448	0.00366452	24	NO CHANGE	ADVANCE	DOWN
TC0100001196.mm.2	Tmem81	0.511282	0.00156483	4.47526	4.59	0.114742	0.410503	0.105771	0.426194	0.320423	0.115902	6.71786	6.79482	0.0769672	0.988013	24	NO CHANGE	NO CHANGE	NO CHANGE
TC0100001202.mm.2	Ppp1r15b	0.000397504	9.31188e-05	8.81282	9.07364	0.260819	0.00884929	0.384223	0.489885	0.105662	0.436144	16.1472	16.0673	-0.0799321	0.947225	24	NO CHANGE	NO CHANGE	UP
TC0100001204.mm.2	Plekha6	0.26627	3.09308e-05	7.88052	7.08909	-0.791425	1.64747e-10	0.0959058	0.563116	0.467211	0.00110683	0.764514	7.89824	7.13373	0.0598776	24	UP	NO CHANGE	DOWN
TC0100001207.mm.2	Etnk2	0.000633948	4.61853e-08	12.8432	13.6518	0.808663	3.66383e-09	0.466479	0.781075	0.314596	0.0380615	15.1123	11.5564	-3.55584	0.00152641	24	UP	ADVANCE	UP
TC0100001228.mm.2	Adipor1	0.000385503	0.00368895	12.747	12.6595	-0.0874784	0.192572	0.293894	0.210578	-0.0833154	0.380642	10.7362	14.553	3.81689	0.0138763	24	NO CHANGE	DELAY	NO CHANGE
TC0100001234.mm.2	Kdm5b	0.00817695	0.224684	6.86554	7.185	0.319464	0.00947935	0.347872	0.143904	-0.203968	0.225527	4.24919	3.79086	-0.458336	0.892063	24	NO CHANGE	NO CHANGE	UP
TC0100001245.mm.2	Arl8a	0.0022632	5.0764e-05	9.27141	9.08273	-0.188681	0.0668327	0.417779	0.417336	-0.000443322	0.997585	10.1122	4.39426	-5.71792	5.45886e-05	24	NO CHANGE	ADVANCE	NO CHANGE
TC0100001268.mm.2	Ddx59	0.283986	0.0413563	5.55425	5.61773	0.0634812	0.531052	0.118846	0.196271	0.0774254	0.586676	17.9348	9.15606	-8.77876	0.0261367	24	NO CHANGE	NO CHANGE	NO CHANGE
TC0100001316.mm.2	Glrx2	0.334305	0.00254281	11.8811	11.63	-0.251052	0.00198385	0.0647476	0.291996	0.227249	0.038047	15.0577	14.6805	-0.377166	0.935369	24	UP	NO CHANGE	DOWN
TC0100001330.mm.2	Brinp3	0.857711	0.0034904	2.79107	3.09273	0.301656	0.00395468	0.0183826	0.313511	0.295128	0.0390814	12.2227	22.2182	9.99544	0.621919	24	UP	NO CHANGE	UP
TC0100001341.mm.2	Tpr	0.237934	1.37845e-05	11.4478	11.7777	0.32993	6.68734e-05	0.102419	0.337941	0.235522	0.029105	15.2244	3.21458	11.9902	0.000190574	24	UP	NO CHANGE	UP
TC0100001351.mm.2	Ivns1abp	0.000168384	2.02614e-06	12.0735	12.8109	0.737437	2.22555e-08	0.37034	0.826088	0.455747	0.00336106	14.5177	13.5219	-0.995774	0.414706	24	UP	NO CHANGE	UP
TC0100001353.mm.2	Trmt1l	5.165e-05	0.000108597	9.72716	9.35182	-0.375345	0.0001724	0.450569	0.442549	-0.0080204	0.94979	17.7072	14.6055	-3.10171	0.00794507	24	NO CHANGE	ADVANCE	DOWN
TC0100001358.mm.2	Edem3	0.560542	0.0022933	10.0105	9.88545	-0.125061	0.194057	0.0497444	0.368442	0.318698	0.0217994	15.3725	15.4028	0.0302187	0.996768	24	UP	NO CHANGE	NO CHANGE
TC0100001367.mm.2	Apobec4	0.00150522	0.0937394	3.33446	3.15364	-0.180828	0.0372104	0.307871	0.141931	-0.16594	0.16156	17.4312	22.1068	4.67559	0.0762561	24	NO CHANGE	NO CHANGE	DOWN
TC0100001369.mm.2	Arpc5	0.00556814	0.000486275	11.4587	10.9873	-0.471438	2.09962e-07	0.21366	0.341073	0.127413	0.238136	10.74	14.1301	3.39011	0.0363072	24	NO CHANGE	DELAY	DOWN
TC0100001381.mm.2	Rgs16	2.58955e-05	1.8672e-08	6.68833	7.73455	1.04621	0.0421014	2.8539	4.48288	1.62897	0.0286986	9.11902	8.45416	-0.66486	0.395022	24	UP	NO CHANGE	UP
TC0100001386.mm.2	Teddm1a	0.50121	0.00343997	4.25734	4.48864	0.231295	0.0506283	0.0938772	0.282949	0.189072	0.24723	23.2558	22.7422	-0.513632	0.915636	24	NO CHANGE	NO CHANGE	NO CHANGE
TC0100001387.mm.2	Glul; Mir8114	0.141122	0.00110655	17.6124	16.76	-0.85244	2.7419e-09	0.17692	0.387313	0.210393	0.179363	3.8676	10.1816	6.31396	0.0239813	24	NO CHANGE	NO CHANGE	DOWN
TC0100001438.mm.2	Astn1	0.195696	0.0188828	2.93363	3.29273	0.359096	0.000908997	0.137271	0.265275	0.128005	0.385525	20.2752	17.6253	-2.64989	0.39054	24	NO CHANGE	NO CHANGE	UP
TC0100001462.mm.2	Serpinc1	0.0721388	0.000715846	17.8046	17.8268	0.022215	0.47381	0.0606443	0.113499	0.0528544	0.223302	2.31639	2.00971	-0.306681	0.890758	24	NO CHANGE	NO CHANGE	NO CHANGE
TC0100001465.mm.2	Cenpl	0.0148126	9.88231e-05	5.65194	5.09045	-0.56149	0.000149313	0.413323	0.535927	0.122603	0.524844	8.13994	8.78689	0.64695	0.67728	24	NO CHANGE	NO CHANGE	DOWN
TC0100001477.mm.2	Gm10176; AC138218.2	0.159198	0.00455061	2.93698	2.98091	0.043925	0.725295	0.199143	0.356715	0.157572	0.382512	2.61502	18.4259	-8.18911	0.00454981	24	NO CHANGE	NO CHANGE	NO CHANGE
TC0100001498.mm.2	F5	0.000874967	6.12035e-05	15.654	15.5486	-0.105391	0.0414607	0.218402	0.216129	-0.00227321	0.974251	11.2197	11.1446	-0.075151	0.952779	24	NO CHANGE	NO CHANGE	DOWN
TC0100001500.mm.2	Slc19a2	0.00934742	0.0510689	12.7492	12.2327	-0.516459	2.4884e-05	0.361919	0.182702	-0.179217	0.257783	0.918919	4.85114	3.93222	0.120115	24	NO CHANGE	NO CHANGE	DOWN
TC0100001502.mm.2	Nme7	0.00441657	0.0183741	7.71194	7.30545	-0.40649	0.00791328	0.32429	0.484948	0.160658	0.444761	5.38818	7.07129	1.68311	0.416733	24	NO CHANGE	NO CHANGE	DOWN
TC0100001522.mm.2	Adcy10	0.0517189	0.00033485	7.73744	4.08909	-3.64835	9.75189e-16	0.752282	0.510002	-0.24228	0.541486	4.19745	21.1109	-7.08651	0.00911272	24	NO CHANGE	NO CHANGE	DOWN
TC0100001526.mm.2	Creg1	0.0343106	0.00408553	14.2831	16.0932	1.81005	6.53992e-25	0.179054	0.242388	0.0633341	0.564272	6.47038	7.22649	0.756108	0.70542	24	NO CHANGE	NO CHANGE	UP
TC0100001554.mm.2	Rxrg	0.167134	4.00438e-05	6.74419	7.29182	0.547632	0.000115007	0.213775	0.499533	0.285758	0.114597	18.4141	1.25752	6.84345	0.00915876	24	NO CHANGE	NO CHANGE	UP
TC0100001567.mm.2	Sh2d1b2	0.185047	0.00817642	4.64651	4.82682	0.18031	0.127442	0.179975	0.274731	0.0947561	0.559672	7.09286	1.20151	-5.89135	0.0536222	24	NO CHANGE	NO CHANGE	NO CHANGE
TC0100001579.mm.2	Nr1i3	0.00230317	0.000268464	11.3967	14.0741	2.67738	1.47782e-19	0.68698	0.448005	-0.238976	0.285179	11.991	12.5648	0.573821	0.732466	24	NO CHANGE	NO CHANGE	UP
TC0100001581.mm.2	Adamts4	0.00650412	0.0146357	3.25861	2.95364	-0.304975	0.00496904	0.357002	0.218873	-0.138129	0.339963	0.0237767	0.997319	0.973542	0.655708	24	NO CHANGE	NO CHANGE	DOWN
TC0100001586.mm.2	Pfdn2	0.210291	0.00686738	7.81187	8.38682	0.574953	9.99636e-05	0.173494	0.391686	0.218192	0.248327	11.6737	10.5672	-1.1065	0.727719	24	NO CHANGE	NO CHANGE	UP
TC0100001607.mm.2	Dcaf8	0.0143827	0.0445502	12.8359	13.4368	0.600925	6.06593e-12	0.157176	0.146011	-0.0111654	0.901227	7.49077	7.65615	0.165379	0.939844	24	NO CHANGE	NO CHANGE	UP
TC0100001610.mm.2	Igsf8	9.51056e-05	0.00897094	5.32976	4.85818	-0.47158	3.89032e-05	0.447614	0.322752	-0.124862	0.390015	13.0125	9.24693	-3.76553	0.0161954	24	NO CHANGE	ADVANCE	DOWN
TC0100001617.mm.2	Tagln2	0.049813	0.00664426	9.31333	8.23	-1.08333	9.53226e-07	0.443165	0.435241	-0.00792416	0.975709	16.0575	14.1267	-1.93085	0.41585	24	NO CHANGE	NO CHANGE	DOWN
TC0100001644.mm.2	Spta1	0.00170582	0.0954194	4.53663	4.39727	-0.139354	0.275876	0.367463	0.249989	-0.117474	0.504196	2.01572	1.17992	-0.8358	0.730957	24	NO CHANGE	NO CHANGE	NO CHANGE
TC0100001680.mm.2	Desi2	0.0537574	1.23598e-06	5.88065	7.40182	1.52116	5.14227e-16	0.280112	0.603354	0.323242	0.0578304	18.5786	19.2368	0.658189	0.702761	24	NO CHANGE	NO CHANGE	UP
TC0100001684.mm.2	Desi2	5.4109e-05	0.123303	8.29728	4.91364	-3.38365	3.65401e-27	0.511199	0.244102	-0.267097	0.144433	22.8869	19.0171	-3.86987	0.0695503	24	NO CHANGE	NO CHANGE	DOWN
TC0100001685.mm.2	Cox20	0.000897547	0.0111644	11.8268	11.4255	-0.401311	1.04557e-05	0.345023	0.188069	-0.156954	0.169223	1.83026	20.9124	-4.91783	0.0114329	24	NO CHANGE	ADVANCE	DOWN
TC0100001703.mm.2	Cdc42bpa	4.75934e-05	0.121941	8.24056	7.94818	-0.292374	0.0206743	0.464847	0.243224	-0.221623	0.208974	8.25584	8.74679	0.490953	0.820683	24	NO CHANGE	NO CHANGE	DOWN
TC0100001721.mm.2	Lefty2	0.137277	0.0193783	3.1524	3.29227	0.139872	0.188032	0.144712	0.283991	0.139279	0.342161	2.21419	1.74841	-0.465783	0.882366	24	NO CHANGE	NO CHANGE	NO CHANGE
TC0100001722.mm.2	Pycr2	0.0474952	0.170652	5.58643	5.43909	-0.147338	0.155654	0.209522	0.153099	-0.0564225	0.701607	18.5071	19.4964	0.98935	0.75139	24	NO CHANGE	NO CHANGE	NO CHANGE
TC0100001726.mm.2	9130409I23Rik	0.249852	2.30541e-05	6.46429	10.5827	4.11844	2.17908e-24	0.272645	0.518533	0.245889	0.344032	13.2189	4.84474	-8.37419	0.00460855	24	NO CHANGE	NO CHANGE	UP
TC0100001779.mm.2	Rab3gap2	0.073885	0.0130117	6.60538	6.61727	0.0118957	0.916409	0.197948	0.340257	0.142309	0.38538	9.51126	8.57185	-0.939403	0.704201	24	NO CHANGE	NO CHANGE	NO CHANGE
TC0100001786.mm.2	Bpnt1	0.336538	0.00677239	7.80058	7.59	-0.210575	0.0810521	0.118205	0.36049	0.242284	0.159375	20.8883	15.364	-5.52433	0.164086	24	NO CHANGE	NO CHANGE	NO CHANGE
TC0100001788.mm.2	Slc30a10	1.59166e-08	6.16207e-06	8.30206	8.56773	0.265664	0.109251	1.45411	1.01093	-0.443182	0.0602995	22.7325	22.1402	-0.592261	0.439763	24	NO CHANGE	NO CHANGE	NO CHANGE
TC0100001853.mm.2	Ints7	0.460415	0.0025098	10.1058	9.18864	-0.917197	1.89019e-10	0.0881445	0.331011	0.242866	0.116022	19.8194	1.84839	6.02902	0.211647	24	NO CHANGE	NO CHANGE	DOWN
TC0100001855.mm.2	Lpgat1	0.00711206	6.19053e-06	13.9869	13.7345	-0.25232	0.00209682	0.263157	0.378207	0.11505	0.296679	17.7744	15.7688	-2.00557	0.146861	24	NO CHANGE	NO CHANGE	DOWN
TC0100001859.mm.2	Slc30a1	0.00861458	0.000464787	7.765	7.97091	0.205909	0.020594	0.23388	0.374252	0.140372	0.246985	16.0817	14.9124	-1.16924	0.486657	24	NO CHANGE	NO CHANGE	UP
TC0100001877.mm.2	Plxna2	0.00678134	0.0023364	7.62234	8.60273	0.980386	7.24916e-08	0.38029	0.561477	0.181187	0.377675	14.9194	23.9864	9.06695	1.60514e-05	24	NO CHANGE	DELAY	UP
TC0100001955.mm.2	Arfgef1	0.000128343	0.000143471	12.6163	12.6832	0.0668921	0.176153	0.244928	0.207197	-0.0377311	0.580663	8.46187	11.8986	3.43673	0.00675684	24	NO CHANGE	DELAY	NO CHANGE
TC0100001978.mm.2	Tram1	0.39389	0.000199074	14.7312	13.7695	-0.961605	6.05516e-18	0.0514499	0.306585	0.255135	0.00668466	12.1473	13.7904	1.64304	0.727783	24	UP	NO CHANGE	DOWN
TC0100001999.mm.2	Stau2	3.92056e-05	0.000929225	8.37194	8.94	0.568056	6.53175e-08	0.451161	0.336982	-0.114179	0.355355	5.61646	7.60968	1.99322	0.104105	24	NO CHANGE	NO CHANGE	UP
TC0100002002.mm.2	Ube2w	0.00771547	2.89211e-05	6.99647	7.09591	0.0994408	0.396512	0.351242	0.608947	0.257705	0.121544	9.96861	12.928	2.95944	0.0467462	24	NO CHANGE	DELAY	NO CHANGE
TC0100002025.mm.2	Gm2710; Gm10075	7.17092e-05	0.00128866	13.1133	13.35	0.236687	4.74195e-05	0.25891	0.189884	-0.0690267	0.345999	10.761	12.1107	1.34968	0.315563	24	NO CHANGE	NO CHANGE	UP
TC0100002038.mm.2	Tram2	0.00207084	0.568412	8.63847	8.46773	-0.170745	0.110228	0.337557	0.0638311	-0.273726	0.0677463	11.9356	11.308	-0.627514	0.925918	24	NO CHANGE	NO CHANGE	NO CHANGE
TC0100002063.mm.2	Ogfrl1	0.0221237	0.132788	7.06756	7.48727	0.419713	0.00159707	0.243249	0.221981	-0.0212679	0.902179	12.6718	12.8502	0.178392	0.95211	24	NO CHANGE	NO CHANGE	UP
TC0100002067.mm.2	Smap1	0.00431833	0.15829	10.2512	10.6441	0.3929	3.68353e-05	0.296706	0.11447	-0.182236	0.140376	9.36531	8.82818	-0.537124	0.860334	24	NO CHANGE	NO CHANGE	UP
TC0100002118.mm.2	Phf3	0.00272117	0.119814	11.6902	11.8514	0.161145	0.0222478	0.239304	0.108044	-0.13126	0.181624	8.67169	9.19027	0.518576	0.84613	24	NO CHANGE	NO CHANGE	UP
TC0100002121.mm.2	Ptp4a1; Gm13363	1.01678e-06	4.67575e-09	15.1637	15.7918	0.628108	1.22975e-10	0.470309	0.739784	0.269476	0.0103445	13.6178	12.6774	-0.940465	0.191264	24	UP	NO CHANGE	UP
TC0100002175.mm.2	Uggt1	0.00267543	0.292187	12.2105	11.6864	-0.524132	4.1198e-06	0.395473	0.0778777	-0.317595	0.0257189	18.6315	21.9681	3.33659	0.514129	24	DOWN	NO CHANGE	DOWN
TC0100002187.mm.2	Sema4c	0.00807974	0.445375	5.62843	5.49227	-0.13616	0.101066	0.224459	0.0685403	-0.155919	0.186974	3.24725	18.9343	-8.31291	0.0791345	24	NO CHANGE	NO CHANGE	NO CHANGE
TC0100002210.mm.2	Mitd1	0.000252166	0.162212	9.03442	8.21682	-0.817606	1.01082e-07	0.560198	0.191165	-0.369033	0.0498981	19.5833	17.304	-2.27932	0.381609	24	DOWN	NO CHANGE	DOWN
TC0100002211.mm.2	Lyg2	0.159217	0.0061115	2.83643	2.95318	0.116753	0.378446	0.211732	0.33897	0.127238	0.488778	1.04714	22.862	-2.18513	0.441443	24	NO CHANGE	NO CHANGE	NO CHANGE
TC0100002214.mm.2	Rev1	0.0156466	7.03323e-05	6.8201	6.40318	-0.416917	0.000577065	0.321597	0.498892	0.177295	0.264626	10.5938	10.5489	-0.0449272	0.977162	24	NO CHANGE	NO CHANGE	DOWN
TC0100002228.mm.2	Lonrf2	0.312455	0.011141	3.50694	3.59818	0.0912374	0.426183	0.130371	0.286711	0.15634	0.341628	22.3812	21.0697	-1.3115	0.714877	24	NO CHANGE	NO CHANGE	NO CHANGE
TC0100002260.mm.2	Tgfbrap1	0.678947	0.00130541	8.69762	8.40455	-0.293074	2.16146e-05	0.0264754	0.208009	0.181534	0.0366172	1.65743	11.2047	9.54723	0.285507	24	UP	NO CHANGE	DOWN
TC0100002274.mm.2	Mettl21e	0.0213196	0.144572	4.92929	4.60955	-0.31974	0.021831	0.395825	0.146348	-0.249477	0.197535	4.15858	19.7355	-8.42305	0.027684	24	NO CHANGE	NO CHANGE	DOWN
TC0100002285.mm.2	Slc40a1	0.000585188	0.0160883	13.9964	13.2332	-0.763227	5.9267e-09	0.443625	0.272289	-0.171336	0.261535	11.1807	5.24594	-5.93478	0.00087458	24	NO CHANGE	ADVANCE	DOWN
TC0100002305.mm.2	Nabp1	0.00740762	1.61908e-05	8.89325	9.17273	0.279473	0.0674203	0.483522	0.710984	0.227462	0.274012	14.2385	13.1481	-1.09041	0.455323	24	NO CHANGE	NO CHANGE	NO CHANGE
TC0100002308.mm.2	Myo1b	4.75704e-06	0.162432	13.4816	14.0791	0.597444	2.56732e-07	0.530128	0.149443	-0.380685	0.00705358	0.1563	23.241	-0.915293	0.734529	24	DOWN	NO CHANGE	UP
TC0100002319.mm.2	Nab1	0.000189669	0.00041699	10.2902	9.81591	-0.474329	1.12926e-07	0.311372	0.325382	0.0140096	0.891927	8.7377	12.7144	3.97668	0.00307532	24	NO CHANGE	DELAY	DOWN
TC0100002333.mm.2	Asnsd1	0.654082	0.00303609	9.43442	10.1077	0.673303	9.23397e-06	0.0730235	0.29525	0.222227	0.235221	1.67426	21.9944	-3.67986	0.608088	24	NO CHANGE	NO CHANGE	UP
TC0100002349.mm.2	Pgap1	0.000418088	5.43445e-06	8.04087	9.49364	1.45276	6.84296e-14	0.497272	0.86682	0.369548	0.0490018	11.4899	9.67842	-1.81148	0.114783	24	UP	NO CHANGE	UP
TC0100002353.mm.2	Sf3b1	0.00736607	0.00588192	10.6769	10.7286	0.0517316	0.525013	0.273976	0.207445	-0.0665315	0.56131	10.5452	10.587	0.0418287	0.982539	24	NO CHANGE	NO CHANGE	NO CHANGE
TC0100002354.mm.2	Hspd1	0.00336569	0.000579782	14.5139	14.6755	0.161566	0.0310623	0.284931	0.233597	-0.0513337	0.624895	19.8119	16.1595	-3.6524	0.0198579	24	NO CHANGE	ADVANCE	UP
TC0100002356.mm.2	Rftn2	0.0551069	0.0042657	5.215	5.22773	0.0127273	0.906808	0.221886	0.339431	0.117545	0.441102	22.9541	23.7128	0.758681	0.733871	24	NO CHANGE	NO CHANGE	NO CHANGE
TC0100002364.mm.2	Hsfy2	0.293984	0.0215568	3.64	3.64	1.89113e-08	1	0.135307	0.358974	0.223667	0.247431	6.77961	23.7125	-7.06715	0.0973913	24	NO CHANGE	NO CHANGE	NO CHANGE
TC0100002383.mm.2	Orc2	0.0303101	0.376994	6.07754	5.85727	-0.220267	0.145297	0.300302	0.142812	-0.15749	0.443209	14.7492	12.3619	-2.38735	0.607203	24	NO CHANGE	NO CHANGE	NO CHANGE
TC0100002385.mm.2	Fam126b	0.00352656	0.00142475	9.59843	9.71364	0.115204	0.402294	0.572212	0.303431	-0.268782	0.166847	8.84052	10.8958	2.05524	0.311966	24	NO CHANGE	NO CHANGE	NO CHANGE
TC0100002392.mm.2	Trak2	0.00641831	1.23985e-05	9.34054	7.47773	-1.86281	2.29162e-25	0.231113	0.440153	0.20904	0.0577504	10.6593	13.792	3.13267	0.0300439	24	NO CHANGE	DELAY	DOWN
TC0100002405.mm.2	Sumo1	0.189091	0.00417424	9.40581	9.34136	-0.0644499	0.530817	0.111951	0.389843	0.277892	0.0614385	19.2264	14.8151	-4.41124	0.225277	24	NO CHANGE	NO CHANGE	NO CHANGE
TC0100002409.mm.2	Ica1l	0.0227777	0.00979731	3.30944	3.65182	0.342374	0.0463325	0.447727	0.412177	-0.0355499	0.878712	0.471606	23.2113	-1.26027	0.560125	24	NO CHANGE	NO CHANGE	UP
TC0100002411.mm.2	Wdr12	0.00157954	8.85394e-05	9.34079	9.255	-0.0857936	0.447341	0.441105	0.484721	0.043617	0.781761	17.7806	14.4893	-3.29127	0.0175197	24	NO CHANGE	ADVANCE	NO CHANGE
TC0100002413.mm.2	Raph1	0.2446	0.00282447	10.7582	9.69636	-1.06179	4.66079e-10	0.142099	0.45714	0.315041	0.0847653	14.5562	13.406	-1.15019	0.755431	24	NO CHANGE	NO CHANGE	DOWN
TC0100002481.mm.2	Idh1	0.00240966	0.184368	16.732	16.3214	-0.41062	5.77189e-10	0.162368	0.0742815	-0.0880869	0.223032	5.81722	20.6589	-9.15832	0.00271997	24	NO CHANGE	NO CHANGE	DOWN
TC0100002488.mm.2	Kansl1l	0.0207476	0.00116735	9.41762	10.2955	0.877835	6.87988e-09	0.281784	0.457699	0.175914	0.290332	15.1142	10.7775	-4.33671	0.0310627	24	NO CHANGE	ADVANCE	UP
TC0100002495.mm.2	Acadl	0.00169959	0.242874	12.7911	13.7118	0.920707	1.05818e-13	0.344955	0.0846719	-0.260283	0.0349739	10.2079	8.36143	-1.84647	0.631825	24	DOWN	NO CHANGE	UP
TC0100002503.mm.2	Erbb4	1.05079e-05	1.72648e-05	6.31216	5.41864	-0.893526	1.06702e-07	0.885469	0.699612	-0.185857	0.349411	7.94394	8.90381	0.959876	0.321947	24	NO CHANGE	NO CHANGE	DOWN
TC0100002544.mm.2	Fn1	0.000162915	0.00377269	16.2038	14.5559	-1.64784	1.88867e-30	0.205411	0.1704	-0.0350113	0.609361	6.24172	10.3337	4.09196	0.00787571	24	NO CHANGE	DELAY	DOWN
TC0100002552.mm.2	Mreg	0.00100537	2.03245e-09	8.14214	8.49227	0.35013	0.000141108	0.357045	0.689242	0.332197	0.00585533	3.47105	22.962	-4.50901	7.62396e-05	24	UP	ADVANCE	UP
TC0100002582.mm.2	Aamp	0.166719	0.000250772	8.43315	8.83864	0.405482	0.000442899	0.163625	0.420634	0.257009	0.0905375	13.2638	9.79018	-3.47361	0.196196	24	NO CHANGE	NO CHANGE	UP
TC0100002600.mm.2	Cnppd1	0.00494981	2.73075e-06	9.06052	9.75091	0.690393	1.07059e-06	0.389432	0.812536	0.423104	0.020311	10.3118	6.77198	-3.53983	0.00768364	24	UP	ADVANCE	UP
TC0100002601.mm.2	Abcb6	0.0291867	0.0100189	6.70409	8.63727	1.93319	7.08901e-18	0.290559	0.355	0.0644414	0.715015	15.7897	11.7685	-4.02114	0.0808312	24	NO CHANGE	NO CHANGE	UP
TC0100002607.mm.2	Resp18	0.190708	0.00851775	3.29647	3.69591	0.399441	3.09532e-05	0.104661	0.274591	0.16993	0.16718	18.2774	20.2453	1.96792	0.554875	24	NO CHANGE	NO CHANGE	UP
TC0100002645.mm.2	Serpine2	0.000622445	0.0177645	5.5052	6.62682	1.12162	1.6343e-11	0.482438	0.326105	-0.156334	0.372382	18.559	18.5685	0.00949037	0.995459	24	NO CHANGE	NO CHANGE	UP
TC0100002667.mm.2	Irs1	0.0141039	0.716014	7.70143	7.51182	-0.18961	0.229325	0.40447	0.0616523	-0.342818	0.134461	21.6588	15.721	-5.93782	0.543828	24	NO CHANGE	NO CHANGE	NO CHANGE
TC0100002673.mm.2	Col4a4	0.035264	0.00558922	5.16169	4.65773	-0.503959	0.000305878	0.348741	0.261985	-0.0867566	0.624607	6.91744	12.0365	5.11901	0.0393194	24	NO CHANGE	DELAY	DOWN
TC0100002690.mm.2	Pid1	2.17762e-05	0.000298494	12.1368	11.4614	-0.675462	5.10939e-07	0.512243	0.550182	0.0379388	0.80809	1.99257	23.1601	-2.83243	0.0208942	24	NO CHANGE	ADVANCE	DOWN
TC0100002739.mm.2	Ncl	0.00176482	0.0110363	11.0646	11.73	0.665377	3.90933e-09	0.375336	0.183973	-0.191364	0.131518	13.4331	14.6732	1.24009	0.553421	24	NO CHANGE	NO CHANGE	UP
TC0100002743.mm.2	Nmur1	0.000586585	0.0347141	3.00105	3.26909	0.268039	0.00886308	0.439152	0.186809	-0.252343	0.0732106	5.10987	20.7173	-8.39257	0.000423297	24	NO CHANGE	ADVANCE	UP
TC0100002751.mm.2	Nppc	0.0979195	0.00138212	2.97474	3.11773	0.142985	0.106785	0.144956	0.327957	0.183001	0.13847	17.319	2.53465	9.21562	0.000752859	24	NO CHANGE	NO CHANGE	NO CHANGE
TC0100002757.mm.2	Alpi	0.42987	0.000920434	3.73829	3.78545	0.0471609	0.732272	0.12603	0.451447	0.325417	0.102961	23.1092	21.3793	-1.72985	0.682551	24	NO CHANGE	NO CHANGE	NO CHANGE
TC0100002758.mm.2	Ecel1	0.0137913	0.0599745	3.4747	3.47636	0.00166126	0.988946	0.285801	0.280238	-0.00556348	0.974671	23.3493	18.1574	-5.19186	0.0237142	24	NO CHANGE	NO CHANGE	NO CHANGE
TC0100002764.mm.2	Ngef	0.00191016	1.24652e-06	7.74032	8.54091	0.800592	5.5e-10	0.335694	0.699475	0.363781	0.0117934	10.5107	10.7404	0.229766	0.851067	24	UP	NO CHANGE	UP
TC0100002772.mm.2	A730008H23Rik; Hjurp; 6430706D22Rik	0.267812	9.46789e-09	14.3485	12.0118	-2.33663	2.91136e-20	0.2056	0.475589	0.269989	0.167432	9.97319	7.45502	-2.51817	0.33605	24	NO CHANGE	NO CHANGE	DOWN
TC0100002775.mm.2	Glrp1	0.000822636	0.0268733	7.91808	8.12091	0.202834	0.0353318	0.304598	0.248902	-0.0556958	0.667696	2.91015	22.2172	-4.69296	0.0177653	24	NO CHANGE	ADVANCE	UP
TC0100002793.mm.2	Rab17	0.00083176	0.10208	7.01202	7.655	0.642976	7.49466e-06	0.45294	0.219165	-0.233775	0.181115	3.09297	1.41791	-1.67505	0.508372	24	NO CHANGE	NO CHANGE	UP
TC0100002800.mm.2	Hes6	0.350288	4.14765e-06	8.68083	6.70591	-1.97492	2.01397e-08	0.328536	1.12193	0.793397	0.0504128	17.1712	14.5692	-2.60204	0.453989	24	NO CHANGE	NO CHANGE	DOWN
TC0100002801.mm.2	Per2	4.11046e-08	1.36344e-13	7.64181	7.25864	-0.383169	0.0253568	1.61923	2.26171	0.64248	0.00748254	15.5069	13.7739	-1.73295	0.00102982	24	UP	ADVANCE	DOWN
TC0100002806.mm.2	Hdac4	0.0933733	0.000183639	5.67125	6.06591	0.394659	0.00108968	0.193018	0.513658	0.32064	0.0465284	12.2228	12.9466	0.723802	0.758896	24	UP	NO CHANGE	UP
TC0100002830.mm.2	2310007B03Rik	0.115796	0.00733956	3.2419	3.46	0.218095	0.0764125	0.224372	0.295332	0.0709602	0.674765	21.7295	23.5202	1.79071	0.489308	24	NO CHANGE	NO CHANGE	NO CHANGE
TC0100002837.mm.2	Thap4	0.00862763	0.00252104	6.03748	6.71091	0.673429	5.78071e-07	0.321907	0.401482	0.0795752	0.621845	3.73823	8.0226	4.28437	0.0173232	24	NO CHANGE	DELAY	UP
TC0100002838.mm.2	Dtymk	0.000361436	0.331781	8.31141	8.52591	0.2145	0.0317284	0.376889	0.0995789	-0.27731	0.0436053	17.9296	1.12875	7.19911	0.0800555	24	DOWN	NO CHANGE	UP
TC0100002863.mm.2	D1Ertd622e	0.299418	2.45105e-05	4.9278	4.885	-0.0427976	0.700127	0.139315	0.456212	0.316897	0.0466965	11.3539	11.25	-0.103888	0.973427	24	UP	NO CHANGE	NO CHANGE
TC0100002864.mm.2	Ppip5k2	0.000509804	0.0799057	11.7209	11.6659	-0.0550036	0.5498	0.39248	0.16604	-0.22644	0.0922171	13.1155	16.4467	3.33124	0.14496	24	NO CHANGE	NO CHANGE	NO CHANGE
TC0100002887.mm.2	Rnf152	0.0200755	1.11207e-05	6.29952	7.43455	1.13502	2.46554e-07	0.476671	1.10224	0.62557	0.0238292	9.40775	6.94754	-2.46021	0.118361	24	UP	NO CHANGE	UP
TC0100002899.mm.2	Kdsr	0.00455035	0.305197	9.75306	10.4968	0.743763	5.25585e-07	0.393364	0.132882	-0.260482	0.147362	9.47981	14.2908	4.81098	0.21966	24	NO CHANGE	NO CHANGE	UP
TC0100002904.mm.2	Serpinb3d	0.525992	0.0178516	3.52619	3.73955	0.213355	0.208223	0.113813	0.415605	0.301792	0.216944	6.02768	17.9137	11.886	0.0469285	24	NO CHANGE	NO CHANGE	NO CHANGE
TC0100002938.mm.2	2900060B14Rik	0.00161774	0.0192679	12.2553	12.0236	-0.231701	0.0785918	0.402829	0.360022	-0.0428068	0.811257	16.6937	21.8514	5.15773	0.00875161	24	NO CHANGE	DELAY	NO CHANGE
TC0100002950.mm.2	Epb41l5	0.0155364	0.00238201	10.8547	11.9009	1.04625	1.65518e-13	0.284277	0.27894	-0.00533771	0.968348	11.0911	10.7812	-0.309932	0.867736	24	NO CHANGE	NO CHANGE	UP
TC0100002954.mm.2	Ptpn4	0.00378811	0.226307	6.62504	6.59818	-0.0268579	0.82351	0.363397	0.168628	-0.19477	0.26884	7.4281	17.3926	9.96449	0.00143455	24	NO CHANGE	NO CHANGE	NO CHANGE
TC0100002963.mm.2	Tmem37	2.46881e-08	2.8765e-05	7.61782	7.50182	-0.115999	0.147431	0.643801	0.476369	-0.167431	0.146908	17.9176	17.8495	-0.0681136	0.92968	24	NO CHANGE	NO CHANGE	NO CHANGE
TC0100002964.mm.2	Dbi	1.63473e-05	0.00531379	16.3139	16.6391	0.325162	1.14751e-06	0.26723	0.200828	-0.0664026	0.405072	4.42458	2.62737	-1.79721	0.197467	24	NO CHANGE	NO CHANGE	UP
TC0100002965.mm.2	Steap3	0.0261804	1.46026e-07	7.76224	9.04318	1.28094	4.96563e-12	0.352127	0.876757	0.52463	0.00651473	19.5396	23.1656	3.62603	0.022301	24	UP	DELAY	UP
TC0100002969.mm.2	Insig2	6.22636e-06	9.84182e-13	11.8612	10.6536	-1.20759	5.01344e-11	0.918719	1.82206	0.903341	2.18879e-05	0.503926	0.931613	0.427687	0.49837	24	UP	NO CHANGE	DOWN
TC0100003021.mm.2	Zranb3	0.00145928	0.0242228	5.44764	5.64318	0.195543	0.103823	0.450101	0.281533	-0.168568	0.324665	14.3885	6.23515	-8.15339	7.26242e-05	24	NO CHANGE	ADVANCE	NO CHANGE
TC0100003026.mm.2	Mcm6	0.0464249	0.000100727	7.32887	7.19682	-0.132051	0.492403	0.440765	0.778545	0.33778	0.206582	15.2498	1.6045	10.3547	4.04829e-06	24	NO CHANGE	DELAY	NO CHANGE
TC0100003042.mm.2	Pfkfb2; C4bp-ps1	0.000121243	1.45019e-05	10.0884	9.76682	-0.321535	0.00712743	0.415245	0.749771	0.334526	0.0383642	13.7811	12.5007	-1.28043	0.294805	24	UP	NO CHANGE	DOWN
TC0100003048.mm.2	Il24	0.00804705	1.959e-05	3.2952	3.30455	0.00934704	0.914586	0.271851	0.452516	0.180665	0.149785	18.9474	20.8036	1.85618	0.196611	24	NO CHANGE	NO CHANGE	NO CHANGE
TC0100003051.mm.2	Mapkapk2	0.0053394	0.522187	5.25536	5.55636	0.301006	0.0409455	0.295148	0.123906	-0.171242	0.414898	11.3545	5.32912	-6.02535	0.199744	24	NO CHANGE	NO CHANGE	UP
TC0100003069.mm.2	Cdk18	0.00723252	0.000381312	9.31214	9.70818	0.396039	0.00391795	0.367524	0.552204	0.18468	0.304619	16.9373	13.076	-3.86137	0.0244017	24	NO CHANGE	ADVANCE	UP
TC0100003093.mm.2	Zbed6; Zc3h11a	0.000139055	0.0025508	11.9056	11.7423	-0.163323	0.0460131	0.383696	0.261582	-0.122115	0.278549	9.02679	10.9955	1.96874	0.179162	24	NO CHANGE	NO CHANGE	DOWN
TC0100003104.mm.2	Adora1	0.0237373	0.000404477	5.89562	10.8918	4.9962	7.08374e-31	0.369584	0.611504	0.24192	0.253125	12.183	7.75622	-4.42676	0.013633	24	NO CHANGE	ADVANCE	UP
TC0100003108.mm.2	Tmem183a	0.0110969	0.00321251	11.1969	10.9491	-0.247854	0.0248858	0.281113	0.369229	0.0881162	0.557169	9.70552	11.4864	1.78085	0.333029	24	NO CHANGE	NO CHANGE	DOWN
TC0100003111.mm.2	Mgat4e	0.564497	0.00766442	3.32058	3.33	0.0094246	0.92784	0.0630654	0.283137	0.220071	0.133942	6.37736	22.3432	-8.0342	0.217609	24	NO CHANGE	NO CHANGE	NO CHANGE
TC0100003125.mm.2	Timm17a	0.0249585	0.0027512	11.2187	10.6336	-0.585094	3.92999e-05	0.268834	0.469027	0.200192	0.262246	11.8102	11.5305	-0.27965	0.892807	24	NO CHANGE	NO CHANGE	DOWN
TC0100003138.mm.2	Pkp1	0.308127	0.0152942	4.01994	4.15591	0.135969	0.281532	0.13002	0.336946	0.206926	0.250293	19.7779	20.9639	1.18595	0.76045	24	NO CHANGE	NO CHANGE	NO CHANGE
TC0100003146.mm.2	Camsap2	0.0843733	0.00259069	8.99484	8.84818	-0.146659	0.0731039	0.158887	0.244246	0.0853589	0.45179	9.7917	13.577	3.78533	0.102394	24	NO CHANGE	NO CHANGE	NO CHANGE
TC0100003155.mm.2	Nr5a2	0.0270179	0.00297961	11.324	12.2205	0.896407	3.04547e-11	0.229324	0.352064	0.12274	0.389748	6.65577	4.6404	-2.01537	0.302414	24	NO CHANGE	NO CHANGE	UP
TC0100003202.mm.2	Cdc73	0.819058	0.022406	9.625	9.34864	-0.276364	0.00995668	0.0180868	0.293976	0.275889	0.0589926	12.2642	12.4101	0.145873	0.994541	24	NO CHANGE	NO CHANGE	DOWN
TC0100003203.mm.2	Trove2	0.00499276	0.0661588	5.29163	5.13045	-0.161172	0.373799	0.515298	0.365692	-0.149607	0.550027	14.8518	13.8409	-1.01087	0.671077	24	NO CHANGE	NO CHANGE	NO CHANGE
TC0100003207.mm.2	Rgs1	0.00258507	0.390132	5.22399	4.62682	-0.59717	0.000962916	0.560754	0.149742	-0.411012	0.0891038	9.6406	1.53308	-8.10752	0.0854851	24	NO CHANGE	NO CHANGE	DOWN
TC0100003239.mm.2	BC003331	0.0727798	0.00575222	9.19442	9.57545	0.38103	0.000353312	0.176822	0.301403	0.124581	0.359984	16.0381	10.1976	-5.84051	0.0239372	24	NO CHANGE	NO CHANGE	UP
TC0100003253.mm.2	Swt1	0.000660505	2.82875e-05	5.37946	4.94818	-0.431282	0.000372818	0.500944	0.476948	-0.0239961	0.876005	17.385	13.3835	-4.00143	0.00289832	24	NO CHANGE	ADVANCE	DOWN
TC0100003254.mm.2	Rnf2	0.30084	0.000457172	8.69718	8.82091	0.123727	0.244972	0.130072	0.333541	0.203469	0.170084	0.401618	11.8969	11.4953	0.00117064	24	NO CHANGE	NO CHANGE	NO CHANGE
TC0100003272.mm.2	Lamc2	0.00149063	0.277738	5.47746	5.64636	0.168903	0.0862944	0.309718	0.12313	-0.186588	0.182032	2.98178	7.15952	4.17774	0.19123	24	NO CHANGE	NO CHANGE	NO CHANGE
TC0100003279.mm.2	Dhx9	3.93743e-05	0.000247128	10.6706	10.6359	-0.0346663	0.681323	0.46686	0.347514	-0.119346	0.3174	9.92323	13.2244	3.3012	0.00761409	24	NO CHANGE	DELAY	NO CHANGE
TC0100003304.mm.2	Xpr1	0.0026318	0.000780099	8.37202	8.64909	0.277067	0.00342209	0.319831	0.32814	0.00830964	0.946981	8.7723	12.2096	3.43733	0.0278907	24	NO CHANGE	DELAY	UP
TC0100003310.mm.2	Cep350	0.00575444	0.00353411	10.0831	9.67182	-0.411277	1.82397e-07	0.203181	0.218505	0.0153239	0.869853	11.4453	15.0371	3.59186	0.0362089	24	NO CHANGE	DELAY	DOWN
TC0100003316.mm.2	Tdrd5	0.362157	0.00449216	3.29276	3.34727	0.0545148	0.682922	0.119254	0.430267	0.311012	0.100777	20.8015	23.9023	3.1008	0.475724	24	NO CHANGE	NO CHANGE	NO CHANGE
TC0100003320.mm.2	Tor3a	0.00460617	2.17611e-05	7.65938	7.26364	-0.395749	0.0245523	0.558135	0.892444	0.334308	0.167061	18.5527	21.5977	3.04498	0.0323347	24	NO CHANGE	DELAY	DOWN
TC0100003323.mm.2	Ralgps2	7.52295e-05	0.00434341	9.832	9.38318	-0.448822	6.94938e-05	0.51633	0.332908	-0.183421	0.2186	8.10232	6.88565	-1.21667	0.369602	24	NO CHANGE	NO CHANGE	DOWN
TC0100003328.mm.2	Rasal2	0.0987715	5.64266e-05	7.58663	7.24864	-0.337991	0.0276526	0.265101	0.712019	0.446918	0.0369667	14.0822	14.5173	0.435072	0.8498	24	UP	NO CHANGE	DOWN
TC0100003351.mm.2	Cacybp	0.00837467	1.60596e-05	10.11	9.75	-0.36	0.0147046	0.405054	0.844076	0.439022	0.0360788	18.3066	16.4382	-1.86839	0.210455	24	UP	NO CHANGE	DOWN
TC0100003361.mm.2	Gpr52	0.0384448	0.00161247	7.11982	7.13818	0.0183604	0.887246	0.236526	0.537318	0.300792	0.102537	13.8901	9.68567	-4.20443	0.0729048	24	NO CHANGE	NO CHANGE	NO CHANGE
TC0100003373.mm.2	4930469G21Rik	0.46109	0.00406746	3.63712	3.86591	0.228786	0.0551217	0.0927465	0.341715	0.248969	0.131801	20.311	23.0859	2.77492	0.570078	24	NO CHANGE	NO CHANGE	NO CHANGE
TC0100003378.mm.2	Fasl	0.408848	0.00923937	3.95351	3.72136	-0.232148	0.11296	0.132033	0.350955	0.218922	0.279624	15.4418	9.42602	-6.01578	0.187272	24	NO CHANGE	NO CHANGE	NO CHANGE
TC0100003397.mm.2	Prrc2c	0.0706826	0.00922089	11.9639	11.5527	-0.411201	5.94476e-05	0.175829	0.245469	0.0696401	0.581507	16.4432	12.8871	-3.5561	0.163686	24	NO CHANGE	NO CHANGE	DOWN
TC0100003401.mm.2	Fmo1	0.00504984	1.56718e-05	17.1186	17.0459	-0.0726822	0.252667	0.205844	0.337574	0.13173	0.144557	14.6271	15.4665	0.83932	0.543148	24	NO CHANGE	NO CHANGE	NO CHANGE
TC0100003402.mm.2	Fmo2	0.000140395	4.8232e-07	9.60248	10.1909	0.588429	0.000662958	0.784695	1.044	0.259306	0.243053	14.4859	12.8372	-1.64872	0.104287	24	NO CHANGE	NO CHANGE	UP
TC0100003406.mm.2	Fmo3	0.182556	0.003138	4.76599	7.28773	2.52174	3.39648e-13	0.17363	1.10275	0.929119	0.00934554	7.30521	16.6949	9.38965	0.0766604	24	UP	NO CHANGE	UP
TC0100003416.mm.2	BC055324	0.327407	0.000609399	5.33671	5.25045	-0.0862518	0.486414	0.132553	0.456985	0.324431	0.0679852	23.3595	1.67931	2.31981	0.523427	24	NO CHANGE	NO CHANGE	NO CHANGE
TC0100003422.mm.2	Atp1b1	0.00440765	1.97328e-07	11.6783	10.6395	-1.03871	1.27148e-12	0.352387	0.712735	0.360348	0.0152793	11.6463	10.7477	-0.898605	0.463483	24	UP	NO CHANGE	DOWN
TC0100003440.mm.2	Tiprl	0.0176452	0.0144985	9.21919	9.18182	-0.0373683	0.680005	0.221956	0.243254	0.0212977	0.865217	7.04317	12.6628	5.61966	0.012198	24	NO CHANGE	DELAY	NO CHANGE
TC0100003443.mm.2	Dcaf6	7.17209e-05	0.0123114	8.58629	7.83364	-0.752653	5.1792e-07	0.676823	0.315115	-0.361707	0.0500485	6.31355	8.15004	1.83649	0.277825	24	NO CHANGE	NO CHANGE	DOWN
TC0100003449.mm.2	Mpzl1	0.000585921	7.66658e-07	7.1905	6.39227	-0.798223	1.18626e-06	0.670663	0.718101	0.0474379	0.806583	1.02266	23.7018	-1.32084	0.240493	24	NO CHANGE	NO CHANGE	DOWN
TC0100003477.mm.2	Uck2	4.34757e-05	0.00413362	8.35905	4.06409	-4.29496	1.59626e-29	0.496112	0.545707	0.0495947	0.794816	15.3665	15.0965	-0.26997	0.850169	24	NO CHANGE	NO CHANGE	DOWN
TC0100003478.mm.2	Uck2	0.0453377	0.00183589	3.94925	8.15273	4.20348	6.76023e-28	0.366371	0.414692	0.0483211	0.817223	11.7792	14.8002	3.02106	0.142908	24	NO CHANGE	NO CHANGE	UP
TC0100003502.mm.2	Rgs4	0.013449	0.00107356	3.77778	3.48818	-0.289596	0.0229456	0.362769	0.41301	0.0502413	0.770691	10.3653	0.12025	-10.2451	6.5424e-07	24	NO CHANGE	ADVANCE	DOWN
TC0100003507.mm.2	Uap1	0.104741	0.000188583	9.88085	10.03	0.149147	0.18022	0.192912	0.457202	0.264289	0.0878479	14.3584	13.3211	-1.03731	0.664762	24	NO CHANGE	NO CHANGE	NO CHANGE
TC0100003508.mm.2	Uhmk1	0.194065	6.27185e-06	9.75486	10.1468	0.391957	5.57217e-07	0.0991472	0.356386	0.257239	0.0093462	10.53	15.1311	4.6011	0.078516	24	UP	NO CHANGE	UP
TC0100003513.mm.2	Atf6	0.00361349	0.026941	11.5898	12.1273	0.537431	2.19286e-06	0.307353	0.255752	-0.0516009	0.71684	11.5099	6.73752	-4.77241	0.0128079	24	NO CHANGE	ADVANCE	UP
TC0100003531.mm.2	Pcp4l1	0.412006	5.74982e-05	5.49014	6.76136	1.27122	2.15348e-13	0.0737924	0.76402	0.690228	0.000231833	21.5131	19.226	-2.28703	0.699159	24	UP	NO CHANGE	UP
TC0100003536.mm.2	Ppox	0.414387	0.00324505	8.35794	8.74136	0.383427	2.63591e-06	0.0609099	0.230607	0.169697	0.0987874	11.2917	8.55267	-2.73903	0.538373	24	NO CHANGE	NO CHANGE	UP
TC0100003580.mm.2	Apcs	0.0367035	8.61122e-05	10.8219	11.2705	0.44853	0.00602459	0.398154	0.602963	0.204809	0.353245	1.82955	3.06908	1.23953	0.49058	24	NO CHANGE	NO CHANGE	UP
TC0100003593.mm.2	AI607873	0.0483503	0.0119592	10.2938	7.54727	-2.74658	1.08874e-20	0.293255	0.440378	0.147123	0.488727	15.5893	9.24263	-6.3467	0.011421	24	NO CHANGE	ADVANCE	DOWN
TC0100003603.mm.2	Grem2	0.000198729	5.14731e-06	6.23399	5.89864	-0.335352	0.0156005	0.681233	0.707346	0.0261128	0.890295	9.00549	9.74337	0.737883	0.479081	24	NO CHANGE	NO CHANGE	DOWN
TC0100003610.mm.2	Fh1	0.0137819	0.0318998	12.374	12.9741	0.600063	8.34038e-07	0.266642	0.252968	-0.0136739	0.926408	17.5093	16.9517	-0.557641	0.793087	24	NO CHANGE	NO CHANGE	UP
TC0100003620.mm.2	Cep170	0.00989636	0.0293087	8.23421	7.99636	-0.237843	0.0131369	0.234883	0.232008	-0.00287546	0.982203	13.0646	10.0381	-3.02654	0.166984	24	NO CHANGE	NO CHANGE	DOWN
TC0100003657.mm.2	Tfb2m	0.0208061	0.00689921	11.3463	11.6559	0.309639	0.00459834	0.258745	0.312008	0.0532631	0.71672	10.5775	13.9717	3.39422	0.0926398	24	NO CHANGE	NO CHANGE	UP
TC0100003662.mm.2	Adck3	1.58072e-05	1.5236e-09	14.0347	15.47	1.43526	7.51813e-09	1.33275	1.45575	0.122995	0.653198	0.538711	23.8714	-0.667305	0.394601	24	NO CHANGE	NO CHANGE	UP
TC0100003664.mm.2	Psen2	0.000369493	3.1091e-07	11.2994	11.6955	0.39601	0.022912	0.803426	1.07622	0.272793	0.25104	22.9782	23.2553	0.277051	0.781852	24	NO CHANGE	NO CHANGE	UP
TC0100003679.mm.2	Ephx1	0.00166247	0.113302	14.5233	17.2809	2.7576	1.40566e-25	0.500847	0.116423	-0.384424	0.0192341	12.8946	3.3239	-9.57067	0.0146138	24	DOWN	NO CHANGE	UP
TC0100003683.mm.2	Wdr26	0.00207598	0.114673	12.4128	12.2618	-0.151019	0.0969337	0.325665	0.148764	-0.1769	0.178537	8.06446	6.91676	-1.1477	0.640692	24	NO CHANGE	NO CHANGE	NO CHANGE
TC0100003697.mm.2	Lbr	0.00149517	0.149488	9.3504	8.13455	-1.21585	1.23318e-11	0.441738	0.212758	-0.22898	0.222961	14.2933	17.1906	2.89735	0.254621	24	NO CHANGE	NO CHANGE	DOWN
TC0100003709.mm.2	Degs1	0.255196	0.000196575	13.5971	14.2009	0.603786	1.86857e-09	0.116969	0.193343	0.0763745	0.500465	13.2912	5.64303	-7.64814	0.0125526	24	NO CHANGE	NO CHANGE	UP
TC0100003725.mm.2	Mia3	3.81705e-05	5.69948e-06	12.4931	13.5	1.00692	9.63693e-15	0.415165	0.540752	0.125587	0.29128	12.1817	10.0112	-2.17049	0.0309638	24	NO CHANGE	ADVANCE	UP
TC0100003747.mm.2	Iars2	4.46941e-06	0.00400783	10.8284	11.1709	0.342556	8.64293e-05	0.40375	0.288419	-0.115331	0.298545	8.16148	10.7669	2.60542	0.0530909	24	NO CHANGE	NO CHANGE	UP
TC0100003778.mm.2	Kcnk2	0.0815606	0.00296866	2.92468	3.10864	0.183954	0.0986236	0.227311	0.293583	0.066272	0.667496	2.6675	3.17723	0.509733	0.82791	24	NO CHANGE	NO CHANGE	NO CHANGE
TC0100003780.mm.2	Gm3837	0.768267	0.107755	9.5375	9.97727	0.439773	0.000568462	0.0377495	0.193634	0.155885	0.36907	10.4391	17.5863	7.14721	0.544465	24	NO CHANGE	NO CHANGE	UP
TC0100003791.mm.2	Prox1	0.137601	0.00367099	12.3125	12.0805	-0.232065	0.0821738	0.164558	0.52533	0.360772	0.062608	13.1392	17.3834	4.24419	0.182996	24	NO CHANGE	NO CHANGE	NO CHANGE
TC0100003799.mm.2	Tatdn3	0.147208	0.00863955	6.02829	6.00727	-0.0210209	0.837061	0.168993	0.250004	0.0810116	0.572444	14.8705	2.85618	11.9857	0.000118036	24	NO CHANGE	NO CHANGE	NO CHANGE
TC0100003806.mm.2	Ppp2r5a	0.0055133	0.02709	14.4189	14.4095	-0.00938312	0.889243	0.238092	0.137219	-0.100874	0.30367	7.65576	7.48345	-0.172308	0.935338	24	NO CHANGE	NO CHANGE	NO CHANGE
TC0100003838.mm.2	G0s2	0.0500797	0.000218636	7.97018	9.53545	1.56528	1.34272e-05	0.597721	1.61201	1.01428	0.0307751	14.4504	17.9897	3.53937	0.106893	24	UP	NO CHANGE	UP
TC0100003853.mm.2	Cd46	0.0209487	0.0073942	5.93964	6.31864	0.378994	0.021288	0.379207	0.49865	0.119443	0.597724	19.8705	2.84495	6.97448	0.00114571	24	NO CHANGE	DELAY	UP
TC0100003855.mm.2	Cr1l	0.00595959	0.16368	12.8149	12.3305	-0.484407	1.14899e-07	0.204232	0.114291	-0.089941	0.387209	4.90996	11.0028	6.09284	0.0484446	24	NO CHANGE	NO CHANGE	DOWN
TC0100003857.mm.2	Cr2	0.000108411	0.429862	4.06889	3.63318	-0.435707	0.00105232	0.548835	0.104013	-0.444822	0.0137396	8.47292	10.8824	2.4095	0.620479	24	DOWN	NO CHANGE	DOWN
TC0100003865.mm.2	Armc9	0.117096	0.000109539	4.61288	4.82818	0.215305	0.0604096	0.195824	0.477166	0.281342	0.0771603	1.06288	22.5957	-2.46716	0.299263	24	NO CHANGE	NO CHANGE	NO CHANGE
TC0100003872.mm.2	Irf6	0.162924	0.000238937	10.4842	11.045	0.560833	7.2043e-06	0.139286	0.529167	0.38988	0.0138253	1.46387	1.90414	0.44027	0.886615	24	UP	NO CHANGE	UP
TC0100003874.mm.2	Ankrd23	0.0571852	0.0239073	5.93425	5.51591	-0.418337	0.00689842	0.367888	0.255226	-0.112662	0.599573	22.1349	19.8297	-2.30521	0.384307	24	NO CHANGE	NO CHANGE	DOWN
TC0100003877.mm.2	Kdelc1	0.237363	0.000222761	7.97514	6.89591	-1.07923	5.85394e-10	0.182175	0.535493	0.353318	0.0736399	20.4935	16.6215	-3.87194	0.182879	24	NO CHANGE	NO CHANGE	DOWN
TC0100003878.mm.2	Mpp4	0.0105351	0.128779	4.50849	5.16955	0.661053	0.000190212	0.445048	0.252729	-0.192319	0.396452	16.5626	14.7876	-1.77499	0.53508	24	NO CHANGE	NO CHANGE	UP
TC0100003889.mm.2	Mnda	0.00400061	0.638102	10.8575	8.39091	-2.46663	6.53712e-17	0.519638	0.0881634	-0.431475	0.0845654	19.1699	22.5112	3.34131	0.67943	24	NO CHANGE	NO CHANGE	DOWN
TC0100003890.mm.2	Mndal	0.0186683	0.0487242	10.87	9.01045	-1.85951	1.3226e-18	0.299181	0.25096	-0.0482204	0.774455	18.2943	20.1428	1.8485	0.430073	24	NO CHANGE	NO CHANGE	DOWN
TC0100003891.mm.2	Ifi203	0.00451247	0.360971	11.0063	9.03955	-1.96676	2.2283e-19	0.384744	0.103249	-0.281496	0.0928487	18.2663	1.57998	7.31363	0.127441	24	NO CHANGE	NO CHANGE	DOWN
TC0100003893.mm.2	Ahctf1	4.05246e-05	0.00292391	7.69992	8.09818	0.398261	0.00126762	0.491089	0.468413	-0.0226752	0.890578	15.6743	19.1594	3.48514	0.00976301	24	NO CHANGE	DELAY	UP
TC0200000004.mm.2	Nmt2	0.0247561	0.00243887	8.25272	8.89545	0.642736	2.98531e-09	0.23882	0.237018	-0.00180196	0.988074	9.59527	9.6459	0.0506246	0.979007	24	NO CHANGE	NO CHANGE	UP
TC0200000006.mm.2	Dclre1c	0.063402	0.000442789	5.96905	6.74545	0.776407	2.77935e-06	0.224326	0.74011	0.515784	0.0166262	8.72291	7.44192	-1.28099	0.604709	24	UP	NO CHANGE	UP
TC0200000013.mm.2	Fam107b	6.25478e-06	0.0257846	12.3464	10.4336	-1.91277	1.89019e-21	0.530741	0.279716	-0.251025	0.0882479	6.06035	17.044	10.9836	8.79207e-09	24	NO CHANGE	DELAY	DOWN
TC0200000033.mm.2	Bend7	0.000459246	0.000225087	6.76609	7.08909	0.323	0.0196908	0.51611	0.658667	0.142557	0.457638	8.77747	8.92753	0.150065	0.903741	24	NO CHANGE	NO CHANGE	UP
TC0200000036.mm.2	Sephs1	0.0097792	0.0251623	7.19841	7.74864	0.550224	6.64641e-06	0.242296	0.306261	0.0639653	0.673126	12.8827	8.76433	-4.11839	0.0591837	24	NO CHANGE	NO CHANGE	UP
TC0200000055.mm.2	Nudt5	0.00530963	0.346848	6.29893	6.30591	0.00698052	0.941904	0.297526	0.0978166	-0.199709	0.158663	11.1282	5.2627	-5.86545	0.130509	24	NO CHANGE	NO CHANGE	NO CHANGE
TC0200000057.mm.2	Upf2	0.00371151	0.0102197	8.96867	8.84227	-0.126398	0.186446	0.347269	0.220319	-0.12695	0.337838	7.99629	12.1648	4.16847	0.0437939	24	NO CHANGE	DELAY	NO CHANGE
TC0200000082.mm.2	Kin	0.620052	0.00385784	7.85095	7.41045	-0.440498	0.000204938	0.0521678	0.358568	0.3064	0.048496	8.48068	11.0639	2.58319	0.741088	24	UP	NO CHANGE	DOWN
TC0200000222.mm.2	Il15ra	0.000432525	8.49669e-06	10.2373	9.15818	-1.07912	2.13949e-10	0.546865	0.749585	0.20272	0.266784	8.62996	9.81973	1.18978	0.28295	24	NO CHANGE	NO CHANGE	DOWN
TC0200000261.mm.2	Arl5b	0.0165104	0.00140366	8.33788	8.50045	0.162578	0.143842	0.306549	0.362856	0.056307	0.714608	6.37917	14.4355	8.05633	6.21951e-05	24	NO CHANGE	DELAY	NO CHANGE
TC0200000274.mm.2	Plxdc2	0.0126519	0.0242014	7.46986	6.24864	-1.22122	4.12447e-10	0.371556	0.377985	0.00642903	0.975209	12.17	12.614	0.444052	0.838796	24	NO CHANGE	NO CHANGE	DOWN
TC0200000302.mm.2	Bmi1	0.00141747	0.0024272	8.70014	8.50136	-0.198775	0.0871298	0.380857	0.41702	0.036163	0.819827	12.0599	12.4406	0.380735	0.808806	24	NO CHANGE	NO CHANGE	NO CHANGE
TC0200000306.mm.2	4930426L09Rik	0.000607248	0.0142831	3.22677	3.18091	-0.0458568	0.617692	0.348055	0.255645	-0.0924097	0.474241	21.5475	0.92031	3.37282	0.0586562	24	NO CHANGE	NO CHANGE	NO CHANGE
TC0200000380.mm.2	Il1f10	0.369526	0.00504516	3.6397	3.89545	0.255752	0.0130599	0.0832758	0.315426	0.23215	0.0922405	4.31429	0.066607	-4.24768	0.375085	24	NO CHANGE	NO CHANGE	UP
TC0200000391.mm.2	Zmynd19	0.0690004	0.00486927	6.3976	6.37136	-0.0262356	0.839702	0.250272	0.404399	0.154127	0.40201	12.046	14.2367	2.19067	0.346429	24	NO CHANGE	NO CHANGE	NO CHANGE
TC0200000393.mm.2	Pnpla7	0.00789449	2.44958e-05	14.2513	13.4168	-0.834511	7.46062e-12	0.258175	0.454757	0.196582	0.110064	2.6308	1.87147	-0.759331	0.614805	24	NO CHANGE	NO CHANGE	DOWN
TC0200000409.mm.2	Grin1os	0.143238	0.0139012	3.92389	3.89091	-0.0329798	0.796091	0.210877	0.302108	0.0912316	0.610058	21.5546	0.335488	2.78093	0.325986	24	NO CHANGE	NO CHANGE	NO CHANGE
TC0200000457.mm.2	Rpl7a	0.00395741	0.0857196	14.2437	14.5323	0.288523	0.00160775	0.227747	0.18342	-0.0443275	0.716678	16.7811	19.5774	2.79631	0.223463	24	NO CHANGE	NO CHANGE	UP
TC0200000459.mm.2	Surf2	0.0063098	7.92532e-05	8.6454	8.78955	0.144149	0.151192	0.317767	0.455386	0.137619	0.329809	17.2752	15.6809	-1.59433	0.278076	24	NO CHANGE	NO CHANGE	NO CHANGE
TC0200000460.mm.2	Stkld1	0.519785	0.00557467	3.92913	4.03773	0.1086	0.277417	0.062853	0.31394	0.251087	0.0784951	16.6054	3.41984	10.8144	0.0877977	24	NO CHANGE	NO CHANGE	NO CHANGE
TC0200000462.mm.2	Cacfd1	0.00179365	0.243201	6.73036	7.25455	0.524188	1.37065e-05	0.317928	0.147096	-0.170832	0.261661	11.839	9.21488	-2.62416	0.395341	24	NO CHANGE	NO CHANGE	UP
TC0200000477.mm.2	Rxra	0.00336436	0.0119183	12.372	12.2864	-0.08568	0.374784	0.334372	0.24458	-0.0897921	0.505178	11.3732	11.1737	-0.199549	0.916758	24	NO CHANGE	NO CHANGE	NO CHANGE
TC0200000482.mm.2	Mrps2	0.0108271	0.29483	9.74877	9.335	-0.41377	5.17392e-05	0.21343	0.111195	-0.102235	0.426763	17.8973	14.4273	-3.46998	0.341541	24	NO CHANGE	NO CHANGE	DOWN
TC0200000484.mm.2	Gbgt1	0.0236911	0.000547397	3.8122	3.32864	-0.483566	4.69799e-05	0.254398	0.428693	0.174295	0.241549	12.5606	11.9733	-0.587325	0.752952	24	NO CHANGE	NO CHANGE	DOWN
TC0200000490.mm.2	Tsc1	0.529444	0.0001879	9.17153	9.82773	0.6562	5.47684e-07	0.0633269	0.575648	0.512321	0.00242254	1.75317	5.05173	3.29856	0.622322	24	UP	NO CHANGE	UP
TC0200000492.mm.2	Ak8	0.00910146	0.108744	3.84815	4.26909	0.420936	0.00826492	0.34202	0.314695	-0.0273252	0.900895	0.908641	4.50825	3.59961	0.150831	24	NO CHANGE	NO CHANGE	UP
TC0200000507.mm.2	Rapgef1	0.073242	1.72543e-05	8.57077	8.16591	-0.404865	1.60814e-05	0.176399	0.392498	0.216098	0.0699588	10.8349	10.3855	-0.449341	0.816059	24	NO CHANGE	NO CHANGE	DOWN
TC0200000509.mm.2	Gm13547	0.588963	0.00209997	7.23528	7.47455	0.239268	0.205612	0.108288	0.63795	0.529662	0.0546129	8.37293	8.37557	0.00264558	0.999677	24	NO CHANGE	NO CHANGE	NO CHANGE
TC0200000535.mm.2	Ppp2r4	0.22797	0.000608728	8.39397	8.22136	-0.172605	0.0634379	0.115503	0.350362	0.234858	0.0701887	11.3146	0.169041	-11.1455	0.000859086	24	NO CHANGE	NO CHANGE	NO CHANGE
TC0200000545.mm.2	Tor1b	0.000802624	0.000868395	9.37643	8.55136	-0.825065	4.37298e-10	0.31298	0.46934	0.15636	0.274508	15.1116	15.4621	0.350556	0.813746	24	NO CHANGE	NO CHANGE	DOWN
TC0200000561.mm.2	Aif1l	0.00522298	0.00395749	5.94302	6.42409	0.481075	0.00328462	0.417253	0.539495	0.122242	0.565834	2.8918	0.940517	-1.95128	0.291104	24	NO CHANGE	NO CHANGE	UP
TC0200000572.mm.2	Pomt1	0.00845865	0.106911	9.41855	8.70318	-0.71537	2.62944e-07	0.30769	0.210639	-0.0970511	0.55487	20.9754	21.9542	0.978812	0.705396	24	NO CHANGE	NO CHANGE	DOWN
TC0200000574.mm.2	Golga2	0.0315639	0.0064456	11.053	10.8718	-0.181218	0.0243087	0.170777	0.25379	0.0830128	0.458598	3.32956	5.4331	2.10355	0.318247	24	NO CHANGE	NO CHANGE	DOWN
TC0200000581.mm.2	Naif1	0.00372481	0.0501178	5.14083	5.03227	-0.108561	0.375016	0.404146	0.235892	-0.168254	0.321099	15.9921	22.0456	6.05345	0.0135101	24	NO CHANGE	NO CHANGE	NO CHANGE
TC0200000585.mm.2	Fam102a	3.46414e-07	1.7621e-08	7.4598	7.41727	-0.0425289	0.708827	0.805957	1.05279	0.246831	0.123488	14.3649	13.7697	-0.595201	0.391702	24	NO CHANGE	NO CHANGE	NO CHANGE
TC0200000587.mm.2	St6galnac6; St6galnac4	0.0193501	8.51384e-05	7.84917	8.36455	0.515379	0.000354694	0.366095	0.592205	0.22611	0.235461	19.8739	20.9657	1.09176	0.498557	24	NO CHANGE	NO CHANGE	UP
TC0200000597.mm.2	Fam129b	0.118974	0.00273145	6.14433	6.69091	0.546584	1.22667e-05	0.130134	0.449507	0.319373	0.0440465	22.3819	1.18745	2.80552	0.393304	24	UP	NO CHANGE	UP
TC0200000603.mm.2	Angptl2	0.00118841	0.0014543	7.275	5.91591	-1.35909	6.06844e-14	0.520801	0.347949	-0.172852	0.306649	12.478	13.2634	0.785426	0.631846	24	NO CHANGE	NO CHANGE	DOWN
TC0200000612.mm.2	Mapkap1	2.48604e-05	0.582596	10.4228	10.13	-0.292817	8.95132e-06	0.280737	0.0338194	-0.246918	0.00342614	3.52527	22.2447	-5.28057	0.441699	24	DOWN	NO CHANGE	DOWN
TC0200000626.mm.2	Cutal	0.0572529	0.000366056	7.89313	8.51455	0.621411	4.11616e-06	0.250892	0.452199	0.201307	0.222502	23.4876	23.1742	-0.313396	0.876827	24	NO CHANGE	NO CHANGE	UP
TC0200000634.mm.2	Cntrl	0.00987112	0.659758	7.78986	7.52727	-0.262588	0.0493315	0.429041	0.0475213	-0.38152	0.0483851	7.2584	16.8819	9.62354	0.351578	24	DOWN	NO CHANGE	DOWN
TC0200000646.mm.2	Morn5	0.00623272	0.0431474	3.25282	3.25545	0.00263708	0.983499	0.379512	0.295321	-0.0841907	0.649943	19.9235	6.96225	11.0387	2.99763e-06	24	NO CHANGE	DELAY	NO CHANGE
TC0200000663.mm.2	Olfr344	0.045861	0.225312	3.35607	3.625	0.268929	0.0556814	0.285516	0.169836	-0.115679	0.54756	18.2664	2.24038	7.97396	0.0350345	24	NO CHANGE	NO CHANGE	NO CHANGE
TC0200000702.mm.2	Nek6	0.333539	0.00984799	9.48718	9.41864	-0.0685462	0.467026	0.093076	0.26159	0.168514	0.20572	0.407086	1.84505	1.43796	0.722653	24	NO CHANGE	NO CHANGE	NO CHANGE
TC0200000740.mm.2	Kynu	6.65319e-06	0.000375149	13.8694	14.1255	0.25607	0.00381413	0.392809	0.410621	0.0178119	0.877833	1.29047	0.640201	-0.650273	0.573992	24	NO CHANGE	NO CHANGE	UP
TC0200000741.mm.2	Arhgap15	0.000846098	0.236439	7.0206	5.73227	-1.28832	5.80207e-09	0.710747	0.201433	-0.509314	0.0442922	8.4953	1.9083	-6.587	0.0704402	24	DOWN	NO CHANGE	DOWN
TC0200000781.mm.2	Acvr2a	8.20001e-05	0.219948	8.53958	8.58136	0.0417803	0.605678	0.257561	0.129341	-0.12822	0.267227	8.56437	14.4357	5.87137	0.0356365	24	NO CHANGE	NO CHANGE	NO CHANGE
TC0200000783.mm.2	Mbd5	0.00788502	0.00486799	9.39611	8.75773	-0.638384	1.66727e-07	0.318761	0.309254	-0.00950702	0.948476	7.84684	6.55461	-1.29224	0.447666	24	NO CHANGE	NO CHANGE	DOWN
TC0200000798.mm.2	Epc2	0.000127779	0.00305179	8.11637	8.03318	-0.0831872	0.395939	0.462349	0.339629	-0.122719	0.386815	6.62715	6.10554	-0.521614	0.695081	24	NO CHANGE	NO CHANGE	NO CHANGE
TC0200000833.mm.2	Fmnl2	0.213504	0.000351722	8.20276	8.15409	-0.048667	0.579742	0.115626	0.34506	0.229434	0.0635218	13.6567	0.0885658	10.4319	0.00147007	24	NO CHANGE	NO CHANGE	NO CHANGE
TC0200000878.mm.2	Gm17409	0.183686	0.0228644	3.72673	4.00818	0.281456	0.0235752	0.164233	0.301047	0.136814	0.426665	7.69789	3.17687	-4.52102	0.156295	24	NO CHANGE	NO CHANGE	UP
TC0200000879.mm.2	Upp2	0.000130987	1.11978e-06	15.4033	12.9182	-2.48513	5.55955e-11	0.990218	2.27378	1.28356	0.00197481	12.0289	11.9227	-0.10614	0.927596	24	UP	NO CHANGE	DOWN
TC0200000909.mm.2	44627	0.00104619	0.000841777	10.1261	10.2168	0.0906872	0.478353	0.411442	0.596463	0.185021	0.317204	5.9282	5.78268	-0.145521	0.918651	24	NO CHANGE	NO CHANGE	NO CHANGE
TC0200000966.mm.2	Xirp2	0.05263	0.00116533	3.73145	3.94545	0.214006	0.113167	0.263931	0.509718	0.245787	0.192151	21.7387	23.2304	1.49175	0.486539	24	NO CHANGE	NO CHANGE	NO CHANGE
TC0200000994.mm.2	Cers6	0.0234854	6.854e-09	9.41873	10.2968	0.878088	4.64989e-08	0.389057	0.888373	0.499316	0.00919893	11.2254	10.9529	-0.272579	0.843605	24	UP	NO CHANGE	UP
TC0200001006.mm.2	Dhrs9	0.00775933	8.17532e-06	5.8774	4.25227	-1.62513	9.73093e-09	0.731914	1.20822	0.47631	0.142664	22.2601	21.7376	-0.522435	0.70024	24	NO CHANGE	NO CHANGE	DOWN
TC0200001011.mm.2	Phospho2	0.00204561	0.00449028	8.99113	8.25364	-0.737495	1.2284e-06	0.319167	0.524617	0.20545	0.266141	15.7127	15.7869	0.0742694	0.967595	24	NO CHANGE	NO CHANGE	DOWN
TC0200001013.mm.2	Ssb	0.0732567	0.0106915	13.0842	13.3577	0.273501	0.000181569	0.139566	0.165271	0.0257051	0.787673	0.192313	20.4081	-3.78419	0.114158	24	NO CHANGE	NO CHANGE	UP
TC0200001015.mm.2	Ubr3	0.000110037	0.115548	12.2452	12.94	0.694802	3.86508e-10	0.458543	0.1175	-0.341043	0.00767029	6.72898	6.02341	-0.705562	0.796952	24	DOWN	NO CHANGE	UP
TC0200001025.mm.2	Gorasp2	0.856662	0.00623439	12.6689	12.3709	-0.29796	0.00190003	0.0163035	0.283174	0.26687	0.0444331	5.44239	6.69503	1.25264	0.952998	24	UP	NO CHANGE	DOWN
TC0200001038.mm.2	Metap1d	0.1145	0.00010273	9.28573	9.74682	0.461084	1.75203e-05	0.179693	0.370246	0.190553	0.167333	5.95767	4.97517	-0.982496	0.660235	24	NO CHANGE	NO CHANGE	UP
TC0200001049.mm.2	Rapgef4	0.000161899	0.000234865	13.3395	13.3823	0.0427886	0.779561	0.762588	0.625855	-0.136733	0.529148	10.1663	9.87136	-0.294975	0.808389	24	NO CHANGE	NO CHANGE	NO CHANGE
TC0200001053.mm.2	Zak	0.000978488	0.00603824	6.25784	6.02727	-0.230565	0.0422661	0.382103	0.385078	0.0029743	0.985085	13.0063	7.54512	-5.46118	0.000933756	24	NO CHANGE	ADVANCE	DOWN
TC0200001091.mm.2	Hoxd13	0.00135924	0.0139038	2.79226	2.835	0.0427381	0.537531	0.205445	0.211738	0.00629262	0.947987	23.8417	0.661761	0.820063	0.652844	24	NO CHANGE	NO CHANGE	NO CHANGE
TC0200001125.mm.2	Rbm45	0.00273232	0.00791914	8.76567	8.99818	0.232507	0.00358243	0.267868	0.202132	-0.0657356	0.531316	1.8907	1.59557	-0.295132	0.872461	24	NO CHANGE	NO CHANGE	UP
TC0200001134.mm.2	Plekha3	0.00240806	6.41391e-05	11.7517	11.4827	-0.268999	0.0118446	0.358276	0.487159	0.128883	0.365578	13.9857	13.1626	-0.823085	0.55252	24	NO CHANGE	NO CHANGE	DOWN
TC0200001164.mm.2	Ssfa2	0.0947493	0.00340598	7.58792	7.57545	-0.0124621	0.907653	0.187863	0.343824	0.155962	0.299929	12.1865	11.7053	-0.481149	0.846606	24	NO CHANGE	NO CHANGE	NO CHANGE
TC0200001189.mm.2	Zfp804a	0.00632295	0.253909	2.68909	2.87773	0.18864	0.103233	0.259662	0.161613	-0.0980493	0.541683	17.3364	3.1964	9.85997	0.00353363	24	NO CHANGE	NO CHANGE	NO CHANGE
TC0200001223.mm.2	Timm10	0.00182265	0.141636	7.22637	6.78045	-0.445915	0.000799282	0.376737	0.213005	-0.163733	0.350057	19.0013	14.6686	-4.33265	0.0989109	24	NO CHANGE	NO CHANGE	DOWN
TC0200001224.mm.2	Slc43a1	0.00817433	0.126979	6.70034	6.68773	-0.01261	0.936487	0.450288	0.24446	-0.205828	0.348153	18.2255	11.5143	-6.71116	0.0270125	24	NO CHANGE	NO CHANGE	NO CHANGE
TC0200001226.mm.2	Slc43a3	3.97059e-05	0.0128235	11.3673	10.8705	-0.496827	2.11246e-05	0.385549	0.332667	-0.052882	0.709504	14.9719	11.4991	-3.47285	0.0379864	24	NO CHANGE	ADVANCE	DOWN
TC0200001264.mm.2	Olfr1033	0.0222259	4.83e-06	6.17855	6.72227	0.543721	2.68096e-05	0.331584	0.521759	0.190175	0.241238	16.8915	21.2696	4.37815	0.00851551	24	NO CHANGE	DELAY	UP
TC0200001266.mm.2	Olfr1034	3.38684e-05	0.000901957	7.39883	7.92182	0.522989	0.000538544	0.637202	0.640893	0.00369034	0.985388	18.2433	17.8666	-0.376617	0.745533	24	NO CHANGE	NO CHANGE	UP
TC0200001267.mm.2	Olfr1036	0.00079844	0.0148911	7.17044	7.61909	0.448654	0.000348664	0.387984	0.358301	-0.0296836	0.857338	16.296	18.626	2.32998	0.164212	24	NO CHANGE	NO CHANGE	UP
TC0200001269.mm.2	Olfr1052	0.473663	0.00432742	3.15712	3.17045	0.0133315	0.920339	0.0998088	0.405429	0.30562	0.107081	11.0345	23.4517	-11.5828	0.0285166	24	NO CHANGE	NO CHANGE	NO CHANGE
TC0200001310.mm.2	Olfr1152	0.00110357	0.000291658	3.252	3.42591	0.173905	0.133355	0.398958	0.565904	0.166946	0.316325	23.9888	19.3583	-4.63049	0.000991891	24	NO CHANGE	ADVANCE	NO CHANGE
TC0200001335.mm.2	Olfr1212	0.00607805	0.0536516	3.51827	3.64955	0.131272	0.364491	0.39705	0.335829	-0.0612212	0.768751	1.13977	5.1222	3.98242	0.0639976	24	NO CHANGE	NO CHANGE	NO CHANGE
TC0200001347.mm.2	Gm13769	0.00596538	0.495178	3.95361	4.13955	0.185934	0.183562	0.380001	0.1028	-0.277202	0.156828	1.72652	2.22267	0.496151	0.927866	24	NO CHANGE	NO CHANGE	NO CHANGE
TC0200001352.mm.2	Nup160	0.00902225	0.54178	7.29633	6.81091	-0.48542	0.00392306	0.393386	0.105948	-0.287438	0.193757	15.6653	13.0778	-2.58751	0.678949	24	NO CHANGE	NO CHANGE	DOWN
TC0200001354.mm.2	Fnbp4	0.00804432	0.293461	7.33621	6.94955	-0.386665	0.000867071	0.248715	0.138997	-0.109719	0.474264	14.2985	8.44411	-5.85439	0.0911245	24	NO CHANGE	NO CHANGE	DOWN
TC0200001362.mm.2	Celf1	0.00469165	0.0109724	11.0055	11.0355	0.0299982	0.709347	0.27172	0.205624	-0.0660959	0.563254	14.6431	15.8188	1.17567	0.530983	24	NO CHANGE	NO CHANGE	NO CHANGE
TC0200001369.mm.2	Mybpc3	0.518972	0.00350943	2.84242	2.96909	0.12667	0.142734	0.0607759	0.23131	0.170534	0.150465	15.7279	22.9292	7.20125	0.204669	24	NO CHANGE	NO CHANGE	NO CHANGE
TC0200001377.mm.2	Lrp4	0.000573692	4.358e-06	7.1805	8.19955	1.01905	1.10825e-09	0.532536	0.762189	0.229653	0.202973	13.7264	13.108	-0.618419	0.590551	24	NO CHANGE	NO CHANGE	UP
TC0200001380.mm.2	Arhgap1	0.0151852	0.00365284	10.7728	9.90773	-0.865051	2.02279e-11	0.246544	0.328414	0.08187	0.549745	21.4389	16.5647	-4.87423	0.00840436	24	NO CHANGE	ADVANCE	DOWN
TC0200001448.mm.2	Trp53i11	0.470303	0.0136324	8.6678	8.62955	-0.0382522	0.832633	0.141755	0.442259	0.300504	0.241443	0.634866	2.09413	1.45926	0.773626	24	NO CHANGE	NO CHANGE	NO CHANGE
TC0200001472.mm.2	Lrrc4c	0.225429	0.00630602	5.43028	5.69455	0.264268	0.132677	0.236976	0.493564	0.256588	0.312459	7.94851	5.93856	-2.00995	0.507588	24	NO CHANGE	NO CHANGE	NO CHANGE
TC0200001524.mm.2	Slc1a2	0.0745643	4.06156e-06	9.75353	11.2686	1.5151	1.98754e-10	0.434965	0.60531	0.170345	0.49816	11.3324	11.1085	-0.223927	0.908085	24	NO CHANGE	NO CHANGE	UP
TC0200001535.mm.2	Abtb2	0.0103525	4.2289e-09	7.03488	5.94727	-1.08761	1.73081e-09	0.492578	0.960592	0.468014	0.0249285	20.8991	20.4379	-0.461274	0.699605	24	UP	NO CHANGE	DOWN
TC0200001564.mm.2	Cstf3	0.227466	0.00022106	8.30542	8.07682	-0.228598	0.114209	0.161506	0.703771	0.542266	0.0102403	15.3964	16.1058	0.709479	0.83892	24	UP	NO CHANGE	NO CHANGE
TC0200001624.mm.2	Bdnf	0.0384057	4.06431e-06	3.40306	4.49727	1.09422	1.09472e-09	0.315088	0.802248	0.48716	0.0142728	18.4766	12.4175	-6.05913	0.00172301	24	UP	ADVANCE	UP
TC0200001625.mm.2	Lin7c	0.0469238	1.83772e-06	11.0189	11.5223	0.503404	1.303e-10	0.120546	0.398241	0.277695	0.00159965	12.4803	14.1329	1.65259	0.390519	24	UP	NO CHANGE	UP
TC0200001627.mm.2	Lgr4	0.000259011	0.328106	11.9845	11.0564	-0.92814	4.28669e-11	0.473994	0.0929284	-0.381066	0.0105974	5.11503	10.5028	5.38777	0.238528	24	DOWN	NO CHANGE	DOWN
TC0200001639.mm.2	Olfr1276	0.0237443	0.000107354	3.80786	4.12136	0.313506	0.0186422	0.31452	0.611714	0.297193	0.107515	4.72433	20.3988	-8.32554	2.8764e-05	24	NO CHANGE	ADVANCE	UP
TC0200001649.mm.2	Olfr1289	0.538895	0.0186914	2.88145	2.90909	0.0276425	0.838658	0.0749298	0.367218	0.292288	0.124233	17.7598	22.9032	5.14337	0.470259	24	NO CHANGE	NO CHANGE	NO CHANGE
TC0200001664.mm.2	Katnbl1; Slc12a6	0.00447184	0.0198136	6.8594	6.91	0.050595	0.66176	0.264906	0.375576	0.11067	0.507395	1.76497	5.23149	3.46652	0.0915359	24	NO CHANGE	NO CHANGE	NO CHANGE
TC0200001700.mm.2	BC052040	0.212344	0.00207938	5.16825	5.14409	-0.0241631	0.835751	0.13591	0.475027	0.339117	0.0515279	8.14279	5.82004	-2.32275	0.48623	24	NO CHANGE	NO CHANGE	NO CHANGE
TC0200001716.mm.2	Spred1	0.0303167	0.000381622	8.71403	8.20864	-0.505391	8.29799e-06	0.218824	0.433818	0.214994	0.12696	9.5581	12.0748	2.51675	0.193214	24	NO CHANGE	NO CHANGE	DOWN
TC0200001757.mm.2	Casc5	0.354509	0.00331756	3.67129	3.03591	-0.635381	0.000472743	0.190791	0.382882	0.192091	0.426702	14.9801	5.74061	-9.23954	0.0176237	24	NO CHANGE	NO CHANGE	DOWN
TC0200001760.mm.2	Rad51	0.00838	0.679887	4.81758	4.65545	-0.162125	0.253408	0.458059	0.0485105	-0.409549	0.0451622	15.5346	3.77349	-11.7611	0.292882	24	DOWN	NO CHANGE	NO CHANGE
TC0200001773.mm.2	Chp1	0.0150757	0.000761279	13.0346	13.8382	0.803579	2.61299e-11	0.272314	0.259347	-0.0129667	0.915667	13.1637	13.4722	0.30845	0.865929	24	NO CHANGE	NO CHANGE	UP
TC0200001788.mm.2	Jmjd7; Pla2g4b; Gm28042	0.393683	0.00110373	4.21958	4.135	-0.0845833	0.364755	0.0842161	0.320887	0.236671	0.0722032	5.86904	1.78426	-4.08479	0.35307	24	NO CHANGE	NO CHANGE	NO CHANGE
TC0200001829.mm.2	Ctdspl2	0.00273443	0.0773082	7.01454	6.94364	-0.0709073	0.530997	0.324008	0.243823	-0.0801851	0.619237	12.716	8.56208	-4.15388	0.065741	24	NO CHANGE	NO CHANGE	NO CHANGE
TC0200001843.mm.2	Sord	3.52474e-07	1.23457e-07	16.7681	17.7645	0.99649	3.37189e-24	0.380616	0.262712	-0.117904	0.0584392	12.7719	12.6354	-0.136455	0.864923	24	NO CHANGE	NO CHANGE	UP
TC0200001858.mm.2	Bloc1s6	0.00132939	0.32063	6.74831	6.79727	0.0489592	0.667185	0.405172	0.124197	-0.280975	0.0924111	23.5751	15.8192	-7.75583	0.0379407	24	NO CHANGE	NO CHANGE	NO CHANGE
TC0200001884.mm.2	Gm9913	0.0629978	0.0232485	2.3605	2.39773	0.0372313	0.638559	0.144774	0.214538	0.0697644	0.542269	21.1748	20.3097	-0.865151	0.725763	24	NO CHANGE	NO CHANGE	NO CHANGE
TC0200001895.mm.2	Dtwd1	0.00224799	0.19049	5.88528	6.23136	0.346086	0.00473824	0.403476	0.156623	-0.246853	0.138489	18.3329	20.9391	2.60622	0.398785	24	NO CHANGE	NO CHANGE	UP
TC0200001898.mm.2	Slc27a2	0.00450844	0.0129013	16.1329	15.8759	-0.256988	0.00695668	0.348728	0.173866	-0.174862	0.172523	11.7349	11.4044	-0.330459	0.88678	24	NO CHANGE	NO CHANGE	DOWN
TC0200001906.mm.2	Blvra	0.233061	0.0131459	8.37097	7.60682	-0.764154	9.89689e-10	0.10169	0.285504	0.183815	0.175075	7.31817	12.9669	5.64871	0.144418	24	NO CHANGE	NO CHANGE	DOWN
TC0200001915.mm.2	Adra2b	0.0334125	0.168941	5.90123	5.64818	-0.253048	0.0634451	0.308294	0.19578	-0.112513	0.561883	22	19.7975	-2.20251	0.467751	24	NO CHANGE	NO CHANGE	NO CHANGE
TC0200001927.mm.2	Bcl2l11	0.0107929	0.0620684	4.58593	4.34318	-0.242751	0.0512846	0.374959	0.208079	-0.16688	0.333084	12.3965	9.68567	-2.7108	0.300492	24	NO CHANGE	NO CHANGE	NO CHANGE
TC0200001935.mm.2	Mertk	0.00473863	0.00367937	9.06786	8.24545	-0.822403	1.68062e-07	0.356408	0.464785	0.108377	0.549477	13.1884	11.045	-2.14343	0.234616	24	NO CHANGE	NO CHANGE	DOWN
TC0200001938.mm.2	Tmem87b	0.0451938	0.00578576	8.91393	8.755	-0.158929	0.28102	0.307238	0.453081	0.145843	0.480525	8.70103	10.3192	1.61815	0.460968	24	NO CHANGE	NO CHANGE	NO CHANGE
TC0200001940.mm.2	Zc3h6	0.00012942	0.000487171	5.40923	6.26682	0.857592	6.78374e-06	0.751194	0.750589	-0.000604574	0.997991	7.97215	4.2827	-3.68946	0.0030222	24	NO CHANGE	ADVANCE	UP
TC0200001947.mm.2	Polr1b	0.22196	0.00728331	7.4353	7.47136	0.036066	0.772672	0.154184	0.357751	0.203568	0.240502	15.0449	13.3293	-1.71559	0.616392	24	NO CHANGE	NO CHANGE	NO CHANGE
TC0200001951.mm.2	Slc20a1	1.40777e-07	3.41506e-06	10.9198	9.91273	-1.00707	5.08681e-08	0.813791	1.16239	0.348603	0.099216	13.9035	11.2911	-2.61246	0.00482241	24	NO CHANGE	ADVANCE	DOWN
TC0200001963.mm.2	Stk35	0.0537168	1.46271e-05	5.0602	5.18773	0.127529	0.200707	0.182743	0.593969	0.411226	0.00442438	12.8115	11.1143	-1.69721	0.430177	24	UP	NO CHANGE	NO CHANGE
TC0200001972.mm.2	Nop56; Snord57	4.06656e-05	0.00123292	10.5334	9.80909	-0.724342	4.25839e-05	0.636657	0.726762	0.0901043	0.688558	15.5124	16.0979	0.585505	0.643553	24	NO CHANGE	NO CHANGE	DOWN
TC0200002012.mm.2	Mavs	8.60033e-05	0.000256506	14.2039	13.465	-0.738948	2.09198e-08	0.518465	0.454879	-0.0635856	0.667043	18.4556	13.6413	-4.81425	0.000279333	24	NO CHANGE	ADVANCE	DOWN
TC0200002040.mm.2	1110034G24Rik	0.636331	0.000909488	4.84181	4.79727	-0.044533	0.706796	0.0411646	0.563759	0.522595	0.00293277	16.1418	9.02519	-7.11659	0.523909	24	UP	NO CHANGE	NO CHANGE
TC0200002044.mm.2	Crls1	0.444301	0.000283099	11.7508	12.6455	0.894681	7.90709e-13	0.0660357	0.385746	0.31971	0.0120669	17.6596	20.5966	2.93692	0.565035	24	UP	NO CHANGE	UP
TC0200002056.mm.2	Plcb1	0.0120818	8.33714e-05	9.73244	9.74909	0.0166504	0.902682	0.408413	0.57507	0.166657	0.38054	12.9323	12.9942	0.0619725	0.968698	24	NO CHANGE	NO CHANGE	NO CHANGE
TC0200002094.mm.2	Gm17374	0.405775	0.0140779	17.33	17.1277	-0.202253	0.0602206	0.080717	0.303862	0.223145	0.137708	21.3479	1.52339	4.17545	0.407107	24	NO CHANGE	NO CHANGE	NO CHANGE
TC0200002148.mm.2	Zfp133-ps; Gm38402	0.00346952	0.400462	6.59165	6.90591	0.314262	0.0565938	0.575832	0.117656	-0.458176	0.0465809	3.21251	2.4745	-0.738014	0.892748	24	DOWN	NO CHANGE	NO CHANGE
TC0200002166.mm.2	Rin2	0.633509	0.00650878	7.54355	7.11455	-0.429006	0.00252163	0.0639799	0.400097	0.336117	0.0786435	6.45252	2.29864	-4.15388	0.606933	24	NO CHANGE	NO CHANGE	DOWN
TC0200002177.mm.2	Kiz	0.00358544	0.0124055	8.74238	9.17	0.427619	0.000101675	0.366161	0.236321	-0.12984	0.360459	10.2713	9.76539	-0.505865	0.794265	24	NO CHANGE	NO CHANGE	UP
TC0200002178.mm.2	Xrn2	0.00402616	0.0150231	12.2489	12.3909	0.14204	0.129235	0.339681	0.2188	-0.120881	0.373028	10.562	6.41659	-4.14542	0.0301694	24	NO CHANGE	ADVANCE	NO CHANGE
TC0200002184.mm.2	Pax1	0.00291987	0.740035	2.37937	2.51273	0.133362	0.17275	0.263233	0.0400305	-0.223203	0.119292	23.4144	5.37747	5.96305	0.510893	24	NO CHANGE	NO CHANGE	NO CHANGE
TC0200002193.mm.2	Sstr4	0.000223394	0.00177454	3.28089	3.38773	0.106834	0.23988	0.373859	0.347548	-0.0263107	0.836211	2.19074	3.24499	1.05426	0.439907	24	NO CHANGE	NO CHANGE	NO CHANGE
TC0200002261.mm.2	Nsfl1c	0.188624	0.0120973	11.5086	11.7091	0.2005	0.016732	0.130937	0.159414	0.0284765	0.803762	6.5999	3.31037	-3.28953	0.283665	24	NO CHANGE	NO CHANGE	UP
TC0200002270.mm.2	Angpt4	0.377896	0.0040927	4.82655	4.78909	-0.0374567	0.716567	0.0856091	0.36054	0.274931	0.0661753	23.3138	21.5463	-1.76746	0.701729	24	NO CHANGE	NO CHANGE	NO CHANGE
TC0200002272.mm.2	Slc52a3	0.0643054	0.00448624	4.69123	4.83364	0.142406	0.20388	0.221508	0.329785	0.108277	0.48222	18.8018	23.2422	4.44043	0.0627239	24	NO CHANGE	NO CHANGE	NO CHANGE
TC0200002275.mm.2	Srxn1	0.153977	0.000405961	7.73359	11.0091	3.2755	2.76172e-22	0.24572	0.705626	0.459906	0.0566612	8.51572	4.11571	-4.40001	0.098425	24	NO CHANGE	NO CHANGE	UP
TC0200002279.mm.2	Tbc1d20	0.00166383	1.62679e-05	8.57954	9.12818	0.548638	1.15661e-05	0.431413	0.58492	0.153507	0.334873	9.75064	8.56943	-1.18121	0.321976	24	NO CHANGE	NO CHANGE	UP
TC0200002318.mm.2	Dnmt3b	0.00947065	0.00257795	4.3722	4.8	0.427798	0.00186989	0.378067	0.42494	0.0468738	0.796044	0.804578	21.8261	-2.97849	0.0962849	24	NO CHANGE	NO CHANGE	UP
TC0200002334.mm.2	Bpifa3	0.000610819	0.370268	3.96546	3.93045	-0.0350018	0.759228	0.319787	0.129749	-0.190037	0.243646	19.7415	2.55648	6.815	0.0709157	24	NO CHANGE	NO CHANGE	NO CHANGE
TC0200002336.mm.2	Bpifa5	0.424435	0.00269803	3.0048	3.14591	0.141108	0.237182	0.107453	0.342853	0.2354	0.161858	11.4729	1.45544	-10.0174	0.0248633	24	NO CHANGE	NO CHANGE	NO CHANGE
TC0200002337.mm.2	Bpifb1	0.313356	0.00559894	2.79833	3.13818	0.339848	0.00337471	0.1119	0.342702	0.230802	0.14316	4.97781	8.06131	3.0835	0.438384	24	NO CHANGE	NO CHANGE	UP
TC0200002345.mm.2	Actl10	0.0100283	0.133973	3.97657	4.18545	0.208887	0.0985028	0.349684	0.207531	-0.142153	0.436036	22.8505	17.9336	-4.9169	0.0617127	24	NO CHANGE	NO CHANGE	NO CHANGE
TC0200002359.mm.2	Itch	0.000955311	0.00110535	10.1807	9.92091	-0.259766	0.0465674	0.277657	0.616204	0.338546	0.0630176	9.42196	11.5932	2.17125	0.254209	24	NO CHANGE	NO CHANGE	DOWN
TC0200002366.mm.2	Trp53inp2	0.161962	0.000488634	11.6512	8.68818	-2.96303	1.06676e-17	0.305351	0.836065	0.530714	0.0755081	9.44734	17.3239	7.87651	0.00384805	24	NO CHANGE	NO CHANGE	DOWN
TC0200002367.mm.2	Acss2	0.00111658	0.000789874	13.3755	11.1995	-2.17597	2.92897e-13	0.90275	0.609667	-0.293083	0.304814	23.5774	0.58178	1.00442	0.52741	24	NO CHANGE	NO CHANGE	DOWN
TC0200002380.mm.2	Cep250	0.00984243	0.328731	4.35242	4.77591	0.423488	0.000616328	0.21799	0.146551	-0.0714395	0.65974	4.07584	20.0978	-7.97808	0.0310836	24	NO CHANGE	NO CHANGE	UP
TC0200002386.mm.2	Phf20	0.29105	0.00229039	7.83476	7.69364	-0.141126	0.333976	0.140746	0.53338	0.392634	0.0559328	13.675	12.8228	-0.852229	0.834631	24	NO CHANGE	NO CHANGE	NO CHANGE
TC0200002405.mm.2	Tldc2	0.0041144	0.723465	3.0955	3.14455	0.0490494	0.567476	0.23202	0.0353545	-0.196666	0.110469	3.23079	8.22966	4.99887	0.592442	24	NO CHANGE	NO CHANGE	NO CHANGE
TC0200002411.mm.2	Nnat	0.0126079	0.010119	4.10746	3.89909	-0.208369	0.0561788	0.263269	0.315104	0.0518356	0.724831	1.47581	23.5077	-1.96812	0.341694	24	NO CHANGE	NO CHANGE	NO CHANGE
TC0200002427.mm.2	Snhg11	0.0357128	0.0183647	5.21935	6.53909	1.31975	1.35307e-12	0.310693	0.300289	-0.0104046	0.954754	3.19568	3.52655	0.330874	0.886166	24	NO CHANGE	NO CHANGE	UP
TC0200002435.mm.2	Adig	0.0155601	0.00314215	4.16177	4.15864	-0.00312951	0.979635	0.32334	0.418984	0.0956445	0.587267	17.3337	6.89638	-10.4373	1.06085e-06	24	NO CHANGE	ADVANCE	NO CHANGE
TC0200002438.mm.2	Actr5; Mir3474	0.00605068	0.573727	6.17383	6.04773	-0.126102	0.357394	0.424982	0.0711764	-0.353805	0.0648864	17.852	23.5698	5.71776	0.46709	24	NO CHANGE	NO CHANGE	NO CHANGE
TC0200002452.mm.2	Top1	0.00223153	3.01202e-05	13.2277	13.0232	-0.204556	0.0434048	0.349303	0.521837	0.172535	0.222221	15.9779	16.1061	0.12827	0.921645	24	NO CHANGE	NO CHANGE	DOWN
TC0200002474.mm.2	Srsf6	0.296737	0.000811269	9.09808	9.25	0.151925	0.131216	0.124075	0.320468	0.196393	0.176912	8.47091	19.6509	11.18	0.00110364	24	NO CHANGE	NO CHANGE	NO CHANGE
TC0200002476.mm.2	Sgk2	0.28644	3.86854e-05	6.95563	8.95409	1.99846	7.25071e-14	0.214801	0.843767	0.628966	0.0172465	9.22469	2.86699	-6.3577	0.0508292	24	UP	NO CHANGE	UP
TC0200002478.mm.2	Mybl2	0.372913	0.00144444	3.94006	4.00182	0.0617586	0.604778	0.114697	0.401745	0.287049	0.0910842	8.75218	12.8484	4.09622	0.313364	24	NO CHANGE	NO CHANGE	NO CHANGE
TC0200002491.mm.2	Ttpal	0.00375649	0.00130415	5.38125	4.89955	-0.481705	0.00101709	0.325714	0.631625	0.305911	0.122128	11.1426	14.848	3.70537	0.041256	24	NO CHANGE	DELAY	DOWN
TC0200002587.mm.2	Slc9a8	0.000926997	0.00865751	9.59683	9.21227	-0.384553	8.93359e-06	0.224524	0.261	0.0364759	0.733371	9.55701	10.2897	0.732662	0.667075	24	NO CHANGE	NO CHANGE	DOWN
TC0200002602.mm.2	Ptpn1	0.197238	0.000252055	8.4594	7.76727	-0.692132	1.98477e-05	0.231386	0.479474	0.248088	0.236225	10.9879	15.9412	4.95335	0.0589989	24	NO CHANGE	NO CHANGE	DOWN
TC0200002648.mm.2	Dok5	0.142788	0.00787399	3.92032	3.69273	-0.22759	0.0901891	0.228386	0.308485	0.0800989	0.667747	5.2374	20.4639	-8.77347	0.00272067	24	NO CHANGE	NO CHANGE	NO CHANGE
TC0200002683.mm.2	Pck1	0.000182828	0.00336252	15.7531	15.0918	-0.661237	0.0421679	1.16864	1.22768	0.0590367	0.895345	9.1485	9.88524	0.736747	0.607219	24	NO CHANGE	NO CHANGE	DOWN
TC0200002719.mm.2	Gm14288; Gm14440	0.000165667	5.27233e-06	14.088	14.4909	0.402953	7.17972e-05	0.358747	0.626583	0.267836	0.0399208	15.9254	14.2492	-1.67623	0.146769	24	UP	NO CHANGE	UP
TC0200002720.mm.2	Gm14431; Gm8898	0.0016009	2.44412e-06	14.2718	14.5745	0.30274	0.00226353	0.336712	0.590452	0.25374	0.0554644	16.4723	14.1494	-2.32287	0.0664626	24	NO CHANGE	NO CHANGE	UP
TC0200002721.mm.2	Gm14436; Gm8923	0.000529707	3.69266e-06	14.0631	14.4682	0.405067	0.000153375	0.350022	0.675353	0.325331	0.0202826	16.018	14.4213	-1.59669	0.193195	24	UP	NO CHANGE	UP
TC0200002722.mm.2	Gm11007; 0610010B08Rik	0.000590404	0.00449922	12.8229	12.6805	-0.142403	0.162841	0.435363	0.304074	-0.13129	0.366896	18.2906	16.658	-1.63261	0.286485	24	NO CHANGE	NO CHANGE	NO CHANGE
TC0200002724.mm.2	Gm11007; Gm14308	0.000590402	0.00449924	12.8229	12.6805	-0.142403	0.162841	0.435367	0.304074	-0.131293	0.366884	18.2906	16.658	-1.6326	0.286486	24	NO CHANGE	NO CHANGE	NO CHANGE
TC0200002729.mm.2	Gm6710; Gm14391	0.00409847	0.000121687	13.5647	13.5677	0.00300505	0.972197	0.29415	0.381939	0.0877887	0.47476	17.3058	15.8875	-1.41834	0.31964	24	NO CHANGE	NO CHANGE	NO CHANGE
TC0200002731.mm.2	Gm2026	0.00140544	0.00132067	14.5573	14.4732	-0.0841198	0.370537	0.349051	0.344442	-0.00460843	0.972288	17.9173	15.6349	-2.28238	0.122881	24	NO CHANGE	NO CHANGE	NO CHANGE
TC0200002735.mm.2	2210418O10Rik; Gm17258	0.000973131	0.000479668	11.6226	12.0355	0.412875	9.2034e-06	0.274824	0.371631	0.0968072	0.396373	15.0065	14.4326	-0.573916	0.688748	24	NO CHANGE	NO CHANGE	UP
TC0200002737.mm.2	Gm14288; Gm14435	0.000165667	5.27234e-06	14.088	14.4909	0.402953	7.17972e-05	0.358747	0.626583	0.267836	0.0399208	15.9254	14.2492	-1.67623	0.146769	24	UP	NO CHANGE	UP
TC0200002738.mm.2	Gm8898; Gm14431	0.00160089	2.44406e-06	14.2718	14.5745	0.30274	0.00226353	0.336712	0.590452	0.25374	0.0554643	16.4723	14.1494	-2.32287	0.0664628	24	NO CHANGE	NO CHANGE	UP
TC0200002741.mm.2	Gm14295	0.00104533	0.00998016	10.8618	10.8264	-0.0354221	0.720329	0.293628	0.333213	0.0395851	0.775413	17.3423	14.8627	-2.47953	0.158055	24	NO CHANGE	NO CHANGE	NO CHANGE
TC0200002748.mm.2	Gm14420	0.000182944	8.14721e-07	13.1873	13.7745	0.587264	5.75643e-07	0.429739	0.704325	0.274586	0.0500414	15.532	13.615	-1.917	0.0744236	24	NO CHANGE	NO CHANGE	UP
TC0200002749.mm.2	Gm14403	6.86977e-05	4.10062e-07	13.2195	13.9309	0.711405	1.46855e-05	0.77047	0.93924	0.16877	0.402883	15.6455	14.2241	-1.42141	0.138613	24	NO CHANGE	NO CHANGE	UP
TC0200002751.mm.2	Gm14322	0.00473062	0.000986442	11.7545	12.155	0.400536	0.000190616	0.289409	0.393472	0.104063	0.44822	16.0354	14.7703	-1.26509	0.438474	24	NO CHANGE	NO CHANGE	UP
TC0200002753.mm.2	Gm14327	3.06484e-05	3.13642e-06	13.7947	14.2614	0.466701	9.61139e-06	0.413383	0.665136	0.251753	0.0550983	15.697	14.1302	-1.56683	0.131425	24	NO CHANGE	NO CHANGE	UP
TC0200002755.mm.2	Etohi1	0.00111472	6.79648e-06	15.8876	16.1127	0.225108	0.0143188	0.31232	0.548449	0.236129	0.0587056	16.4319	13.7223	-2.70958	0.0376919	24	NO CHANGE	ADVANCE	UP
TC0200002772.mm.2	Cdh4	0.00743659	0.613738	3.56724	3.24545	-0.321788	0.0140779	0.325059	0.0718976	-0.253161	0.16161	9.61775	9.90414	0.286392	0.967707	24	NO CHANGE	NO CHANGE	DOWN
TC0200002783.mm.2	Osbpl2	0.000443557	0.0129869	9.43177	9.39682	-0.0349477	0.778942	0.35125	0.418121	0.0668716	0.698868	15.6801	14.1867	-1.4934	0.409801	24	NO CHANGE	NO CHANGE	NO CHANGE
TC0200002801.mm.2	Gid8	0.00667405	0.394944	9.96504	10.6809	0.715869	5.27412e-09	0.229543	0.0962411	-0.133302	0.325952	7.55458	22.9138	-8.64077	0.0521109	24	NO CHANGE	NO CHANGE	UP
TC0200002803.mm.2	Slc17a9	0.000425937	0.146057	6.31256	5.83727	-0.475287	0.00478287	0.641654	0.244003	-0.397652	0.0802202	18.1252	14.0181	-4.10715	0.142721	24	NO CHANGE	NO CHANGE	DOWN
TC0200002825.mm.2	Abhd16b	0.00754374	0.0533421	2.85871	2.98273	0.124017	0.332969	0.343506	0.283495	-0.060011	0.739982	9.42809	21.7743	-11.6538	5.90134e-06	24	NO CHANGE	NO CHANGE	NO CHANGE
TC0200002826.mm.2	Tpd52l2	0.0161694	0.0103679	6.37657	6.715	0.338433	0.00691361	0.27061	0.367517	0.0969071	0.561642	11.5387	11.8804	0.341689	0.870991	24	NO CHANGE	NO CHANGE	UP
TC0200002827.mm.2	Dnajc5	0.206447	0.00334058	7.8605	7.75091	-0.109587	0.337637	0.158642	0.345395	0.186752	0.248435	8.63302	10.0407	1.40769	0.635236	24	NO CHANGE	NO CHANGE	NO CHANGE
TC0200002844.mm.2	Rpp38	0.00182882	2.92611e-05	5.26911	5.09909	-0.170016	0.241287	0.565663	0.683026	0.117364	0.569704	16.882	17.1205	0.238444	0.849234	24	NO CHANGE	NO CHANGE	NO CHANGE
TC0200002863.mm.2	Prpf18	0.00316523	0.133085	9.08591	9.07182	-0.0140945	0.89086	0.257083	0.192434	-0.0646488	0.653971	6.09447	9.44076	3.34628	0.200643	24	NO CHANGE	NO CHANGE	NO CHANGE
TC0200002869.mm.2	Mcm10	0.000125397	0.000154597	8.92254	12.94	4.01746	2.77952e-24	0.992297	0.649791	-0.342506	0.184619	10.1445	7.8633	-2.28119	0.0659545	24	NO CHANGE	NO CHANGE	UP
TC0200002872.mm.2	Optn	0.0864909	0.0128087	8.14093	8.83909	0.698158	8.46252e-07	0.20902	0.344883	0.135863	0.430787	11.7046	8.87853	-2.82603	0.267893	24	NO CHANGE	NO CHANGE	UP
TC0200002876.mm.2	Camk1d	1.59374e-05	2.70426e-07	11.0498	11.1136	0.0638149	0.584206	0.750028	0.689637	-0.0603918	0.708007	1.03197	0.374465	-0.657506	0.466596	24	NO CHANGE	NO CHANGE	NO CHANGE
TC0200002885.mm.2	Dhtkd1	0.721421	0.000212684	7.13373	9.31136	2.17763	1.68545e-19	0.0574753	0.381446	0.32397	0.0839899	13.5651	8.93173	-4.63339	0.595511	24	NO CHANGE	NO CHANGE	UP
TC0200002887.mm.2	Proser2	0.291497	0.00118216	8.4226	8.12182	-0.300781	0.0167857	0.13036	0.483987	0.353627	0.0500198	21.64	19.7334	-1.90656	0.593083	24	NO CHANGE	NO CHANGE	DOWN
TC0200002890.mm.2	Echdc3	0.0209873	0.000183131	7.79923	10.0264	2.22714	3.38604e-20	0.379791	0.378434	-0.00135685	0.993837	3.57468	1.88198	-1.6927	0.364234	24	NO CHANGE	NO CHANGE	UP
TC0200002945.mm.2	Itih2	0.0110165	0.0054591	15.9097	15.9045	-0.00513726	0.934871	0.213504	0.145217	-0.0682872	0.457544	8.08769	6.49494	-1.59274	0.414332	24	NO CHANGE	NO CHANGE	NO CHANGE
TC0200002961.mm.2	Pfkfb3	0.000467511	6.29149e-06	8.6203	7.10455	-1.51575	2.81232e-09	0.667401	1.39033	0.722934	0.012823	11.0328	11.6009	0.568168	0.649997	24	UP	NO CHANGE	DOWN
TC0200002963.mm.2	Rbm17	0.0644476	0.128802	10.9494	10.8555	-0.0939304	0.543764	0.208883	0.30729	0.0984071	0.654593	7.45317	8.86188	1.40871	0.677957	24	NO CHANGE	NO CHANGE	NO CHANGE
TC0200002968.mm.2	Fbxo18	0.537038	0.00328353	7.91677	7.57591	-0.340857	0.0351512	0.0903857	0.534967	0.444581	0.0446374	3.76256	12.9597	9.19714	0.182798	24	UP	NO CHANGE	DOWN
TC0200002972.mm.2	Itga8	0.0942055	0.0350626	7.01637	6.36136	-0.655005	0.000117267	0.299972	0.299463	-0.000509007	0.998157	5.90546	4.39773	-1.50773	0.584883	24	NO CHANGE	NO CHANGE	DOWN
TC0200002974.mm.2	Fam188a	0.155441	0.00216979	8.27155	8.59818	0.326634	0.00524464	0.180805	0.336946	0.156141	0.323783	13.3831	15.0361	1.65304	0.535504	24	NO CHANGE	NO CHANGE	UP
TC0200002990.mm.2	Hacd1	6.13819e-06	0.00560606	12.5969	12.3255	-0.27147	0.000302207	0.36461	0.2445	-0.12011	0.226283	15.8875	16.7488	0.861263	0.50227	24	NO CHANGE	NO CHANGE	DOWN
TC0200003023.mm.2	H2afb1	0.00209436	0.261546	4.9198	5.05091	0.131108	0.248511	0.369718	0.141389	-0.228329	0.162345	0.463799	3.65169	3.18789	0.329254	24	NO CHANGE	NO CHANGE	NO CHANGE
TC0200003080.mm.2	Arhgap21	0.236417	0.000289907	11.5583	11.0877	-0.470566	7.20963e-05	0.120408	0.481776	0.361367	0.0184223	12.8111	12.2618	-0.54924	0.873903	24	UP	NO CHANGE	DOWN
TC0200003098.mm.2	Abi1	0.00010709	0.050767	8.34468	8.43273	0.0880447	0.333103	0.403702	0.209876	-0.193827	0.145528	10.9099	4.3897	-6.52023	0.00086279	24	NO CHANGE	NO CHANGE	NO CHANGE
TC0200003106.mm.2	Spopl	0.450406	0.00447731	8.57835	8.82182	0.243465	0.0138223	0.0583322	0.355265	0.296933	0.0308358	5.90324	9.29612	3.39289	0.592199	24	UP	NO CHANGE	UP
TC0200003115.mm.2	Ehmt1	0.00103207	0.24358	9.53994	9.605	0.0650595	0.493289	0.350832	0.123856	-0.226976	0.106407	11.5766	17.7104	6.13379	0.0462426	24	NO CHANGE	NO CHANGE	NO CHANGE
TC0200003139.mm.2	Cysrt1	0.0041764	0.18222	3.53603	3.545	0.00896825	0.915521	0.234747	0.134094	-0.100653	0.405904	5.00868	16.4353	11.4267	0.000153075	24	NO CHANGE	NO CHANGE	NO CHANGE
TC0200003142.mm.2	Grin1	0.00724158	0.533968	2.98954	3.16591	0.176365	0.0997138	0.219167	0.0810181	-0.138149	0.350223	1.58532	2.08163	0.49631	0.927492	24	NO CHANGE	NO CHANGE	NO CHANGE
TC0200003157.mm.2	Traf2	0.517336	0.00146304	6.60625	6.51318	-0.0930682	0.511033	0.101253	0.451082	0.34983	0.0830791	18.6014	14.2795	-4.32191	0.428738	24	NO CHANGE	NO CHANGE	NO CHANGE
TC0200003162.mm.2	Rabl6	0.0162056	0.00163874	6.0628	5.88182	-0.180979	0.153181	0.310633	0.465515	0.154883	0.37708	13.7043	14.0308	0.326476	0.861188	24	NO CHANGE	NO CHANGE	NO CHANGE
TC0200003164.mm.2	Tmem141	0.000355929	0.442447	8.60327	9.08682	0.483544	4.71664e-05	0.365514	0.0933439	-0.27217	0.069066	17.1162	10.7069	-6.40932	0.178002	24	NO CHANGE	NO CHANGE	UP
TC0200003168.mm.2	Glt6d1	0.0711272	0.0123367	3.60369	3.70136	0.0976732	0.41396	0.211462	0.33483	0.123367	0.45659	1.80624	22.5078	-3.2984	0.205056	24	NO CHANGE	NO CHANGE	NO CHANGE
TC0200003171.mm.2	Camsap1	0.0756144	0.00149276	7.5177	7.20136	-0.316335	0.0086814	0.221246	0.408054	0.186808	0.255317	13.317	14.9404	1.62337	0.473909	24	NO CHANGE	NO CHANGE	DOWN
TC0200003174.mm.2	Ubac1	0.00349066	0.0101113	6.70554	6.255	-0.450536	0.00016424	0.276371	0.354757	0.078386	0.602679	13.4222	12.671	-0.751146	0.698971	24	NO CHANGE	NO CHANGE	DOWN
TC0200003177.mm.2	C330006A16Rik	0.0132242	0.000617005	7.05546	7.65455	0.599089	2.02101e-05	0.363124	0.442251	0.0791272	0.648397	18.6954	22.3276	3.63226	0.0395233	24	NO CHANGE	DELAY	UP
TC0200003181.mm.2	Lhx3	0.073485	0.000787293	2.86103	3.09318	0.23215	0.0159633	0.196087	0.320743	0.124656	0.349827	21.4071	21.1455	-0.261603	0.899878	24	NO CHANGE	NO CHANGE	UP
TC0200003182.mm.2	Qsox2	0.539531	0.000830573	5.37163	4.66091	-0.710718	6.13729e-07	0.0792217	0.42986	0.350638	0.0420548	11.5753	12.4766	0.901304	0.875743	24	UP	NO CHANGE	DOWN
TC0200003195.mm.2	Agpat2	6.28411e-07	1.63708e-06	16.5886	15.6245	-0.964066	4.35398e-11	0.659763	0.857252	0.19749	0.209281	20.811	19.9081	-0.902894	0.244175	24	NO CHANGE	NO CHANGE	DOWN
TC0200003203.mm.2	Med22	0.0215005	0.00162515	7.72835	8.25045	0.522101	2.30319e-05	0.288014	0.360342	0.0723279	0.635945	12.2878	13.146	0.858191	0.64739	24	NO CHANGE	NO CHANGE	UP
TC0200003215.mm.2	Vav2	0.0517679	0.0044629	8.30244	7.49227	-0.810168	1.0773e-08	0.216998	0.37463	0.157632	0.320643	11.3355	12.0765	0.740967	0.746048	24	NO CHANGE	NO CHANGE	DOWN
TC0200003235.mm.2	1700026L06Rik	0.558597	0.000238992	4.45859	4.08818	-0.370409	0.0107023	0.102651	0.355526	0.252876	0.202602	2.96022	8.50102	5.54081	0.310821	24	NO CHANGE	NO CHANGE	DOWN
TC0200003264.mm.2	D2Wsu81e	0.00612238	0.00132441	7.6377	7.92727	0.289574	0.00912415	0.380281	0.294411	-0.0858704	0.571714	16.7795	16.5517	-0.227769	0.895144	24	NO CHANGE	NO CHANGE	UP
TC0200003265.mm.2	Ccbl1	0.0409226	8.61144e-05	14.5852	13.6132	-0.972056	1.43787e-14	0.189931	0.367897	0.177966	0.126994	23.2103	0.667883	1.45759	0.430151	24	NO CHANGE	NO CHANGE	DOWN
TC0200003271.mm.2	Crat	0.27046	0.00347471	8.27343	9.37091	1.09748	2.3692e-07	0.244829	0.350583	0.105754	0.664276	14.3748	23.2322	8.85732	0.0133507	24	NO CHANGE	NO CHANGE	UP
TC0200003277.mm.2	Asb6	0.00585802	0.20989	7.11855	7.28955	0.170994	0.076023	0.245105	0.145802	-0.0993031	0.469265	18.8566	18.246	-0.610607	0.827588	24	NO CHANGE	NO CHANGE	NO CHANGE
TC0200003283.mm.2	Fnbp1	0.0372948	0.00197713	8.39639	8.75818	0.361793	0.00187888	0.269317	0.360868	0.0915513	0.56657	9.17474	5.08216	-4.09258	0.0340365	24	NO CHANGE	ADVANCE	UP
TC0200003292.mm.2	Fibcd1	0.00101291	0.402586	3.70641	3.68182	-0.0245905	0.731062	0.256551	0.0639062	-0.192645	0.0610985	2.98457	15.1564	-11.8282	0.010851	24	NO CHANGE	NO CHANGE	NO CHANGE
TC0200003298.mm.2	Uck1	0.000753609	0.00012289	11.817	9.75773	-2.05926	2.2192e-17	0.583086	0.683094	0.100009	0.627864	21.6497	19.9385	-1.71117	0.15772	24	NO CHANGE	NO CHANGE	DOWN
TC0200003302.mm.2	1110008P14Rik	0.073431	0.000132304	8.16345	7.63636	-0.527089	0.000500192	0.305216	0.541984	0.236768	0.245959	19.064	18.7525	-0.311443	0.874783	24	NO CHANGE	NO CHANGE	DOWN
TC0200003307.mm.2	Fpgs; Mir8093	4.53105e-05	2.85232e-10	11.5357	10.8	-0.735734	9.36574e-11	0.455973	0.948335	0.492362	0.000175859	0.0497003	21.6294	-2.42032	0.00324215	24	UP	ADVANCE	DOWN
TC0200003312.mm.2	Cfap157	0.0166257	0.455124	5.42911	5.74636	0.317256	0.0545817	0.406921	0.125797	-0.281124	0.222703	2.86184	15.7721	-11.0897	0.0348745	24	NO CHANGE	NO CHANGE	NO CHANGE
TC0200003320.mm.2	Ralgps1	0.342041	0.00985232	5.22851	5.86182	0.633306	0.00164443	0.187475	0.482971	0.295496	0.255902	16.7334	23.9011	7.16776	0.0928981	24	NO CHANGE	NO CHANGE	UP
TC0200003362.mm.2	Stom	0.034813	0.000266118	10.0322	11.5718	1.53966	4.46613e-15	0.324871	0.465772	0.140901	0.439126	7.17953	5.1769	-2.00263	0.260191	24	NO CHANGE	NO CHANGE	UP
TC0200003401.mm.2	Strbp	0.0829803	0.00660783	12.028	12.8582	0.830206	2.01548e-12	0.145201	0.26735	0.122148	0.307719	12.441	3.83386	-8.60713	0.00104589	24	NO CHANGE	NO CHANGE	UP
TC0200003424.mm.2	Nr6a1	0.00541426	0.355837	6.69325	6.99455	0.301291	0.0236073	0.372456	0.131184	-0.241272	0.193574	7.33079	3.3564	-3.97439	0.321998	24	NO CHANGE	NO CHANGE	UP
TC0200003436.mm.2	Scai	0.0217858	0.000221363	5.65117	5.75182	0.100648	0.41099	0.296581	0.565629	0.269048	0.126398	10.5879	9.57463	-1.01325	0.561062	24	NO CHANGE	NO CHANGE	NO CHANGE
TC0200003440.mm.2	Ppp6c	0.0209338	0.00239424	12.8228	12.8982	0.0753445	0.263254	0.133786	0.274399	0.140613	0.144428	8.5875	14.6236	6.03612	0.00590067	24	NO CHANGE	DELAY	NO CHANGE
TC0200003492.mm.2	Orc4	0.00358946	0.111426	8.62024	8.81682	0.19658	0.0605448	0.313597	0.177174	-0.136423	0.343183	2.55956	14.5449	11.9853	3.60211e-05	24	NO CHANGE	NO CHANGE	NO CHANGE
TC0200003505.mm.2	Mmadhc	0.00552264	0.0747664	11.656	11.1041	-0.551941	3.11323e-06	0.334677	0.176003	-0.158674	0.271885	9.45452	12.9092	3.4547	0.188127	24	NO CHANGE	NO CHANGE	DOWN
TC0200003512.mm.2	Rnd3	0.0594978	1.74564e-07	8.8204	9.16227	0.341876	0.00312089	0.229428	0.820636	0.591209	0.000452142	8.95364	9.48279	0.52915	0.773735	24	UP	NO CHANGE	UP
TC0200003526.mm.2	Rbm43	0.216267	0.00545063	5.94825	5.38682	-0.561436	3.44124e-06	0.157673	0.263077	0.105404	0.490689	23.2089	6.8559	7.64695	0.0106258	24	NO CHANGE	NO CHANGE	DOWN
TC0200003528.mm.2	Nmi	0.00307561	0.303135	8.2596	7.44182	-0.817785	2.28143e-06	0.455603	0.179284	-0.276319	0.207079	23.8915	18.2154	-5.67613	0.0910929	24	NO CHANGE	NO CHANGE	DOWN
TC0200003576.mm.2	Acvr1c	0.871133	0.000278902	3.13464	3.45136	0.316721	0.00603122	0.0213162	0.338581	0.317265	0.0449577	2.76252	21.0145	-5.74799	0.772328	24	UP	NO CHANGE	UP
TC0200003590.mm.2	Wdsub1	0.25577	0.00277129	6.37226	6.57818	0.20592	0.191038	0.219353	0.402858	0.183505	0.416103	9.57182	8.39061	-1.18121	0.695138	24	NO CHANGE	NO CHANGE	NO CHANGE
TC0200003605.mm.2	Itgb6	0.0359057	0.00216913	5.37843	5.59227	0.21384	0.0428944	0.232217	0.349435	0.117218	0.418195	4.26426	3.03747	-1.22678	0.551582	24	NO CHANGE	NO CHANGE	UP
TC0200003607.mm.2	Rbms1	0.0261926	6.70567e-08	12.1016	12.9905	0.888828	3.40348e-09	0.353498	0.677976	0.324477	0.0654337	8.67935	6.38693	-2.29242	0.106391	24	NO CHANGE	NO CHANGE	UP
TC0200003624.mm.2	Dpp4	0.0479779	0.00120101	10.7177	11.7859	1.06823	3.6947e-13	0.239587	0.311632	0.0720448	0.609481	9.12955	11.2724	2.14289	0.293831	24	NO CHANGE	NO CHANGE	UP
TC0200003654.mm.2	Grb14	8.95715e-05	0.148868	9.30385	8.63909	-0.664758	1.60012e-05	0.438362	0.261405	-0.176957	0.36057	5.34762	3.65065	-1.69697	0.464972	24	NO CHANGE	NO CHANGE	DOWN
TC0200003656.mm.2	Cobll1	0.00697085	0.00163066	5.26056	5.78545	0.524899	1.5175e-07	0.240218	0.309091	0.0688727	0.556371	8.73779	10.0928	1.35497	0.417071	24	NO CHANGE	NO CHANGE	UP
TC0200003685.mm.2	Gm26727	0.587717	0.00014985	3.77129	4.38727	0.615983	0.000235643	0.0855726	0.699462	0.61389	0.00686596	1.05305	2.83668	1.78362	0.79379	24	UP	NO CHANGE	UP
TC0200003698.mm.2	Abcb11	2.07013e-05	5.44862e-05	15.01	13.5636	-1.4464	2.65843e-16	0.466283	0.645306	0.179022	0.23734	2.99805	2.46034	-0.537716	0.627035	24	NO CHANGE	NO CHANGE	DOWN
TC0200003701.mm.2	Fastkd1	0.110883	2.31996e-05	8.40359	8.46136	0.0577724	0.655073	0.224684	0.643239	0.418555	0.0241359	15.0132	14.2118	-0.801409	0.733624	24	UP	NO CHANGE	NO CHANGE
TC0200003720.mm.2	Slc25a12	0.595684	0.000277365	10.7153	8.80227	-1.91299	3.09488e-20	0.0509374	0.52359	0.472653	0.00337051	22.0541	12.3177	-9.7364	0.224177	24	UP	NO CHANGE	DOWN
TC0200003751.mm.2	Ola1	0.000917231	0.307866	7.50968	7.74818	0.238499	0.00660688	0.32363	0.093179	-0.230451	0.0657975	22.2899	18.2368	-4.05306	0.244518	24	NO CHANGE	NO CHANGE	UP
TC0200003752.mm.2	Cir1	0.00220631	0.00442856	8.59024	9.31318	0.722944	1.56759e-08	0.368502	0.324257	-0.0442448	0.763199	6.77147	4.0162	-2.75527	0.0898933	24	NO CHANGE	NO CHANGE	UP
TC0200003753.mm.2	Gpr155	3.32301e-06	6.47695e-05	8.4254	9.20409	0.778694	1.20415e-06	0.788116	0.741316	-0.0467996	0.807425	18.9109	14.3101	-4.60077	2.88864e-05	24	NO CHANGE	ADVANCE	UP
TC0200003763.mm.2	Atf2	0.151183	0.0057985	10.753	10.5345	-0.21847	0.0105882	0.116744	0.268907	0.152163	0.198908	12.0306	8.63323	-3.39734	0.240925	24	NO CHANGE	NO CHANGE	DOWN
TC0200003765.mm.2	Atp5g3	0.105836	0.0012019	15.1117	15.365	0.253294	0.000458391	0.11448	0.250055	0.135575	0.161133	4.69632	18.5977	-10.0986	0.000178498	24	NO CHANGE	NO CHANGE	UP
TC0200003815.mm.2	Zfp385b	0.0716611	0.00172362	6.41294	7.67545	1.26252	1.8439e-09	0.287295	0.619917	0.332622	0.151565	11.9005	10.5282	-1.37236	0.563147	24	NO CHANGE	NO CHANGE	UP
TC0200003837.mm.2	Nckap1	0.0281645	0.102624	12.5879	12.8505	0.262578	0.00448896	0.201138	0.151009	-0.0501284	0.684215	7.47688	9.95619	2.47931	0.38175	24	NO CHANGE	NO CHANGE	UP
TC0200003873.mm.2	Tmx2	0.000125073	0.173494	11.0664	11.0623	-0.004136	0.964317	0.397157	0.144575	-0.252582	0.0624386	20.512	20.6974	0.185394	0.943321	24	NO CHANGE	NO CHANGE	NO CHANGE
TC0200003891.mm.2	Olfr988	0.0278721	0.104298	3.44942	3.59727	0.147848	0.330468	0.33693	0.25323	-0.0837002	0.68581	4.60605	0.27174	-4.33431	0.149712	24	NO CHANGE	NO CHANGE	NO CHANGE
TC0200003895.mm.2	Olfr994	0.0996537	0.00226442	3.7298	3.47136	-0.258438	0.0844432	0.240795	0.524495	0.283699	0.172484	21.1926	0.174845	2.98221	0.242047	24	NO CHANGE	NO CHANGE	NO CHANGE
TC0200003917.mm.2	Olfr1043	0.000946317	0.481397	3.33988	3.55636	0.216483	0.0491816	0.4143	0.0756511	-0.338649	0.0302644	3.28348	3.58261	0.29913	0.956717	24	DOWN	NO CHANGE	UP
TC0200003918.mm.2	Olfr1044	0.679718	0.0239233	4.57911	4.38364	-0.195471	0.0307926	0.03681	0.197884	0.161074	0.185066	15.9444	12.4839	-3.46055	0.712773	24	NO CHANGE	NO CHANGE	DOWN
TC0200003929.mm.2	Olfr1054	0.0302554	0.00421973	3.33917	3.18455	-0.154621	0.215494	0.368265	0.23679	-0.131476	0.457308	22.7687	21.3271	-1.44157	0.546761	24	NO CHANGE	NO CHANGE	NO CHANGE
TC0200003963.mm.2	Olfr1100	0.32935	0.0122204	3.57522	3.50818	-0.0670364	0.682222	0.138597	0.511082	0.372485	0.112732	7.07787	2.69586	-4.38201	0.346605	24	NO CHANGE	NO CHANGE	NO CHANGE
TC0200003974.mm.2	Olfr1111	0.00701655	0.0572994	3.32927	3.62364	0.29437	0.0569615	0.403012	0.342955	-0.0600569	0.781782	21.1517	3.21058	6.05887	0.00829431	24	NO CHANGE	NO CHANGE	NO CHANGE
TC0200003989.mm.2	Olfr1133	0.726293	0.00388502	3.4448	3.42136	-0.023438	0.84042	0.0417403	0.364579	0.322839	0.053636	16.9653	2.98084	10.0155	0.357246	24	NO CHANGE	NO CHANGE	NO CHANGE
TC0200003991.mm.2	Olfr1135	0.00260731	0.128526	3.10538	3.13045	0.0250776	0.812174	0.318608	0.195198	-0.123411	0.423467	20.1944	6.88344	10.689	4.88704e-05	24	NO CHANGE	NO CHANGE	NO CHANGE
TC0200003992.mm.2	Olfr1136	0.00337382	0.358187	3.67619	3.55591	-0.120281	0.356715	0.356063	0.136572	-0.219491	0.228849	1.55883	13.7374	-11.8214	0.00531391	24	NO CHANGE	NO CHANGE	NO CHANGE
TC0200003997.mm.2	Olfr1154	0.0637553	0.000483857	3.81841	4.20455	0.386133	0.0174725	0.33387	0.575464	0.241594	0.274763	22.1817	23.2991	1.11741	0.5866	24	NO CHANGE	NO CHANGE	UP
TC0200003998.mm.2	Olfr1155	0.303076	0.00265906	3.46847	3.56909	0.100619	0.464334	0.113207	0.537967	0.42476	0.0296795	5.94318	1.23184	-4.71134	0.323545	24	UP	NO CHANGE	NO CHANGE
TC0200004000.mm.2	Olfr1157	0.0132948	0.447307	2.94903	2.97227	0.0232449	0.87596	0.372487	0.130505	-0.241981	0.269125	22.6169	19.1141	-3.50285	0.43801	24	NO CHANGE	NO CHANGE	NO CHANGE
TC0200004020.mm.2	Olfr1181	0.45154	0.000679158	3.38315	3.63409	0.250936	0.0969305	0.135222	0.464296	0.329074	0.12771	22.7593	20.9094	-1.84986	0.663583	24	NO CHANGE	NO CHANGE	NO CHANGE
TC0200004027.mm.2	Olfr1199	0.787527	0.00288667	3.92258	4.065	0.142421	0.350483	0.0355074	0.568388	0.532881	0.0153872	6.374	22.0286	-8.34543	0.609334	24	UP	NO CHANGE	NO CHANGE
TC0200004030.mm.2	Olfr1209	0.104081	0.00228728	3.70595	3.70682	0.0008658	0.994879	0.255253	0.39382	0.138567	0.462669	23.8173	23.699	-0.118307	0.960847	24	NO CHANGE	NO CHANGE	NO CHANGE
TC0200004038.mm.2	Olfr1218	0.00145819	0.00882596	3.55228	3.66545	0.113173	0.364517	0.458726	0.375658	-0.0830682	0.645547	0.380623	18.6638	-5.71685	0.000844986	24	NO CHANGE	ADVANCE	NO CHANGE
TC0200004043.mm.2	Olfr1222	0.856801	0.00612637	3.3095	3.38909	0.0795869	0.529247	0.0195347	0.422073	0.402539	0.02516	4.27627	1.58839	-2.68788	0.91436	24	UP	NO CHANGE	NO CHANGE
TC0200004052.mm.2	Olfr1231	0.0208049	0.00130381	3.93629	4.02273	0.0864376	0.439332	0.306878	0.363892	0.057014	0.716254	22.4592	1.37297	2.91374	0.114533	24	NO CHANGE	NO CHANGE	NO CHANGE
TC0200004072.mm.2	Olfr1254	0.460649	0.0183145	2.99067	3.085	0.0943254	0.487789	0.101664	0.351863	0.250199	0.200057	8.55585	2.81548	-5.74037	0.271341	24	NO CHANGE	NO CHANGE	NO CHANGE
TC0200004083.mm.2	Olfr1506; Gm13769	0.00596515	0.495178	3.95361	4.13955	0.185934	0.183562	0.380001	0.1028	-0.277202	0.156828	1.72652	2.2227	0.496175	0.927862	24	NO CHANGE	NO CHANGE	NO CHANGE
TC0200004140.mm.2	Cry2	4.9247e-10	0.000180548	9.8923	10.6205	0.728153	5.69577e-09	0.904865	0.504996	-0.399869	0.00522382	15.6319	10.5511	-5.08085	1.13533e-06	24	DOWN	ADVANCE	UP
TC0200004141.mm.2	Slc35c1	0.00709264	0.52482	5.99673	5.38091	-0.615817	1.66295e-06	0.313803	0.0710147	-0.242788	0.117025	18.5567	13.1467	-5.40997	0.397335	24	NO CHANGE	NO CHANGE	DOWN
TC0200004163.mm.2	Ext2	0.000237404	7.14551e-05	5.46849	5.37318	-0.0953102	0.169925	0.306444	0.334805	0.0283613	0.767988	19.3444	1.80643	6.46206	2.19676e-06	24	NO CHANGE	DELAY	NO CHANGE
TC0200004164.mm.2	Accs	0.0158036	0.0054229	4.8397	5.51955	0.679843	4.42299e-05	0.388803	0.46311	0.0743071	0.724214	2.76889	3.54217	0.773287	0.687244	24	NO CHANGE	NO CHANGE	UP
TC0200004165.mm.2	Accsl	0.00743208	0.00685502	4.22687	4.51818	0.291317	0.027526	0.338894	0.424895	0.0860012	0.636166	22.2931	2.09992	3.8068	0.0434156	24	NO CHANGE	DELAY	UP
TC0200004177.mm.2	Ttc17	0.0632474	0.00185175	10.2979	10.2095	-0.0883514	0.353104	0.180616	0.343887	0.163271	0.224793	15.8229	15.378	-0.444849	0.845605	24	NO CHANGE	NO CHANGE	NO CHANGE
TC0200004181.mm.2	Api5	0.282747	0.00116571	10.21	10.1464	-0.063676	0.448711	0.0810284	0.371174	0.290146	0.0213756	21.7958	16.3853	-5.4105	0.17172	24	UP	NO CHANGE	NO CHANGE
TC0200004219.mm.2	Cd44	0.00184857	0.102595	9.82462	6.885	-2.93962	1.07086e-20	0.50947	0.307763	-0.201707	0.380137	16.1975	15.5068	-0.690652	0.770148	24	NO CHANGE	NO CHANGE	DOWN
TC0200004227.mm.2	Cat	0.0170291	0.100683	19.0182	19.3973	0.379078	1.40073e-12	0.113627	0.0468223	-0.0668052	0.206232	1.93531	2.44843	0.513117	0.879109	24	NO CHANGE	NO CHANGE	UP
TC0200004228.mm.2	Nat10	0.0213418	8.39061e-06	8.0253	7.64409	-0.381207	0.00167968	0.312853	0.621902	0.309049	0.0670932	19.3751	18.1375	-1.23764	0.419069	24	NO CHANGE	NO CHANGE	DOWN
TC0200004229.mm.2	Caprin1	0.00520261	3.73085e-08	15.4667	15.0618	-0.404928	7.29759e-05	0.318956	0.70848	0.389523	0.00464954	22.59	21.6724	-0.917664	0.439006	24	UP	NO CHANGE	DOWN
TC0200004241.mm.2	Hipk3; Mir1902	0.0232887	0.000135348	11.2838	12.5386	1.25487	1.47605e-16	0.252966	0.377423	0.124457	0.346076	11.0597	8.94055	-2.11913	0.201253	24	NO CHANGE	NO CHANGE	UP
TC0200004245.mm.2	Tcp11l1	0.123227	0.00141362	4.63349	4.25818	-0.37531	0.0248847	0.292069	0.513698	0.22163	0.339714	19.6911	15.1586	-4.53255	0.0656517	24	NO CHANGE	NO CHANGE	DOWN
TC0200004251.mm.2	Prrg4	1.96607e-05	0.000615823	6.38411	5.76591	-0.618198	0.000510876	0.985475	0.584429	-0.401046	0.0866945	12.7228	10.279	-2.44377	0.0625454	24	NO CHANGE	NO CHANGE	DOWN
TC0200004253.mm.2	Eif3m	0.00100565	0.00808676	12.881	13.2895	0.408553	2.3066e-06	0.228424	0.266294	0.0378708	0.722813	17.2393	18.6869	1.44763	0.37517	24	NO CHANGE	NO CHANGE	UP
TC0200004269.mm.2	Elp4	0.25948	0.000446594	9.01409	9.57818	0.564095	8.41961e-06	0.138924	0.410303	0.271379	0.0861448	0.323354	1.60627	1.28291	0.686814	24	NO CHANGE	NO CHANGE	UP
TC0200004308.mm.2	Bbox1	0.016626	0.0273144	13.5972	13.7082	0.11096	0.209105	0.233532	0.195775	-0.0377567	0.757181	7.20833	13.5228	6.3145	0.0080577	24	NO CHANGE	DELAY	NO CHANGE
TC0200004312.mm.2	Ano3	0.92922	0.00499648	2.74819	2.81682	0.0686237	0.446801	0.00874464	0.257512	0.248767	0.056898	21.0446	21.6613	0.616702	0.987085	24	NO CHANGE	NO CHANGE	NO CHANGE
TC0200004325.mm.2	Olfr1294	0.0708622	0.0106673	4.69839	4.69227	-0.00612013	0.966873	0.287543	0.376958	0.089415	0.659584	2.74147	22.9849	-3.75655	0.141983	24	NO CHANGE	NO CHANGE	NO CHANGE
TC0200004342.mm.2	Olfr1314	0.00782473	0.0106894	3.26196	3.62909	0.367127	0.00750062	0.354747	0.385641	0.0308947	0.865941	23.2746	23.7274	0.452772	0.81562	24	NO CHANGE	NO CHANGE	UP
TC0200004352.mm.2	Emc4	0.0131277	0.00963632	11.5797	11.3786	-0.201066	0.0158085	0.17887	0.255447	0.0765775	0.490128	14.7647	13.3833	-1.38137	0.518718	24	NO CHANGE	NO CHANGE	DOWN
TC0200004369.mm.2	Actc1	0.501847	0.000938115	4.90101	5.23273	0.331715	0.00126083	0.0449793	0.455007	0.410028	0.00397072	20.9448	22.8274	1.88266	0.81307	24	UP	NO CHANGE	UP
TC0200004373.mm.2	Zfp770	0.453193	0.00252945	6.66294	6.41727	-0.245664	0.0945102	0.119517	0.479899	0.360382	0.0936966	22.6958	17.5451	-5.15063	0.266903	24	NO CHANGE	NO CHANGE	NO CHANGE
TC0200004415.mm.2	Bmf	0.524259	0.000148059	5.17194	4.88091	-0.291035	0.0153172	0.0876551	0.406094	0.318438	0.0582275	6.07339	3.73053	-2.34286	0.64953	24	NO CHANGE	NO CHANGE	DOWN
TC0200004419.mm.2	A430105I19Rik	0.00147402	0.69444	4.78639	4.80545	0.0190657	0.894983	0.347244	0.0704503	-0.276793	0.171574	1.95766	22.5851	-3.37255	0.686831	24	NO CHANGE	NO CHANGE	NO CHANGE
TC0200004433.mm.2	Ino80	0.0752643	0.000425929	8.37679	8.21455	-0.16224	0.146265	0.219813	0.447209	0.227397	0.157535	9.11422	8.36784	-0.746379	0.719963	24	NO CHANGE	NO CHANGE	NO CHANGE
TC0200004463.mm.2	Zfp106	0.0139378	0.000348792	8.59865	8.46955	-0.129105	0.141352	0.229789	0.387257	0.157468	0.209039	11.5541	15.3233	3.76921	0.0264338	24	NO CHANGE	DELAY	NO CHANGE
TC0200004481.mm.2	Zscan29	0.415978	0.00379982	7.69323	7.19864	-0.494598	2.31445e-05	0.0852721	0.335078	0.249806	0.0917678	22.5515	13.0151	-9.53642	0.0462173	24	NO CHANGE	NO CHANGE	DOWN
TC0200004487.mm.2	Catsper2	4.95402e-05	0.167123	6.1074	6.13318	0.025781	0.836773	0.529685	0.217005	-0.31268	0.0907385	19.0583	18.0254	-1.03291	0.655041	24	NO CHANGE	NO CHANGE	NO CHANGE
TC0200004504.mm.2	Patl2	0.878718	0.00299602	4.04879	4.03727	-0.011517	0.921477	0.0181715	0.363369	0.345198	0.0361627	16.4557	0.703066	8.24738	0.740386	24	UP	NO CHANGE	NO CHANGE
TC0200004507.mm.2	Duoxa1	0.00441012	0.0341207	4.55825	4.70273	0.144473	0.16816	0.37759	0.186717	-0.190873	0.197522	2.55084	3.54631	0.995467	0.674571	24	NO CHANGE	NO CHANGE	NO CHANGE
TC0200004537.mm.2	Atp8b4	0.0183136	0.442688	3.51387	3.01682	-0.497051	0.00042076	0.377649	0.0774937	-0.300155	0.0989281	13.8561	23.6793	9.82322	0.159705	24	NO CHANGE	NO CHANGE	DOWN
TC0200004539.mm.2	Hdc	0.61042	0.00288583	6.39881	6.29682	-0.101991	0.330587	0.0601339	0.300389	0.240255	0.111509	18.19	15.8728	-2.3172	0.73125	24	NO CHANGE	NO CHANGE	NO CHANGE
TC0200004543.mm.2	Trpm7	3.96189e-05	3.75892e-06	12.0445	11.9182	-0.126302	0.0929063	0.379685	0.488841	0.109156	0.305258	9.53418	8.96852	-0.565669	0.542326	24	NO CHANGE	NO CHANGE	NO CHANGE
TC0200004545.mm.2	Sppl2a	0.0715765	0.00668814	15.2318	15.1186	-0.113189	0.143723	0.140641	0.228933	0.0882921	0.407669	12.1968	11.8581	-0.338629	0.88965	24	NO CHANGE	NO CHANGE	NO CHANGE
TC0200004580.mm.2	Anapc1	0.247062	0.000799452	10.0677	9.59318	-0.474517	1.22639e-08	0.0680501	0.289615	0.221565	0.0217047	22.6513	11.2702	-11.3811	0.00391104	24	UP	NO CHANGE	DOWN
TC0200004589.mm.2	Gm10762	0.0119808	0.00727856	7.33302	7.75818	0.425166	2.60683e-06	0.200545	0.259444	0.0588987	0.602777	7.88699	4.81218	-3.07481	0.0995658	24	NO CHANGE	NO CHANGE	UP
TC0200004608.mm.2	Pdyn	0.00600242	0.102373	3.79518	3.845	0.0498214	0.641837	0.342157	0.162583	-0.179574	0.228438	3.56247	1.71319	-1.84928	0.522643	24	NO CHANGE	NO CHANGE	NO CHANGE
TC0200004617.mm.2	Snrpb	0.00169071	0.0417967	8.39361	8.48818	0.0945707	0.196415	0.253136	0.156452	-0.0966847	0.339981	7.65583	12.613	4.95717	0.0259767	24	NO CHANGE	DELAY	NO CHANGE
TC0200004667.mm.2	Slc23a2	0.00286115	0.000883665	7.38474	6.93318	-0.45156	0.00377256	0.503123	0.597366	0.0942426	0.659694	7.16657	6.67728	-0.489282	0.733429	24	NO CHANGE	NO CHANGE	DOWN
TC0200004670.mm.2	Tmem230	0.0151785	0.297994	7.98647	7.88818	-0.0982864	0.240742	0.194844	0.1009	-0.0939443	0.432633	18.2623	16.6322	-1.63003	0.639949	24	NO CHANGE	NO CHANGE	NO CHANGE
TC0200004671.mm.2	Pcna	0.184148	0.00685584	11.824	11.6859	-0.138099	0.353147	0.255375	0.22749	-0.0278849	0.890713	17.4106	0.142754	6.73211	0.056435	24	NO CHANGE	NO CHANGE	NO CHANGE
TC0200004676.mm.2	Gpcpd1	0.0259702	2.53319e-06	9.69506	7.725	-1.97006	1.19556e-07	0.858245	1.55349	0.69524	0.112102	8.09432	10.5106	2.4163	0.125146	24	NO CHANGE	NO CHANGE	DOWN
TC0200004690.mm.2	Hao1	0.288403	0.000441791	10.3311	11.6809	1.3498	3.15822e-16	0.12743	0.305062	0.177631	0.206287	5.04548	10.7706	5.72512	0.0916289	24	NO CHANGE	NO CHANGE	UP
TC0200004725.mm.2	Tasp1	0.0164794	0.000769951	7.72514	7.80318	0.0780429	0.304736	0.221152	0.237536	0.0163846	0.875119	18.1538	12.8513	-5.30252	0.00579717	24	NO CHANGE	ADVANCE	NO CHANGE
TC0200004737.mm.2	Kif16b	0.0357619	0.00132764	6.81268	6.30727	-0.505406	2.76045e-05	0.236518	0.396056	0.159539	0.290193	11.8817	10.92	-0.961779	0.632829	24	NO CHANGE	NO CHANGE	DOWN
TC0200004760.mm.2	Ovol2	0.752082	0.0065001	3.50198	3.60409	0.102107	0.23469	0.0281156	0.246765	0.21865	0.0745197	23.6166	22.0425	-1.57416	0.889782	24	NO CHANGE	NO CHANGE	NO CHANGE
TC0200004775.mm.2	Crnkl1	0.539322	2.00978e-05	5.58605	5.11182	-0.474233	0.000139153	0.0861452	0.462798	0.376653	0.0269383	23.5459	17.5102	-6.03565	0.228326	24	UP	NO CHANGE	DOWN
TC0200004776.mm.2	Ralgapa2	0.0078444	2.84669e-06	9.03911	8.885	-0.154107	0.205905	0.35065	0.791035	0.440384	0.013058	8.40533	9.87627	1.47094	0.301799	24	UP	NO CHANGE	NO CHANGE
TC0200004896.mm.2	Trib3	0.00549628	5.60181e-07	5.53478	5.855	0.320218	0.00243378	0.286537	0.799866	0.513329	0.000834943	4.94296	6.46292	1.51997	0.286134	24	UP	NO CHANGE	UP
TC0200004898.mm.2	Sox12	0.00545535	0.02013	3.68712	5.02409	1.33697	1.06164e-12	0.371375	0.35594	-0.0154346	0.933335	16.4518	8.27792	-8.17391	0.000139022	24	NO CHANGE	ADVANCE	UP
TC0200004908.mm.2	Defb25	0.0922369	0.000386853	5.04069	5.15136	0.110669	0.335648	0.256098	0.238499	-0.017599	0.911516	2.53275	10.2139	7.68119	0.00448819	24	NO CHANGE	NO CHANGE	NO CHANGE
TC0200004913.mm.2	Bcl2l1	0.208764	0.0215156	9.12788	8.805	-0.322877	0.00688156	0.136713	0.294439	0.157725	0.322692	5.69915	9.92041	4.22126	0.237479	24	NO CHANGE	NO CHANGE	DOWN
TC0200004920.mm.2	Dusp15	0.0214501	0.0768864	3.07409	3.25318	0.179095	0.13532	0.205253	0.260501	0.0552487	0.732957	15.3267	23.7212	8.39442	0.00562849	24	NO CHANGE	NO CHANGE	NO CHANGE
TC0200004932.mm.2	Commd7	0.00343755	0.000182663	8.90718	9.68727	0.78009	8.31661e-11	0.303576	0.378711	0.0751353	0.544171	1.16487	0.843997	-0.320872	0.826415	24	NO CHANGE	NO CHANGE	UP
TC0200004940.mm.2	Snta1	0.102609	0.00742306	6.13679	6.48545	0.348669	0.00902357	0.192022	0.40642	0.214398	0.228897	15.5228	13.8263	-1.69647	0.553426	24	NO CHANGE	NO CHANGE	UP
TC0200004943.mm.2	Pxmp4	0.892087	3.14409e-09	11.6276	11.8914	0.263725	0.154087	0.0290268	1.36976	1.34073	4.17169e-06	14.0315	22.7994	8.76787	0.715869	24	UP	NO CHANGE	NO CHANGE
TC0200004965.mm.2	Gss	0.000243339	0.00534928	9.22179	10.6545	1.43276	1.16403e-10	0.879072	0.393457	-0.485615	0.0447765	10.069	9.73355	-0.335446	0.85234	24	DOWN	NO CHANGE	UP
TC0200004974.mm.2	Fam83c	0.00475468	0.173446	3.10617	3.19091	0.0847385	0.392101	0.166719	0.180419	0.0137003	0.921419	21.0818	1.61431	4.53255	0.147758	24	NO CHANGE	NO CHANGE	NO CHANGE
TC0200004975.mm.2	Uqcc1	0.107797	0.00103072	8.17798	8.12182	-0.0561581	0.62237	0.196262	0.396955	0.200693	0.204889	16.4575	13.3306	-3.12693	0.218923	24	NO CHANGE	NO CHANGE	NO CHANGE
TC0200005000.mm.2	5430405H02Rik	0.0044273	0.0260446	7.00341	6.91591	-0.0875036	0.439272	0.343001	0.277357	-0.0656436	0.678283	10.9916	13.0459	2.05431	0.316572	24	NO CHANGE	NO CHANGE	NO CHANGE
TC0200005006.mm.2	Ndrg3	0.0070082	0.000837024	9.24391	8.76182	-0.482091	1.43742e-05	0.24984	0.436692	0.186852	0.180309	17.406	15.1478	-2.25822	0.198413	24	NO CHANGE	NO CHANGE	DOWN
TC0200005023.mm.2	Blcap	0.00998559	0.00776712	6.25661	6.30409	0.0474838	0.731197	0.378076	0.40487	0.0267944	0.888668	0.784889	0.0141529	-0.770736	0.692991	24	NO CHANGE	NO CHANGE	NO CHANGE
TC0200005052.mm.2	Mafb	0.00341057	7.47666e-07	8.4702	7.75045	-0.719744	0.00153379	0.832557	1.12904	0.296482	0.322454	12.0506	10.5495	-1.50107	0.221554	24	NO CHANGE	NO CHANGE	DOWN
TC0200005081.mm.2	Gm20267	0.0178697	0.0423354	10.1605	10.7332	0.572706	7.83646e-08	0.248749	0.166135	-0.0826132	0.510915	18.3011	16.3569	-1.94422	0.417726	24	NO CHANGE	NO CHANGE	UP
TC0200005094.mm.2	Serinc3	3.45145e-05	0.0272743	18.2227	17.68	-0.542659	1.39609e-09	0.250414	0.198305	-0.052109	0.585013	15.7122	13.0735	-2.63874	0.140993	24	NO CHANGE	NO CHANGE	DOWN
TC0200005114.mm.2	Sdc4	0.000327925	0.00660176	14.2467	12.6991	-1.54766	3.32658e-16	0.517267	0.336196	-0.181071	0.274973	5.63605	8.31137	2.67532	0.0946675	24	NO CHANGE	NO CHANGE	DOWN
TC0200005135.mm.2	Neurl2	0.0380688	0.00182736	5.01764	5.57409	0.556452	3.99594e-06	0.248358	0.345923	0.0975654	0.516388	2.65437	5.1809	2.52654	0.203954	24	NO CHANGE	NO CHANGE	UP
TC0200005145.mm.2	Slc35c2	0.163834	0.00184857	7.70397	7.93273	0.228759	0.0694235	0.201045	0.380988	0.179943	0.311329	11.3439	8.84658	-2.49729	0.339392	24	NO CHANGE	NO CHANGE	NO CHANGE
TC0200005151.mm.2	Trp53rka	0.894188	0.00104976	6.63151	6.60682	-0.0246897	0.809618	0.0169323	0.265842	0.24891	0.091797	8.31815	9.74472	1.42657	0.949653	24	NO CHANGE	NO CHANGE	NO CHANGE
TC0200005181.mm.2	Znfx1	0.00261262	0.158923	9.9599	8.48136	-1.47854	1.1402e-16	0.407324	0.132755	-0.274569	0.0728139	20.81	11.6109	-9.19913	0.00979936	24	NO CHANGE	NO CHANGE	DOWN
TC0200005184.mm.2	Ptgis	0.131086	0.00737259	7.84254	6.06091	-1.78163	3.50056e-19	0.173543	0.312313	0.13877	0.365676	9.426	22.9662	-10.4598	0.000379988	24	NO CHANGE	NO CHANGE	DOWN
TC0200005186.mm.2	B4galt5	0.00762539	2.46746e-07	9.38611	8.71773	-0.668384	0.00134075	0.575816	1.43432	0.858502	0.0026639	13.3392	12.6584	-0.68087	0.62615	24	UP	NO CHANGE	DOWN
TC0200005220.mm.2	Atp9a	0.00522682	0.487059	6.91897	8.01182	1.09285	8.69661e-10	0.439751	0.0907378	-0.349013	0.0745949	14.16	14.4875	0.32742	0.956764	24	NO CHANGE	NO CHANGE	UP
TC0200005249.mm.2	Bcas1	0.785703	0.000614698	5.24185	5.39864	0.156791	0.18824	0.0364404	0.424484	0.388044	0.0276098	23.8065	4.41588	4.60938	0.703658	24	UP	NO CHANGE	NO CHANGE
TC0200005281.mm.2	Bmp7	0.000499725	0.251144	4.37226	3.46909	-0.903171	6.07877e-08	0.55114	0.162057	-0.389083	0.048539	15.4578	8.4637	-6.99405	0.0424186	24	DOWN	NO CHANGE	DOWN
TC0200005317.mm.2	Slmo2	0.373526	5.46949e-05	11.8666	10.0391	-1.82748	7.78597e-18	0.131101	0.482253	0.351152	0.0475425	21.8949	13.805	-8.08986	0.0288449	24	UP	NO CHANGE	DOWN
TC0200005328.mm.2	Gm14393	0.000233403	5.26039e-05	10.805	11.1832	0.378222	0.000166555	0.382133	0.474963	0.09283	0.462592	16.6436	13.4543	-3.18932	0.0109929	24	NO CHANGE	ADVANCE	UP
TC0200005331.mm.2	Gm14399	0.000907436	6.32857e-05	15.9942	16.1964	0.202118	0.0283036	0.33126	0.453	0.121741	0.328184	16.6683	13.9951	-2.67313	0.045375	24	NO CHANGE	ADVANCE	UP
TC0200005334.mm.2	Gm14391; Gm6710	0.00642546	8.49794e-05	13.4962	13.4873	-0.00889791	0.920866	0.287186	0.410144	0.122958	0.337065	17.2445	16.0244	-1.2201	0.404501	24	NO CHANGE	NO CHANGE	NO CHANGE
TC0200005335.mm.2	Gm14308; Gm14430; Gm14432; Gm4724; 0610010B08Rik	0.000517001	0.000800142	11.7787	11.8164	0.0376136	0.694743	0.430162	0.335758	-0.0944047	0.491188	17.278	16.4647	-0.813232	0.553724	24	NO CHANGE	NO CHANGE	NO CHANGE
TC0200005339.mm.2	Gm14434; 0610010B08Rik; Gm4724	0.000581492	0.000631203	13.9023	13.7864	-0.115898	0.252263	0.41904	0.396402	-0.0226378	0.873966	18.352	15.5642	-2.78774	0.0414022	24	NO CHANGE	ADVANCE	NO CHANGE
TC0200005341.mm.2	Gm14431; Gm8898	0.0016009	2.44407e-06	14.2718	14.5745	0.30274	0.00226353	0.33671	0.590452	0.253742	0.0554626	16.4723	14.1494	-2.32287	0.0664639	24	NO CHANGE	NO CHANGE	UP
TC0200005342.mm.2	Gm14440; Gm14288	0.000102268	2.49277e-06	14.0649	14.5027	0.437807	1.24191e-05	0.367003	0.63466	0.267656	0.0338596	15.8248	14.3737	-1.45112	0.182557	24	UP	NO CHANGE	UP
TC0200005344.mm.2	Gm8898; Gm14431	0.000389575	0.000135077	14.1274	14.4773	0.349912	0.000451166	0.343454	0.472658	0.129204	0.31664	17.5953	14.3077	-3.28757	0.0136523	24	NO CHANGE	ADVANCE	UP
TC0200005346.mm.2	Gm2004	0.000311308	0.000826408	11.2732	11.2032	-0.0700327	0.465528	0.332635	0.444923	0.112287	0.407342	16.9743	15.4237	-1.55062	0.26547	24	NO CHANGE	NO CHANGE	NO CHANGE
TC0200005347.mm.2	Gm11009	0.000919974	0.438025	5.77254	6.17091	0.398369	0.000209965	0.339452	0.0833962	-0.256056	0.0677117	17.8546	14.4273	-3.42727	0.471791	24	NO CHANGE	NO CHANGE	UP
TC0200005349.mm.2	Gm14308	0.000471282	0.000321059	13.9564	13.8223	-0.134136	0.153166	0.390145	0.399761	0.00961667	0.94184	18.4987	15.5451	-2.95364	0.0239982	24	NO CHANGE	ADVANCE	NO CHANGE
TC0200005350.mm.2	Gm14308	0.000359831	0.00104139	13.9658	13.8527	-0.113086	0.227075	0.414743	0.33735	-0.077393	0.557926	18.3992	15.5161	-2.88313	0.0383149	24	NO CHANGE	ADVANCE	NO CHANGE
TC0200005354.mm.2	Gm14296	0.00097312	0.000479668	11.6226	12.0355	0.412875	9.20339e-06	0.27482	0.371631	0.0968112	0.396354	15.0066	14.4326	-0.573937	0.68874	24	NO CHANGE	NO CHANGE	UP
TC0200005360.mm.2	Gm14410; Gm14411; Gm14413	0.000683226	0.00527368	12.7785	12.6614	-0.117129	0.273398	0.477436	0.283034	-0.194403	0.206822	18.2507	16.6681	-1.5826	0.336668	24	NO CHANGE	NO CHANGE	NO CHANGE
TC0200005364.mm.2	Gm14412	0.00349526	6.6798e-05	8.68083	9.05909	0.378258	0.000307855	0.319666	0.451519	0.131853	0.322262	15.7509	13.4517	-2.29919	0.1163	24	NO CHANGE	NO CHANGE	UP
TC0200005365.mm.2	Gm14418	0.00121383	5.99743e-05	13.1721	13.5305	0.358391	0.000867445	0.341256	0.544071	0.202815	0.152528	16.4201	14.847	-1.57316	0.244082	24	NO CHANGE	NO CHANGE	UP
TC0200005373.mm.2	Gm14325	0.00399593	3.9281e-05	11.7348	12.0682	0.33342	0.00183605	0.261425	0.591911	0.330486	0.0203723	16.1392	12.7831	-3.3561	0.0454042	24	UP	ADVANCE	UP
TC0200005378.mm.2	Gm14326	0.00439239	3.82465e-06	13.8762	14.0286	0.152466	0.0825253	0.300302	0.460852	0.16055	0.185042	16.2791	14.3757	-1.90347	0.157564	24	NO CHANGE	NO CHANGE	NO CHANGE
TC0200005383.mm.2	Zfp931	0.000235518	0.000209735	11.8586	11.9505	0.0918831	0.39509	0.342527	0.592631	0.250104	0.100982	17.3332	14.3143	-3.0189	0.0365064	24	NO CHANGE	ADVANCE	NO CHANGE
TC0200005426.mm.2	Nkain4	0.0202041	0.565973	4.07764	4.13636	0.0587247	0.735958	0.378916	0.117961	-0.260955	0.301066	13.7039	18.9926	5.28878	0.360942	24	NO CHANGE	NO CHANGE	NO CHANGE
TC0200005429.mm.2	Chrna4	0.0140423	0.00872595	10.3707	7.48	-2.89069	4.35367e-08	1.46774	0.784813	-0.682925	0.275079	22.484	20.1613	-2.32271	0.32448	24	NO CHANGE	NO CHANGE	DOWN
TC0200005436.mm.2	Ptk6	0.0746481	0.000333446	3.38724	3.44727	0.0600306	0.663165	0.298335	0.475245	0.17691	0.362508	22.4166	23.0208	0.604181	0.770054	24	NO CHANGE	NO CHANGE	NO CHANGE
TC0200005438.mm.2	Helz2	0.000527654	0.000383959	10.9674	9.62955	-1.3379	2.52432e-17	0.434165	0.33401	-0.100155	0.449604	21.5482	21.4976	-0.0505741	0.969975	24	NO CHANGE	NO CHANGE	DOWN
TC0200005463.mm.2	Npdc1	0.00641918	0.228799	2.532	2.46182	-0.0701857	0.321788	0.185297	0.0962435	-0.0890532	0.368508	14.6549	14.6738	0.0189223	0.995293	24	NO CHANGE	NO CHANGE	NO CHANGE
TC0200005466.mm.2	Lrrc8a	0.00448396	0.0846512	9.28504	8.91227	-0.372767	0.000986461	0.335211	0.187025	-0.148186	0.318863	10.3128	12.8338	2.52091	0.325696	24	NO CHANGE	NO CHANGE	DOWN
TC0200005475.mm.2	Dusp19	0.000119997	0.015511	7.93865	7.12136	-0.817287	3.7231e-09	0.462584	0.310444	-0.15214	0.323294	21.522	22.7408	1.21871	0.462644	24	NO CHANGE	NO CHANGE	DOWN
TC0200005476.mm.2	Nup35	0.012613	0.000152135	7.15063	6.67864	-0.471999	0.000470751	0.291906	0.669873	0.377967	0.0379635	17.5411	16.01	-1.53113	0.392332	24	UP	NO CHANGE	DOWN
TC0200005481.mm.2	Serf2	0.00705208	0.0571964	10.189	10.6595	0.470557	1.84328e-06	0.236131	0.176237	-0.0598939	0.61231	19.2303	22.4751	3.24483	0.171402	24	NO CHANGE	NO CHANGE	UP
TC0200005485.mm.2	Sys1	0.109631	0.000975814	9.66786	9.82409	0.156234	0.100604	0.167273	0.331368	0.164095	0.224826	16.4742	17.2209	0.746768	0.755788	24	NO CHANGE	NO CHANGE	NO CHANGE
TC0200005489.mm.2	Gm14306	0.000263718	5.39858e-07	13.7623	14.2136	0.451374	4.72952e-06	0.359601	0.637981	0.278379	0.0240834	16.1277	14.6	-1.52769	0.154617	24	UP	NO CHANGE	UP
TC0200005490.mm.2	Gm14305	0.00290413	0.00435182	10.8602	10.6918	-0.16842	0.1484	0.383904	0.374909	-0.00899518	0.956064	17.7022	15.7642	-1.93798	0.240681	24	NO CHANGE	NO CHANGE	NO CHANGE
TC0200005491.mm.2	Gm14419	0.000311308	0.00082641	11.2732	11.2032	-0.0700325	0.465529	0.332635	0.444923	0.112288	0.407339	16.9743	15.4237	-1.55061	0.265472	24	NO CHANGE	NO CHANGE	NO CHANGE
TC0200005500.mm.2	Alkbh3	0.749726	0.00229828	8.60149	8.65636	0.0548755	0.640711	0.0455186	0.285843	0.240324	0.148124	12.5463	10.6063	-1.94005	0.843723	24	NO CHANGE	NO CHANGE	NO CHANGE
TC0200005502.mm.2	Ttbk2	0.000417772	0.290619	6.87744	7.30864	0.431196	4.8127e-06	0.381519	0.0824176	-0.299101	0.0160968	10.9864	6.57065	-4.41572	0.244592	24	DOWN	NO CHANGE	UP
TC0200005508.mm.2	Nanp	0.0277453	0.00180033	6.97008	6.97682	0.00673882	0.947091	0.232032	0.37525	0.143218	0.320403	11.7473	9.99559	-1.75174	0.372012	24	NO CHANGE	NO CHANGE	NO CHANGE
TC0200005516.mm.2	Tmem189	8.56267e-05	0.0641755	5.64042	6.14909	0.508674	0.000115297	0.548499	0.233814	-0.314685	0.061047	16.9829	13.0421	-3.94078	0.081709	24	NO CHANGE	NO CHANGE	UP
TC0200005518.mm.2	Zfp512b	0.000494465	0.00104156	8.51137	9.02182	0.510449	2.27088e-05	0.489196	0.375464	-0.113732	0.46481	8.07716	7.18635	-0.890807	0.506621	24	NO CHANGE	NO CHANGE	UP
TC0300000054.mm.2	Zbtb10	0.00622862	0.000650084	5.98433	6.09682	0.112493	0.398883	0.436605	0.51663	0.0800252	0.679339	8.67286	7.04272	-1.63015	0.274246	24	NO CHANGE	NO CHANGE	NO CHANGE
TC0300000091.mm.2	E2f5	0.00511668	0.0021574	6.4131	6.63	0.216905	0.0256424	0.313956	0.306155	-0.00780021	0.953255	11.8247	14.2938	2.46914	0.139493	24	NO CHANGE	NO CHANGE	UP
TC0300000118.mm.2	Bhlhe22	0.236481	0.00142821	2.97946	2.94273	-0.036737	0.677927	0.118515	0.29748	0.178965	0.165864	0.299579	19.6851	-4.61453	0.131017	24	NO CHANGE	NO CHANGE	NO CHANGE
TC0300000159.mm.2	Nceh1	0.00215742	0.0102258	10.9302	10.6664	-0.263795	0.15589	0.778942	0.370044	-0.408899	0.117939	10.3118	12.8535	2.54174	0.247627	24	NO CHANGE	NO CHANGE	NO CHANGE
TC0300000172.mm.2	Tnik	0.00211903	0.622531	5.24403	5.12045	-0.123573	0.275128	0.392187	0.0548574	-0.33733	0.0370057	9.40007	0.0696338	-9.33044	0.267929	24	DOWN	NO CHANGE	NO CHANGE
TC0300000180.mm.2	Slc2a2	0.00390665	7.42757e-11	17.1865	18.0964	0.909895	1.08057e-13	0.338375	0.621901	0.283526	0.0173031	11.5404	11.2927	-0.247713	0.813361	24	UP	NO CHANGE	UP
TC0300000210.mm.2	Skil	0.0436715	1.49167e-06	10.4348	9.18545	-1.24933	3.54327e-16	0.164612	0.778253	0.613642	4.96603e-05	18.209	18.2907	0.0817031	0.970645	24	UP	NO CHANGE	DOWN
TC0300000221.mm.2	Pik3ca	0.26148	0.0228276	11.2969	10.9427	-0.354158	0.000582611	0.102769	0.24408	0.141311	0.293985	9.43473	10.8889	1.45421	0.699693	24	NO CHANGE	NO CHANGE	DOWN
TC0300000224.mm.2	Mfn1	0.106378	0.0009549	9.95147	10.025	0.0735317	0.530101	0.168753	0.493639	0.324886	0.0507727	7.58872	12.0155	4.42676	0.11581	24	NO CHANGE	NO CHANGE	NO CHANGE
TC0300000236.mm.2	Fxr1	0.0142853	2.67639e-05	10.133	10.0614	-0.0716522	0.380371	0.249627	0.362501	0.112874	0.329	11.0283	10.0152	-1.01315	0.500232	24	NO CHANGE	NO CHANGE	NO CHANGE
TC0300000272.mm.2	4932438A13Rik	0.00122125	5.02514e-06	11.6094	11.86	0.250635	0.00709974	0.333017	0.536703	0.203686	0.105905	23.5667	23.6758	0.109107	0.927343	24	NO CHANGE	NO CHANGE	UP
TC0300000283.mm.2	Spata5	0.0765575	0.000526094	7.75214	7.06409	-0.688052	7.05157e-07	0.223469	0.475454	0.251986	0.138065	14.949	16.5695	1.62049	0.467645	24	NO CHANGE	NO CHANGE	DOWN
TC0300000305.mm.2	Intu	0.265334	0.00547149	7.8355	7.55955	-0.275951	0.0398948	0.164386	0.325343	0.160957	0.371134	4.31617	0.75633	-3.55984	0.308495	24	NO CHANGE	NO CHANGE	DOWN
TC0300000306.mm.2	Slc25a31	0.18224	0.00521422	3.88972	3.50318	-0.38654	0.00468264	0.201752	0.321161	0.119409	0.506529	13.1644	23.9703	10.8059	0.000646125	24	NO CHANGE	NO CHANGE	DOWN
TC0300000307.mm.2	Hspa4l	0.000329644	4.4938e-07	10.7967	9.00773	-1.78902	7.77069e-13	0.703281	1.41366	0.710375	0.0067764	19.0609	17.1965	-1.86436	0.0768993	24	UP	NO CHANGE	DOWN
TC0300000322.mm.2	Jade1	3.91767e-05	3.97128e-08	7.16716	8.00773	0.840565	3.06226e-08	0.748884	0.890278	0.141394	0.428983	8.68979	7.72033	-0.969455	0.230164	24	NO CHANGE	NO CHANGE	UP
TC0300000354.mm.2	Noct	6.29874e-08	7.35321e-09	7.21913	6.06136	-1.15776	2.41733e-05	1.85968	2.43504	0.575365	0.0926605	14.4366	13.3712	-1.06537	0.10287	24	NO CHANGE	NO CHANGE	DOWN
TC0300000376.mm.2	Foxo1	0.000133937	0.00396528	7.45204	6.58682	-0.865225	1.92756e-06	0.782154	0.453471	-0.328683	0.1364	12.1362	13.0886	0.952477	0.544908	24	NO CHANGE	NO CHANGE	DOWN
TC0300000413.mm.2	Smad9	0.000419048	0.0955289	6.95726	6.02773	-0.929535	8.98936e-07	0.663033	0.282457	-0.380576	0.0986752	10.0499	13.5648	3.51487	0.154961	24	NO CHANGE	NO CHANGE	DOWN
TC0300000444.mm.2	Rnf13	0.000719141	0.000645617	14.1814	14.4059	0.224481	0.000722018	0.192508	0.284103	0.0915949	0.286713	7.32326	11.778	4.45478	0.00455522	24	NO CHANGE	DELAY	UP
TC0300000453.mm.2	Tsc22d2	1.82929e-05	0.00138121	10.2125	9.88818	-0.324318	0.00135916	0.574853	0.312736	-0.262117	0.0551415	9.65426	10.4027	0.748438	0.580507	24	NO CHANGE	NO CHANGE	DOWN
TC0300000457.mm.2	Eif2a	0.14862	0.000450432	11.407	11.3264	-0.0806006	0.331629	0.12154	0.344136	0.222597	0.0595371	6.73683	9.96876	3.23193	0.243083	24	NO CHANGE	NO CHANGE	NO CHANGE
TC0300000467.mm.2	Med12l	0.0131041	0.0379927	7.2054	6.015	-1.1904	3.47461e-10	0.299164	0.392542	0.0933778	0.64904	16.5655	19.5905	3.02505	0.195437	24	NO CHANGE	NO CHANGE	DOWN
TC0300000484.mm.2	Sucnr1	0.0907619	0.0034184	8.26593	12.6859	4.41998	5.09304e-26	0.32687	0.544752	0.217882	0.381238	21.8059	2.66063	4.85468	0.041885	24	NO CHANGE	NO CHANGE	UP
TC0300000485.mm.2	Mbnl1	0.0384011	2.20821e-05	14.0794	14.3909	0.311524	3.48456e-06	0.164502	0.185272	0.02077	0.798935	9.74847	10.9455	1.19704	0.510132	24	NO CHANGE	NO CHANGE	UP
TC0300000491.mm.2	P2ry1	0.0263604	3.18351e-05	5.71185	6.96591	1.25406	1.39859e-12	0.300999	0.625662	0.324663	0.0645078	12.7257	11.0815	-1.64421	0.347315	24	NO CHANGE	NO CHANGE	UP
TC0300000494.mm.2	Arhgef26	0.00546749	1.07786e-05	7.92631	8.31955	0.393236	0.0129304	0.530317	0.758366	0.228049	0.291601	9.07615	10.0963	1.02018	0.443352	24	NO CHANGE	NO CHANGE	UP
TC0300000500.mm.2	Mme	0.0393748	0.00144855	11.4209	10.5918	-0.829114	3.46636e-06	0.362144	0.527348	0.165203	0.454432	18.2532	15.8433	-2.40987	0.225552	24	NO CHANGE	NO CHANGE	DOWN
TC0300000507.mm.2	Gmps	0.160177	0.000275848	10.63	10.4755	-0.154585	0.0960082	0.132892	0.377493	0.244601	0.0568733	14.8596	13.0346	-1.82504	0.518097	24	NO CHANGE	NO CHANGE	NO CHANGE
TC0300000586.mm.2	Nmd3	0.0541314	0.000842269	7.32423	7.13727	-0.186953	0.0920999	0.21998	0.429778	0.209798	0.177601	12.8176	14.5775	1.75996	0.407545	24	NO CHANGE	NO CHANGE	NO CHANGE
TC0300000623.mm.2	Ppid	0.00163994	9.43595e-06	11.2799	11.3323	0.0523521	0.657887	0.46587	0.59914	0.133271	0.420931	17.4107	14.4821	-2.92865	0.0228074	24	NO CHANGE	ADVANCE	NO CHANGE
TC0300000631.mm.2	Pdgfc	0.00432023	8.36231e-06	6.10264	7.83727	1.73463	4.16481e-15	0.506182	0.715173	0.208991	0.294768	22.563	22.6985	0.135494	0.916773	24	NO CHANGE	NO CHANGE	UP
TC0300000635.mm.2	Ctso	0.0103256	0.20539	10.8931	10.9127	0.0196717	0.826881	0.21413	0.130068	-0.0840618	0.502705	6.26624	10.2673	4.00102	0.213513	24	NO CHANGE	NO CHANGE	NO CHANGE
TC0300000640.mm.2	Fgg	0.00467249	4.28664e-07	19.1547	19.1209	-0.0337536	0.336179	0.128374	0.190062	0.0616874	0.209235	4.38024	2.54575	-1.83448	0.154801	24	NO CHANGE	NO CHANGE	NO CHANGE
TC0300000641.mm.2	Fga	0.000947417	7.32394e-08	18.4074	18.3764	-0.031057	0.585473	0.262068	0.316073	0.054005	0.496227	3.69835	2.46338	-1.23497	0.263457	24	NO CHANGE	NO CHANGE	NO CHANGE
TC0300000675.mm.2	Sh3d19	0.00396266	0.000365845	11.7421	12.6582	0.916098	4.56038e-11	0.312891	0.485213	0.172322	0.248705	6.68201	6.40413	-0.277879	0.849761	24	NO CHANGE	NO CHANGE	UP
TC0300000697.mm.2	Etv3	0.0619064	0.0159997	6.98655	6.54682	-0.439729	0.00211225	0.255001	0.363452	0.108451	0.568136	14.9471	15.4091	0.462004	0.852082	24	NO CHANGE	NO CHANGE	DOWN
TC0300000708.mm.2	Mrpl24	0.0682231	0.00549718	11.1463	11.2973	0.150963	0.177865	0.223937	0.310044	0.086107	0.578178	15.2292	14.5981	-0.631091	0.789659	24	NO CHANGE	NO CHANGE	NO CHANGE
TC0300000711.mm.2	Nes	0.000501541	0.463868	3.44982	3.50682	0.0569968	0.49706	0.280264	0.075373	-0.204891	0.0943971	5.90585	18.961	-10.9448	0.0140099	24	NO CHANGE	NO CHANGE	NO CHANGE
TC0300000721.mm.2	Cct3	0.0547581	0.000289079	12.0097	11.5127	-0.496935	9.80911e-06	0.238415	0.335027	0.0966118	0.500749	19.3235	18.0493	-1.27421	0.50316	24	NO CHANGE	NO CHANGE	DOWN
TC0300000733.mm.2	2810403A07Rik	0.00247098	0.134684	7.74927	7.785	0.0357341	0.691993	0.355891	0.122304	-0.233587	0.0817439	11.254	18.6569	7.40289	0.0137341	24	NO CHANGE	NO CHANGE	NO CHANGE
TC0300000736.mm.2	Rit1	0.00543025	0.44315	7.75353	7.87	0.116468	0.29709	0.293576	0.0949119	-0.198664	0.202455	7.02178	22.7928	-8.22899	0.0991755	24	NO CHANGE	NO CHANGE	NO CHANGE
TC0300000747.mm.2	Pklr	0.107805	0.000313123	10.9008	12.1986	1.2978	1.2638e-05	0.520841	0.850068	0.329226	0.375052	19.8319	14.3439	-5.488	0.0179191	24	NO CHANGE	NO CHANGE	UP
TC0300000750.mm.2	Gba	0.0595988	0.0245077	9.35093	9.14682	-0.204114	0.0603403	0.227914	0.216756	-0.0111582	0.939009	14.4758	12.3618	-2.114	0.430284	24	NO CHANGE	NO CHANGE	NO CHANGE
TC0300000754.mm.2	Krtcap2	0.00554794	0.343263	16.2291	15.3614	-0.867763	1.08526e-13	0.195561	0.0916484	-0.103913	0.35704	16.986	16.9959	0.00991797	0.997761	24	NO CHANGE	NO CHANGE	DOWN
TC0300000769.mm.2	Adar	0.000679249	0.000959695	9.35857	7.98273	-1.37584	1.33033e-15	0.486851	0.376223	-0.110628	0.483828	20.9094	6.30807	9.39863	1.74792e-08	24	NO CHANGE	DELAY	DOWN
TC0300000771.mm.2	Ube2q1	0.214909	0.00789457	10.1054	9.75091	-0.354527	0.00290353	0.136509	0.338609	0.2021	0.202976	7.82451	10.6223	2.79778	0.40634	24	NO CHANGE	NO CHANGE	DOWN
TC0300000775.mm.2	4933434E20Rik; 1700094D03Rik	0.0329043	0.051594	9.53371	9.39182	-0.141892	0.179403	0.183773	0.247159	0.0633863	0.660628	13.4264	11.799	-1.6274	0.555547	24	NO CHANGE	NO CHANGE	NO CHANGE
TC0300000778.mm.2	Tpm3	0.201113	0.00134782	13.7888	13.1295	-0.659224	3.33402e-10	0.121705	0.240853	0.119147	0.296122	22	21.5422	-0.457772	0.867326	24	NO CHANGE	NO CHANGE	DOWN
TC0300000802.mm.2	S100a16	0.00371818	0.372442	7.05262	7.30455	0.251926	0.0195575	0.348045	0.096955	-0.25109	0.103022	19.5752	18.3702	-1.20496	0.770399	24	NO CHANGE	NO CHANGE	UP
TC0300000806.mm.2	S100a3	0.00694054	0.651351	2.75841	2.87273	0.114315	0.257884	0.264179	0.0493288	-0.21485	0.130147	20.4783	12.3878	-8.0905	0.334515	24	NO CHANGE	NO CHANGE	NO CHANGE
TC0300000811.mm.2	S100a8	0.710519	0.00143231	4.15728	3.64818	-0.5091	0.0148893	0.0882171	0.528733	0.440516	0.120638	4.54393	2.26088	-2.28305	0.798322	24	NO CHANGE	NO CHANGE	DOWN
TC0300000814.mm.2	4930529C04Rik	0.438904	0.0342291	4.38177	4.28409	-0.097675	0.44252	0.099585	0.268463	0.168878	0.333971	3.20352	0.68664	-2.51688	0.633186	24	NO CHANGE	NO CHANGE	NO CHANGE
TC0300000821.mm.2	Sprr2a2; Sprr2a1	0.0205864	0.00156745	4.67014	4.83364	0.163497	0.177656	0.284743	0.448907	0.164164	0.329424	0.559071	1.36021	0.801143	0.675338	24	NO CHANGE	NO CHANGE	NO CHANGE
TC0300000824.mm.2	Sprr2d	0.00938299	0.00288911	3.61573	3.72273	0.106993	0.382358	0.345872	0.411698	0.0658265	0.701155	12.0311	13.848	1.81686	0.306863	24	NO CHANGE	NO CHANGE	NO CHANGE
TC0300000831.mm.2	Sprr2k	0.0106616	0.523717	3.57508	3.67045	0.0953752	0.286336	0.248074	0.0560828	-0.191991	0.128238	2.63419	2.70696	0.0727758	0.990824	24	NO CHANGE	NO CHANGE	NO CHANGE
TC0300000836.mm.2	Lce3d	0.109861	0.000407676	5.26218	5.08773	-0.174455	0.105043	0.213505	0.278506	0.0650009	0.655036	5.08439	11.1776	6.09323	0.0165076	24	NO CHANGE	NO CHANGE	NO CHANGE
TC0300000853.mm.2	S100a10	0.000743236	0.0016191	10.7816	11.2618	0.480251	0.00327416	0.666673	0.489617	-0.177056	0.413512	0.0148927	1.14843	1.13354	0.461169	24	NO CHANGE	NO CHANGE	UP
TC0300000858.mm.2	Gm5286	0.129367	0.00261677	3.99647	3.79	-0.206468	0.0855879	0.209278	0.311014	0.101736	0.530643	3.1016	23.0254	-4.07624	0.13008	24	NO CHANGE	NO CHANGE	NO CHANGE
TC0300000864.mm.2	Rorc	1.7857e-12	1.3626e-10	9.16079	10.265	1.10421	2.41001e-09	2.37535	1.65911	-0.716238	0.00132398	18.6907	17.0172	-1.67347	0.000133136	24	DOWN	ADVANCE	UP
TC0300000865.mm.2	Lingo4	0.113518	0.00153652	4.39123	4.53273	0.141497	0.249741	0.195687	0.447558	0.251871	0.144672	18.4795	14.0616	-4.41795	0.095523	24	NO CHANGE	NO CHANGE	NO CHANGE
TC0300000878.mm.2	Pogz	0.000463177	0.0107846	8.67718	8.31364	-0.363546	0.000376778	0.30718	0.300287	-0.00689339	0.957638	13.5343	11.464	-2.07034	0.232681	24	NO CHANGE	NO CHANGE	DOWN
TC0300000881.mm.2	Rfx5	0.37264	0.000484418	6.9376	7.39136	0.453764	9.48913e-05	0.0946619	0.443534	0.348872	0.0239829	3.80697	4.40661	0.599634	0.891075	24	UP	NO CHANGE	UP
TC0300000882.mm.2	Pi4kb	0.0688004	0.0061009	7.50002	7.59227	0.0922529	0.372096	0.199924	0.320184	0.12026	0.419347	6.69255	4.90005	-1.7925	0.43536	24	NO CHANGE	NO CHANGE	NO CHANGE
TC0300000896.mm.2	Fam63a	0.114254	0.000367107	8.21538	8.54	0.324623	0.0192653	0.227962	0.547629	0.319667	0.0959084	21.2577	1.55248	4.29479	0.0771999	24	NO CHANGE	NO CHANGE	UP
TC0300000902.mm.2	Ctsk	0.00641841	0.00437986	4.40444	4.49182	0.0873737	0.573238	0.420015	0.545896	0.125882	0.564869	15.1026	15.3807	0.27816	0.876554	24	NO CHANGE	NO CHANGE	NO CHANGE
TC0300000906.mm.2	Golph3l	0.141926	0.00922101	7.06905	6.85364	-0.215411	0.0555694	0.174079	0.306785	0.132706	0.398832	10.6043	14.5909	3.98664	0.14851	24	NO CHANGE	NO CHANGE	NO CHANGE
TC0300000910.mm.2	Mcl1	0.196264	0.0010611	10.5171	10.6009	0.0838456	0.500446	0.184286	0.385237	0.200951	0.249828	15.2164	9.42465	-5.79177	0.0504346	24	NO CHANGE	NO CHANGE	NO CHANGE
TC0300000914.mm.2	Aph1a	0.00862822	0.0050001	11.7384	11.8564	0.117951	0.115432	0.180211	0.259532	0.0793207	0.441347	17.6045	9.8672	-7.73729	0.000246707	24	NO CHANGE	ADVANCE	NO CHANGE
TC0300000926.mm.2	Sf3b4	0.00666679	0.661544	7.67526	7.43545	-0.239803	0.0398812	0.297963	0.0542027	-0.24376	0.126307	16.9181	1.79108	8.87295	0.297535	24	NO CHANGE	NO CHANGE	DOWN
TC0300000930.mm.2	Hist2h2be	0.00696117	0.19081	5.27127	4.86909	-0.402179	0.0027822	0.32347	0.184971	-0.138499	0.429265	18.1027	23.8141	5.71139	0.0757609	24	NO CHANGE	NO CHANGE	DOWN
TC0300000934.mm.2	Hist2h3b	0.0305143	0.00150605	9.69063	8.51	-1.18063	4.34707e-09	0.460871	0.346416	-0.114456	0.604101	19.6248	23.1438	3.51902	0.123124	24	NO CHANGE	NO CHANGE	DOWN
TC0300000935.mm.2	Hist2h2bb	0.14557	0.00130334	6.65855	5.72364	-0.934915	1.48016e-06	0.246188	0.597493	0.351305	0.13015	14.6813	13.2496	-1.4317	0.612421	24	NO CHANGE	NO CHANGE	DOWN
TC0300000948.mm.2	Hfe2	0.000469146	0.000183731	11.917	11.6864	-0.23062	0.0673162	0.419802	0.632312	0.212511	0.217742	0.95091	0.0724907	-0.878419	0.520097	24	NO CHANGE	NO CHANGE	NO CHANGE
TC0300000949.mm.2	Txnip	0.0980199	0.00130459	12.4862	12.735	0.24875	0.142536	0.310749	0.605419	0.29467	0.229886	9.34928	7.60893	-1.74034	0.440037	24	NO CHANGE	NO CHANGE	NO CHANGE
TC0300000956.mm.2	Pias3	0.0440159	0.00657557	6.20411	5.90955	-0.294562	0.0336596	0.274785	0.402196	0.127412	0.491737	14.6437	11.6529	-2.99078	0.202126	24	NO CHANGE	NO CHANGE	DOWN
TC0300000957.mm.2	Rnf115	0.0282416	0.000804103	10.2362	10.1323	-0.103898	0.267694	0.215368	0.376589	0.161221	0.226803	10.9969	9.58561	-1.41125	0.45233	24	NO CHANGE	NO CHANGE	NO CHANGE
TC0300000958.mm.2	Pdzk1	0.00437564	0.159899	8.7473	8.82455	0.0772439	0.412644	0.292975	0.137326	-0.155649	0.241803	9.69859	12.9844	3.28579	0.276318	24	NO CHANGE	NO CHANGE	NO CHANGE
TC0300000961.mm.2	Acp6	0.5778	0.0105474	9.44101	10.0405	0.599443	2.06009e-05	0.0682385	0.368014	0.299776	0.0985495	14.4628	7.40205	-7.06077	0.324743	24	NO CHANGE	NO CHANGE	UP
TC0300000967.mm.2	Fmo5	1.32254e-06	3.64926e-07	14.2278	16.0027	1.77489	9.45893e-19	0.813649	0.730896	-0.0827531	0.596625	15.3883	14.8705	-0.517854	0.515706	24	NO CHANGE	NO CHANGE	UP
TC0300000968.mm.2	Prkab2	0.575982	0.00175345	5.16615	4.98455	-0.181605	0.188098	0.0801204	0.46812	0.387999	0.0488574	9.23802	13.4415	4.20351	0.513054	24	UP	NO CHANGE	NO CHANGE
TC0300000979.mm.2	Hmgcs2	0.00471872	0.268024	17.7187	17.9905	0.271784	9.19234e-07	0.182984	0.0389907	-0.143993	0.0406543	10.6204	4.62734	-5.99304	0.198011	24	DOWN	NO CHANGE	UP
TC0300001038.mm.2	Sike1	0.00271532	0.807391	8.67038	8.17727	-0.493104	0.00149012	0.323627	0.043544	-0.280083	0.165583	16.6963	13.0664	-3.62991	0.78841	24	NO CHANGE	NO CHANGE	DOWN
TC0300001040.mm.2	Csde1	0.0495937	0.00393257	13.9659	14.3127	0.346815	2.74218e-07	0.130097	0.146606	0.016509	0.830996	14.3648	12.1433	-2.22147	0.331645	24	NO CHANGE	NO CHANGE	UP
TC0300001046.mm.2	Dennd2c	0.559632	0.00470353	3.21032	3.41409	0.203773	0.118422	0.0754546	0.430976	0.355521	0.0620661	8.96442	7.77053	-1.19389	0.852252	24	NO CHANGE	NO CHANGE	NO CHANGE
TC0300001047.mm.2	Bcas2	0.0337224	0.00128662	7.07506	7.43	0.35494	9.51343e-05	0.206971	0.252096	0.0451253	0.691448	6.68097	11.399	4.71806	0.0225976	24	NO CHANGE	DELAY	UP
TC0300001061.mm.2	Ap4b1	0.360099	0.0070184	6.06677	5.97636	-0.0904022	0.377546	0.0959709	0.287112	0.191141	0.179559	17.8919	13.148	-4.74389	0.274564	24	NO CHANGE	NO CHANGE	NO CHANGE
TC0300001076.mm.2	Slc16a1	5.61222e-06	1.86861e-07	11.2175	11.1418	-0.0757215	0.308241	0.472287	0.53526	0.062973	0.542307	23.5606	23.3511	-0.209569	0.79473	24	NO CHANGE	NO CHANGE	NO CHANGE
TC0300001080.mm.2	Ppm1j	0.318528	0.000154098	3.39028	3.33091	-0.0593687	0.6168	0.139955	0.419049	0.279094	0.0952588	0.701413	23.6348	-1.06658	0.753008	24	NO CHANGE	NO CHANGE	NO CHANGE
TC0300001083.mm.2	St7l	0.178652	0.00299444	9.23528	8.98091	-0.254369	0.0201687	0.131916	0.403606	0.271689	0.0797294	11.7303	15.6648	3.93445	0.216041	24	NO CHANGE	NO CHANGE	DOWN
TC0300001094.mm.2	Fam212b	0.0117346	0.465808	4.11698	4.08636	-0.0306205	0.768424	0.264352	0.0830786	-0.181273	0.222343	3.8463	3.82742	-0.0188839	0.996981	24	NO CHANGE	NO CHANGE	NO CHANGE
TC0300001107.mm.2	Lrif1	0.532044	0.00389465	6.51175	6.50682	-0.00492785	0.966585	0.0748147	0.406779	0.331964	0.0591903	23.3547	6.14229	6.78761	0.256981	24	NO CHANGE	NO CHANGE	NO CHANGE
TC0300001137.mm.2	Sort1	8.10382e-09	0.0193163	10.6358	7.99636	-2.63941	1.52332e-24	0.856168	0.354064	-0.502104	0.00371173	5.74269	6.29615	0.553469	0.668547	24	DOWN	NO CHANGE	DOWN
TC0300001150.mm.2	Wdr47	0.0261567	0.0380178	5.39276	5.10727	-0.285485	0.0133797	0.253557	0.273805	0.0202483	0.900769	22.1196	17.6269	-4.49272	0.0468311	24	NO CHANGE	ADVANCE	DOWN
TC0300001173.mm.2	Col11a1	0.0048742	0.193478	3.66968	3.885	0.215317	0.0648644	0.290395	0.184031	-0.106364	0.514861	3.83289	19.2347	-8.59818	0.00332231	24	NO CHANGE	NO CHANGE	NO CHANGE
TC0300001192.mm.2	Dbt	0.00282124	0.000753646	11.3325	11.7527	0.420227	4.80111e-06	0.279847	0.318941	0.0390932	0.73547	19.4004	18.8807	-0.519648	0.714371	24	NO CHANGE	NO CHANGE	UP
TC0300001201.mm.2	4930455H04Rik	0.00277449	0.0126578	3.25663	3.37409	0.117464	0.389531	0.37429	0.458877	0.084587	0.669825	11.7059	5.53629	-6.16961	0.000973218	24	NO CHANGE	ADVANCE	NO CHANGE
TC0300001232.mm.2	Cnn3	0.000757997	2.40058e-06	12.1191	12.5823	0.463166	1.05552e-08	0.23947	0.433854	0.194383	0.035047	12.4855	12.2379	-0.247658	0.833495	24	UP	NO CHANGE	UP
TC0300001306.mm.2	Elovl6	0.374896	6.55548e-05	16.1872	13.2191	-2.96807	6.82025e-14	0.224938	1.39532	1.17039	0.00300531	21.8406	13.567	-8.27364	0.0658195	24	UP	NO CHANGE	DOWN
TC0300001314.mm.2	Pla2g12a	0.160558	0.000516975	3.73849	5.35682	1.61833	6.86834e-15	0.180981	0.593731	0.41275	0.0344089	13.3786	8.6799	-4.69867	0.114779	24	UP	NO CHANGE	UP
TC0300001315.mm.2	Casp6	0.0250423	1.83997e-05	7.41849	9.67455	2.25605	9.64189e-17	0.410096	0.879191	0.469095	0.0499794	4.79446	6.68723	1.89276	0.263319	24	UP	NO CHANGE	UP
TC0300001338.mm.2	Papss1	0.00830799	0.162278	7.93831	8.18136	0.24305	0.100769	0.455919	0.194375	-0.261543	0.21237	19.2301	20.5546	1.32451	0.670753	24	NO CHANGE	NO CHANGE	NO CHANGE
TC0300001345.mm.2	Gimd1	0.501164	0.00138391	6.90869	6.49727	-0.411418	0.00260724	0.0930038	0.456967	0.363963	0.0540327	19.9462	20.5346	0.588418	0.911391	24	NO CHANGE	NO CHANGE	DOWN
TC0300001365.mm.2	Bdh2	0.457332	5.71884e-05	5.39617	8.08682	2.69065	5.231e-24	0.103888	0.446943	0.343055	0.0421126	16.4394	11.2691	-5.17029	0.263617	24	UP	NO CHANGE	UP
TC0300001371.mm.2	Ube2d3	0.00501626	0.0816869	15.0708	14.9141	-0.156683	0.0166206	0.143168	0.142135	-0.00103259	0.990828	10.4439	14.6018	4.15792	0.0861893	24	NO CHANGE	NO CHANGE	DOWN
TC0300001377.mm.2	Gm9799	0.411184	0.00102463	3.11802	3.18364	0.0656205	0.526048	0.099692	0.304534	0.204842	0.158932	0.783957	22.9457	-1.83829	0.657109	24	NO CHANGE	NO CHANGE	NO CHANGE
TC0300001378.mm.2	Slc39a8	0.0683862	0.000587681	9.98085	10.1959	0.215056	0.0217002	0.186052	0.324443	0.138391	0.276075	2.31077	2.16914	-0.141626	0.947874	24	NO CHANGE	NO CHANGE	UP
TC0300001382.mm.2	Ppp3ca	0.0384896	9.22233e-05	11.329	11.5209	0.191921	0.0607568	0.25054	0.421357	0.170817	0.237366	9.07783	8.9281	-0.149732	0.931449	24	NO CHANGE	NO CHANGE	NO CHANGE
TC0300001395.mm.2	Gm21962	0.0164164	0.0178249	16.2866	15.9177	-0.36892	0.00439609	0.294225	0.33152	0.0372942	0.827179	4.22242	2.38063	-1.84179	0.398764	24	NO CHANGE	NO CHANGE	DOWN
TC0300001414.mm.2	Adh4	0.8036	0.00384017	8.03496	12.4759	4.44095	1.14785e-25	0.0537311	0.380487	0.326756	0.193385	4.42118	2.56207	-1.85911	0.885833	24	NO CHANGE	NO CHANGE	UP
TC0300001416.mm.2	Eif4e	0.179498	0.000859248	10.7013	10.5114	-0.189966	0.0276157	0.125651	0.314739	0.189088	0.126748	20.9104	18.8208	-2.08953	0.433079	24	NO CHANGE	NO CHANGE	DOWN
TC0300001449.mm.2	Gtf2b	0.00712163	0.16874	6.61762	6.96545	0.347835	0.00357296	0.303999	0.177583	-0.126415	0.43252	6.18791	8.38794	2.20003	0.435568	24	NO CHANGE	NO CHANGE	UP
TC0300001478.mm.2	Znhit6	0.0142342	0.00502577	6.56565	6.96045	0.3948	0.000301819	0.262116	0.324022	0.0619057	0.663758	18.1533	8.43268	-9.72061	6.40301e-06	24	NO CHANGE	ADVANCE	UP
TC0300001486.mm.2	Syde2	0.126415	4.30391e-06	5.79919	6.54818	0.748995	1.1244e-06	0.213009	0.785708	0.5727	0.00316003	9.23134	11.6446	2.41325	0.312267	24	UP	NO CHANGE	UP
TC0300001491.mm.2	Ssx2ip	0.0144382	0.000308317	6.00252	6.27227	0.269753	0.0181138	0.363418	0.329082	-0.0343359	0.826815	10.9582	14.6966	3.73843	0.0348343	24	NO CHANGE	DELAY	UP
TC0300001494.mm.2	Uox	4.30817e-05	0.0868777	14.8005	18.5109	3.71041	2.39854e-33	0.573606	0.124374	-0.449232	0.00162422	13.3344	7.64631	-5.68805	0.0535267	24	DOWN	NO CHANGE	UP
TC0300001521.mm.2	Adgrl4	0.0535439	0.0326867	11.2935	10.6118	-0.681674	6.0355e-10	0.189795	0.159047	-0.0307473	0.79179	18.3692	12.9215	-5.44769	0.0508184	24	NO CHANGE	NO CHANGE	DOWN
TC0300001530.mm.2	Usp33	0.124515	0.00305629	9.14649	9.33545	0.188966	0.0838384	0.160256	0.3658	0.205544	0.169767	13.6999	12.5818	-1.11811	0.691082	24	NO CHANGE	NO CHANGE	NO CHANGE
TC0300001531.mm.2	Zzz3	3.45938e-05	0.00558477	7.71756	7.95273	0.235168	0.0200939	0.50033	0.307441	-0.192889	0.165173	8.80715	13.4176	4.61047	0.00294825	24	NO CHANGE	DELAY	UP
TC0300001547.mm.2	Asb17	0.00235392	0.618125	3.19879	3.17545	-0.0233351	0.798186	0.32908	0.0429333	-0.286146	0.02978	22.7845	23.5093	0.724775	0.933205	24	DOWN	NO CHANGE	NO CHANGE
TC0300001576.mm.2	Zranb2	0.00115592	0.491061	8.50371	8.87318	0.369472	0.00253905	0.381774	0.0927466	-0.289027	0.0867589	14.623	18.627	4.00394	0.401065	24	NO CHANGE	NO CHANGE	UP
TC0300001582.mm.2	Lrrc40	0.187841	0.00322855	7.36395	8.17364	0.809688	2.061e-09	0.138076	0.342195	0.20412	0.162673	4.81355	11.1331	6.31952	0.0531527	24	NO CHANGE	NO CHANGE	UP
TC0300001587.mm.2	Depdc1a	0.00142129	0.291735	4.75792	4.69227	-0.0656439	0.611664	0.465104	0.144243	-0.320861	0.0877035	5.4109	19.5521	-9.85883	0.0075698	24	NO CHANGE	NO CHANGE	NO CHANGE
TC0300001610.mm.2	Il7	0.0775747	0.000292623	4.81296	3.53818	-1.27477	4.77583e-08	0.424058	0.61469	0.190632	0.479789	22.6466	22.0951	-0.551563	0.789342	24	NO CHANGE	NO CHANGE	DOWN
TC0300001643.mm.2	Impa1	0.687091	0.000993134	10.105	9.15545	-0.949565	1.14484e-10	0.0424095	0.458673	0.416263	0.0113758	1.5408	16.4099	-9.13091	0.359013	24	UP	NO CHANGE	DOWN
TC0300001644.mm.2	Slc10a5	0.146964	3.78316e-05	11.9025	10.5805	-1.32201	2.67787e-19	0.114533	0.456837	0.342304	0.00469513	1.20226	16.2363	-8.96593	0.00203486	24	UP	NO CHANGE	DOWN
TC0300001666.mm.2	1810022K09Rik	0.00258835	0.00106954	12.046	12.0882	0.0422096	0.544211	0.257896	0.255603	-0.00229246	0.981933	21.754	19.2974	-2.45657	0.089731	24	NO CHANGE	NO CHANGE	NO CHANGE
TC0300001695.mm.2	Armc1	0.105087	0.00513982	11.1439	10.8809	-0.263039	0.00535214	0.126318	0.325039	0.198722	0.121649	15.4176	15.361	-0.0565838	0.984653	24	NO CHANGE	NO CHANGE	DOWN
TC0300001707.mm.2	Cpb1	0.336478	0.00360585	4.24046	4.26909	0.0286346	0.803369	0.136991	0.250184	0.113193	0.478776	0.854098	23.6253	-1.22875	0.738082	24	NO CHANGE	NO CHANGE	NO CHANGE
TC0300001719.mm.2	Naaladl2	0.0019653	4.76598e-07	5.79107	6.56591	0.774838	2.93021e-06	0.553625	0.923105	0.36948	0.0704729	11.2259	12.7728	1.54692	0.181107	24	NO CHANGE	NO CHANGE	UP
TC0300001795.mm.2	Slc7a14	0.0970494	0.000587829	3.15022	3.21	0.0597817	0.571114	0.207087	0.367407	0.16032	0.290484	8.21897	3.17621	-5.04276	0.0261784	24	NO CHANGE	NO CHANGE	NO CHANGE
TC0300001803.mm.2	Mrpl47	0.0967423	0.00241784	8.01609	7.53773	-0.478364	0.000498724	0.14691	0.54901	0.4021	0.0281926	13.4847	14.2457	0.761038	0.823195	24	UP	NO CHANGE	DOWN
TC0300001841.mm.2	Dcun1d1	0.0141992	0.000478276	11.3767	11.6173	0.240547	0.00802692	0.258802	0.321173	0.0623705	0.617764	7.75296	16.0446	8.29164	7.53596e-06	24	NO CHANGE	DELAY	UP
TC0300001955.mm.2	Mgarp	0.0298425	0.190091	3.73607	3.71955	-0.016526	0.861157	0.249604	0.0999951	-0.149609	0.257464	6.28109	1.42718	-4.8539	0.234574	24	NO CHANGE	NO CHANGE	NO CHANGE
TC0300001982.mm.2	Nhlrc3	0.110498	0.00259782	7.58647	7.35409	-0.232377	0.0655414	0.204909	0.450558	0.245649	0.177154	11.4036	6.93942	-4.46416	0.0753617	24	NO CHANGE	NO CHANGE	NO CHANGE
TC0300001989.mm.2	Rfxap	0.142101	0.00130583	7.7106	7.45682	-0.253777	0.0190637	0.152399	0.38418	0.231781	0.112155	4.66275	13.1352	8.47242	0.00494975	24	NO CHANGE	NO CHANGE	DOWN
TC0300002042.mm.2	Serp1	0.275488	0.00424647	13.1951	13.0332	-0.161878	0.219461	0.172665	0.302417	0.129752	0.487534	15.4756	16.6601	1.18451	0.722777	24	NO CHANGE	NO CHANGE	NO CHANGE
TC0300002074.mm.2	Slc33a1	0.269076	0.00483637	10.5776	10.5768	-0.000761182	0.993539	0.115684	0.273284	0.157601	0.244096	10.0477	14.6364	4.58875	0.168181	24	NO CHANGE	NO CHANGE	NO CHANGE
TC0300002087.mm.2	Vmn2r6	0.00404546	0.375353	3.87976	3.82727	-0.0524892	0.648707	0.338665	0.117577	-0.221088	0.189139	23.451	16.1462	-7.30473	0.0670842	24	NO CHANGE	NO CHANGE	NO CHANGE
TC0300002139.mm.2	B3galnt1	0.00849688	0.430238	4.8351	3.65682	-1.17828	1.23247e-09	0.399638	0.132542	-0.267095	0.216994	14.8078	4.66255	-10.1453	0.0277072	24	NO CHANGE	NO CHANGE	DOWN
TC0300002166.mm.2	Serpini2	7.98401e-05	0.171257	3.57139	3.49318	-0.0782071	0.376284	0.453836	0.114611	-0.339225	0.00845044	23.8445	10.7971	10.9526	0.00123537	24	DOWN	NO CHANGE	NO CHANGE
TC0300002188.mm.2	Rapgef2	0.0538779	0.007444	8.02278	7.98545	-0.0373233	0.722973	0.239168	0.268039	0.0288713	0.845453	8.73207	10.3925	1.66046	0.464563	24	NO CHANGE	NO CHANGE	NO CHANGE
TC0300002195.mm.2	Fnip2	0.0450222	0.000232579	7.9794	7.96545	-0.0139502	0.914495	0.223093	0.672014	0.448921	0.017525	7.40857	10.1494	2.74078	0.241999	24	UP	NO CHANGE	NO CHANGE
TC0300002203.mm.2	Tmem144	0.695796	0.000416221	7.14437	7.39273	0.248362	0.101609	0.0732396	0.434836	0.361597	0.0984716	23.0677	3.69442	4.62669	0.546713	24	NO CHANGE	NO CHANGE	NO CHANGE
TC0300002220.mm.2	Gucy1a3; Mir7010	0.00442174	0.275609	5.74615	6.03591	0.289758	0.0690086	0.416765	0.200888	-0.215877	0.330618	13.9984	3.27792	-10.7205	0.00233395	24	NO CHANGE	NO CHANGE	NO CHANGE
TC0300002230.mm.2	Fgb	0.0478578	5.49404e-05	17.9326	17.7727	-0.159892	0.00674072	0.145675	0.174265	0.0285898	0.719763	2.93102	3.71479	0.783768	0.684906	24	NO CHANGE	NO CHANGE	DOWN
TC0300002237.mm.2	D930015E06Rik	0.000348443	7.83719e-06	8.10087	8.44455	0.343672	0.00576775	0.564437	0.63386	0.0694226	0.682489	8.87007	8.9025	0.0324312	0.975623	24	NO CHANGE	NO CHANGE	UP
TC0300002242.mm.2	Trim2	0.0056144	9.86364e-08	8.04258	8.06	0.0174206	0.905867	0.478135	1.12397	0.64583	0.00315228	23.075	22.9873	-0.087629	0.944469	24	UP	NO CHANGE	NO CHANGE
TC0300002257.mm.2	Fam160a1	0.0346684	5.95679e-05	4.48304	4.93909	0.456055	0.00173759	0.273197	0.756081	0.482883	0.0153701	23.2002	1.34896	2.14875	0.283763	24	UP	NO CHANGE	UP
TC0300002268.mm.2	Mab21l2	0.026161	0.00029318	4.92681	4.59091	-0.335896	0.00558514	0.28655	0.477998	0.191448	0.241462	22.0481	22.8395	0.791464	0.655752	24	NO CHANGE	NO CHANGE	DOWN
TC0300002306.mm.2	Tmem79	0.00359797	0.275435	4.39129	4.62773	0.236438	0.0284564	0.325122	0.119841	-0.20528	0.166064	9.34391	23.5688	-9.77511	0.0117791	24	NO CHANGE	NO CHANGE	UP
TC0300002311.mm.2	Slc25a44	0.000192061	0.017203	10.5872	9.21364	-1.37353	8.52321e-12	0.69665	0.339481	-0.357168	0.0840734	18.6448	14.4624	-4.18247	0.0279563	24	NO CHANGE	ADVANCE	DOWN
TC0300002312.mm.2	Sema4a; Mir7011	0.191307	0.0244231	7.85085	7.96273	0.111874	0.389949	0.186509	0.277553	0.0910443	0.616016	3.59737	2.87061	-0.726763	0.822483	24	NO CHANGE	NO CHANGE	NO CHANGE
TC0300002344.mm.2	Efna1	0.0134183	0.0013776	8.84163	9.66227	0.820646	4.74799e-05	0.518449	0.587973	0.0695247	0.780366	1.48317	23.6878	-1.79535	0.325725	24	NO CHANGE	NO CHANGE	UP
TC0300002352.mm.2	Cks1b	0.0234768	0.00105994	4.97518	5.17955	0.204367	0.0946114	0.35202	0.335243	-0.0167766	0.92058	9.69427	11.3589	1.66467	0.387703	24	NO CHANGE	NO CHANGE	NO CHANGE
TC0300002357.mm.2	Il6ra	0.000287227	1.62372e-06	7.38982	8.365	0.975179	2.44484e-05	1.08434	1.00184	-0.0824955	0.775621	10.0788	13.6147	3.53584	0.00200264	24	NO CHANGE	DELAY	UP
TC0300002376.mm.2	S100a9	0.634423	0.000197213	5.09621	5.03318	-0.0630285	0.651993	0.0777373	0.48726	0.409523	0.040469	12.8443	1.35711	-11.4872	0.100496	24	UP	NO CHANGE	NO CHANGE
TC0300002399.mm.2	Lce6a	0.183002	0.0016603	3.17145	3.04364	-0.127812	0.299116	0.187807	0.355678	0.16787	0.32524	2.68657	22.0659	-4.62068	0.110869	24	NO CHANGE	NO CHANGE	NO CHANGE
TC0300002401.mm.2	Lce1a1	0.00010868	0.557074	4.25877	4.51364	0.254867	0.0237841	0.407545	0.073514	-0.334031	0.0305038	5.22324	0.73189	-4.49135	0.461026	24	DOWN	NO CHANGE	UP
TC0300002410.mm.2	Lce1j	0.00225117	0.190781	5.93026	5.93455	0.00428752	0.97449	0.38085	0.204776	-0.176074	0.347037	2.27805	22.1468	-4.13128	0.163867	24	NO CHANGE	NO CHANGE	NO CHANGE
TC0300002413.mm.2	Lce1l	0.00175085	0.68085	2.55216	2.53	-0.0221627	0.812254	0.351707	0.0360289	-0.315678	0.0200229	23.6411	1.5244	1.88328	0.8562	24	DOWN	NO CHANGE	NO CHANGE
TC0300002419.mm.2	Lce1m	0.312977	0.00363493	2.93919	2.81818	-0.121005	0.226339	0.119569	0.248387	0.128817	0.357903	19.3182	21.7868	2.46863	0.481379	24	NO CHANGE	NO CHANGE	NO CHANGE
TC0300002443.mm.2	Oaz3	0.0343484	0.218326	3.73121	3.81136	0.0801533	0.455464	0.185053	0.168358	-0.0166956	0.913199	16.7866	19.0105	2.22399	0.495176	24	NO CHANGE	NO CHANGE	NO CHANGE
TC0300002445.mm.2	Snx27	0.0031739	0.013836	9.11494	8.97318	-0.141759	0.0448165	0.250507	0.150933	-0.0995737	0.293582	4.09713	11.8608	7.76365	0.000722964	24	NO CHANGE	DELAY	DOWN
TC0300002450.mm.2	Tuft1	0.000881341	0.347942	6.3206	6.33182	0.0112229	0.927673	0.407503	0.137296	-0.270207	0.132067	8.06472	8.73837	0.673644	0.853503	24	NO CHANGE	NO CHANGE	NO CHANGE
TC0300002451.mm.2	BC021767	0.146576	7.63333e-06	6.82177	7.63864	0.81687	6.14654e-08	0.229316	0.454845	0.22553	0.194111	18.5214	22.2329	3.71148	0.114145	24	NO CHANGE	NO CHANGE	UP
TC0300002453.mm.2	Cgn	0.00551404	0.000391002	6.58071	7.49318	0.912468	3.10662e-11	0.319461	0.400476	0.0810145	0.562534	0.440815	23.7805	-0.660309	0.672099	24	NO CHANGE	NO CHANGE	UP
TC0300002473.mm.2	Anxa9	0.00107405	0.337412	6.18815	6.06864	-0.119518	0.277186	0.350711	0.125808	-0.224902	0.158399	21.4876	3.58551	6.09796	0.0881367	24	NO CHANGE	NO CHANGE	NO CHANGE
TC0300002485.mm.2	Rprd2	0.355435	0.000332858	8.96909	8.88	-0.0890873	0.327282	0.073001	0.419303	0.346302	0.00754554	15.4227	12.0137	-3.40899	0.484434	24	UP	NO CHANGE	NO CHANGE
TC0300002488.mm.2	Mrps21	0.0417294	0.00084025	10.8168	10.8868	0.0699729	0.582433	0.239513	0.582016	0.342503	0.0669336	18.1431	17.1451	-0.997999	0.647647	24	NO CHANGE	NO CHANGE	NO CHANGE
TC0300002489.mm.2	Ciart	1.24034e-06	5.68256e-12	6.39379	6.75409	0.360301	0.265269	2.71913	2.97622	0.257091	0.566252	11.9199	11.393	-0.526902	0.397139	24	NO CHANGE	NO CHANGE	NO CHANGE
TC0300002491.mm.2	Car14	0.00165805	2.36149e-07	9.64823	10.6641	1.01586	3.2807e-08	0.706	0.593356	-0.112644	0.592161	21.1696	1.60113	4.43152	0.00114081	24	NO CHANGE	DELAY	UP
TC0300002497.mm.2	Bola1	0.00387208	0.221241	5.03659	6.12	1.08341	2.32732e-08	0.392692	0.236763	-0.155929	0.481531	17.513	20.6382	3.12523	0.294775	24	NO CHANGE	NO CHANGE	UP
TC0300002501.mm.2	Hist2h2aa1	0.020046	0.00132485	13.9936	13.6632	-0.33039	0.00157478	0.28786	0.281086	-0.0067735	0.960517	20.7319	0.641706	3.90981	0.0438264	24	NO CHANGE	DELAY	DOWN
TC0300002543.mm.2	Pde4dip; Mir7225	0.193078	1.20163e-05	10.7328	10.3445	-0.388252	1.85415e-07	0.0993119	0.261985	0.162673	0.0659061	11.0398	11.3036	0.263779	0.915837	24	NO CHANGE	NO CHANGE	DOWN
TC0300002559.mm.2	Hsd3b3	0.00236071	0.0423695	12.9618	16.46	3.49821	4.79936e-23	0.72389	0.199829	-0.524061	0.0309259	17.8144	15.7968	-2.01761	0.538571	24	DOWN	NO CHANGE	UP
TC0300002598.mm.2	Cd2	7.94629e-05	0.00220617	4.93298	5.00091	0.0679329	0.528299	0.477472	0.405925	-0.0715474	0.634835	5.06615	2.77958	-2.28658	0.0955121	24	NO CHANGE	NO CHANGE	NO CHANGE
TC0300002605.mm.2	Atp1a1	1.24538e-07	4.11857e-08	13.9639	14.1295	0.165637	0.00738144	0.451006	0.507318	0.0563112	0.490531	15.318	13.655	-1.66296	0.0192267	24	NO CHANGE	ADVANCE	UP
TC0300002611.mm.2	Slc22a15	0.191272	0.000893406	5.33766	7.17409	1.83643	3.29258e-19	0.155283	0.393285	0.238002	0.126951	3.602	1.08786	-2.51414	0.405445	24	NO CHANGE	NO CHANGE	UP
TC0300002629.mm.2	Olfml3	0.127641	0.00506742	6.05583	5.63364	-0.422197	0.0401968	0.347528	0.525586	0.178059	0.521068	13.5787	12.8575	-0.721256	0.78766	24	NO CHANGE	NO CHANGE	DOWN
TC0300002633.mm.2	Dclre1b	9.43334e-05	0.0297362	7.36976	7.40227	0.0325108	0.789776	0.51157	0.322018	-0.189552	0.276488	12.9603	8.96971	-3.99063	0.0247746	24	NO CHANGE	ADVANCE	NO CHANGE
TC0300002659.mm.2	Mov10	0.2297	0.00253516	8.29278	7.74455	-0.548232	0.000137457	0.177431	0.408442	0.231011	0.225013	1.04762	6.98268	5.93507	0.0554201	24	NO CHANGE	NO CHANGE	DOWN
TC0300002688.mm.2	Cept1	0.0010537	0.164613	10.8064	11.5432	0.736753	2.27009e-15	0.207782	0.0938847	-0.113897	0.184042	6.87765	6.94925	0.0715961	0.977655	24	NO CHANGE	NO CHANGE	UP
TC0300002718.mm.2	Csf1	9.03087e-05	0.00206646	11.286	9.15818	-2.12777	1.14082e-16	0.78992	0.517859	-0.272061	0.222145	17.6831	16.4631	-1.22001	0.367093	24	NO CHANGE	NO CHANGE	DOWN
TC0300002722.mm.2	Gstm7	0.00874536	8.9665e-05	11.6877	12.7623	1.07453	2.26496e-12	0.31855	0.491581	0.173031	0.25057	2.80582	1.93046	-0.875356	0.576654	24	NO CHANGE	NO CHANGE	UP
TC0300002724.mm.2	Gstm2	0.0209154	0.00351582	12.1036	14.9518	2.84819	6.74193e-25	0.319015	0.368182	0.0491667	0.772613	7.7768	2.66446	-5.11233	0.00993606	24	NO CHANGE	ADVANCE	UP
TC0300002728.mm.2	Gstm4	3.54947e-05	0.000617643	12.3761	15.5268	3.15071	1.21184e-27	0.63919	0.399601	-0.239589	0.135263	5.02483	3.59538	-1.42945	0.261899	24	NO CHANGE	NO CHANGE	UP
TC0300002731.mm.2	Gnai3	0.00576819	0.0116151	11.8157	12.1659	0.350234	1.81897e-06	0.190389	0.173622	-0.0167672	0.8491	8.70095	13.0814	4.38045	0.0258792	24	NO CHANGE	DELAY	UP
TC0300002743.mm.2	5330417C22Rik	0.00959292	0.161388	4.02014	5.02136	1.00122	1.02842e-07	0.375769	0.266022	-0.109747	0.624893	11.9718	7.60082	-4.37094	0.107985	24	NO CHANGE	NO CHANGE	UP
TC0300002752.mm.2	Stxbp3	0.0351641	0.00987117	9.55871	9.78	0.22129	0.0465383	0.246531	0.309004	0.0624727	0.687624	3.3722	6.75418	3.38198	0.11938	24	NO CHANGE	NO CHANGE	UP
TC0300002797.mm.2	S1pr1	0.00111384	0.000415671	8.16044	8.33545	0.175018	0.174405	0.454185	0.60302	0.148835	0.423909	20.1158	18.7639	-1.35189	0.304309	24	NO CHANGE	NO CHANGE	NO CHANGE
TC0300002800.mm.2	Slc30a7	0.457857	0.00237222	10.4631	10.3118	-0.151257	0.0718502	0.0610448	0.279586	0.218541	0.0613426	1.20952	13.1156	11.9061	0.0278127	24	NO CHANGE	NO CHANGE	NO CHANGE
TC0300002802.mm.2	Vcam1	0.000576618	0.000563524	7.79833	6.59091	-1.20742	1.624e-07	0.723928	0.793648	0.0697204	0.790814	14.2019	12.5336	-1.66836	0.238408	24	NO CHANGE	NO CHANGE	DOWN
TC0300002813.mm.2	Agl	0.0223629	0.000158058	11.3842	12.2718	0.887592	3.32634e-12	0.25738	0.336696	0.0793158	0.533509	10.7219	10.4365	-0.285368	0.865165	24	NO CHANGE	NO CHANGE	UP
TC0300002815.mm.2	Palmd	0.00123919	2.00055e-07	12.2867	13.0909	0.804223	1.65878e-07	0.600539	0.647097	0.0465586	0.801232	8.07939	7.21758	-0.861807	0.426679	24	NO CHANGE	NO CHANGE	UP
TC0300002828.mm.2	Ptbp2	0.0454311	0.00311081	9.29038	9.195	-0.095377	0.318668	0.160572	0.368785	0.208213	0.12181	6.311	1.94767	-4.36332	0.083957	24	NO CHANGE	NO CHANGE	NO CHANGE
TC0300002836.mm.2	Rwdd3	0.00300983	0.000615005	3.32635	3.51045	0.184105	0.0890624	0.398314	0.376381	-0.0219339	0.884448	8.65759	9.52712	0.869533	0.559274	24	NO CHANGE	NO CHANGE	NO CHANGE
TC0300002838.mm.2	Tmem56	0.00158347	0.0554921	17.1654	16.9245	-0.240832	0.0225015	0.404954	0.190917	-0.214037	0.151696	7.27684	7.35673	0.0798961	0.97118	24	NO CHANGE	NO CHANGE	DOWN
TC0300002847.mm.2	Abcd3	0.0127178	0.216607	17.5209	15.5764	-1.94457	1.83668e-17	0.2654	0.216859	-0.0485408	0.802387	9.13041	16.417	7.28655	0.0178877	24	NO CHANGE	NO CHANGE	DOWN
TC0300002872.mm.2	Synpo2	0.0716513	0.00164742	3.54663	3.38909	-0.157536	0.119287	0.202823	0.325171	0.122348	0.383632	19.8815	22.2673	2.38573	0.282721	24	NO CHANGE	NO CHANGE	NO CHANGE
TC0300002946.mm.2	Rpl34; Rpl34-ps1	0.0167736	0.233945	13.041	13.2055	0.164482	0.180839	0.273477	0.169927	-0.103549	0.550035	15.6133	16.3066	0.693304	0.828018	24	NO CHANGE	NO CHANGE	NO CHANGE
TC0300002955.mm.2	Hadh	0.00292501	0.0167752	14.5967	15.5032	0.906515	6.79474e-17	0.242579	0.144848	-0.0977303	0.287681	12.105	21.8591	9.75415	2.06186e-05	24	NO CHANGE	DELAY	UP
TC0300002959.mm.2	Sgms2	0.0572908	0.00232856	9.35437	11.2	1.84563	1.13535e-13	0.398708	0.43039	0.0316824	0.895174	5.89298	5.55706	-0.335921	0.875892	24	NO CHANGE	NO CHANGE	UP
TC0300002972.mm.2	Npnt	0.0123025	0.0192394	4.57405	4.00955	-0.564502	0.000259151	0.463151	0.264137	-0.199015	0.317872	22.0595	0.282245	2.22272	0.365071	24	NO CHANGE	NO CHANGE	DOWN
TC0300003005.mm.2	Gm4861	0.000146081	0.856635	3.06181	3.13409	0.0722854	0.486101	0.35254	0.0231467	-0.329393	0.0303221	22.2896	21.4141	-0.875463	0.960143	24	DOWN	NO CHANGE	NO CHANGE
TC0300003016.mm.2	Mttp	0.0118589	0.0247796	14.7265	13.7427	-0.983781	3.38235e-18	0.203935	0.130496	-0.0734383	0.429625	11.8565	16.0585	4.20203	0.0617463	24	NO CHANGE	NO CHANGE	DOWN
TC0300003017.mm.2	4930579F01Rik	0.237561	6.3198e-05	2.96605	3.425	0.458948	8.66671e-05	0.133392	0.506783	0.373391	0.0158116	23.7788	21.8716	-1.90723	0.534275	24	UP	NO CHANGE	UP
TC0300003020.mm.2	Metap1	0.0249928	0.000116372	8.75177	9.28682	0.535052	3.36382e-06	0.255843	0.447144	0.191301	0.181862	11.7525	14.8497	3.09727	0.0723483	24	NO CHANGE	NO CHANGE	UP
TC0300003023.mm.2	Rap1gds1	0.135243	0.000422907	7.99381	7.82182	-0.171991	0.0111261	0.097849	0.282086	0.184237	0.0503536	18.9142	14.8504	-4.06389	0.13314	24	NO CHANGE	NO CHANGE	DOWN
TC0300003077.mm.2	Sh3glb1	8.40145e-05	0.000166628	13.2406	12.4814	-0.759192	2.75791e-13	0.359875	0.299908	-0.0599666	0.541754	12.8034	12.3316	-0.471878	0.696386	24	NO CHANGE	NO CHANGE	DOWN
TC0300003103.mm.2	Dnase2b	0.0010872	0.0318015	7.80843	10.0655	2.25702	3.33935e-17	0.709679	0.257039	-0.45264	0.0474629	14.8748	15.4295	0.554728	0.824682	24	DOWN	NO CHANGE	UP
TC0300003106.mm.2	Prkacb	0.00127802	0.000350804	9.90984	9.21591	-0.693932	2.1737e-11	0.279675	0.326385	0.04671	0.661765	9.20576	10.1098	0.904052	0.506209	24	NO CHANGE	NO CHANGE	DOWN
TC0300003118.mm.2	Gm9912	0.552778	0.000179398	2.95179	3.10045	0.148669	0.271898	0.0824817	0.615426	0.532944	0.00800333	0.0330854	3.25752	3.22444	0.600342	24	UP	NO CHANGE	NO CHANGE
TC0300003133.mm.2	Ifi44	0.0126373	0.500457	10.1571	6.94864	-3.20851	2.93542e-17	0.803595	0.078924	-0.724671	0.0309629	23.1997	18.8451	-4.35453	0.680157	24	DOWN	NO CHANGE	DOWN
TC0300003139.mm.2	Dnajb4	0.00422821	2.53411e-06	9.99712	10.5291	0.531968	0.000582246	0.469882	0.867943	0.398061	0.049887	16.6027	13.952	-2.65065	0.0542642	24	UP	NO CHANGE	UP
TC0300003158.mm.2	St6galnac3	0.0432396	0.00030526	3.62813	3.73864	0.110501	0.312519	0.256615	0.421795	0.16518	0.286794	23.4992	2.28456	2.78541	0.142727	24	NO CHANGE	NO CHANGE	NO CHANGE
TC0300003165.mm.2	Gm5858	0.076989	0.62674	9.76335	9.76909	0.00573773	0.961442	0.229185	0.0551574	-0.174027	0.304441	4.88929	20.1039	-8.78538	0.299218	24	NO CHANGE	NO CHANGE	NO CHANGE
TC0300003170.mm.2	Rabggtb; Snord45c	0.00360688	0.170828	11.0783	11.1114	0.0330898	0.717451	0.276639	0.143866	-0.132773	0.315879	6.88625	7.49406	0.60781	0.821182	24	NO CHANGE	NO CHANGE	NO CHANGE
TC0300003173.mm.2	Acadm	0.000402852	0.0239321	9.89069	12.3636	2.47294	1.41632e-26	0.388896	0.228004	-0.160892	0.225424	9.39496	11.1984	1.80341	0.340982	24	NO CHANGE	NO CHANGE	UP
TC0300003194.mm.2	Cth	0.00283648	0.000773323	14.4551	16.4909	2.03585	7.40446e-20	0.388209	0.481675	0.0934662	0.576374	1.62202	2.66027	1.03825	0.493291	24	NO CHANGE	NO CHANGE	UP
TC0300003196.mm.2	Srsf11	0.0839267	0.00202501	9.48817	9.52045	0.0322799	0.626968	0.107259	0.25735	0.150091	0.113204	14.0673	9.18401	-4.88331	0.0631439	24	NO CHANGE	NO CHANGE	NO CHANGE
TC0300003211.mm.2	5830417I10Rik	0.0121845	0.210391	8.78722	8.37091	-0.416313	0.000151643	0.214356	0.154658	-0.0596978	0.673139	17.5791	15.5327	-2.04635	0.503376	24	NO CHANGE	NO CHANGE	DOWN
TC0300003213.mm.2	Clk2	0.121918	0.00516642	4.05153	4.08182	0.0302904	0.784459	0.197623	0.296184	0.098561	0.526975	12.231	10.2067	-2.02429	0.433044	24	NO CHANGE	NO CHANGE	NO CHANGE
TC0300003215.mm.2	Hist2h2aa2	0.0200459	0.00132485	13.9936	13.6632	-0.33039	0.00157478	0.28786	0.281086	-0.00677465	0.960511	20.7319	0.641706	3.90979	0.0438277	24	NO CHANGE	DELAY	DOWN
TC0300003221.mm.2	Wdr77	0.0195674	0.0142721	8.6802	9.18909	0.508892	0.00103699	0.34405	0.390942	0.0468925	0.814288	14.0839	13.1814	-0.902502	0.68018	24	NO CHANGE	NO CHANGE	UP
TC0300003222.mm.2	Ovgp1	0.0064047	0.20282	4.86361	5.05409	0.19048	0.11677	0.321434	0.165539	-0.155895	0.347315	13.481	0.219327	10.7383	0.00190249	24	NO CHANGE	NO CHANGE	NO CHANGE
TC0300003240.mm.2	Bnipl	0.00146773	0.193353	4.59347	5.05773	0.464255	0.00127472	0.530812	0.156899	-0.373913	0.0522177	3.85705	2.73543	-1.12162	0.747623	24	NO CHANGE	NO CHANGE	UP
TC0300003248.mm.2	Rnpc3	0.00485784	0.0018301	9.22861	9.59682	0.368207	2.94932e-05	0.220825	0.326482	0.105657	0.355912	7.40905	5.48337	-1.92568	0.234281	24	NO CHANGE	NO CHANGE	UP
TC0300003250.mm.2	Slc35a3	0.00891843	0.0155643	10.7337	11.0977	0.364017	0.0041214	0.297085	0.34822	0.0511355	0.760525	8.19882	11.3719	3.17311	0.128092	24	NO CHANGE	NO CHANGE	UP
TC0400000015.mm.2	Lyn	0.00409718	0.16311	10.2454	9.14955	-1.09587	1.37122e-13	0.290238	0.153696	-0.136543	0.331698	10.6972	11.1734	0.476222	0.869947	24	NO CHANGE	NO CHANGE	DOWN
TC0400000018.mm.2	Chchd7	0.143542	0.000295925	8.24494	7.55591	-0.689031	3.75202e-08	0.153633	0.447633	0.294	0.0465301	22.0179	13.9772	-8.04073	0.00351195	24	UP	NO CHANGE	DOWN
TC0400000052.mm.2	Rab2a	0.00349892	0.000433215	14.607	14.5564	-0.0506205	0.429207	0.209983	0.259125	0.049142	0.579719	7.58412	11.9337	4.34955	0.00624058	24	NO CHANGE	DELAY	NO CHANGE
TC0400000057.mm.2	Chd7	0.00260783	0.0726446	10.4147	10.2709	-0.143773	0.215656	0.323327	0.244135	-0.0791918	0.622708	11.0004	12.1565	1.15611	0.618298	24	NO CHANGE	NO CHANGE	NO CHANGE
TC0400000085.mm.2	Ccne2	0.000270638	2.77422e-05	4.71429	4.65591	-0.0583766	0.661211	0.717022	0.477138	-0.239884	0.203719	12.5643	13.9717	1.40743	0.285148	24	NO CHANGE	NO CHANGE	NO CHANGE
TC0400000108.mm.2	Rbm12b1	0.0210834	0.00361964	11.1412	11.1282	-0.0130483	0.891662	0.238726	0.334974	0.0962481	0.49215	21.7689	19.257	-2.51193	0.174242	24	NO CHANGE	NO CHANGE	NO CHANGE
TC0400000127.mm.2	Tmem55a	0.759998	0.000657498	7.95869	7.70818	-0.250509	0.0168252	0.0362694	0.323896	0.287626	0.0508654	7.7428	15.0162	7.27343	0.489866	24	NO CHANGE	NO CHANGE	DOWN
TC0400000130.mm.2	Gm11837	0.685746	0.00345	6.41101	6.15773	-0.253285	0.0800932	0.053989	0.517103	0.463114	0.0275387	5.97812	16.7236	10.7455	0.290911	24	UP	NO CHANGE	NO CHANGE
TC0400000168.mm.2	Ttpa	0.00157457	0.0275716	17.0822	16.7986	-0.283566	0.00112686	0.274176	0.201174	-0.0730013	0.521962	9.28192	12.7065	3.42462	0.0868274	24	NO CHANGE	NO CHANGE	DOWN
TC0400000183.mm.2	Pnisr	0.37053	0.000699214	9.9004	9.99636	0.0959668	0.264716	0.0885173	0.274773	0.186255	0.130425	16.3945	4.22081	11.8263	0.00412653	24	NO CHANGE	NO CHANGE	NO CHANGE
TC0400000207.mm.2	Mms22l	0.582547	0.000216001	5.27371	5.29545	0.0217442	0.872715	0.0892063	0.450888	0.361681	0.0660128	13.9971	3.51796	-10.4791	0.0830772	24	NO CHANGE	NO CHANGE	NO CHANGE
TC0400000212.mm.2	Ndufaf4	1.01183e-05	7.14222e-07	12.1013	11.3332	-0.768088	5.16395e-10	0.516306	0.720501	0.204196	0.131882	17.84	15.4601	-2.37993	0.00825885	24	NO CHANGE	ADVANCE	DOWN
TC0400000282.mm.2	Srsf12	0.00332465	0.585012	3.60056	3.58	-0.0205556	0.790608	0.219276	0.0500308	-0.169245	0.132563	3.25002	18.7767	-8.47329	0.156061	24	NO CHANGE	NO CHANGE	NO CHANGE
TC0400000284.mm.2	Rngtt	0.215848	0.000741826	8.54407	8.22636	-0.317704	0.00418698	0.129754	0.43613	0.306376	0.0458676	23.9293	14.8198	-9.10955	0.00618737	24	UP	NO CHANGE	DOWN
TC0400000304.mm.2	Akirin2	0.0684229	0.0675873	10.2203	10.8832	0.662864	2.08535e-11	0.161106	0.10423	-0.056876	0.573589	6.64016	21.7459	-8.89425	0.00806618	24	NO CHANGE	NO CHANGE	UP
TC0400000317.mm.2	Ifnk	0.0012468	0.459011	3.48688	3.75	0.263115	0.0459217	0.381347	0.118315	-0.263032	0.158892	4.72193	5.7203	0.998364	0.812924	24	NO CHANGE	NO CHANGE	UP
TC0400000336.mm.2	1700009N14Rik	0.00543382	0.791524	2.43661	2.28273	-0.15388	0.0308019	0.212824	0.0187705	-0.194054	0.0542322	23.2255	2.64925	3.42374	0.812555	24	NO CHANGE	NO CHANGE	DOWN
TC0400000341.mm.2	Aco1	0.000212754	0.00533145	14.0065	14.3082	0.301694	0.000798852	0.351511	0.280337	-0.0711735	0.54991	18.0437	15.7477	-2.29595	0.119729	24	NO CHANGE	NO CHANGE	UP
TC0400000349.mm.2	Dnaja1; Mir207	0.0332181	2.61198e-08	17.271	15.8723	-1.39874	1.44839e-16	0.177464	1.10385	0.926385	1.08336e-07	14.7572	15.0615	0.304229	0.892225	24	UP	NO CHANGE	DOWN
TC0400000354.mm.2	Nfx1	8.47621e-06	2.16052e-05	9.53629	9.80045	0.264165	0.0101848	0.60027	0.542923	-0.0573466	0.686731	6.18792	6.36103	0.173109	0.850319	24	NO CHANGE	NO CHANGE	UP
TC0400000381.mm.2	Il11ra1	0.00308851	0.143267	6.2123	6.09955	-0.112756	0.201941	0.252842	0.151252	-0.101591	0.414829	2.39841	15.7156	-10.6828	0.000158405	24	NO CHANGE	NO CHANGE	NO CHANGE
TC0400000382.mm.2	Galt	0.0450328	0.0030049	9.69663	10.2768	0.580191	8.22297e-06	0.201129	0.441883	0.240754	0.137932	2.59304	3.04353	0.450494	0.850621	24	NO CHANGE	NO CHANGE	UP
TC0400000432.mm.2	Unc13b	0.00470919	0.17328	5.48829	5.77091	0.282615	0.0281289	0.451777	0.138598	-0.313179	0.0835667	16.0064	19.6412	3.63482	0.308582	24	NO CHANGE	NO CHANGE	UP
TC0400000442.mm.2	Rgp1	0.00063554	0.00466934	8.09139	7.19682	-0.894571	5.28766e-10	0.342459	0.40515	0.0626915	0.681734	13.2164	10.7374	-2.47903	0.134486	24	NO CHANGE	NO CHANGE	DOWN
TC0400000450.mm.2	Hrct1	0.018185	0.00419948	4.40972	4.44773	0.0380051	0.73457	0.332714	0.279871	-0.0528429	0.736948	0.861957	2.1123	1.25035	0.538735	24	NO CHANGE	NO CHANGE	NO CHANGE
TC0400000458.mm.2	Glipr2	0.00017366	0.0450059	5.22343	5.14682	-0.0766144	0.502642	0.44066	0.277392	-0.163268	0.314834	23.8691	21.5838	-2.2853	0.228516	24	NO CHANGE	NO CHANGE	NO CHANGE
TC0400000459.mm.2	Ccin	0.0142446	0.00834836	3.16548	3.23909	0.0736147	0.483279	0.238002	0.343833	0.105831	0.472051	17.9437	2.55191	8.60817	0.000149139	24	NO CHANGE	DELAY	NO CHANGE
TC0400000496.mm.2	Stra6l	2.53281e-09	6.86859e-09	13.654	12.7823	-0.871696	3.80325e-13	0.845476	0.752675	-0.0928012	0.417351	0.569616	0.162456	-0.40716	0.478759	24	NO CHANGE	NO CHANGE	DOWN
TC0400000518.mm.2	Col15a1	0.192842	0.00254045	4.32002	3.54227	-0.777747	3.51495e-09	0.148083	0.329025	0.180942	0.220011	23.2312	21.9531	-1.27813	0.656749	24	NO CHANGE	NO CHANGE	DOWN
TC0400000519.mm.2	Tgfbr1	0.0317926	0.00263295	9.64915	9.03364	-0.61551	1.42253e-05	0.273073	0.429428	0.156354	0.367454	13.2579	12.04	-1.21791	0.562093	24	NO CHANGE	NO CHANGE	DOWN
TC0400000529.mm.2	Nr4a3	0.00598216	0.15465	3.68569	3.535	-0.150694	0.200612	0.269482	0.21859	-0.050892	0.764803	11.0675	18.9038	7.83632	0.00361887	24	NO CHANGE	NO CHANGE	NO CHANGE
TC0400000570.mm.2	Olfr275; 4930552N02Rik	0.0145018	0.0100018	3.97194	3.80636	-0.165581	0.242974	0.440753	0.316572	-0.124181	0.539214	23.947	3.58746	3.64043	0.0849741	24	NO CHANGE	NO CHANGE	NO CHANGE
TC0400000580.mm.2	Slc44a1	0.0115175	1.45103e-07	9.09679	10.5777	1.48094	2.59911e-18	0.306976	0.599369	0.292393	0.0335754	23.7287	23.8661	0.137453	0.917783	24	UP	NO CHANGE	UP
TC0400000613.mm.2	Rad23b	0.0105417	0.00236584	11.9037	12.4182	0.514472	8.31846e-09	0.217689	0.207186	-0.0105033	0.914581	6.5476	0.33227	-6.21533	0.00171537	24	NO CHANGE	ADVANCE	UP
TC0400000654.mm.2	Ugcg	0.0755675	0.000535068	8.48974	9.01364	0.523894	0.000892845	0.350091	0.358462	0.00837096	0.968232	8.29861	8.58436	0.285747	0.897232	24	NO CHANGE	NO CHANGE	UP
TC0400000659.mm.2	Hsdl2	0.0252303	0.00202792	11.3235	10.635	-0.688512	1.01443e-06	0.328994	0.349948	0.0209539	0.902202	13.0555	20.538	7.48244	0.000306256	24	NO CHANGE	DELAY	DOWN
TC0400000662.mm.2	Snx30	0.0065509	8.81349e-06	6.91675	6.84591	-0.0708369	0.491538	0.341361	0.577095	0.235735	0.121491	9.25229	6.98535	-2.26694	0.0858647	24	NO CHANGE	NO CHANGE	NO CHANGE
TC0400000698.mm.2	Slc31a1	0.0256437	0.00857415	13.3459	13.5673	0.22136	0.000781308	0.130097	0.187161	0.057064	0.498222	14.3648	11.6116	-2.75324	0.222476	24	NO CHANGE	NO CHANGE	UP
TC0400000700.mm.2	Prpf4	0.00715158	0.0037526	5.897	5.85955	-0.0374585	0.71258	0.28384	0.341258	0.0574181	0.683971	16.1493	14.1487	-2.00065	0.274232	24	NO CHANGE	NO CHANGE	NO CHANGE
TC0400000716.mm.2	Col27a1	0.0724273	1.59832e-05	4.21591	5.54182	1.32591	3.54512e-12	0.172865	0.973412	0.800547	0.000146444	0.880688	15.015	-9.86573	0.00199774	24	UP	NO CHANGE	UP
TC0400000743.mm.2	Tlr4	0.00353733	0.257592	7.3301	6.12409	-1.20601	3.27411e-12	0.326908	0.160312	-0.166596	0.330198	13.0564	13.0992	0.0427934	0.989901	24	NO CHANGE	NO CHANGE	DOWN
TC0400000811.mm.2	Lurap1l	0.00419598	0.00395534	9.54972	10.4655	0.915732	7.9796e-09	0.466553	0.331408	-0.135145	0.447948	8.87291	10.41	1.53712	0.40008	24	NO CHANGE	NO CHANGE	UP
TC0400000855.mm.2	Sh3gl2	0.237194	0.000743889	3.44157	3.63364	0.192069	0.0540939	0.116349	0.368069	0.25172	0.0648391	16.1988	0.67808	8.47932	0.0164873	24	NO CHANGE	NO CHANGE	NO CHANGE
TC0400000867.mm.2	Rraga	0.130799	0.00256655	9.40095	9.74409	0.343139	4.73092e-05	0.1112	0.287033	0.175832	0.112488	1.74482	17.9424	-7.80245	0.00712383	24	NO CHANGE	NO CHANGE	UP
TC0400000904.mm.2	Ifna7	0.112509	0.0331527	4.71988	4.82773	0.107846	0.357534	0.22496	0.197185	-0.0277752	0.865025	2.10154	2.58526	0.483713	0.873873	24	NO CHANGE	NO CHANGE	NO CHANGE
TC0400000963.mm.2	Hook1	0.00543899	0.00716581	13.3877	14.0382	0.650464	1.41659e-10	0.263428	0.176136	-0.0872914	0.403305	15.964	12.6978	-3.2662	0.1195	24	NO CHANGE	NO CHANGE	UP
TC0400000993.mm.2	Angptl3	0.000197735	0.0931945	18.1986	18.5068	0.308247	4.19959e-09	0.125975	0.0910002	-0.0349749	0.548085	18.5174	21.3055	2.78813	0.202272	24	NO CHANGE	NO CHANGE	UP
TC0400000996.mm.2	Atg4c	0.54775	0.00103954	7.65919	6.64045	-1.01873	1.89084e-13	0.0628286	0.317577	0.254749	0.0603878	8.60933	14.1363	5.52697	0.332148	24	NO CHANGE	NO CHANGE	DOWN
TC0400001017.mm.2	Ube2u	9.20051e-05	1.07596e-05	6.53298	5.68	-0.852976	2.20081e-06	0.705207	0.942236	0.237029	0.2774	0.0245006	22.6764	-1.34807	0.204665	24	NO CHANGE	NO CHANGE	DOWN
TC0400001034.mm.2	Ak4	2.19064e-08	1.70342e-07	8.44351	10.5405	2.09694	1.32408e-20	0.905669	0.990083	0.0844142	0.60141	13.007	12.714	-0.293003	0.666457	24	NO CHANGE	NO CHANGE	UP
TC0400001038.mm.2	Leprot	0.00962343	0.0108799	8.58353	8.17045	-0.413077	0.00128951	0.408488	0.245561	-0.162927	0.348001	6.15879	5.18558	-0.973213	0.648055	24	NO CHANGE	NO CHANGE	DOWN
TC0400001039.mm.2	Lepr	0.148425	0.0118465	6.84506	5.72545	-1.1196	2.67763e-07	0.295511	0.44127	0.145759	0.567118	8.20938	13.2104	5.001	0.0825443	24	NO CHANGE	NO CHANGE	DOWN
TC0400001047.mm.2	Pde4b	0.0977787	0.000530219	8.43321	7.86455	-0.568669	0.00608891	0.353587	0.805599	0.452012	0.116695	0.438863	3.93302	3.49416	0.133062	24	NO CHANGE	NO CHANGE	DOWN
TC0400001087.mm.2	C8b	0.00444169	0.264423	12.6075	14.1114	1.50384	7.09174e-08	0.9542	0.101769	-0.852431	0.0112442	17.5339	15.2492	-2.28466	0.79288	24	DOWN	NO CHANGE	UP
TC0400001090.mm.2	1700024P16Rik	0.226331	0.000160953	6.11446	7.70273	1.58826	4.4748e-14	0.181291	0.565352	0.384061	0.0492804	15.8458	0.118254	8.27244	0.0113306	24	UP	NO CHANGE	UP
TC0400001107.mm.2	Dhcr24	0.000715386	0.143804	17.524	16.3868	-1.13717	8.12088e-19	0.230859	0.127626	-0.103233	0.311884	12.8804	15.4633	2.5829	0.29151	24	NO CHANGE	NO CHANGE	DOWN
TC0400001129.mm.2	Ndc1	0.0272393	0.00626986	9.77427	9.60955	-0.16472	0.201358	0.343198	0.297897	-0.045301	0.797134	15.194	13.6469	-1.54703	0.489136	24	NO CHANGE	NO CHANGE	NO CHANGE
TC0400001147.mm.2	Zcchc11	0.00976341	0.000669025	5.76389	5.94818	0.184293	0.20745	0.421864	0.604085	0.182221	0.390607	10.3009	7.08224	-3.21865	0.0431409	24	NO CHANGE	ADVANCE	NO CHANGE
TC0400001163.mm.2	Calr4	0.325609	0.00346979	3.71857	4.21909	0.500519	0.000502482	0.160039	0.293057	0.133018	0.47043	1.80059	1.20597	-0.594621	0.870595	24	NO CHANGE	NO CHANGE	UP
TC0400001164.mm.2	Eps15	0.00394116	0.0103884	9.55615	9.75682	0.200667	0.0154299	0.258934	0.228349	-0.0305849	0.788026	9.78696	9.38285	-0.40411	0.820122	24	NO CHANGE	NO CHANGE	UP
TC0400001165.mm.2	Ttc39a	0.127288	0.000564714	4.30958	4.52091	0.211326	0.189187	0.28667	0.49851	0.21184	0.339416	15.8723	14.0243	-1.84795	0.459727	24	NO CHANGE	NO CHANGE	NO CHANGE
TC0400001212.mm.2	Gm12830	0.0162458	0.0713602	3.5044	3.54818	0.0437771	0.6828	0.259888	0.223309	-0.0365792	0.811763	18.9492	19.8909	0.941719	0.693585	24	NO CHANGE	NO CHANGE	NO CHANGE
TC0400001217.mm.2	Pdzk1ip1	0.00878803	0.00117787	8.84788	8.82955	-0.0183322	0.937525	0.716067	0.803676	0.0876089	0.788422	23.5054	23.874	0.36862	0.82758	24	NO CHANGE	NO CHANGE	NO CHANGE
TC0400001245.mm.2	Lrrc41	0.00652212	0.554099	8.98974	8.64773	-0.342015	0.0036799	0.282242	0.0746267	-0.207616	0.184827	15.9197	21.6857	5.76595	0.344878	24	NO CHANGE	NO CHANGE	DOWN
TC0400001253.mm.2	Ipp	0.598878	0.00271364	5.86202	5.91455	0.0525216	0.691942	0.0678889	0.466203	0.398314	0.0379875	12.5376	14.3143	1.77673	0.810804	24	UP	NO CHANGE	NO CHANGE
TC0400001259.mm.2	Prdx1	0.000221657	0.816863	18.1243	18.4223	0.297967	1.24299e-09	0.161718	0.00888819	-0.15283	0.00568269	6.8887	0.866927	-6.02178	0.726573	24	DOWN	NO CHANGE	UP
TC0400001274.mm.2	Eif2b3	0.0490381	0.00109448	8.50829	8.33455	-0.173748	0.246197	0.332691	0.51602	0.18333	0.388632	14.8429	16.2871	1.4442	0.478659	24	NO CHANGE	NO CHANGE	NO CHANGE
TC0400001276.mm.2	Ptch2	0.00491891	0.734706	4.72228	3.95909	-0.763191	6.31732e-09	0.317519	0.0355575	-0.281961	0.0575905	13.2793	10.2172	-3.06211	0.793556	24	NO CHANGE	NO CHANGE	DOWN
TC0400001286.mm.2	Tmem53	0.347498	0.00157361	8.44841	8.56727	0.11886	0.323881	0.0967774	0.488196	0.391418	0.0240945	10.2851	11.2958	1.01065	0.828968	24	UP	NO CHANGE	NO CHANGE
TC0400001306.mm.2	Med8	0.0458595	0.00475108	8.53565	8.66955	0.133891	0.256905	0.251864	0.359685	0.107821	0.513137	0.733909	21.9303	-2.80366	0.202125	24	NO CHANGE	NO CHANGE	NO CHANGE
TC0400001307.mm.2	Elovl1	1.21983e-05	0.000289641	13.4492	12.8282	-0.621044	4.27951e-09	0.365465	0.462908	0.0974429	0.422958	20.1226	18.7917	-1.33085	0.22235	24	NO CHANGE	NO CHANGE	DOWN
TC0400001312.mm.2	Ebna1bp2; D4Ertd617e	0.00669698	0.00529448	9.76994	9.37773	-0.392213	0.000124655	0.296617	0.259436	-0.0371812	0.775003	15.9824	15.1066	-0.87572	0.633455	24	NO CHANGE	NO CHANGE	DOWN
TC0400001318.mm.2	Olfr1331	0.00309202	0.444352	3.67958	3.77545	0.0958712	0.391652	0.371518	0.0908475	-0.280671	0.0882174	0.886128	6.33421	5.44808	0.24764	24	NO CHANGE	NO CHANGE	NO CHANGE
TC0400001321.mm.2	Lao1	0.214252	0.00312896	3.15552	3.14318	-0.0123341	0.898767	0.131897	0.309531	0.177634	0.205413	23.0585	20.9094	-2.14908	0.472512	24	NO CHANGE	NO CHANGE	NO CHANGE
TC0400001325.mm.2	Slc2a1	0.00732864	0.00331021	9.71575	9.33636	-0.37939	0.00759007	0.336573	0.535867	0.199294	0.308295	18.1869	19.5831	1.3962	0.441515	24	NO CHANGE	NO CHANGE	DOWN
TC0400001386.mm.2	Mycl	0.000342552	0.258223	4.0926	4.35091	0.25831	0.0170179	0.355029	0.143882	-0.211147	0.157048	4.54212	8.3956	3.85348	0.202421	24	NO CHANGE	NO CHANGE	UP
TC0400001413.mm.2	Rragc	0.508972	0.0094773	11.7755	11.9205	0.144919	0.0779413	0.0484273	0.243227	0.1948	0.0858313	15.7886	10.2688	-5.51979	0.402538	24	NO CHANGE	NO CHANGE	NO CHANGE
TC0400001425.mm.2	Inpp5b; Mir698	0.0149878	0.00316495	9.15712	9.23864	0.0815134	0.433127	0.239777	0.38298	0.143202	0.325989	15.0968	14.7498	-0.346999	0.860306	24	NO CHANGE	NO CHANGE	NO CHANGE
TC0400001450.mm.2	Mrps15	0.376702	0.000504281	5.6344	4.94091	-0.693496	1.09552e-07	0.112183	0.339051	0.226868	0.135762	18.6312	13.6817	-4.9495	0.203981	24	NO CHANGE	NO CHANGE	DOWN
TC0400001458.mm.2	Trappc3	0.712664	0.000948838	9.77675	9.70273	-0.0740188	0.410726	0.0329511	0.337643	0.304692	0.0181145	7.26215	11.4494	4.18727	0.684759	24	UP	NO CHANGE	NO CHANGE
TC0400001482.mm.2	Gm12942; Zmym6	0.000767522	0.62345	7.02587	6.69818	-0.327691	0.00414368	0.469658	0.0477214	-0.421936	0.00898986	19.0344	8.48153	-10.5529	0.230837	24	DOWN	NO CHANGE	DOWN
TC0400001502.mm.2	Phc2	0.00397825	0.343995	6.98786	6.69136	-0.296494	0.0031369	0.289462	0.0981126	-0.191349	0.16251	20.6178	21.0749	0.457099	0.907664	24	NO CHANGE	NO CHANGE	DOWN
TC0400001509.mm.2	Ak2	1.37112e-05	1.87977e-06	12.5315	13.0632	0.531654	6.2709e-05	0.59429	0.846593	0.252303	0.12881	14.6557	12.0429	-2.61284	0.0092302	24	NO CHANGE	ADVANCE	UP
TC0400001510.mm.2	Rnf19b	0.000714021	2.91374e-06	8.91847	8.47409	-0.444381	6.05615e-05	0.444392	0.571297	0.126905	0.377501	9.21917	8.60511	-0.614067	0.564853	24	NO CHANGE	NO CHANGE	DOWN
TC0400001514.mm.2	Fndc5	0.0249926	0.136166	6.56077	4.96955	-1.59123	8.49907e-13	0.443033	0.18589	-0.257142	0.25131	8.5666	3.82271	-4.74389	0.16878	24	NO CHANGE	NO CHANGE	DOWN
TC0400001519.mm.2	Zbtb8os	0.0354164	0.00137288	7.80851	8.335	0.526488	9.59723e-07	0.20201	0.333029	0.131018	0.30559	12.3743	12.8148	0.440507	0.827702	24	NO CHANGE	NO CHANGE	UP
TC0400001527.mm.2	Tmem234	0.000552838	0.145517	10.7091	10.6459	-0.0631782	0.605574	0.292252	0.230549	-0.0617028	0.713496	14.2247	12.3651	-1.85966	0.488189	24	NO CHANGE	NO CHANGE	NO CHANGE
TC0400001530.mm.2	Ptp4a2	0.00979166	0.535067	15.3145	14.445	-0.869484	2.25588e-15	0.169104	0.0510419	-0.118062	0.242561	9.37779	8.10293	-1.27487	0.812152	24	NO CHANGE	NO CHANGE	DOWN
TC0400001570.mm.2	Srsf4	0.00011242	0.0670191	10.2623	9.69773	-0.564554	2.29197e-06	0.408559	0.221987	-0.186572	0.198142	12.2865	13.2982	1.01166	0.627153	24	NO CHANGE	NO CHANGE	DOWN
TC0400001574.mm.2	Tmem200b	0.000170966	0.156951	4.70998	4.74909	0.0391108	0.724686	0.411462	0.198047	-0.213415	0.186348	14.4698	17.9165	3.44664	0.141955	24	NO CHANGE	NO CHANGE	NO CHANGE
TC0400001581.mm.2	Taf12	0.39762	0.00529437	9.53845	9.11273	-0.425725	4.2357e-05	0.0762362	0.318745	0.242509	0.0776927	19.0354	18.3377	-0.69768	0.882769	24	NO CHANGE	NO CHANGE	DOWN
TC0400001612.mm.2	Nr0b2	3.0935e-05	0.0278888	9.04202	10.7995	1.75752	6.17251e-09	1.1461	0.625652	-0.52045	0.13056	2.65049	3.75868	1.1082	0.50598	24	NO CHANGE	NO CHANGE	UP
TC0400001641.mm.2	Paqr7	7.53096e-06	0.000352098	9.14306	9.36636	0.223308	0.0901218	0.769594	0.552964	-0.21663	0.239632	14.3635	15.2843	0.920807	0.40762	24	NO CHANGE	NO CHANGE	NO CHANGE
TC0400001642.mm.2	Aunip	0.075706	0.00278502	2.86631	2.88091	0.0145996	0.870989	0.196952	0.230469	0.0335169	0.795199	17.0835	18.4315	1.34806	0.554239	24	NO CHANGE	NO CHANGE	NO CHANGE
TC0400001651.mm.2	Runx3	0.00300593	0.188385	3.70607	3.84591	0.139838	0.226884	0.382068	0.147471	-0.234597	0.142149	2.67764	23.1247	-3.55298	0.290577	24	NO CHANGE	NO CHANGE	NO CHANGE
TC0400001670.mm.2	Hmgcl	0.004644	0.0164149	11.1396	12.4686	1.32901	7.04979e-21	0.254433	0.169656	-0.0847773	0.418944	6.97375	4.63901	-2.33474	0.2297	24	NO CHANGE	NO CHANGE	UP
TC0400001671.mm.2	Gale	0.00958544	0.153808	6.8625	6.48545	-0.377045	0.0276998	0.475584	0.24087	-0.234714	0.318068	23.0568	22.46	-0.596731	0.844427	24	NO CHANGE	NO CHANGE	DOWN
TC0400001677.mm.2	Id3	0.00011564	0.0104542	8.70095	8.00091	-0.700043	0.00877307	1.33339	0.643296	-0.690098	0.0641175	19.1617	20.4643	1.3026	0.440269	24	NO CHANGE	NO CHANGE	DOWN
TC0400001708.mm.2	Hspg2	0.0584532	0.00191451	6.2773	6.39682	0.119517	0.194124	0.175689	0.330027	0.154338	0.230841	11.5143	1.22455	-10.2897	3.65387e-05	24	NO CHANGE	NO CHANGE	NO CHANGE
TC0400001715.mm.2	Eif4g3	0.46149	0.0124119	7.53438	7.16045	-0.37393	0.0051748	0.100204	0.305833	0.205629	0.243479	5.95808	0.231197	-5.72688	0.268263	24	NO CHANGE	NO CHANGE	DOWN
TC0400001720.mm.2	Hp1bp3	0.0693534	6.90081e-05	9.87877	10.3773	0.498503	2.10094e-10	0.112561	0.312769	0.200208	0.0238839	8.05589	4.74355	-3.31234	0.117583	24	UP	NO CHANGE	UP
TC0400001726.mm.2	Mul1	0.425975	0.0165549	8.83296	8.64727	-0.185684	0.100675	0.098211	0.25801	0.159799	0.310821	21.7472	10.5198	-11.2274	0.0167825	24	NO CHANGE	NO CHANGE	NO CHANGE
TC0400001728.mm.2	Camk2n1	0.00132044	0.0447627	8.70968	9.16818	0.458499	1.70795e-06	0.301889	0.173877	-0.128012	0.271078	16.929	15.2258	-1.70313	0.418823	24	NO CHANGE	NO CHANGE	UP
TC0400001738.mm.2	Tmco4	0.0103958	0.00130754	6.01623	4.89045	-1.12578	3.76055e-09	0.513412	0.414781	-0.0986315	0.648176	9.02291	8.50102	-0.521888	0.766605	24	NO CHANGE	NO CHANGE	DOWN
TC0400001780.mm.2	Fbxo42	0.0239029	0.0145917	6.78167	6.17818	-0.603485	0.000197906	0.280424	0.469854	0.18943	0.366811	12.9344	14.6824	1.74802	0.456672	24	NO CHANGE	NO CHANGE	DOWN
TC0400001822.mm.2	Lrrc38	0.0490611	0.00125123	3.04107	3.12636	0.0852922	0.394928	0.186081	0.403695	0.217613	0.125567	21.5247	0.771652	3.24693	0.14886	24	NO CHANGE	NO CHANGE	NO CHANGE
TC0400001824.mm.2	Pramel1	0.0636697	0.000938267	5.85437	6.025	0.170635	0.0971371	0.224501	0.293574	0.0690732	0.618142	3.30891	0.358313	-2.9506	0.18991	24	NO CHANGE	NO CHANGE	NO CHANGE
TC0400001848.mm.2	Gm13119	0.00462159	0.00844262	3.09913	3.19818	0.0990548	0.3004	0.258015	0.309392	0.0513767	0.700043	19.1599	21.9599	2.79999	0.134896	24	NO CHANGE	NO CHANGE	NO CHANGE
TC0400001856.mm.2	Dhrs3	3.72074e-05	9.22969e-12	13.3655	13.5455	0.179919	0.0760039	0.636486	0.909809	0.273323	0.0520056	1.4249	0.520105	-0.90479	0.225322	24	NO CHANGE	NO CHANGE	NO CHANGE
TC0400001863.mm.2	Smarca5-ps	0.0107766	0.0277394	11.6478	11.2677	-0.380051	8.14642e-07	0.191133	0.14655	-0.044583	0.629405	9.94231	13.7553	3.81299	0.0856617	24	NO CHANGE	NO CHANGE	DOWN
TC0400001874.mm.2	Gm13238	0.00579988	0.108353	7.65282	7.85227	0.199455	0.0962135	0.394076	0.174629	-0.219447	0.196215	4.05039	7.37104	3.32065	0.235477	24	NO CHANGE	NO CHANGE	NO CHANGE
TC0400001894.mm.2	Rex2	0.389386	0.00179729	4.45204	4.63955	0.187502	0.155933	0.114048	0.474125	0.360078	0.0585569	4.43621	19.4472	-8.989	0.0531779	24	NO CHANGE	NO CHANGE	NO CHANGE
TC0400001924.mm.2	Mthfr	0.0542277	3.76803e-08	7.40502	7.34727	-0.0577471	0.614264	0.260047	0.856911	0.596864	0.000607741	23.2856	22.3709	-0.91475	0.595067	24	UP	NO CHANGE	NO CHANGE
TC0400001925.mm.2	Mad2l2	0.0298987	0.000754743	6.60764	6.92227	0.314634	0.039075	0.342279	0.564792	0.222513	0.280476	2.0698	0.998736	-1.07107	0.586582	24	NO CHANGE	NO CHANGE	UP
TC0400001930.mm.2	Mtor	0.0038392	0.00261401	9.10746	9.22682	0.119358	0.292752	0.398491	0.360117	-0.0383734	0.81335	7.53594	7.67611	0.140171	0.929512	24	NO CHANGE	NO CHANGE	NO CHANGE
TC0400001934.mm.2	Srm	0.00525132	1.85701e-07	10.3958	10.1318	-0.264015	0.202619	0.757749	1.11491	0.357163	0.216876	16.5268	14.6951	-1.83161	0.153954	24	NO CHANGE	NO CHANGE	NO CHANGE
TC0400001935.mm.2	Masp2	0.470048	0.00303491	18.1932	18.18	-0.0132143	0.778116	0.036396	0.152166	0.11577	0.0928829	18.7404	16.9544	-1.78599	0.722059	24	NO CHANGE	NO CHANGE	NO CHANGE
TC0400001950.mm.2	Lzic	0.00992672	0.036676	5.52183	5.58091	0.0590837	0.560372	0.240274	0.268721	0.0284474	0.845137	6.95789	7.65126	0.693373	0.745189	24	NO CHANGE	NO CHANGE	NO CHANGE
TC0400001970.mm.2	Slc2a5	0.00486804	0.00014723	5.6052	8.51955	2.91435	1.48758e-18	0.538567	0.93593	0.397363	0.135841	10.9939	9.92397	-1.06995	0.476508	24	NO CHANGE	NO CHANGE	UP
TC0400001974.mm.2	Eno1; Eno1b	0.217417	0.00685006	17.487	16.6377	-0.849316	1.52447e-16	0.0730417	0.213766	0.140725	0.127468	21.3554	18.4914	-2.86397	0.391487	24	NO CHANGE	NO CHANGE	DOWN
TC0400001975.mm.2	Rere	0.000168009	0.00182011	9.42754	9.03227	-0.395267	3.39842e-05	0.429719	0.264706	-0.165013	0.171418	8.27396	10.5591	2.28519	0.128412	24	NO CHANGE	NO CHANGE	DOWN
TC0400001990.mm.2	Errfi1	0.00166119	0.000143653	15.6741	17.0755	1.40131	3.82109e-06	1.28645	0.485604	-0.800849	0.038203	10.7047	9.00971	-1.69497	0.448075	24	DOWN	NO CHANGE	UP
TC0400001994.mm.2	Uts2	0.170724	0.00999846	3.53153	3.11227	-0.419255	0.00221239	0.216267	0.264189	0.0479224	0.794259	17.3554	19.6815	2.32618	0.429625	24	NO CHANGE	NO CHANGE	DOWN
TC0400002008.mm.2	Klhl21	0.0378058	0.0136962	5.06996	5.71136	0.641403	0.000199092	0.331652	0.438456	0.106804	0.629718	9.02528	10.5451	1.51978	0.503919	24	NO CHANGE	NO CHANGE	UP
TC0400002011.mm.2	Plekhg5	0.01337	0.000298109	5.64675	6.25455	0.607799	3.29981e-07	0.230442	0.499017	0.268576	0.062562	5.26346	8.37664	3.11318	0.0947472	24	NO CHANGE	NO CHANGE	UP
TC0400002016.mm.2	Acot7	0.00527152	0.0157497	6.95845	7.17636	0.217911	0.0212768	0.225883	0.282579	0.0566968	0.65847	17.1044	14.8719	-2.23255	0.268603	24	NO CHANGE	NO CHANGE	UP
TC0400002021.mm.2	Icmt	0.0725792	0.00167197	7.03141	7.24136	0.209955	0.0449542	0.170468	0.407746	0.237278	0.104298	13.0921	14.4915	1.39945	0.571469	24	NO CHANGE	NO CHANGE	UP
TC0400002035.mm.2	Cep104	0.28234	0.00331759	5.38827	5.385	-0.00327381	0.982791	0.153163	0.529753	0.37659	0.0810984	11.6134	12.0433	0.429882	0.911503	24	NO CHANGE	NO CHANGE	NO CHANGE
TC0400002043.mm.2	Megf6	0.0163749	0.000220993	3.55286	3.52818	-0.0246753	0.807189	0.315765	0.338467	0.0227014	0.873302	21.9301	1.39643	3.46632	0.0446362	24	NO CHANGE	DELAY	NO CHANGE
TC0400002058.mm.2	Ttc34	0.0639027	0.00874553	4.31262	4.28091	-0.03171	0.70731	0.196135	0.174441	-0.0216934	0.853779	0.95707	22.4467	-2.51042	0.323115	24	NO CHANGE	NO CHANGE	NO CHANGE
TC0400002079.mm.2	Nadk	0.0652869	0.00126646	10.8415	9.60545	-1.23601	2.28333e-15	0.172031	0.397652	0.225621	0.106962	14.4905	14.5355	0.0450734	0.985028	24	NO CHANGE	NO CHANGE	DOWN
TC0400002091.mm.2	Mrpl20	0.150642	3.47773e-05	10.6251	10.225	-0.400139	0.000122978	0.144322	0.489189	0.344867	0.0135856	17.5853	15.9209	-1.66443	0.525646	24	UP	NO CHANGE	DOWN
TC0400002092.mm.2	Ccnl2	0.051673	0.0042849	10.3661	10.1323	-0.233779	0.0448081	0.21507	0.383663	0.168592	0.291689	9.23874	11.8157	2.577	0.264388	24	NO CHANGE	NO CHANGE	DOWN
TC0400002095.mm.2	Mxra8	0.00546736	0.0174488	5.81766	5.32636	-0.491295	0.0228116	0.516549	0.611288	0.0947392	0.742693	13.7778	13.0537	-0.724056	0.725833	24	NO CHANGE	NO CHANGE	DOWN
TC0400002104.mm.2	Tnfrsf18	0.0018294	0.113895	4.68063	4.70909	0.028456	0.839576	0.489087	0.233344	-0.255743	0.199717	3.72953	3.14158	-0.587949	0.819584	24	NO CHANGE	NO CHANGE	NO CHANGE
TC0400002151.mm.2	Cyp7a1	0.00389505	2.47199e-06	17.4884	13.6145	-3.87383	3.70336e-20	0.549532	1.83852	1.28899	0.000246783	12.2437	17.0718	4.82805	0.0037308	24	UP	DELAY	DOWN
TC0400002153.mm.2	Nsmaf	0.00117615	0.0566232	7.53153	7.54864	0.0171086	0.874969	0.402905	0.224758	-0.178147	0.254428	4.6176	7.48437	2.86677	0.175367	24	NO CHANGE	NO CHANGE	NO CHANGE
TC0400002159.mm.2	Tox	0.00128125	2.55948e-05	6.89218	8.12818	1.236	9.14623e-10	0.634718	0.769915	0.135197	0.542862	8.92619	9.17438	0.248184	0.836094	24	NO CHANGE	NO CHANGE	UP
TC0400002174.mm.2	Car8	0.00474877	0.570757	9.6247	12.0123	2.38757	4.3877e-24	0.362983	0.0564631	-0.30652	0.0507937	6.64644	5.51045	-1.13598	0.871554	24	NO CHANGE	NO CHANGE	UP
TC0400002216.mm.2	Pdp1	0.00113846	0.0072521	7.23885	4.40409	-2.83476	6.96707e-21	0.561966	0.459435	-0.102531	0.632605	3.84001	14.1092	10.2692	4.08377e-07	24	NO CHANGE	DELAY	DOWN
TC0400002236.mm.2	Otud6b	0.00878614	0.000647586	11.3772	11.1918	-0.185424	0.0186636	0.239718	0.281858	0.0421398	0.70055	13.1345	16.5576	3.42308	0.0341327	24	NO CHANGE	DELAY	DOWN
TC0400002238.mm.2	Necab1	0.000724386	0.00587652	8.32935	9.45818	1.12884	2.34018e-12	0.409869	0.39035	-0.0195185	0.9044	3.01101	5.39723	2.38623	0.12049	24	NO CHANGE	NO CHANGE	UP
TC0400002244.mm.2	Decr1	0.0150152	0.130429	12.4644	13.1132	0.648737	5.11705e-07	0.354058	0.123333	-0.230725	0.147411	10.7206	8.22467	-2.49589	0.482373	24	NO CHANGE	NO CHANGE	UP
TC0400002251.mm.2	Ripk2	1.85471e-05	0.0173195	7.59391	6.305	-1.28891	1.71913e-13	0.499689	0.358496	-0.141194	0.396289	9.25044	11.1677	1.91724	0.232574	24	NO CHANGE	NO CHANGE	DOWN
TC0400002271.mm.2	Wwp1	0.0573717	1.6268e-06	11.7354	11.3959	-0.339508	2.60225e-05	0.145518	0.482265	0.336747	0.0019046	12.9053	15.1078	2.2025	0.261796	24	UP	NO CHANGE	DOWN
TC0400002275.mm.2	Atp6v0d2	0.0014878	0.162374	5.83026	5.45364	-0.376622	0.0780249	0.858668	0.25587	-0.602798	0.0455416	9.60442	12.7893	3.18493	0.354578	24	DOWN	NO CHANGE	NO CHANGE
TC0400002290.mm.2	Tstd3	0.000626349	0.0654534	9.07123	8.39545	-0.675776	7.35058e-10	0.383539	0.12408	-0.25946	0.0293249	3.71796	23.0831	-4.63488	0.110927	24	DOWN	NO CHANGE	DOWN
TC0400002316.mm.2	Ufl1	0.0608204	0.0115388	9.46597	9.41409	-0.0518813	0.69645	0.281374	0.311678	0.0303043	0.867732	4.71882	12.3559	7.6371	0.00394942	24	NO CHANGE	NO CHANGE	NO CHANGE
TC0400002372.mm.2	Pm20d2	0.000504116	0.0116543	5.14266	4.99273	-0.149931	0.123534	0.346085	0.311476	-0.0346091	0.803426	19.4387	18.8931	-0.545547	0.724477	24	NO CHANGE	NO CHANGE	NO CHANGE
TC0400002373.mm.2	Pnrc1	1.31639e-09	2.38789e-09	12.3095	12.5114	0.20184	0.0782355	1.12434	1.20495	0.0806163	0.609811	23.9634	22.3377	-1.62574	0.00352023	24	NO CHANGE	ADVANCE	NO CHANGE
TC0400002386.mm.2	Orc3	0.00308457	0.391707	11.7	11.1977	-0.502293	4.27796e-07	0.264307	0.0812143	-0.183092	0.138188	20.7579	18.7862	-1.97173	0.621412	24	NO CHANGE	NO CHANGE	DOWN
TC0400002392.mm.2	Zfp292	0.00207742	0.000749127	7.88153	7.20045	-0.681073	7.96254e-06	0.562558	0.404961	-0.157596	0.416528	7.71494	7.2043	-0.510633	0.736265	24	NO CHANGE	NO CHANGE	DOWN
TC0400002407.mm.2	Lingo2	0.27647	0.00580524	2.60732	2.53864	-0.0686851	0.464104	0.100069	0.295685	0.195615	0.14211	20.1364	22.2827	2.14639	0.563479	24	NO CHANGE	NO CHANGE	NO CHANGE
TC0400002434.mm.2	Ddx58	0.000365912	0.370391	9.9678	8.63773	-1.33007	1.65806e-13	0.604868	0.0942501	-0.510618	0.00627906	21.4834	4.99397	7.51053	0.128253	24	DOWN	NO CHANGE	DOWN
TC0400002449.mm.2	B4galt1	0.437096	0.00332758	11.879	10.9168	-0.96219	5.89445e-07	0.113733	0.60308	0.489348	0.0384787	14.5257	15.5213	0.995653	0.858538	24	UP	NO CHANGE	DOWN
TC0400002456.mm.2	Aqp3	0.00299938	0.074912	3.35427	3.55773	0.203461	0.063922	0.2798	0.230909	-0.0488904	0.742424	1.18357	0.67332	-0.510251	0.8299	24	NO CHANGE	NO CHANGE	NO CHANGE
TC0400002457.mm.2	Nol6	0.0510078	0.0161249	8.90204	9.03227	0.130229	0.296157	0.274353	0.298153	0.0238	0.893215	15.2575	18.8673	3.6098	0.126291	24	NO CHANGE	NO CHANGE	NO CHANGE
TC0400002460.mm.2	Ubap2	0.000446886	0.00285619	9.26808	9.22136	-0.0467118	0.670462	0.410965	0.398289	-0.0126755	0.933813	14.224	14.0539	-0.170118	0.909349	24	NO CHANGE	NO CHANGE	NO CHANGE
TC0400002469.mm.2	AI464131	0.10973	0.000369769	8.74407	9.69318	0.949114	5.23567e-08	0.245391	0.600794	0.355402	0.0868901	11.5107	8.75675	-2.75394	0.243446	24	NO CHANGE	NO CHANGE	UP
TC0400002479.mm.2	Sigmar1	2.66564e-05	1.41753e-07	15.3792	15.2755	-0.103791	0.279503	0.487268	0.774403	0.287135	0.0349214	0.550012	0.370515	-0.179497	0.839772	24	UP	NO CHANGE	NO CHANGE
TC0400002513.mm.2	Vcp	0.00684396	0.0432547	12.0131	12.1432	0.130047	0.390203	0.368826	0.385481	0.0166552	0.938456	8.1834	8.66352	0.480114	0.82248	24	NO CHANGE	NO CHANGE	NO CHANGE
TC0400002549.mm.2	Gne	0.000574326	2.31381e-06	16.2903	14.8277	-1.46257	1.98187e-13	0.560373	0.848001	0.287628	0.132455	9.05067	11.9752	2.92456	0.0107592	24	NO CHANGE	DELAY	DOWN
TC0400002551.mm.2	Rnf38	0.00741288	0.0307803	6.3224	6.47455	0.152145	0.298635	0.45871	0.33099	-0.127719	0.5467	9.49978	7.56776	-1.93202	0.34212	24	NO CHANGE	NO CHANGE	NO CHANGE
TC0400002568.mm.2	Zbtb5	0.131202	0.00439744	5.95325	5.29409	-0.659163	1.6817e-06	0.180018	0.389626	0.209608	0.21475	17.8746	15.681	-2.19356	0.428224	24	NO CHANGE	NO CHANGE	DOWN
TC0400002576.mm.2	Exosc3	0.253261	0.000274061	11.5029	11.4045	-0.0983712	0.304591	0.138085	0.3019	0.163816	0.241833	22.4603	19.2841	-3.17615	0.261622	24	NO CHANGE	NO CHANGE	NO CHANGE
TC0400002578.mm.2	Slc25a51	0.000927965	0.00220645	11.7313	10.4041	-1.3272	1.22749e-09	0.575521	0.634314	0.0587933	0.801116	16.1305	13.8579	-2.27267	0.147967	24	NO CHANGE	NO CHANGE	DOWN
TC0400002633.mm.2	Acnat2	0.0400778	1.92492e-07	12.6991	9.65909	-3.04002	1.37823e-21	0.343788	1.26429	0.920502	0.00019172	19.8234	21.1199	1.2965	0.470535	24	UP	NO CHANGE	DOWN
TC0400002634.mm.2	Acnat1	0.00989641	3.80259e-10	14.34	11.2895	-3.05041	1.17895e-24	0.363394	1.5548	1.19141	1.11351e-07	19.6927	21.2668	1.57414	0.25981	24	UP	NO CHANGE	DOWN
TC0400002636.mm.2	Baat	0.394182	2.55217e-06	13.4845	13.2468	-0.237666	0.0118282	0.0807259	0.569261	0.488535	0.00043762	17.6156	20.6413	3.02571	0.4879	24	UP	NO CHANGE	DOWN
TC0400002637.mm.2	Mrpl50	0.000376013	0.0158081	9.87413	10.1382	0.264055	0.00295509	0.22529	0.276665	0.0513752	0.660282	18.4526	13.7907	-4.66197	0.0157718	24	NO CHANGE	ADVANCE	UP
TC0400002638.mm.2	Aldob	0.00571186	0.145015	19.4146	19.605	0.190357	1.96021e-08	0.0861869	0.0377238	-0.0484631	0.202173	17.6844	10.8698	-6.81458	0.0353743	24	NO CHANGE	NO CHANGE	UP
TC0400002705.mm.2	Ikbkap	0.00185411	0.252924	6.42758	6.15909	-0.268488	0.0407377	0.444015	0.15187	-0.292145	0.110318	14.9933	15.3396	0.346374	0.919227	24	NO CHANGE	NO CHANGE	DOWN
TC0400002713.mm.2	Epb41l4b	0.000378981	5.60452e-06	11.6673	12.8427	1.17541	1.63137e-14	0.495642	0.478636	-0.0170061	0.903673	11.6223	10.1262	-1.49617	0.185009	24	NO CHANGE	NO CHANGE	UP
TC0400002717.mm.2	Ptpn3	0.249659	0.00958344	9.18089	9.69909	0.518198	0.000112355	0.16153	0.281233	0.119703	0.479851	0.782421	10.9477	10.1653	0.00381121	24	NO CHANGE	NO CHANGE	UP
TC0400002729.mm.2	D630039A03Rik	0.0702878	6.25687e-05	5.29855	6.34136	1.04281	7.57659e-09	0.283141	0.699914	0.416773	0.0474438	4.31486	5.12187	0.807008	0.700586	24	UP	NO CHANGE	UP
TC0400002743.mm.2	AI314180	7.55061e-05	0.549186	9.95145	10.2291	0.277642	4.64388e-05	0.335531	0.0307205	-0.30481	0.000849153	7.70335	0.624462	-7.07889	0.381262	24	DOWN	NO CHANGE	UP
TC0400002755.mm.2	Susd1	0.00464845	8.94207e-06	5.57081	6.41818	0.847368	1.89342e-10	0.279125	0.647472	0.368348	0.0116787	10.9072	12.8114	1.90419	0.198673	24	UP	NO CHANGE	UP
TC0400002790.mm.2	Hdhd3	0.694391	7.38461e-05	6.18077	6.25136	0.0705898	0.666176	0.0753288	0.62711	0.551782	0.0224635	15.3785	19.1377	3.75916	0.656206	24	UP	NO CHANGE	NO CHANGE
TC0400002847.mm.2	Cdk5rap2	0.344926	0.00595448	6.06548	5.90409	-0.161385	0.267683	0.157653	0.400201	0.242548	0.255196	22.5616	5.51654	6.95498	0.0619096	24	NO CHANGE	NO CHANGE	NO CHANGE
TC0400002854.mm.2	Tle1	5.42207e-05	0.000285227	10.7745	10.3305	-0.444089	0.000253968	0.621782	0.43857	-0.183212	0.256213	6.40017	6.95268	0.55251	0.634604	24	NO CHANGE	NO CHANGE	DOWN
TC0400002873.mm.2	Tmem261	0.00029508	0.00790904	12.1864	12.22	0.0335913	0.625876	0.277461	0.226841	-0.0506202	0.611544	19.9219	19.5888	-0.333113	0.820594	24	NO CHANGE	NO CHANGE	NO CHANGE
TC0400002876.mm.2	Ptprd	0.0344502	0.0101697	11.1232	11.6291	0.505936	1.09487e-05	0.200086	0.309605	0.109519	0.438963	11.3653	12.0062	0.640886	0.779968	24	NO CHANGE	NO CHANGE	UP
TC0400002918.mm.2	Mpdz	0.0160381	0.00114128	7.51865	7.55955	0.0408946	0.752439	0.298508	0.545718	0.24721	0.181183	7.18468	9.4842	2.29952	0.226477	24	NO CHANGE	NO CHANGE	NO CHANGE
TC0400002945.mm.2	Ttc39b	0.0018933	0.00432714	10.2821	9.96545	-0.316609	0.00130908	0.25898	0.347828	0.0888486	0.493279	6.40576	9.40558	2.99983	0.084009	24	NO CHANGE	NO CHANGE	DOWN
TC0400002977.mm.2	Haus6	0.00569576	0.87459	6.20139	6.135	-0.0663889	0.635586	0.349107	0.026983	-0.322124	0.114854	14.0816	7.0342	-7.04741	0.715915	24	NO CHANGE	NO CHANGE	NO CHANGE
TC0400002980.mm.2	Plin2	0.0457734	4.50881e-05	15.0574	14.4832	-0.574199	0.00694152	0.540621	0.578034	0.0374121	0.893835	6.16468	1.11607	-5.04861	0.0155803	24	NO CHANGE	ADVANCE	DOWN
TC0400003012.mm.2	Ifna2	0.0013873	0.105712	4.50054	4.37955	-0.12099	0.304314	0.500724	0.144287	-0.356437	0.0317772	5.97641	12.5312	6.55477	0.0592498	24	DOWN	NO CHANGE	NO CHANGE
TC0400003016.mm.2	Klhl9	0.00433572	0.00295609	10.4634	10.6055	0.142062	0.0327992	0.196257	0.227134	0.0308768	0.734056	14.5659	15.0093	0.443421	0.791608	24	NO CHANGE	NO CHANGE	UP
TC0400003025.mm.2	4930553M12Rik	0.155299	4.77671e-06	3.27659	3.25182	-0.0247691	0.803098	0.178109	0.377672	0.199563	0.151621	3.10156	1.77213	-1.32943	0.578977	24	NO CHANGE	NO CHANGE	NO CHANGE
TC0400003073.mm.2	Plaa	0.000928014	0.125804	12.0085	12.0868	0.0783261	0.355075	0.375377	0.112774	-0.262603	0.0357463	8.44457	8.11009	-0.334477	0.909865	24	DOWN	NO CHANGE	NO CHANGE
TC0400003079.mm.2	Jun	0.00102316	0.515772	6.75454	6.91	0.155456	0.408921	0.71344	0.122491	-0.590949	0.0299607	13.2136	9.40345	-3.81014	0.531	24	DOWN	NO CHANGE	NO CHANGE
TC0400003097.mm.2	Cyp2j6	0.0636554	0.0205652	9.25278	10.7886	1.53586	3.39285e-25	0.105937	0.176237	0.0702997	0.427693	5.32853	2.13611	-3.19242	0.242752	24	NO CHANGE	NO CHANGE	UP
TC0400003100.mm.2	Cyp2j9	0.0347064	0.000567714	6.72141	8.98182	2.26041	6.13583e-15	0.516802	0.515765	-0.00103672	0.996924	13.0811	6.59569	-6.4854	0.00145615	24	NO CHANGE	ADVANCE	UP
TC0400003116.mm.2	Tm2d1	0.352165	8.33574e-05	10.2487	10.2814	0.0326335	0.7513	0.0933474	0.507223	0.413876	0.00565967	6.62433	12.5707	5.94635	0.168546	24	UP	NO CHANGE	NO CHANGE
TC0400003122.mm.2	Kank4	0.0491505	0.00291526	3.96359	4.15727	0.193681	0.0755535	0.185847	0.398715	0.212869	0.153009	4.98512	1.25341	-3.7317	0.135107	24	NO CHANGE	NO CHANGE	NO CHANGE
TC0400003123.mm.2	I0C0044D17Rik	0.0014607	0.0845071	3.0948	3.06	-0.0348016	0.70617	0.325878	0.167339	-0.158539	0.22135	0.0413948	23.6686	-0.372791	0.879917	24	NO CHANGE	NO CHANGE	NO CHANGE
TC0400003172.mm.2	Slc35d1	0.00588402	0.0162263	12.3765	14.1714	1.79486	2.58117e-19	0.342882	0.292563	-0.050319	0.750788	9.53254	7.16765	-2.36489	0.196512	24	NO CHANGE	NO CHANGE	UP
TC0400003200.mm.2	Pcsk9	0.184409	0.00679909	9.87444	8.55864	-1.31581	3.52674e-11	0.188685	0.445958	0.257273	0.207718	14.5966	13.9264	-0.670147	0.836073	24	NO CHANGE	NO CHANGE	DOWN
TC0400003224.mm.2	Dmrtb1	0.00224542	0.113816	3.91028	4.10045	0.190177	0.0760909	0.320817	0.191801	-0.129016	0.384306	2.8344	3.03896	0.204555	0.9339	24	NO CHANGE	NO CHANGE	NO CHANGE
TC0400003236.mm.2	Zyg11a	0.0839601	0.00119525	5.17478	6.26045	1.08567	7.01678e-08	0.3167	0.586905	0.270204	0.253432	11.8566	9.19751	-2.65911	0.237316	24	NO CHANGE	NO CHANGE	UP
TC0400003237.mm.2	Zyg11b	0.045742	0.00113929	10.742	10.6086	-0.133368	0.0972101	0.181188	0.267643	0.0864548	0.437207	11.6817	13.4627	1.78093	0.377456	24	NO CHANGE	NO CHANGE	NO CHANGE
TC0400003241.mm.2	Gpx7	0.0200715	0.000316364	5.43548	5.55955	0.124069	0.260935	0.261519	0.494957	0.233438	0.13546	9.08475	10.4909	1.40617	0.43254	24	NO CHANGE	NO CHANGE	NO CHANGE
TC0400003253.mm.2	Zfyve9	0.00827299	1.51836e-06	7.89325	8.03727	0.144019	0.0373722	0.206536	0.405314	0.198778	0.0372089	14.171	12.9863	-1.18471	0.404447	24	UP	NO CHANGE	UP
TC0400003255.mm.2	Btf3l4	0.000599089	0.159636	12.3609	12.5218	0.160945	0.025968	0.240241	0.110992	-0.129249	0.185278	5.81524	12.9564	7.14111	0.013345	24	NO CHANGE	NO CHANGE	UP
TC0400003326.mm.2	Dmbx1	0.00536385	0.508121	3.02558	3.06455	0.0389701	0.653145	0.207478	0.0726275	-0.134851	0.287182	10.8985	16.3555	5.45707	0.253627	24	NO CHANGE	NO CHANGE	NO CHANGE
TC0400003349.mm.2	Mmachc	0.000572493	0.0234357	9.51373	9.08545	-0.428276	0.000587401	0.412055	0.323975	-0.0880797	0.595563	19.9805	15.7847	-4.19579	0.0179536	24	NO CHANGE	ADVANCE	DOWN
TC0400003361.mm.2	Plk3	0.000626452	0.000586787	8.06504	8.78682	0.721778	0.0264975	1.18564	1.35848	0.17284	0.696822	12.8336	9.68104	-3.15257	0.0244538	24	NO CHANGE	ADVANCE	UP
TC0400003369.mm.2	Rnf220	0.000113099	0.00405156	9.29921	9.23591	-0.0632973	0.453427	0.357393	0.304812	-0.0525811	0.660115	3.445	4.06422	0.619222	0.654928	24	NO CHANGE	NO CHANGE	NO CHANGE
TC0400003379.mm.2	Atp6v0b	0.00431858	0.00217503	9.06379	8.29864	-0.765153	6.75407e-06	0.474587	0.494917	0.0203298	0.920838	13.9483	12.9196	-1.02871	0.545325	24	NO CHANGE	NO CHANGE	DOWN
TC0400003382.mm.2	Artn	0.0065937	0.424138	3.08728	3.09182	0.00453644	0.95699	0.234393	0.0751283	-0.159265	0.191274	8.33671	20.6708	-11.6659	0.0129253	24	NO CHANGE	NO CHANGE	NO CHANGE
TC0400003383.mm.2	St3gal3	0.00514034	0.193117	13.2559	12.1009	-1.15502	3.43786e-14	0.273526	0.151345	-0.122182	0.392101	6.80991	2.98159	-3.82832	0.195165	24	NO CHANGE	NO CHANGE	DOWN
TC0400003399.mm.2	Olfr1342	0.26014	0.0355163	3.7454	3.74955	0.00414863	0.96868	0.112268	0.244602	0.132334	0.366556	4.54186	22.3827	-6.15917	0.131416	24	NO CHANGE	NO CHANGE	NO CHANGE
TC0400003401.mm.2	Olfr1338	0.603743	0.00391011	3.89512	4.10409	0.208972	0.222599	0.0946174	0.473067	0.37845	0.10901	15.5036	23.7414	8.23783	0.248587	24	NO CHANGE	NO CHANGE	NO CHANGE
TC0400003404.mm.2	Olfr1335	0.0220803	0.00228028	3.727	4.04773	0.320723	0.032693	0.341335	0.533065	0.19173	0.354201	22.9382	22.1759	-0.762266	0.691513	24	NO CHANGE	NO CHANGE	UP
TC0400003418.mm.2	Ermap	0.0125136	0.00841498	2.70306	2.93136	0.228308	0.0697887	0.285875	0.410583	0.124708	0.477588	21.2429	2.32198	5.07907	0.0139244	24	NO CHANGE	DELAY	NO CHANGE
TC0400003421.mm.2	Ybx1	0.315976	0.00265421	12.3133	12.9141	0.600797	1.17882e-05	0.132826	0.349348	0.216523	0.195397	5.60696	23.9344	-5.67257	0.135972	24	NO CHANGE	NO CHANGE	UP
TC0400003437.mm.2	Ctps	0.0182603	0.00311472	6.53758	6.86909	0.331512	0.0575124	0.444	0.570874	0.126874	0.604441	16.906	17.3449	0.438921	0.81236	24	NO CHANGE	NO CHANGE	NO CHANGE
TC0400003445.mm.2	Exo5	0.011685	0.271416	5.44393	5.61045	0.166526	0.179771	0.254453	0.160961	-0.0934921	0.581372	2.45142	1.2065	-1.24492	0.727955	24	NO CHANGE	NO CHANGE	NO CHANGE
TC0400003453.mm.2	Tmco2	0.161861	0.000107	3.04317	2.99	-0.0531746	0.487	0.123684	0.319138	0.195455	0.0781802	12.008	20.9431	8.93516	0.000833921	24	NO CHANGE	NO CHANGE	NO CHANGE
TC0400003456.mm.2	Rlf	0.0435206	0.00416923	8.53909	9.21636	0.677276	2.60727e-06	0.234706	0.427322	0.192616	0.265134	13.5386	12.774	-0.764573	0.742666	24	NO CHANGE	NO CHANGE	UP
TC0400003475.mm.2	Mfsd2a	0.00223078	0.000532101	6.41679	9.81818	3.4014	5.02931e-09	1.66124	1.72161	0.0603667	0.924117	13.5213	11.3782	-2.14308	0.159484	24	NO CHANGE	NO CHANGE	UP
TC0400003530.mm.2	Thrap3	0.00239274	0.000299252	10.636	10.5814	-0.0546483	0.657482	0.408915	0.593582	0.184666	0.306404	7.95552	5.72111	-2.23441	0.106704	24	NO CHANGE	NO CHANGE	NO CHANGE
TC0400003535.mm.2	Adprhl2	0.00420185	0.0631014	4.18782	4.20273	0.0149098	0.882839	0.291227	0.226915	-0.0643124	0.659538	2.08745	5.76904	3.68159	0.0879077	24	NO CHANGE	NO CHANGE	NO CHANGE
TC0400003537.mm.2	Ago3	0.000288683	0.000893245	6.99935	6.99045	-0.00889069	0.936938	0.419511	0.482168	0.0626571	0.687818	14.9388	13.9491	-0.989647	0.47644	24	NO CHANGE	NO CHANGE	NO CHANGE
TC0400003545.mm.2	Ago4	0.00766872	0.00268072	5.23679	5.33545	0.0986688	0.496572	0.404726	0.5283	0.123574	0.549599	4.99197	4.2777	-0.714266	0.678438	24	NO CHANGE	NO CHANGE	NO CHANGE
TC0400003549.mm.2	Ncdn	0.0122543	0.000765478	5.36575	4.61	-0.755754	4.06448e-07	0.351744	0.476616	0.124873	0.481022	14.8118	15.3822	0.570404	0.737602	24	NO CHANGE	NO CHANGE	DOWN
TC0400003586.mm.2	S100pbp	0.0088192	0.0227116	7.56139	7.57545	0.0140657	0.89836	0.319637	0.274523	-0.0451139	0.774207	9.6199	9.29612	-0.323781	0.872501	24	NO CHANGE	NO CHANGE	NO CHANGE
TC0400003590.mm.2	Rbbp4	0.00582632	0.303272	10.0613	11.14	1.07869	3.31689e-14	0.324818	0.08116	-0.243658	0.0695923	7.54252	10.1121	2.56957	0.585855	24	NO CHANGE	NO CHANGE	UP
TC0400003599.mm.2	Hdac1	0.00122624	0.369293	9.99149	9.99864	0.00714827	0.911073	0.186377	0.0735119	-0.112865	0.22972	19.7228	17.549	-2.17387	0.53182	24	NO CHANGE	NO CHANGE	NO CHANGE
TC0400003653.mm.2	Epb41	2.43344e-05	0.000521504	11.8153	10.4123	-1.40302	1.27743e-15	0.504228	0.505098	0.000870238	0.995481	10.967	11.1847	0.217623	0.854933	24	NO CHANGE	NO CHANGE	DOWN
TC0400003659.mm.2	Ythdf2	0.0628099	0.00285346	8.81754	8.87409	0.0565512	0.554104	0.176215	0.35196	0.175745	0.203535	15.8572	18.2822	2.42504	0.299166	24	NO CHANGE	NO CHANGE	NO CHANGE
TC0400003667.mm.2	Trnau1ap	0.0127893	0.000442153	7.44893	7.61909	0.170162	0.0407611	0.20571	0.34659	0.14088	0.212033	1.49698	11.4915	9.99456	1.40823e-06	24	NO CHANGE	DELAY	UP
TC0400003685.mm.2	Stx12	0.00883537	0.00174154	8.09819	7.95909	-0.139104	0.174746	0.271529	0.406215	0.134687	0.359232	9.98985	8.4181	-1.57175	0.350816	24	NO CHANGE	NO CHANGE	NO CHANGE
TC0400003687.mm.2	Fam76a	0.00495043	0.00294554	5.83028	5.93045	0.100177	0.419257	0.398593	0.407912	0.00931947	0.957554	11.0506	9.76264	-1.28794	0.438617	24	NO CHANGE	NO CHANGE	NO CHANGE
TC0400003697.mm.2	Wdtc1	0.043235	0.000131483	8.7599	9.75136	0.991463	4.49888e-10	0.276129	0.561782	0.285653	0.11043	7.57397	5.6954	-1.87857	0.3076	24	NO CHANGE	NO CHANGE	UP
TC0400003717.mm.2	Rps6ka1	0.11236	0.0042798	6.34179	7.00045	0.658669	5.9792e-06	0.212224	0.411823	0.199599	0.27525	12.4834	8.29827	-4.18513	0.104038	24	NO CHANGE	NO CHANGE	UP
TC0400003722.mm.2	Dhdds	0.0183495	0.0116352	9.64214	9.45364	-0.188506	0.0795247	0.258397	0.296013	0.0376153	0.798242	19.606	10.7384	-8.86758	0.000123609	24	NO CHANGE	ADVANCE	NO CHANGE
TC0400003740.mm.2	Mtfr1l	0.00154225	0.326401	11.2103	11.6118	0.40154	9.92389e-08	0.173376	0.0737582	-0.0996178	0.254322	15.4783	14.7409	-0.737345	0.835794	24	NO CHANGE	NO CHANGE	UP
TC0400003747.mm.2	Tmem57	0.000376381	6.11946e-05	8.77093	8.67955	-0.0913871	0.424769	0.373402	0.681769	0.308368	0.0577164	15.3986	14.4018	-0.996721	0.461856	24	NO CHANGE	NO CHANGE	NO CHANGE
[truncated: 3,806 more rows]

## Sheet: Sheet5
ID	Gene Smbol	Presence of rhthmicit p value for CON	Presence of rhthmicit p value for T3	Mesor difference estimate	P value for mesor difference	Change for Amplitude	Change for Phase	Absolute change	Ranking T3	Gene Smbol	Presence of rhthmicit p value for CON	Presence of rhthmicit p value for MMI	Mesor difference estimate	P value for mesor difference	Change for Amplitude	Change for Phase	Absolute change	Ranking MMI	Final Ranking
[truncated: 224 more rows]

[truncated: 2 more sheets: Sheet6, Sheet7]
